# Supplementary material for: Membrane-associated σ factors disrupt rRNA operon clustering in Escherichia coli
Source: PLoS Biol. 2025 Apr 17;23(4):e3003113. doi: 10.1371/journal.pbio.3003113 (PMC12037070; doi:10.1371/journal.pbio.3003113)
Supplement: S3 Table — (CSV) [file pbio.3003113.s014.csv]

accession	ctrl_PSMs_b1	ctrl_PSMs_b2	ctrl_PSMs_b3	exp_PSMs_b1	exp_PSMs_b2	exp_PSMs_b3	PSM_zscore_b1	PSM_zscore_b2	PSM_zscore_b3	PSM_log2fc_b1	PSM_log2fc_b2	PSM_log2fc_b3	mean_ctrl_PSMs	mean_exp_PSMs	mean_log2fc	joint_zscore	pval	fdr_bh	description	entry_name	protein_names	gene_names_primary	gene_names_synonym	function_cc	gene_ontology_molecular_function	gene_ontology_cellular_component	gene_ontology_biological_process	pub_med_id	conf_90	conf_95	conf_99
dCas9	287	303	277	491	607	357	4.728223002738466	8.543490002666793	6.529473388978071	0.5146778554771527	0.8532003183574677	0.7155483204749467	289	485	0.694475498103189	11.43222029507117	2.88632781623486e-30	1.6692595870558275e-27	dCas9	NA	NA	NA	NA	NA	NA	NA	NA	NA	TRUE	TRUE	TRUE
P0A6F5	96	90	107	243	219	129	6.288283565834452	6.421702954161499	3.4526431269518207	1.072912846955984	1.126765391683431	0.6181539267991836	97.66666666666667	197	0.9392773884795329	9.331498577477522	1.0438443111297643e-20	4.527674699525353e-18	Chaperonin GroEL OS=Escherichia coli (strain K12) OX=83333 GN=groEL PE=1 SV=2	CH60_ECOLI	Chaperonin GroEL (EC 5.6.1.7) (60 kDa chaperonin) (Chaperonin-60) (Cpn60) (GroEL protein)	groEL	groL mopA	FUNCTION: Together with its co-chaperonin GroES, plays an essential role in assisting protein folding (PubMed:2897629, PubMed:2573517, PubMed:10532860, PubMed:1676490, PubMed:8104102, PubMed:9285593, PubMed:16751100, PubMed:18418386, PubMed:18987317, PubMed:20603018, PubMed:24816391). The GroEL-GroES system forms a nano-cage that allows encapsulation of the non-native substrate proteins and provi…	ATP binding [GO:0005524]; identical protein binding [GO:0042802]; magnesium ion binding [GO:0000287]; unfolded protein binding [GO:0051082]	cytosol [GO:0005829]; GroEL-GroES complex [GO:1990220]; membrane [GO:0016020]	cell cycle [GO:0007049]; cell division [GO:0051301]; chaperone cofactor-dependent protein refolding [GO:0051085]; protein folding [GO:0006457]; protein refolding [GO:0042026]; response to heat [GO:0009408]; response to radiation [GO:0009314]; virion assembly [GO:0019068]	2897629; 7610040; 9278503; 16738553; 2901493; 2578448; 9298646; 17895580; 7903255; 379350; 7015340; 2573517; 10532860; 1676490; 1349729; 1361169; 8104102; 7915201; 7935796; 7867798; 8618836; 7638600; 7638601; 8861908; 8663256; 9298644; 9285593; 15327959; 16751100; 16684774; 18418386; 18987317; 18723842; 19915138; 20603018; 20094032; 21151122; 22445172; 22380631; 24816391; 25912285; 19638247; 2642…	TRUE	TRUE	TRUE
P02942	12	8	13	40	42	52	3.215030379021815	4.436555716130392	5.9316971436051285	1.399200638057217	2.1095400716172534	2.2712391484397925	11	44.666666666666664	1.9266599527047543	7.84231223437548	4.423248445522366e-15	1.534867210596261e-12	Methyl-accepting chemotaxis protein I OS=Escherichia coli (strain K12) OX=83333 GN=tsr PE=1 SV=2	MCP1_ECOLI	Methyl-accepting chemotaxis protein I (MCP-I) (Serine chemoreceptor protein)	tsr	cheD	FUNCTION: Receptor for the attractant L-serine and related amino acids. Is also responsible for chemotaxis away from a wide range of repellents, including leucine, indole, and weak acids.; FUNCTION: Chemotactic-signal transducers respond to changes in the concentration of attractants and repellents in the environment, transduce a signal from the outside to the inside of the cell, and facilitate s…	identical protein binding [GO:0042802]; transmembrane signaling receptor activity [GO:0004888]	integral component of plasma membrane [GO:0005887]; methyl accepting chemotaxis protein complex [GO:0098561]	cell motility [GO:0048870]; cellular response to amino acid stimulus [GO:0071230]; chemotaxis [GO:0006935]; detection of chemical stimulus [GO:0009593]; receptor clustering [GO:0043113]; regulation of bacterial-type flagellum-dependent cell motility [GO:1902021]; regulation of chemotaxis [GO:0050920]; regulation of protein histidine kinase activity [GO:0032110]; signal complex assembly [GO:000717…	6402709; 7610040; 9278503; 16738553; 8384293; 6213619; 2033064; 9298644; 15919996; 22380631; 10466731	TRUE	TRUE	TRUE
P0A7W7	14	15	16	61	86	24	4.630040475473598	6.540094262283562	2.099462659563982	1.789394066358582	2.296143814206196	0.9070669644585827	15	57	1.664201615007787	7.661205629381319	1.8419566166919463e-14	5.326324549934211e-12	30S ribosomal protein S8 OS=Escherichia coli (strain K12) OX=83333 GN=rpsH PE=1 SV=2	RS8_ECOLI	30S ribosomal protein S8 (Small ribosomal subunit protein uS8)	rpsH	NA	FUNCTION: One of the primary rRNA binding proteins, it binds directly to 16S rRNA central domain where it helps coordinate assembly of the platform of the 30S subunit. {ECO:0000250}.; FUNCTION: Protein S8 is a translational repressor protein, it controls the translation of the spc operon by binding to its mRNA. {ECO:0000269|PubMed:6262737}.	rRNA binding [GO:0019843]; structural constituent of ribosome [GO:0003735]	cytosol [GO:0005829]; cytosolic small ribosomal subunit [GO:0022627]	regulation of mRNA stability [GO:0043488]; regulation of translation [GO:0006417]; ribosomal small subunit assembly [GO:0000028]; translation [GO:0006412]	6222285; 9278503; 16738553; 365698; 6262737; 1735715; 9298644; 10094780; 24524803; 12244297; 12809609; 16272117; 27906160; 27906161; 27934701; 28077875	TRUE	TRUE	TRUE
P60723	23	36	22	88	99	31	5.199573020204143	4.810492607713128	2.1952677252756874	1.632859281825467	1.2876031425032426	0.8271116598771846	27	72.66666666666667	1.2491913614019647	7.046752497015073	1.8314164770299504e-12	3.971884484558705e-10	50S ribosomal protein L4 OS=Escherichia coli (strain K12) OX=83333 GN=rplD PE=1 SV=1	RL4_ECOLI	50S ribosomal protein L4 (Large ribosomal subunit protein uL4)	rplD	eryA	FUNCTION: One of the primary rRNA binding proteins, this protein initially binds near the 5'-end of the 23S rRNA (PubMed:3298242). It is important during the early stages of 50S assembly (PubMed:3298242). It makes multiple contacts with different domains of the 23S rRNA in the assembled 50S subunit and ribosome (PubMed:7556101, PubMed:6170935). {ECO:0000269|PubMed:13130133, ECO:0000269|PubMed:244…	endoribonuclease inhibitor activity [GO:0060698]; rRNA binding [GO:0019843]; structural constituent of ribosome [GO:0003735]; translation repressor activity [GO:0030371]	cytosol [GO:0005829]; cytosolic large ribosomal subunit [GO:0022625]; large ribosomal subunit [GO:0015934]; polysomal ribosome [GO:0042788]	DNA-templated transcription, termination [GO:0006353]; negative regulation of endoribonuclease activity [GO:0060702]; negative regulation of transcription, DNA-templated [GO:0045892]; negative regulation of translation [GO:0017148]; response to antibiotic [GO:0046677]; ribosome assembly [GO:0042255]; translation [GO:0006412]	3892488; 9278503; 16738553; 9298646; 7556101; 6170935; 9298644; 24524803; 4589347; 3298242; 2442760; 1692593; 2157208; 7928988; 7766155; 8846294; 10498727; 13130133; 10094780; 12809609; 11511371; 16272117; 25310980; 24844575; 27906160; 27906161; 27934701; 28077875	TRUE	TRUE	TRUE
P0A7E1	4	5	3	27	20	26	3.620204440822103	2.7356728672083395	5.009386103378649	2.2275151787504672	1.6605552404150716	3.105561118097666	4	24.333333333333332	2.3312105124210682	6.561737889988044	5.318424252902487e-11	9.227466078785815e-9	Dihydroorotate dehydrogenase (quinone) OS=Escherichia coli (strain K12) OX=83333 GN=pyrD PE=1 SV=1	PYRD_ECOLI	Dihydroorotate dehydrogenase (quinone) (EC 1.3.5.2) (DHOdehase) (DHOD) (DHODase) (Dihydroorotate oxidase)	pyrD	NA	FUNCTION: Catalyzes the conversion of dihydroorotate to orotate with quinone as electron acceptor. {ECO:0000269|PubMed:10074342}.	dihydroorotate dehydrogenase activity [GO:0004152]; FMN binding [GO:0010181]	cytosol [GO:0005829]; membrane [GO:0016020]; plasma membrane [GO:0005886]	'de novo' pyrimidine nucleobase biosynthetic process [GO:0006207]; 'de novo' UMP biosynthetic process [GO:0044205]; pyrimidine ribonucleotide biosynthetic process [GO:0009220]	2992959; 8905232; 9278503; 16738553; 10074342; 12220493	TRUE	TRUE	TRUE
P07017	30	14	18	58	41	59	2.106276811308091	3.2482014892896443	5.858846272746643	0.6705350905551913	1.3386271455277094	2.0096366980991305	20.666666666666668	52.666666666666664	1.3395996447273437	6.474015960931022	9.543181443884072e-11	1.5052199822853514e-8	Methyl-accepting chemotaxis protein II OS=Escherichia coli (strain K12) OX=83333 GN=tar PE=1 SV=2	MCP2_ECOLI	Methyl-accepting chemotaxis protein II (MCP-II) (Aspartate chemoreceptor protein)	tar	cheM	FUNCTION: Receptor for the attractant L-aspartate and related amino and dicarboxylic acids. Tar also mediates taxis to the attractant maltose via an interaction with the periplasmic maltose binding protein. Tar mediates taxis away from the repellents cobalt and nickel.; FUNCTION: Chemotactic-signal transducers respond to changes in the concentration of attractants and repellents in the environmen…	identical protein binding [GO:0042802]; protein histidine kinase binding [GO:0043424]; protein homodimerization activity [GO:0042803]; transmembrane signaling receptor activity [GO:0004888]	cell tip [GO:0051286]; integral component of plasma membrane [GO:0005887]; methyl accepting chemotaxis protein complex [GO:0098561]	cellular response to amino acid stimulus [GO:0071230]; chemotaxis [GO:0006935]; detection of chemical stimulus [GO:0009593]; positive regulation of post-translational protein modification [GO:1901875]; regulation of chemotaxis [GO:0050920]; signal complex assembly [GO:0007172]; signal transduction [GO:0007165]	6305515; 9097040; 9278503; 16738553; 9298644; 15919996; 22380631; 15299315; 9315712	TRUE	TRUE	TRUE
P10408	40	38	31	90	103	43	3.3231476358362153	4.8489566324238025	2.5282076628549883	0.892330987160838	1.2682378176363114	0.8101052345714947	36.333333333333336	78.66666666666667	0.9902246797895481	6.177827973842214	6.498946990410694e-10	9.39639419030213e-8	Protein translocase subunit SecA OS=Escherichia coli (strain K12) OX=83333 GN=secA PE=1 SV=2	SECA_ECOLI	Protein translocase subunit SecA (EC 7.4.2.8)	secA	azi pea prlD	FUNCTION: Required for protein export, interacts with the SecYEG preprotein conducting channel. SecA has a central role in coupling the hydrolysis of ATP to the transfer of proteins into and across the cell membrane, serving both as a receptor for the preprotein-SecB complex and as an ATP-driven molecular motor driving the stepwise translocation of polypeptide chains across the membrane. {ECO:000…	ABC-type protein transporter activity [GO:0015462]; ATP binding [GO:0005524]; identical protein binding [GO:0042802]; preprotein binding [GO:0070678]; protein-exporting ATPase activity [GO:0008564]; zinc ion binding [GO:0008270]	cell envelope Sec protein transport complex [GO:0031522]; cytoplasm [GO:0005737]; cytosol [GO:0005829]; integral component of plasma membrane [GO:0005887]; plasma membrane [GO:0005886]	chaperone-mediated protein folding [GO:0061077]; intracellular protein transmembrane transport [GO:0065002]; protein import [GO:0017038]; protein targeting [GO:0006605]; protein transport [GO:0015031]; protein transport by the Sec complex [GO:0043952]	2841285; 1630901; 9278503; 16738553; 2824434; 2846186; 2542029; 2153463; 1825804; 1830665; 10213615; 10931320; 12198149; 12941690; 12403785; 12946344; 15140892; 17418789; 17525736; 15488768; 17229438; 15063851; 17938627	TRUE	TRUE	TRUE
P0A7L0	43	47	45	106	125	42	4.027638960678745	5.258435805814559	0.890166775878832	1.024123719344075	1.245517741136228	0.25337641457928256	45	91	0.8410059583531952	5.875255793827205	4.22190922739448e-9	5.634625007330325e-7	50S ribosomal protein L1 OS=Escherichia coli (strain K12) OX=83333 GN=rplA PE=1 SV=2	RL1_ECOLI	50S ribosomal protein L1 (Large ribosomal subunit protein uL1)	rplA	NA	FUNCTION: One of the primary rRNA binding proteins, it binds very close to the 3'-end of the 23S rRNA. Forms part of the L1 stalk. It is often not seen in high-resolution crystal structures, but can be seen in cryo_EM and 3D reconstruction models. These indicate that the distal end of the stalk moves by approximately 20 angstroms (PubMed:12859903, PubMed:16272117). This stalk movement is thought …	RNA binding [GO:0003723]; rRNA binding [GO:0019843]; structural constituent of ribosome [GO:0003735]; tRNA binding [GO:0000049]	cytosol [GO:0005829]; cytosolic large ribosomal subunit [GO:0022625]	maturation of LSU-rRNA [GO:0000470]; negative regulation of translational initiation [GO:0045947]; ribosomal large subunit assembly [GO:0000027]; translation [GO:0006412]	377281; 8265357; 9278503; 16738553; 365581; 9298646; 7556101; 3298242; 3104883; 8524654; 9298644; 10094780; 24524803; 10756104; 21151122; 12859903; 16272117; 24844575	TRUE	TRUE	TRUE
P60438	16	26	20	57	61	28	4.009280533350971	3.2581504282746723	2.0670453829509494	1.5126065054574582	1.0525091265808741	0.8163371882830092	20.666666666666668	48.666666666666664	1.1271509401071138	5.38926243028549	7.074743361918392e-8	7.671674833080257e-6	50S ribosomal protein L3 OS=Escherichia coli (strain K12) OX=83333 GN=rplC PE=1 SV=1	RL3_ECOLI	50S ribosomal protein L3 (Large ribosomal subunit protein uL3)	rplC	NA	FUNCTION: One of two assembly initiator proteins, it binds directly near the 3'-end of the 23S rRNA, where it nucleates assembly of the 50S subunit. {ECO:0000269|PubMed:3298242, ECO:0000269|PubMed:6760192}.	rRNA binding [GO:0019843]; structural constituent of ribosome [GO:0003735]	cytosol [GO:0005829]; cytosolic large ribosomal subunit [GO:0022625]	ribosomal large subunit assembly [GO:0000027]; translation [GO:0006412]	365579; 3892488; 9278503; 16738553; 7037196; 9298646; 6760192; 3298242; 9298644; 10094780; 11847124; 21151122; 24524803; 12809609; 16272117; 25310980; 24844575; 27906160; 27906161; 27934701; 28077875	TRUE	TRUE	TRUE
P37751	6	0	0	22	25	3	2.5338672349309364	4.739062734352887	1.972078457574502	1.458295385579634	4.55364003649856	2.3506736159341974	2	16.666666666666668	2.7875363460041305	5.337608103907013	9.418075042735665e-8	9.611976587733165e-6	Putative glycosyltransferase WbbK OS=Escherichia coli (strain K12) OX=83333 GN=wbbK PE=4 SV=1	WBBK_ECOLI	Putative glycosyltransferase WbbK	wbbK	yefI	FUNCTION: May be a glycosyltransferase involved in the transfer of UDP-GalF and UDP-glucose.	glycosyltransferase activity [GO:0016757]	plasma membrane [GO:0005886]	lipopolysaccharide biosynthetic process [GO:0009103]	7517390; 9097040; 9278503; 16738553; 7517391; 7512872	TRUE	TRUE	TRUE
P0A7R1	20	22	23	61	81	19	3.721682595968537	5.280482872920924	0.22090738461186615	1.3039672391883401	1.6871903669185384	0.08763921010040356	21.666666666666668	53.666666666666664	1.0262656054024273	5.324943594724521	1.0098437092944521e-7	9.733771309032634e-6	50S ribosomal protein L9 OS=Escherichia coli (strain K12) OX=83333 GN=rplI PE=1 SV=1	RL9_ECOLI	50S ribosomal protein L9 (Large ribosomal subunit protein bL9)	rplI	NA	FUNCTION: One of the primary rRNA binding proteins, it binds very close to the 3' end of the 23S rRNA. {ECO:0000269|PubMed:3298242}.	large ribosomal subunit rRNA binding [GO:0070180]; structural constituent of ribosome [GO:0003735]	cytosol [GO:0005829]; cytosolic large ribosomal subunit [GO:0022625]	translation [GO:0006412]	3528756; 7610040; 9278503; 16738553; 9298646; 9600841; 3298242; 9298644; 10094780; 18723842; 21151122; 24524803; 10756104; 12809609; 16272117; 25310980; 24844575; 27906160; 27906161; 27934701; 28077875	TRUE	TRUE	TRUE
P0ADY1	4	4	6	22	14	23	3.060973985531934	2.1322678966331514	3.8854354248898386	1.943722212749876	1.438162819078624	2.12828119459775	4.666666666666667	19.666666666666668	1.8367220754754165	5.241576787113908	1.5921019693686866e-7	1.45384048255509e-5	Periplasmic chaperone PpiD OS=Escherichia coli (strain K12) OX=83333 GN=ppiD PE=1 SV=1	PPID_ECOLI	Periplasmic chaperone PpiD (Periplasmic folding chaperone)	ppiD	ybaU	FUNCTION: Chaperone that functions as a gatekeeper on the periplasmic side of the SecYEG translocon (PubMed:18439025, PubMed:20920237, PubMed:29097228). Facilitates the translocation of precursor proteins across SecYEG by interacting with the translocating substrate (PubMed:29097228). Also plays a role in the release of newly synthesized secreted proteins at the periplasmic exit site of the Sec t…	identical protein binding [GO:0042802]; peptidyl-prolyl cis-trans isomerase activity [GO:0003755]	integral component of external side of plasma membrane [GO:0071575]	chaperone-mediated protein folding [GO:0061077]	9278503; 16738553; 9670013; 16079137; 16267292; 18439025; 18498364; 20920237; 21210718; 24855643; 24951590; 29097228; 31699901; 33036312; 19866485	TRUE	TRUE	TRUE
P0A7V0	43	49	46	103	118	40	3.842578120682185	4.658596152855252	0.5547130074434854	0.9830964510840204	1.1041618918906864	0.15363676887464375	46	87	0.7469650372831168	5.228418959425244	1.709657432002709e-7	1.48312782226235e-5	30S ribosomal protein S2 OS=Escherichia coli (strain K12) OX=83333 GN=rpsB PE=1 SV=2	RS2_ECOLI	30S ribosomal protein S2 (Small ribosomal subunit protein uS2)	rpsB	NA	FUNCTION: Required for ribosomal protein S1 to bind to the 30S subunit. {ECO:0000269|PubMed:12068815}.	structural constituent of ribosome [GO:0003735]; zinc ion binding [GO:0008270]	cytosolic small ribosomal subunit [GO:0022627]	ribosomal small subunit assembly [GO:0000028]; translation [GO:0006412]	6272196; 8202364; 9278503; 16738553; 7023985; 1575737; 9298646; 7556101; 9298644; 9716382; 10094780; 12068815; 24524803; 12244297; 21151122; 12809609; 16272117; 27906160; 27906161; 27934701; 28077875	TRUE	TRUE	TRUE
P0AEB2	0	0	1	8	4	16	2.571898560494727	1.8952355493329711	4.206008374669199	2.912013353022538	2.17512841324483	3.438136457184537	0.3333333333333333	9.333333333333334	2.8417594078173014	5.007441148144264	5.515840878683559e-7	3.987493301881656e-5	D-alanyl-D-alanine carboxypeptidase DacA OS=Escherichia coli (strain K12) OX=83333 GN=dacA PE=1 SV=1	DACA_ECOLI	D-alanyl-D-alanine carboxypeptidase DacA (DD-carboxypeptidase) (DD-peptidase) (EC 3.4.16.4) (Beta-lactamase) (EC 3.5.2.6) (Penicillin-binding protein 5) (PBP-5)	dacA	pfv	FUNCTION: Removes C-terminal D-alanyl residues from sugar-peptide cell wall precursors.	beta-lactamase activity [GO:0008800]; carboxypeptidase activity [GO:0004180]; penicillin binding [GO:0008658]; serine-type D-Ala-D-Ala carboxypeptidase activity [GO:0009002]	integral component of periplasmic side of plasma membrane [GO:1990914]; integral component of plasma membrane [GO:0005887]; outer membrane-bounded periplasmic space [GO:0030288]; plasma membrane [GO:0005886]	cell wall organization [GO:0071555]; peptidoglycan biosynthetic process [GO:0009252]; peptidoglycan metabolic process [GO:0000270]; regulation of cell shape [GO:0008360]	3279397; 8905232; 9278503; 16738553; 6319180; 3316191; 7042389; 1597468; 8424800; 9298644; 10967102; 14555648; 15938610	TRUE	TRUE	TRUE
P00895	32	30	39	65	72	49	2.42970190601627	3.62421550671424	2.297938763351656	0.7420883515802252	1.0888285668506097	0.6726017108215597	33.666666666666664	62	0.8345062097507983	4.821946411494077	1.4216414276073494e-6	9.866191507595006e-5	Anthranilate synthase component 1 OS=Escherichia coli (strain K12) OX=83333 GN=trpE PE=1 SV=2	TRPE_ECOLI	Anthranilate synthase component 1 (AS) (ASI) (EC 4.1.3.27)	trpE	NA	FUNCTION: Part of a heterotetrameric complex that catalyzes the two-step biosynthesis of anthranilate, an intermediate in the biosynthesis of L-tryptophan. In the first step, the glutamine-binding beta subunit (TrpG) of anthranilate synthase (AS) provides the glutamine amidotransferase activity which generates ammonia as a substrate that, along with chorismate, is used in the second step, catalyz…	anthranilate synthase activity [GO:0004049]; metal ion binding [GO:0046872]	cytosol [GO:0005829]	tryptophan biosynthetic process [GO:0000162]	7038627; 7021857; 9097039; 9278503; 16738553; 351195; 4598537; 5333199; 4886289; 4567790; 9298644	TRUE	TRUE	TRUE
P0AED0	1	7	6	20	15	18	3.7290214778255875	1.4557230757958866	3.1084319478812685	3.1344057743589855	0.8532003183574678	1.791246207320179	4.666666666666667	17.666666666666668	1.9262841000122108	4.788067685579687	1.683948578543846e-6	1.1237118399129126e-4	Universal stress protein A OS=Escherichia coli (strain K12) OX=83333 GN=uspA PE=1 SV=2	USPA_ECOLI	Universal stress protein A	uspA	NA	FUNCTION: Required for resistance to DNA-damaging agents.	identical protein binding [GO:0042802]	cytoplasm [GO:0005737]; membrane [GO:0016020]	NA	1453957; 8041620; 9278503; 16738553; 8506346; 9298646; 9298644; 9405142; 8932299; 10652104; 10931298; 11157932	TRUE	TRUE	TRUE
P0A7K6	13	25	18	40	67	20	3.033429375198361	3.871942962531855	1.1297433073103507	1.2922854341407048	1.240223441466715	0.4950635252693724	18.666666666666668	42.333333333333336	1.009190800292264	4.6390761806339444	3.4997004170154146e-6	2.0937862839730153e-4	50S ribosomal protein L19 OS=Escherichia coli (strain K12) OX=83333 GN=rplS PE=1 SV=2	RL19_ECOLI	50S ribosomal protein L19 (Large ribosomal subunit protein bL19)	rplS	NA	FUNCTION: This protein is located at the 30S-50S ribosomal subunit interface. In the 70S ribosome it has been modeled to make two contacts with the 16S rRNA of the 30S subunit forming part of bridges B6 and B8 (PubMed:12809609). In the 3.5 A resolved structures L14 and L19 interact and together make contact with the 16S rRNA (PubMed:16272117). The protein conformation is quite different between t…	large ribosomal subunit rRNA binding [GO:0070180]; structural constituent of ribosome [GO:0003735]	cytosol [GO:0005829]; cytosolic large ribosomal subunit [GO:0022625]	ribosomal large subunit assembly [GO:0000027]; translation [GO:0006412]	6357787; 9205837; 9278503; 16738553; 339951; 2665813; 10094780; 24524803; 12809609; 16272117; 25310980; 24844575; 27906160; 27906161; 27934701; 28077875	TRUE	TRUE	TRUE
P77338	13	7	10	27	42	14	1.6215534265740392	4.632386354986128	1.4612045984076012	0.7420883515802255	2.279465073059566	0.7981325929054187	10	27.666666666666668	1.27322867251507	4.4543406846112195	8.415138777335626e-6	4.424322963235549e-4	Mechanosensitive channel MscK OS=Escherichia coli (strain K12) OX=83333 GN=mscK PE=1 SV=1	MSCK_ECOLI	Mechanosensitive channel MscK (Potassium efflux system KefA)	mscK	aefA kefA	FUNCTION: Mechanosensitive channel that opens in response to membrane tension and specific ionic conditions. Requires high concentrations of external K(+), NH(4)(+), Rb(+) or Cs(+) to gate. May participate in the regulation of osmotic pressure changes within the cell, although it does not appear to have a major role in osmolarity regulation. Forms an ion channel of 1.0 nanosiemens conductance. Th…	NA	integral component of membrane [GO:0016021]; plasma membrane [GO:0005886]	cellular water homeostasis [GO:0009992]; potassium ion transport [GO:0006813]; transmembrane transport [GO:0055085]	9278503; 16738553; 10202137; 12374733; 11985727; 15919996	TRUE	TRUE	TRUE
P15877	1	0	0	8	2	14	2.0581873720164006	1.3401076844496458	4.260733474449126	1.9120133530225378	1.438162819078624	4.257564211542716	0.3333333333333333	8	2.535913461214626	4.421942184054899	9.781763414208351e-6	4.991576330485733e-4	Quinoprotein glucose dehydrogenase OS=Escherichia coli (strain K12) OX=83333 GN=gcd PE=1 SV=3	DHG_ECOLI	Quinoprotein glucose dehydrogenase (EC 1.1.5.2) (Glucose dehydrogenase [pyrroloquinoline-quinone])	gcd	NA	FUNCTION: GDH is probably involved in energy conservation rather than in sugar metabolism.	magnesium ion binding [GO:0000287]; pyrroloquinoline quinone binding [GO:0070968]; quinoprotein glucose dehydrogenase activity [GO:0008876]; ubiquinone binding [GO:0048039]	integral component of membrane [GO:0016021]; outer membrane-bounded periplasmic space [GO:0030288]; plasma membrane [GO:0005886]	NA	2228962; 8419307; 8202364; 9278503; 16738553; 8509415; 16079137; 15919996; 8554505	TRUE	TRUE	TRUE
P0AA10	15	16	14	55	47	11	4.008204962709176	3.485871355561963	0.04550907820975075	1.5494432736378296	1.3506999778282844	0.02874552104683502	15	37.666666666666664	0.9762962575043164	4.352981658236414	1.3429839019342324e-5	6.657363056731124e-4	50S ribosomal protein L13 OS=Escherichia coli (strain K12) OX=83333 GN=rplM PE=1 SV=1	RL13_ECOLI	50S ribosomal protein L13 (Large ribosomal subunit protein uL13)	rplM	NA	FUNCTION: This protein is one of the early assembly proteins of the 50S ribosomal subunit, although it is not seen to bind rRNA by itself. It is important during the early stages of 50S assembly. {ECO:0000269|PubMed:3298242}.	large ribosomal subunit rRNA binding [GO:0070180]; mRNA binding [GO:0003729]; structural constituent of ribosome [GO:0003735]; zinc ion binding [GO:0008270]	cytosol [GO:0005829]; cytosolic large ribosomal subunit [GO:0022625]; ribosome [GO:0005840]	negative regulation of translation [GO:0017148]; translation [GO:0006412]	365580; 3884974; 9278503; 16738553; 9298646; 3298242; 10094780; 24524803; 12809609; 16272117; 25310980; 24844575; 27906160; 27906161; 27934701; 28077875	TRUE	TRUE	TRUE
P0ADZ0	4	5	2	14	15	14	1.9637335340911537	1.9987907811817875	3.5464033144985416	1.3270508523013815	1.2682378176363114	2.6726017108215596	3.6666666666666665	14.333333333333334	1.7559634602530843	4.335281388373985	1.4557378433227995e-5	7.015847661569602e-4	50S ribosomal protein L23 OS=Escherichia coli (strain K12) OX=83333 GN=rplW PE=1 SV=1	RL23_ECOLI	50S ribosomal protein L23 (Large ribosomal subunit protein uL23)	rplW	NA	FUNCTION: One of the early assembly proteins, it binds 23S rRNA; is essential for growth. One of the proteins that surround the polypeptide exit tunnel on the outside of the subunit. Acts as the docking site for trigger factor (PubMed:12226666) for Ffh binding to the ribosome (SRP54, PubMed:12756233 and PubMed:12702815) and to nascent polypeptide chains (PubMed:12756233). {ECO:0000269|PubMed:1222…	rRNA binding [GO:0019843]; structural constituent of ribosome [GO:0003735]	cytosolic large ribosomal subunit [GO:0022625]	ribosomal large subunit assembly [GO:0000027]; translation [GO:0006412]	391594; 3892488; 9278503; 16738553; 6170935; 3298242; 2665813; 9298644; 12226666; 12756233; 12702815; 10094780; 16292303; 24524803; 12809609; 16272117; 21499241; 25310980; 24844575; 27906160; 27906161; 27934701; 28077875	TRUE	TRUE	TRUE
P0A7A7	6	1	8	25	27	6	2.8982874762103137	4.636883646706392	-0.05220739572464922	1.6351731476637135	3.660555240415072	-0.011896463450510852	5	19.333333333333332	1.7612773082094249	4.320291122230539	1.5582349157410095e-5	7.306858321109869e-4	Glycerol-3-phosphate acyltransferase OS=Escherichia coli (strain K12) OX=83333 GN=plsB PE=1 SV=2	PLSB_ECOLI	Glycerol-3-phosphate acyltransferase (GPAT) (EC 2.3.1.15)	plsB	NA	FUNCTION: Catalyzes the transfer of an acyl group from acyl-ACP to glycerol-3-phosphate (G3P) to form lysophosphatidic acid (LPA). This enzyme can utilize either acyl-CoA or acyl-ACP as the fatty acyl donor. {ECO:0000269|PubMed:17645809, ECO:0000269|PubMed:6997313}.	glycerol-3-phosphate O-acyltransferase activity [GO:0004366]; sn-1-glycerol-3-phosphate C16:0-DCA-CoA acyl transferase activity [GO:0102420]	integral component of plasma membrane [GO:0005887]; plasma membrane [GO:0005886]	CDP-diacylglycerol biosynthetic process [GO:0016024]; fatty acid metabolic process [GO:0006631]; glycerol-3-phosphate metabolic process [GO:0006072]; phospholipid biosynthetic process [GO:0008654]; triglyceride biosynthetic process [GO:0019432]	6309817; 10074094; 8265357; 9278503; 16738553; 1644758; 6350296; 4943977; 6251087; 6997313; 7026564; 9515909; 10231527; 16294310; 17645809	TRUE	TRUE	TRUE
P68919	9	10	10	32	33	13	2.9993376238321736	3.1606385383460127	1.2551473950893266	1.4645543760513164	1.48123154097051	0.6985969193545042	9.666666666666666	26	1.2147942787921102	4.281123581862735	1.8595205071442548e-5	8.27248225614175e-4	50S ribosomal protein L25 OS=Escherichia coli (strain K12) OX=83333 GN=rplY PE=1 SV=1	RL25_ECOLI	50S ribosomal protein L25 (Large ribosomal subunit protein bL25)	rplY	NA	FUNCTION: This is one of the proteins that binds to the 5S RNA in the ribosome where it forms part of the central protuberance. Binds to the 5S rRNA independently of L5 and L18. Not required for binding of the 5S rRNA/L5/L18 subcomplex to 23S rRNA. {ECO:0000269|PubMed:3298242, ECO:0000269|PubMed:354687, ECO:0000269|PubMed:8925931}.	5S rRNA binding [GO:0008097]; structural constituent of ribosome [GO:0003735]	cytosol [GO:0005829]; cytosolic large ribosomal subunit [GO:0022625]	negative regulation of translation [GO:0017148]; response to radiation [GO:0009314]; ribosomal large subunit assembly [GO:0000027]; translation [GO:0006412]	1093874; 1100506; 2034228; 9278503; 16738553; 9298646; 9868784; 3298242; 354687; 8925931; 9298644; 10094780; 24524803; 9799245; 10562563; 10696113; 10756104; 12809609; 16272117; 25310980; 24844575; 27906160; 27906161; 27934701; 28077875	TRUE	TRUE	TRUE
P61175	19	30	27	71	65	19	4.606420379642766	3.07393705114999	-0.3071929323843661	1.5900852581351754	0.9433981273290457	-0.13475321123604414	25.333333333333332	51.666666666666664	0.7995767247427257	4.256898507935476	2.0728239571348334e-005	8.77158430641204e-4	50S ribosomal protein L22 OS=Escherichia coli (strain K12) OX=83333 GN=rplV PE=1 SV=1	RL22_ECOLI	50S ribosomal protein L22 (Large ribosomal subunit protein uL22)	rplV	eryB	FUNCTION: This protein binds specifically to 23S rRNA; its binding is stimulated by other ribosomal proteins, e.g. L4, L17, and L20. It is important during the early stages of 50S assembly. It makes multiple contacts with different domains of the 23S rRNA in the assembled 50S subunit and ribosome. {ECO:0000269|PubMed:7766155}.; FUNCTION: The globular domain of the protein is one of the proteins t…	rRNA binding [GO:0019843]; structural constituent of ribosome [GO:0003735]	cytosol [GO:0005829]; cytosolic large ribosomal subunit [GO:0022625]; large ribosomal subunit [GO:0015934]; polysomal ribosome [GO:0042788]	response to antibiotic [GO:0046677]; ribosome assembly [GO:0042255]; translation [GO:0006412]	7007072; 3892488; 9278503; 16738553; 24524803; 4589347; 7729693; 7928988; 7766155; 11893334; 13130133; 10094780; 12809609; 11511371; 16272117; 25310980; 24844575; 27906160; 27906161; 27934701; 28077875	TRUE	TRUE	TRUE
P61889	34	39	67	67	54	96	2.343231032997611	1.0391328695584574	3.9594195039361924	0.7002681758855983	0.31263193699476505	0.8631236168709858	46.666666666666664	72.33333333333333	0.6253412432504497	4.238780626070235	2.2473713195233725e-5	9.28378390326917e-4	Malate dehydrogenase OS=Escherichia coli (strain K12) OX=83333 GN=mdh PE=1 SV=1	MDH_ECOLI	Malate dehydrogenase (EC 1.1.1.37)	mdh	NA	FUNCTION: Catalyzes the reversible oxidation of malate to oxaloacetate. {ECO:0000255|HAMAP-Rule:MF_01516, ECO:0000269|PubMed:2993232, ECO:0000269|PubMed:7028159}.	L-malate dehydrogenase activity [GO:0030060]; malate dehydrogenase activity [GO:0016615]; oxidoreductase activity [GO:0016491]	cytoplasm [GO:0005737]; cytosol [GO:0005829]; extrinsic component of membrane [GO:0019898]; membrane [GO:0016020]	anaerobic respiration [GO:0009061]; fermentation [GO:0006113]; glycolytic process [GO:0006096]; malate metabolic process [GO:0006108]; tricarboxylic acid cycle [GO:0006099]	3299262; 3322223; 9278503; 16738553; 2993232; 7028159; 9298646; 9190829; 8506346; 8670822; 9600841; 8108402; 9199437; 11214793; 9298644; 1507230; 8331658; 11389141	TRUE	TRUE	TRUE
P17993	1	2	4	12	12	10	2.7214247635007895	2.4752663813492095	2.104263039362239	2.4425280697213174	1.9686775357774038	1.4881771396841321	2.3333333333333335	11.333333333333334	1.966460915060951	4.21520786359606	2.4954823490697523e-5	0.0010068981106130278	Ubiquinone biosynthesis O-methyltransferase OS=Escherichia coli (strain K12) OX=83333 GN=ubiG PE=1 SV=1	UBIG_ECOLI	Ubiquinone biosynthesis O-methyltransferase (2-octaprenyl-6-hydroxyphenol methylase) (EC 2.1.1.222) (3-demethylubiquinone-8 3-O-methyltransferase) (EC 2.1.1.64)	ubiG	pufX yfaB	FUNCTION: O-methyltransferase that catalyzes the 2 O-methylation steps in the ubiquinone biosynthetic pathway. {ECO:0000255|HAMAP-Rule:MF_00472, ECO:0000269|PubMed:10419476}.	2-octaprenyl-3-methyl-5-hydroxy-6-methoxy-1,4-benzoquinone methyltransferase activity [GO:0043431]; 2-polyprenyl-6-hydroxyphenol methylase activity [GO:0102208]; 2-polyprenyl-6-methoxy-1,4-benzoquinone methyltransferase activity [GO:0008425]; 3-demethylubiquinol-8 3-O-methyltransferase activity [GO:0099119]; 3-demethylubiquinone-9 3-O-methyltransferase activity [GO:0008689]; phosphatidylglycerol …	cytosol [GO:0005829]; ubiquinone biosynthesis complex [GO:0110142]	hyperosmotic salinity response [GO:0042538]; methylation [GO:0032259]; ubiquinone biosynthetic process [GO:0006744]	1479344; 2834621; 9205837; 9278503; 16738553; 10419476; 30686758;	TRUE	TRUE	TRUE
P0A9A6	21	32	25	54	55	34	3.004825099782711	1.9686519722164264	2.1825055107180997	1.064016446467588	0.6161611210566181	0.7795169147380718	26	47.666666666666664	0.8198981607540927	4.13150847044807	3.6039040882369516e-5	0.001421084907520707	Cell division protein FtsZ OS=Escherichia coli (strain K12) OX=83333 GN=ftsZ PE=1 SV=1	FTSZ_ECOLI	Cell division protein FtsZ	ftsZ	sfiB sulB	FUNCTION: Essential cell division protein that forms a contractile ring structure (Z ring) at the future cell division site. The regulation of the ring assembly controls the timing and the location of cell division. One of the functions of the FtsZ ring is to recruit other cell division proteins to the septum to produce a new cell wall between the dividing cells. Binds GTP and shows GTPase activi…	GTPase activity [GO:0003924]; GTP binding [GO:0005525]; identical protein binding [GO:0042802]	cell division site [GO:0032153]; cytoplasm [GO:0005737]	cell division [GO:0051301]; division septum assembly [GO:0000917]; FtsZ-dependent cytokinesis [GO:0043093]; protein polymerization [GO:0051258]	3000876; 1630901; 9278503; 16738553; 6094474; 2995680; 9298646; 14731269; 2824434; 1944597; 1528267; 1528268; 8169229; 8016071; 8083192; 8752322; 8917533; 9430638; 10231484; 11847116; 14705956; 14743312; 15491352; 17307852; 21166897; 20005847; 22239607; 22515815; 28257056; 30343895; 10880432	TRUE	TRUE	TRUE
P0A7V8	55	80	69	126	130	57	4.026924813459655	2.680203850675298	0.38300575594295044	0.923418116294787	0.5467733170102933	0.07937159411680302	68	104.33333333333333	0.5165210091406278	4.093491016022609	4.249265482217077e-5	0.0015686118322652402	30S ribosomal protein S4 OS=Escherichia coli (strain K12) OX=83333 GN=rpsD PE=1 SV=2	RS4_ECOLI	30S ribosomal protein S4 (Small ribosomal subunit protein uS4)	rpsD	ramA	FUNCTION: One of two assembly initiator proteins for the 30S subunit, it binds directly to 16S rRNA where it nucleates assembly of the body of the 30S subunit. {ECO:0000269|PubMed:2461734}.; FUNCTION: With S5 and S12 plays an important role in translational accuracy; many suppressors of streptomycin-dependent mutants of protein S12 are found in this protein, some but not all of which decrease tra…	mRNA 5'-UTR binding [GO:0048027]; rRNA binding [GO:0019843]; structural constituent of ribosome [GO:0003735]; translation repressor activity, mRNA regulatory element binding [GO:0000900]	cytosol [GO:0005829]; cytosolic small ribosomal subunit [GO:0022627]; small ribosomal subunit [GO:0015935]	DNA-templated transcription, termination [GO:0006353]; maintenance of translational fidelity [GO:1990145]; negative regulation of translational initiation [GO:0045947]; positive regulation of translational fidelity [GO:0045903]; response to antibiotic [GO:0046677]; ribosomal small subunit assembly [GO:0000028]; transcription antitermination [GO:0031564]	2989779; 9278503; 16738553; 4587210; 1100394; 7556101; 387752; 3309351; 2461734; 2477554; 7559430; 9716382; 24524803; 11018284; 11447122; 15652481; 10094780; 12244297; 12809609; 16272117; 27906160; 27906161; 27934701; 28077875; 32871103	TRUE	TRUE	TRUE
P39177	0	0	0	16	13	0	3.6375263544137653	3.4169853921566635	0	3.8295511928305648	3.660555240415072	0	0	9.666666666666666	2.496702144415212	4.072924255883814	4.642652617001722e-5	0.0016781254771870808	Universal stress protein UP12 OS=Escherichia coli (strain K12) OX=83333 GN=uspG PE=1 SV=2	USPG_ECOLI	Universal stress protein UP12 (Universal stress protein G)	uspG	ybdQ yzzU	FUNCTION: Has intrinsic autoadenylation and autophosphorylation activities, probably on Ser or Thr residues. {ECO:0000269|PubMed:16460009}.	adenylate kinase activity [GO:0004017]	cytoplasm [GO:0005737]	protein adenylylation [GO:0018117]; protein autophosphorylation [GO:0046777]; regulation of cell motility [GO:2000145]	8905232; 9278503; 16738553; 9298646; 9600841; 11849540; 12071968; 16460009	TRUE	TRUE	TRUE
P0A7M2	8	13	15	30	42	14	2.9987612038775784	3.518417886460739	0.5135833894234065	1.5263596605247882	1.4721101510019616	0.25756421154271614	12	28.666666666666668	1.0853446743564887	4.0592126102987525	4.923846681457014e-5	0.001743443671903657	50S ribosomal protein L28 OS=Escherichia coli (strain K12) OX=83333 GN=rpmB PE=1 SV=2	RL28_ECOLI	50S ribosomal protein L28 (Large ribosomal subunit protein bL28)	rpmB	NA	NA	rRNA binding [GO:0019843]; structural constituent of ribosome [GO:0003735]	cytosol [GO:0005829]; cytosolic large ribosomal subunit [GO:0022625]	ribosomal large subunit assembly [GO:0000027]; translation [GO:0006412]	7035835; 7686882; 9278503; 16738553; 332524; 7556101; 9298644; 10094780; 24524803; 25310980; 24844575; 27906160; 27906161; 27934701; 28077875	TRUE	TRUE	TRUE
P0AF24	4	0	3	16	12	6	2.269706513479623	3.2829012473560657	1.3989102211994437	1.5076230979432024	3.55364003649856	1.1580285379918016	2.3333333333333335	11.333333333333334	2.0730972241445214	4.013460778204508	5.983494867863639e-5	0.002076272719148683	Ribonucleotide monophosphatase NagD OS=Escherichia coli (strain K12) OX=83333 GN=nagD PE=1 SV=1	NAGD_ECOLI	Ribonucleotide monophosphatase NagD (EC 3.1.3.5)	nagD	NA	FUNCTION: Catalyzes the dephosphorylation of an unusually broad range of substrate including deoxyribo- and ribonucleoside tri-, di-, and monophosphates, as well as polyphosphate and glucose-1-P (Glu1P). {ECO:0000269|PubMed:16430214, ECO:0000269|PubMed:16990279}.	5'-nucleotidase activity [GO:0008253]; magnesium ion binding [GO:0000287]; phosphatase activity [GO:0016791]	cytosol [GO:0005829]	carbohydrate metabolic process [GO:0005975]; UMP catabolic process [GO:0046050]	2668691; 2190615; 8905232; 9278503; 16738553; 16990279; 16430214	TRUE	TRUE	TRUE
P33363	4	5	7	18	11	19	2.5519133487199817	1.2868994864289915	3.0376051886699456	1.6680877701364485	0.8532003183574677	1.6726017108215598	5.333333333333333	16	1.397963266438492	3.9701017971122474	7.184193085564007e-5	0.0024440343144026574	Periplasmic beta-glucosidase OS=Escherichia coli (strain K12) OX=83333 GN=bglX PE=3 SV=2	BGLX_ECOLI	Periplasmic beta-glucosidase (EC 3.2.1.21) (Beta-D-glucoside glucohydrolase) (Cellobiase) (Gentiobiase)	bglX	yohA	NA	beta-glucosidase activity [GO:0008422]; glucosidase activity [GO:0015926]; scopolin beta-glucosidase activity [GO:0102483]	outer membrane-bounded periplasmic space [GO:0030288]; periplasmic space [GO:0042597]	glucan catabolic process [GO:0009251]	9278503; 16738553	TRUE	TRUE	TRUE
P0A7T3	7	11	8	25	32	11	2.6581804998945096	2.8550706037443576	1.2614720726082178	1.4425280697213176	1.3126319369947648	0.7657111152130412	8.666666666666666	22.666666666666668	1.1736237073097078	3.911388249491451	9.176711516250502e-5	0.00300407443031974	30S ribosomal protein S16 OS=Escherichia coli (strain K12) OX=83333 GN=rpsP PE=1 SV=1	RS16_ECOLI	30S ribosomal protein S16 (Small ribosomal subunit protein bS16)	rpsP	NA	FUNCTION: In addition to being a ribosomal protein, S16 also has a cation-dependent endonuclease activity. {ECO:0000269|PubMed:8730873}.; FUNCTION: In-frame fusions with the ribosome maturation factor rimM suppress mutations in the latter (probably due to increased rimM expression) and are found in translationally active 70S ribosomes. {ECO:0000269|PubMed:11514519}.	endodeoxyribonuclease activity [GO:0004520]; four-way junction DNA binding [GO:0000400]; structural constituent of ribosome [GO:0003735]	cytosolic small ribosomal subunit [GO:0022627]; small ribosomal subunit [GO:0015935]	ribosomal small subunit assembly [GO:0000028]; translation [GO:0006412]	336510; 6357787; 9205837; 9278503; 16738553; 8730873; 9298646; 9298644; 11514519; 10094780; 24524803; 12244297; 12809609; 16272117; 27906160; 27906161; 27934701; 28077875	TRUE	TRUE	TRUE
P0AFH2	0	0	0	4	4	6	1.818528795473844	1.8952355493329711	2.789039552447962	2.0640164464675874	2.17512841324483	3.1580285379918016	0	4.666666666666667	2.465724465901406	3.7543955805673934	1.7376026205981814e-4	0.005381742307732506	Oligopeptide transport system permease protein OppB OS=Escherichia coli (strain K12) OX=83333 GN=oppB PE=1 SV=1	OPPB_ECOLI	Oligopeptide transport system permease protein OppB	oppB	NA	FUNCTION: Part of the binding-protein-dependent transport system for oligopeptides; probably responsible for the translocation of the substrate across the membrane.	NA	integral component of membrane [GO:0016021]; plasma membrane [GO:0005886]	peptide transport [GO:0015833]; protein transport [GO:0015031]; transmembrane transport [GO:0055085]	9097039; 9278503; 16738553; 2187863; 15919996	TRUE	TRUE	TRUE
P0A877	18	24	24	35	42	40	1.6528135354843967	1.7823750993555654	3.0600707954121322	0.6640858395789523	0.6356088832848409	1.0643694307775566	22	39	0.7880213845471166	3.7500397805125023	1.7680651962003046e-4	0.005381742307732506	Tryptophan synthase alpha chain OS=Escherichia coli (strain K12) OX=83333 GN=trpA PE=1 SV=1	TRPA_ECOLI	Tryptophan synthase alpha chain (EC 4.2.1.20)	trpA	NA	FUNCTION: The alpha subunit is responsible for the aldol cleavage of indoleglycerol phosphate to indole and glyceraldehyde 3-phosphate.	lyase activity [GO:0016829]; tryptophan synthase activity [GO:0004834]	cytoplasm [GO:0005737]; cytosol [GO:0005829]	aromatic amino acid family biosynthetic process [GO:0009073]; tryptophan biosynthetic process [GO:0000162]	4863752; 388433; 7038627; 8095913; 9097039; 9278503; 16738553; 9298646; 2502189; 9298644	TRUE	TRUE	TRUE
P09546	32	25	23	67	71	16	2.588041757545541	4.177779911716852	-0.3179520948852238	0.7851570734721113	1.3226856016586879	-0.14682604353661932	26.666666666666668	51.333333333333336	0.6536722105313932	3.722679234466257	1.9711988371764688e-4	0.005796660987290124	Bifunctional protein PutA OS=Escherichia coli (strain K12) OX=83333 GN=putA PE=1 SV=3	PUTA_ECOLI	Bifunctional protein PutA [Includes: Proline dehydrogenase (EC 1.5.5.2) (Proline oxidase); Delta-1-pyrroline-5-carboxylate dehydrogenase (P5C dehydrogenase) (EC 1.2.1.88) (L-glutamate gamma-semialdehyde dehydrogenase)]	putA	poaA	FUNCTION: Oxidizes proline to glutamate for use as a carbon and nitrogen source and also function as a transcriptional repressor of the put operon.	1-pyrroline-5-carboxylate dehydrogenase activity [GO:0003842]; bacterial-type cis-regulatory region sequence-specific DNA binding [GO:0000986]; DNA binding [GO:0003677]; DNA-binding transcription repressor activity [GO:0001217]; flavin adenine dinucleotide binding [GO:0050660]; identical protein binding [GO:0042802]; oxidoreductase activity, acting on the aldehyde or oxo group of donors, NAD or N…	cytoplasmic side of plasma membrane [GO:0009898]; cytosol [GO:0005829]; plasma membrane [GO:0005886]	negative regulation of transcription, DNA-templated [GO:0045892]; proline biosynthetic process [GO:0006561]; proline catabolic process to glutamate [GO:0010133]; response to oxidative stress [GO:0006979]	7966312; 8905232; 9278503; 16738553; 3325781; 12514740	TRUE	TRUE	TRUE
P76027	7	5	6	19	24	9	1.8786150190140989	3.2441530016908215	1.2852708712559098	1.0640164464675874	1.9120940074110362	0.8652467887639559	6	17.333333333333332	1.280452414214193	3.6996829792511767	2.1586895328888137e-4	0.00624221056593682	Oligopeptide transport ATP-binding protein OppD OS=Escherichia coli (strain K12) OX=83333 GN=oppD PE=1 SV=2	OPPD_ECOLI	Oligopeptide transport ATP-binding protein OppD	oppD	NA	FUNCTION: Part of the binding-protein-dependent transport system for oligopeptides. Probably responsible for energy coupling to the transport system.	ATPase-coupled transmembrane transporter activity [GO:0042626]; ATP binding [GO:0005524]	plasma membrane [GO:0005886]	peptide transport [GO:0015833]; protein transport [GO:0015031]	9097039; 9278503; 16397293; 16738553	TRUE	TRUE	TRUE
P06149	11	7	8	22	25	15	1.3765276051820687	2.8827664865920526	2.096465213748387	0.6806878069160821	1.55364003649856	1.180748614491885	8.666666666666666	20.666666666666668	1.1383588193021756	3.669499345947889	2.430259596272308e-4	0.00691229573693845	Quinone-dependent D-lactate dehydrogenase OS=Escherichia coli (strain K12) OX=83333 GN=dld PE=1 SV=3	DLD_ECOLI	Quinone-dependent D-lactate dehydrogenase (EC 1.1.5.12) ((R)-lactate:quinone 2-oxidoreductase) (D-lactate dehydrogenase) (D-LDH) (Respiratory D-lactate dehydrogenase)	dld	NA	FUNCTION: Catalyzes the oxidation of D-lactate to pyruvate. Electrons derived from D-lactate oxidation are transferred to the ubiquinone/cytochrome electron transfer chain, where they may be used to provide energy for the active transport of a variety of amino acids and sugars across the membrane. {ECO:0000269|PubMed:2185834, ECO:0000269|PubMed:3013300, ECO:0000269|PubMed:4575624, ECO:0000269|Pub…	D-lactate dehydrogenase (quinone) activity [GO:0102029]; electron transfer activity [GO:0009055]; FAD binding [GO:0071949]; flavin adenine dinucleotide binding [GO:0050660]; oxidoreductase activity, acting on the CH-OH group of donors, quinone or similar compound as acceptor [GO:0016901]; quinone binding [GO:0048038]	extrinsic component of cytoplasmic side of plasma membrane [GO:0031234]; integral component of plasma membrane [GO:0005887]; plasma membrane [GO:0005886]	aerobic respiration [GO:0009060]; anaerobic respiration [GO:0009061]; lactate oxidation [GO:0019516]; respiratory electron transport chain [GO:0022904]; transmembrane transport [GO:0055085]	6386470; 3882663; 9278503; 16738553; 9298644; 4575624; 4582730; 1092688; 3013300; 2185834; 7578233; 10944213	TRUE	TRUE	TRUE
P77804	2	1	1	12	5	7	2.328470591744803	1.5034970246996002	2.5074473459767233	1.8575655690001616	1.438162819078624	2.3506736159341974	1.3333333333333333	8	1.882134001337661	3.660062935058579	2.5215330914656075e-4	0.007056225667246499	Protein YdgA OS=Escherichia coli (strain K12) OX=83333 GN=ydgA PE=1 SV=1	YDGA_ECOLI	Protein YdgA	ydgA	NA	NA	identical protein binding [GO:0042802]	plasma membrane [GO:0005886]	NA	9097039; 9278503; 16738553; 16079137	TRUE	TRUE	TRUE
P0AD57	1	0	0	10	2	5	2.4100887970252773	1.3401076844496458	2.5460028644874435	2.2015199702175225	1.438162819078624	2.9356361166553535	0.3333333333333333	5.666666666666667	2.1917729686505	3.6351123872629185	2.7785947742474897e-4	0.0074167106666452225	Octaprenyl diphosphate synthase OS=Escherichia coli (strain K12) OX=83333 GN=ispB PE=1 SV=1	ISPB_ECOLI	Octaprenyl diphosphate synthase (EC 2.5.1.90) (All-trans-octaprenyl-diphosphate synthase) (Octaprenyl pyrophosphate synthase) (OPP synthase)	ispB	cel yhbD	FUNCTION: Supplies octaprenyl diphosphate, the precursor for the side chain of the isoprenoid quinones ubiquinone and menaquinone. {ECO:0000269|PubMed:8037730}.	identical protein binding [GO:0042802]; metal ion binding [GO:0046872]; octaprenyl pyrophosphate synthase activity [GO:0106350]; prenyltransferase activity [GO:0004659]	cytosol [GO:0005829]	isoprenoid biosynthetic process [GO:0008299]; polyprenol biosynthetic process [GO:0016094]; ubiquinone biosynthetic process [GO:0006744]	8312607; 9278503; 16738553; 2670911; 8037730	TRUE	TRUE	TRUE
P00393	14	5	10	29	36	8	1.6736535645013475	4.505282490414893	0.07665089142506322	0.7420883515802252	2.4776911832652613	0.0611669987392126	9.666666666666666	24.333333333333332	1.093648844528233	3.611664807409261	3.0423764211044284e-4	0.007997762258509369	Type II NADH:quinone oxidoreductase OS=Escherichia coli (strain K12) OX=83333 GN=ndh PE=1 SV=2	NDH_ECOLI	Type II NADH:quinone oxidoreductase (EC 1.6.5.9) (Cupric reductase) (EC 1.16.1.-) (NADH dehydrogenase-2) (NADH dh II) (NDH-2) (NADH-quinone reductase) (NQR) (NADH:ubiquinone oxidoreductase) (Respiratory NADH dehydrogenase)	ndh	NA	FUNCTION: Alternative, nonproton pumping NADH:quinone oxidoreductase that delivers electrons to the respiratory chain by oxidation of NADH and reduction of quinones (PubMed:6784762, PubMed:7009604, PubMed:7020757, PubMed:6362717, PubMed:3122832, PubMed:2679883, PubMed:10664466). Utilizes NADH exclusively, and electron flow from NADH to ubiquinone does not generate an electrochemical gradient (Pub…	flavin adenine dinucleotide binding [GO:0050660]; NADH dehydrogenase (ubiquinone) activity [GO:0008137]	NADH dehydrogenase complex [GO:0030964]; plasma membrane [GO:0005886]	aerobic electron transport chain [GO:0019646]; aerobic respiration [GO:0009060]; anaerobic respiration [GO:0009061]; copper ion homeostasis [GO:0055070]	6265208; 8905232; 9278503; 16738553; 6784762; 7009604; 7020757; 6362717; 3122832; 2679883; 8387992; 7487066; 8809757; 9168602; 9308170; 10510271; 10664466; 12176061; 16759635; 21040753; 21390523; 15581635	TRUE	TRUE	TRUE
P16676	2	0	1	18	17	0	3.168379677777052	3.9076252556018045	-0.8783287230253423	2.405053364302655	4.02312531979978	-0.6493263840658025	1	11.666666666666666	1.9262841000122108	3.5782300283977415	3.4592893883504027e-4	0.00895801058028052	Sulfate/thiosulfate import ATP-binding protein CysA OS=Escherichia coli (strain K12) OX=83333 GN=cysA PE=1 SV=2	CYSA_ECOLI	Sulfate/thiosulfate import ATP-binding protein CysA (EC 7.3.2.3) (Sulfate-transporting ATPase)	cysA	NA	FUNCTION: Part of the ABC transporter complex CysAWTP involved in sulfate/thiosulfate import. Responsible for energy coupling to the transport system.	ABC-type sulfate transporter activity [GO:0015419]; ABC-type thiosulfate transporter activity [GO:0102025]; ATP binding [GO:0005524]	ATP-binding cassette (ABC) transporter complex [GO:0043190]	sulfate transport [GO:0008272]	2188958; 9205837; 9278503; 16738553; 7665461	TRUE	TRUE	TRUE
P77737	11	8	11	34	32	8	2.806198037378706	3.460891072171858	-0.1269381643643661	1.2864088678040357	1.7276694362736087	-0.06436388334464632	10	24.666666666666668	0.9832381402443326	3.5450178010681865	3.9258657199265756e-4	0.010016730917753836	Oligopeptide transport ATP-binding protein OppF OS=Escherichia coli (strain K12) OX=83333 GN=oppF PE=3 SV=1	OPPF_ECOLI	Oligopeptide transport ATP-binding protein OppF	oppF	NA	FUNCTION: Part of the binding-protein-dependent transport system for oligopeptides. Probably responsible for energy coupling to the transport system.	ATPase-coupled transmembrane transporter activity [GO:0042626]; ATP binding [GO:0005524]	plasma membrane [GO:0005886]	peptide transport [GO:0015833]; protein transport [GO:0015031]	9097039; 9278503; 16738553	TRUE	TRUE	FALSE
P0ABB4	90	83	88	130	120	104	1.298474005740557	1.8367897737978507	2.9740927169175317	0.2677167129189794	0.3797461328533021	0.5891857026339227	87	118	0.41221618280206807	3.5272386178042257	4.1991814011063905e-4	0.010558811204231286	ATP synthase subunit beta OS=Escherichia coli (strain K12) OX=83333 GN=atpD PE=1 SV=2	ATPB_ECOLI	ATP synthase subunit beta (EC 7.1.2.2) (ATP synthase F1 sector subunit beta) (F-ATPase subunit beta)	atpD	papB uncD	FUNCTION: Produces ATP from ADP in the presence of a proton gradient across the membrane. The catalytic sites are hosted primarily by the beta subunits.	ATP binding [GO:0005524]; proton-transporting ATPase activity, rotational mechanism [GO:0046961]; proton-transporting ATP synthase activity, rotational mechanism [GO:0046933]	membrane [GO:0016020]; plasma membrane [GO:0005886]; proton-transporting ATP synthase complex, catalytic core F(1) [GO:0045261]	NA	6395859; 6272217; 6301339; 6285901; 7686882; 9278503; 16738553; 6277310; 2889623; 9298646; 1832155; 9298644; 10570135	TRUE	TRUE	FALSE
P00904	19	23	16	44	43	21	2.4091386145242155	2.029074373117486	1.6210681488976941	0.9120133530225377	0.7276694362736087	0.7226423933211553	19.333333333333332	36	0.7874417275391006	3.4983275952766415	4.681856736561473e-4	0.011440875264695994	Bifunctional protein TrpGD OS=Escherichia coli (strain K12) OX=83333 GN=trpGD PE=1 SV=3	TRPGD_ECOLI	Bifunctional protein TrpGD [Includes: Anthranilate synthase component 2 (AS) (ASII) (EC 4.1.3.27) (Anthranilate synthase, glutamine amidotransferase component); Anthranilate phosphoribosyltransferase (EC 2.4.2.18)]	trpGD	trpD	FUNCTION: Part of a heterotetrameric complex that catalyzes the two-step biosynthesis of anthranilate, an intermediate in the biosynthesis of L-tryptophan. In the first step, the glutamine-binding beta subunit (TrpG) of anthranilate synthase (AS) provides the glutamine amidotransferase activity which generates ammonia as a substrate that, along with chorismate, is used in the second step, catalyz…	anthranilate phosphoribosyltransferase activity [GO:0004048]; anthranilate synthase activity [GO:0004049]; magnesium ion binding [GO:0000287]	NA	glutamine metabolic process [GO:0006541]; phenazine biosynthetic process [GO:0002047]; tryptophan biosynthetic process [GO:0000162]	7038627; 6283099; 9097039; 9278503; 16738553; 4594441; 5333199; 4567790; 2428387; 9298644	TRUE	TRUE	FALSE
P76576	0	2	2	9	5	8	2.7279396652750707	0.9930809380971983	2.3250813417054568	3.0640164464675874	0.8532003183574677	1.9356361166553537	1.3333333333333333	7.333333333333333	1.9509509604934696	3.490718585538545	4.817233710737446e-4	0.01160819512240204	Ancillary SecYEG translocon subunit OS=Escherichia coli (strain K12) OX=83333 GN=yfgM PE=1 SV=1	YFGM_ECOLI	Ancillary SecYEG translocon subunit (Periplasmic chaperone YfgM)	yfgM	NA	FUNCTION: May mediate protein transfer from the SecYEG translocon to the periplasmic chaperone network via its periplasmic C-terminal region (PubMed:24855643). In addition, at the cytosolic site, acts as a negative regulator of RcsB (PubMed:26092727). In stationary phase, the FtsH-dependent degradation of YfgM ensures the release of RcsB from YfgM and thereby permits cellular protection by the Rc…	protein-containing complex binding [GO:0044877]	integral component of external side of plasma membrane [GO:0071575]; protein-containing complex [GO:0032991]	NA	9278503; 16738553; 9205837; 21210718; 24855643; 25403562; 26092727; 31699901	TRUE	TRUE	FALSE
P0CE48	388	460	452	582	647	318	3.323701119058183	3.878477589687925	-1.2709911451817588	0.32581407979453003	0.3444273808127544	-0.15528101034716846	433.3333333333333	515.6666666666666	0.17165348342003867	3.424372736438038	6.162203871030804e-4	0.014067662784524268	Elongation factor Tu 2 OS=Escherichia coli (strain K12) OX=83333 GN=tufB PE=1 SV=1	EFTU2_ECOLI	Elongation factor Tu 2 (EF-Tu 2) (Bacteriophage Q beta RNA-directed RNA polymerase subunit III) (P-43)	tufB	NA	FUNCTION: This protein promotes the GTP-dependent binding of aminoacyl-tRNA to the A-site of ribosomes during protein biosynthesis.; FUNCTION: May play an important regulatory role in cell growth and in the bacterial response to nutrient deprivation.; FUNCTION: Plays a stimulatory role in trans-translation, binds tmRNA. {ECO:0000269|PubMed:15069072}.; FUNCTION: Protects glycyl-tRNA(Gly) from hydr…	GTPase activity [GO:0003924]; GTP binding [GO:0005525]; translation elongation factor activity [GO:0003746]	cytosol [GO:0005829]; plasma membrane [GO:0005886]	response to antibiotic [GO:0046677]; translational elongation [GO:0006414]	7011904; 8265357; 9278503; 16738553; 6997043; 7021545; 7035813; 2022614; 9298646; 775340; 816798; 8416965; 389663; 3308869; 2498311; 2508560; 8978702; 9298644; 9468511; 15069072; 16781472; 18723842; 19150849; 21151122; 24095282; 24141193; 3898365; 1542116; 8596629; 8939740; 9918724; 12093756; 14566331; 16257965; 20534494; 20798060; 22245970; 22884418; 25122749	TRUE	TRUE	FALSE
P33136	13	6	12	26	25	14	1.4965397603951875	3.1184634252207784	1.0593020794239052	0.6896209316860898	1.746285114440956	0.557124493401624	10.333333333333334	21.666666666666668	0.9976768465095566	3.2760616722348805	0.001052655716890006	0.02227265449761171	Glucans biosynthesis protein G OS=Escherichia coli (strain K12) OX=83333 GN=mdoG PE=1 SV=1	OPGG_ECOLI	Glucans biosynthesis protein G	mdoG	opgG	FUNCTION: Involved in the biosynthesis of osmoregulated periplasmic glucans (OPGs).	carbohydrate binding [GO:0030246]; catalytic activity [GO:0003824]	outer membrane-bounded periplasmic space [GO:0030288]	beta-glucan biosynthetic process [GO:0051274]; response to osmotic stress [GO:0006970]	7934824; 8905232; 9278503; 16738553; 9298646; 15313617	TRUE	TRUE	FALSE
P0A6E6	0	1	0	5	7	2	2.0331988362194795	1.9721852810851583	1.6101761798105343	2.3270508523013818	1.853200318357468	1.9356361166553537	0.3333333333333333	4.666666666666667	2.0386290957714013	3.2421452491900196	0.001186335424495863	0.024215199547062617	ATP synthase epsilon chain OS=Escherichia coli (strain K12) OX=83333 GN=atpC PE=1 SV=2	ATPE_ECOLI	ATP synthase epsilon chain (ATP synthase F1 sector epsilon subunit) (F-ATPase epsilon subunit)	atpC	papG uncC	FUNCTION: Produces ATP from ADP in the presence of a proton gradient across the membrane.	ATP binding [GO:0005524]; proton-transporting ATP synthase activity, rotational mechanism [GO:0046933]	plasma membrane [GO:0005886]; proton-transporting ATP synthase complex, catalytic core F(1) [GO:0045261]	ATP synthesis coupled proton transport [GO:0015986]	6395859; 6285901; 6301339; 6272217; 7686882; 9278503; 16738553; 9868784; 16079137; 21778229; 7583669; 9756905; 9331422	TRUE	TRUE	FALSE
P0A9E0	11	21	14	29	34	21	2.2571478816867634	1.3566867090919768	1.9637506890883416	1.0640164464675879	0.523051716665137	0.9032146389629762	15.333333333333334	28	0.8300942673652336	3.220220362759354	0.001280920925349784	0.025841834947463668	Arabinose operon regulatory protein OS=Escherichia coli (strain K12) OX=83333 GN=araC PE=1 SV=1	ARAC_ECOLI	Arabinose operon regulatory protein (HTH-type transcriptional regulator AraC)	araC	NA	FUNCTION: Transcription factor that regulates the expression of several genes involved in the transport and metabolism of L-arabinose (PubMed:4362626, PubMed:328165, PubMed:6251457, PubMed:2962192, PubMed:6319708, PubMed:2231717, PubMed:1447222). Functions both as a positive and a negative regulator (PubMed:328165, PubMed:6251457). In the presence of arabinose, activates the expression of the ara…	DNA-binding transcription repressor activity [GO:0001217]; identical protein binding [GO:0042802]; transcription cis-regulatory region binding [GO:0000976]	cytosol [GO:0005829]; protein-DNA complex [GO:0032993]	arabinose catabolic process [GO:0019568]	7019009; 7008027; 6283093; 1630901; 9278503; 16738553; 6160371; 4943786; 4362626; 328165; 6251457; 6319708; 6377308; 2962192; 3279415; 2531226; 2231717; 1447222; 9298644; 26800223; 9367758; 9103202; 17173282; 19422057	TRUE	TRUE	FALSE
P00448	12	17	21	25	36	27	1.5677703482483474	2.222613799551271	1.7757708335902131	0.7420883515802256	0.8927286825441051	0.6985969193545042	16.666666666666668	29.333333333333332	0.7778046511596116	3.213621076856596	0.0013107252313016532	0.02613917558975136	Superoxide dismutase [Mn] OS=Escherichia coli (strain K12) OX=83333 GN=sodA PE=1 SV=2	SODM_ECOLI	Superoxide dismutase [Mn] (EC 1.15.1.1) (MnSOD)	sodA	NA	FUNCTION: Destroys superoxide anion radicals which are normally produced within the cells and which are toxic to biological systems.	antioxidant activity [GO:0016209]; DNA binding [GO:0003677]; manganese ion binding [GO:0030145]; metal ion binding [GO:0046872]; superoxide dismutase activity [GO:0004784]	cytoplasm [GO:0005737]; cytosol [GO:0005829]	cellular response to selenium ion [GO:0071291]; removal of superoxide radicals [GO:0019430]; response to acidic pH [GO:0010447]; response to heat [GO:0009408]; response to oxidative stress [GO:0006979]; superoxide metabolic process [GO:0006801]	3520487; 8346018; 9278503; 16738553; 363708; 1339463; 1551902; 3131302; 9298646; 9298644; 11141052; 11294629; 9003797; 10686094	TRUE	TRUE	FALSE
P0A887	0	5	2	6	12	6	2.2272816509986537	1.4783484131693283	1.794312654414679	2.5494432736378294	0.9686775357774037	1.5730660372706453	2.3333333333333335	8	1.697062282228626	3.1753934091012215	0.0014963348382756047	0.029170122970878364	Ubiquinone/menaquinone biosynthesis C-methyltransferase UbiE OS=Escherichia coli (strain K12) OX=83333 GN=ubiE PE=1 SV=1	UBIE_ECOLI	Ubiquinone/menaquinone biosynthesis C-methyltransferase UbiE (EC 2.1.1.163) (EC 2.1.1.201) (2-methoxy-6-polyprenyl-1,4-benzoquinol methylase) (Demethylmenaquinone methyltransferase)	ubiE	yigO	FUNCTION: Methyltransferase required for the conversion of demethylmenaquinol (DMKH2) to menaquinol (MKH2) and the conversion of 2-polyprenyl-6-methoxy-1,4-benzoquinol (DDMQH2) to 2-polyprenyl-3-methyl-6-methoxy-1,4-benzoquinol (DMQH2) (PubMed:9045837). In vitro, can use demethylphylloquinol, an intermediate in the biosynthesis of phylloquinone (vitamin K1) in plants and cyanobacteria (PubMed:260…	2-octaprenyl-6-methoxy-1,4-benzoquinone methylase activity [GO:0043333]; demethylmenaquinone methyltransferase activity [GO:0043770]; methyltransferase activity [GO:0008168]; quinone cofactor methyltransferase activity [GO:0030580]; S-adenosylmethionine:2-demethylmenaquinol-7 methyltransferase activity [GO:0102955]; S-adenosylmethionine:2-demethylmenaquinol methyltransferase activity [GO:0102094]…	cytoplasm [GO:0005737]; ubiquinone biosynthesis complex [GO:0110142]	aerobic respiration [GO:0009060]; menaquinone biosynthetic process [GO:0009234]; methylation [GO:0032259]; ubiquinone biosynthetic process [GO:0006744]	1379743; 9278503; 16397293; 16738553; 9045837; 26023160; 30686758	TRUE	TRUE	FALSE
P0AG55	26	24	26	49	48	28	1.8439569742892217	2.377107778736024	1.2313636470743705	0.6310570391914816	0.8240539726979511	0.4537671088983011	25.333333333333332	41.666666666666664	0.6362927069292446	3.1479610045346744	0.0016441362506482316	0.03159560680737035	50S ribosomal protein L6 OS=Escherichia coli (strain K12) OX=83333 GN=rplF PE=1 SV=2	RL6_ECOLI	50S ribosomal protein L6 (Large ribosomal subunit protein uL6)	rplF	NA	FUNCTION: This protein binds directly to at least 2 domains of the 23S ribosomal RNA, thus is important in its secondary structure. It is located near the subunit interface in the base of the L7/L12 stalk, and near the tRNA binding site of the peptidyltransferase center. {ECO:0000269|PubMed:6170935}.; FUNCTION: Gentamicin-resistant mutations in this protein affect translation fidelity. {ECO:00002…	large ribosomal subunit rRNA binding [GO:0070180]; structural constituent of ribosome [GO:0003735]	cytosol [GO:0005829]; cytosolic large ribosomal subunit [GO:0022625]	cytoplasmic translation [GO:0002181]; response to antibiotic [GO:0046677]; ribosomal large subunit assembly [GO:0000027]	324885; 6222285; 9278503; 16738553; 9298646; 369594; 6170935; 9642068; 9298644; 10094780; 18723842; 24524803; 10756104; 12809609; 16272117; 25310980; 24844575; 27906160; 27906161; 27934701; 28077875	TRUE	TRUE	FALSE
P08839	48	63	63	80	79	78	1.7654073762598563	0.7036895737674396	2.823588592835978	0.467228510349642	0.17512841324482997	0.6544543641113004	58	79	0.4322704292352575	3.055733422908152	0.002245107693744799	0.04057564425674195	Phosphoenolpyruvate-protein phosphotransferase OS=Escherichia coli (strain K12) OX=83333 GN=ptsI PE=1 SV=1	PT1_ECOLI	Phosphoenolpyruvate-protein phosphotransferase (EC 2.7.3.9) (Phosphotransferase system, enzyme I)	ptsI	NA	FUNCTION: General (non sugar-specific) component of the phosphoenolpyruvate-dependent sugar phosphotransferase system (sugar PTS). This major carbohydrate active-transport system catalyzes the phosphorylation of incoming sugar substrates concomitantly with their translocation across the cell membrane. Enzyme I transfers the phosphoryl group from phosphoenolpyruvate (PEP) to the phosphoryl carrier…	identical protein binding [GO:0042802]; kinase activity [GO:0016301]; magnesium ion binding [GO:0000287]; metal ion binding [GO:0046872]; phosphoenolpyruvate-protein phosphotransferase activity [GO:0008965]	cytosol [GO:0005829]; phosphoenolpyruvate-dependent sugar phosphotransferase complex [GO:0019197]	phosphoenolpyruvate-dependent sugar phosphotransferase system [GO:0009401]	2960675; 2457575; 9205837; 9278503; 16738553; 2411636; 3290198; 9298646; 7876255; 9298644; 12705838; 8805571; 9054557; 9541412; 10048929; 17053069	TRUE	TRUE	FALSE
P32176	11	8	18	41	12	20	3.4937929375437005	0.6549417728414636	1.1297433073103507	1.5494432736378296	0.38371503505624777	0.4950635252693724	12.333333333333334	24.333333333333332	0.8094072779878166	3.047530704428028	0.0023072995290300486	0.0408697630897288	Formate dehydrogenase-O major subunit OS=Escherichia coli (strain K12) OX=83333 GN=fdoG PE=1 SV=5	FDOG_ECOLI	Formate dehydrogenase-O major subunit (EC 1.17.1.9) (Aerobic formate dehydrogenase major subunit) (FDH-Z subunit alpha) (Formate dehydrogenase-O subunit alpha)	fdoG	NA	FUNCTION: Allows to use formate as major electron donor during aerobic respiration. Subunit alpha possibly forms the active site.	4 iron, 4 sulfur cluster binding [GO:0051539]; electron transfer activity [GO:0009055]; formate dehydrogenase (cytochrome-c-553) activity [GO:0047111]; formate dehydrogenase (NAD+) activity [GO:0008863]; formate dehydrogenase (quinone) activity [GO:0036397]; molybdenum ion binding [GO:0030151]; molybdopterin cofactor binding [GO:0043546]	cytosol [GO:0005829]; formate dehydrogenase complex [GO:0009326]; membrane [GO:0016020]; periplasmic space [GO:0042597]	anaerobic respiration [GO:0009061]; cellular respiration [GO:0045333]; cellular response to DNA damage stimulus [GO:0006974]; formate oxidation [GO:0015944]	8346018; 9278503; 16738553; 8522521; 17218314	TRUE	TRUE	FALSE
P10384	0	0	0	7	3	1	2.405764975651038	1.641306072524243	1.1385529634369769	2.7420883515802252	1.853200318357468	1.3506736159341974	0	3.6666666666666665	1.9819874286239636	2.9939214190205248	0.002754168684690135	0.04684786929350377	Long-chain fatty acid transport protein OS=Escherichia coli (strain K12) OX=83333 GN=fadL PE=1 SV=5	FADL_ECOLI	Long-chain fatty acid transport protein (Outer membrane FadL protein) (Outer membrane flp protein)	fadL	ttr	FUNCTION: Involved in translocation of long-chain fatty acids across the outer membrane. It is a receptor for the bacteriophage T2. FadL may form a specific channel.	ligand-gated channel activity [GO:0022834]; long-chain fatty acid transporting porin activity [GO:0015483]	cell outer membrane [GO:0009279]; integral component of membrane [GO:0016021]	NA	1987139; 9205837; 9278503; 16738553; 2840553; 16079137; 15178802	TRUE	TRUE	FALSE
P04846	0	0	0	6	2	2	2.2272816509986537	1.3401076844496458	1.6101761798105343	2.5494432736378294	1.438162819078624	1.9356361166553537	0	3.3333333333333335	1.9744140697906023	2.9892688439816117	0.0027964595545038216	0.047105410942370196	Lipoprotein 28 OS=Escherichia coli (strain K12) OX=83333 GN=nlpA PE=1 SV=1	NLPA_ECOLI	Lipoprotein 28	nlpA	NA	NA	NA	plasma membrane [GO:0005886]	NA	3003106; 7686882; 9278503; 16738553	TRUE	TRUE	FALSE
P0A850	83	98	88	151	135	74	3.015125943647836	1.6088591056980928	0.5478779715847301	0.5976984422450506	0.31130653952819765	0.10375887546368048	89.66666666666667	120	0.3375879524123096	2.9859765073461872	0.002826743581636202	0.04715769340518087	Trigger factor OS=Escherichia coli (strain K12) OX=83333 GN=tig PE=1 SV=1	TIG_ECOLI	Trigger factor (TF) (EC 5.2.1.8) (PPIase)	tig	NA	FUNCTION: Involved in protein export. Acts as a chaperone by maintaining the newly synthesized secretory and non-secretory proteins in an open conformation. Binds to 3 regions of unfolded substrate PhoA, preferring aromatic and hydrophobic residues, keeping it stretched out and unable to form aggregates (PubMed:24812405). Binds to nascent polypeptide chains via ribosomal protein L23 (PubMed:12226…	identical protein binding [GO:0042802]; peptidyl-prolyl cis-trans isomerase activity [GO:0003755]; protein folding chaperone [GO:0044183]; ribosome binding [GO:0043022]	cytosol [GO:0005829]; membrane [GO:0016020]	'de novo' cotranslational protein folding [GO:0051083]; cell cycle [GO:0007049]; cell division [GO:0051301]; chaperone-mediated protein folding [GO:0061077]; protein transport [GO:0015031]; protein unfolding [GO:0043335]; response to heat [GO:0009408]	2211496; 9278503; 16738553; 2684651; 2843289; 9298646; 8633085; 8612805; 2197275; 8521806; 9298644; 12452438; 12226666; 12756233; 14726952; 12581648; 15148364; 16112649; 24812405	TRUE	TRUE	FALSE
P09053	0	3	1	7	7	4	2.405764975651038	1.0965029504820691	1.6439830698940983	2.7420883515802252	0.8532003183574678	1.6726017108215598	1.3333333333333333	6	1.7559634602530843	2.971189397873687	0.002966487733072043	0.048555247329056556	Valine--pyruvate aminotransferase OS=Escherichia coli (strain K12) OX=83333 GN=avtA PE=1 SV=3	AVTA_ECOLI	Valine--pyruvate aminotransferase (EC 2.6.1.66) (Alanine--valine transaminase) (Transaminase C)	avtA	NA	FUNCTION: Involved in the biosynthesis of alanine. {ECO:0000269|PubMed:13034817, ECO:0000269|PubMed:20729367}.	pyridoxal phosphate binding [GO:0030170]; transaminase activity [GO:0008483]; valine-pyruvate transaminase activity [GO:0009042]	cytosol [GO:0005829]	alpha-amino acid metabolic process [GO:1901605]; D-alanine biosynthetic process [GO:0030632]; valine biosynthetic process [GO:0009099]	2825136; 8041620; 9278503; 16397293; 16738553; 13034817; 6373721; 20729367	TRUE	TRUE	FALSE
P00954	10	12	13	23	26	17	1.7263845197687218	1.9430431908353247	1.4496142234284914	0.8676192336640843	0.9076481023798441	0.7132436953189057	11.666666666666666	22	0.8295036771209447	2.9554802386066683	0.0031218269539790293	0.05062027817900575	Tryptophan--tRNA ligase OS=Escherichia coli (strain K12) OX=83333 GN=trpS PE=1 SV=3	SYW_ECOLI	Tryptophan--tRNA ligase (EC 6.1.1.2) (Tryptophanyl-tRNA synthetase) (TrpRS)	trpS	NA	FUNCTION: Catalyzes the attachment of tryptophan to tRNA(Trp). Amino acylates tRNA(Trp) with both L- and D-tryptophan, although D-tryptophan is a poor substrate (PubMed:10918062). {ECO:0000255|HAMAP-Rule:MF_00140, ECO:0000269|PubMed:10918062}.	ATP binding [GO:0005524]; tryptophan-tRNA ligase activity [GO:0004830]	cytosol [GO:0005829]	tryptophanyl-tRNA aminoacylation [GO:0006436]	7042706; 7603433; 8555191; 9278503; 16738553; 334569; 6171561; 9298644; 10918062	TRUE	FALSE	FALSE
P0A717	40	33	39	80	71	25	2.6273924384910323	3.185491841566033	-0.7244171389675239	0.7243863498467664	0.9356624785494408	-0.27081476081207256	37.333333333333336	58.666666666666664	0.4630780225280449	2.9378278736706123	0.0033052047299210784	0.05227745811477149	Ribose-phosphate pyrophosphokinase OS=Escherichia coli (strain K12) OX=83333 GN=prs PE=1 SV=2	KPRS_ECOLI	Ribose-phosphate pyrophosphokinase (RPPK) (EC 2.7.6.1) (5-phospho-D-ribosyl alpha-1-diphosphate) (Phosphoribosyl diphosphate synthase) (Phosphoribosyl pyrophosphate synthase) (P-Rib-PP synthase) (PRPP synthase) (PRPPase)	prs	prsA	FUNCTION: Involved in the biosynthesis of the central metabolite phospho-alpha-D-ribosyl-1-pyrophosphate (PRPP) via the transfer of pyrophosphoryl group from ATP to 1-hydroxyl of ribose-5-phosphate (Rib-5-P). {ECO:0000255|HAMAP-Rule:MF_00583, ECO:0000269|PubMed:10954724, ECO:0000269|PubMed:2542328, ECO:0000269|PubMed:3009477, ECO:0000269|PubMed:6290219, ECO:0000269|PubMed:7657655, ECO:0000269|Pub…	ADP binding [GO:0043531]; ATP binding [GO:0005524]; identical protein binding [GO:0042802]; kinase activity [GO:0016301]; magnesium ion binding [GO:0000287]; phosphate ion binding [GO:0042301]; ribose phosphate diphosphokinase activity [GO:0004749]	cytoplasm [GO:0005737]; cytosol [GO:0005829]; ribose phosphate diphosphokinase complex [GO:0002189]	5-phosphoribose 1-diphosphate biosynthetic process [GO:0006015]; nucleoside metabolic process [GO:0009116]; protein hexamerization [GO:0034214]; purine nucleotide biosynthetic process [GO:0006164]; ribonucleoside monophosphate biosynthetic process [GO:0009156]	3009477; 2542328; 8905232; 9278503; 16738553; 9298646; 6290219; 7657655; 8679571; 9125530; 10954724; 28031352;	TRUE	FALSE	FALSE
P0AGD7	12	17	11	36	31	11	2.8209535788333833	1.651214604226802	0.6104323159525649	1.251101999068083	0.6832753169151554	0.3506736159341975	13.333333333333334	26	0.7616836439724786	2.934440766288338	0.0033414932512478156	0.05227745811477149	Signal recognition particle protein OS=Escherichia coli (strain K12) OX=83333 GN=ffh PE=1 SV=1	SRP54_ECOLI	Signal recognition particle protein (Fifty-four homolog) (Ffh) (p48)	ffh	NA	FUNCTION: Involved in targeting and insertion of nascent membrane proteins into the cytoplasmic membrane. Binds to the hydrophobic signal sequence of the ribosome-nascent chain (RNC) as it emerges from the ribosomes. The SRP-RNC complex is then targeted to the cytoplasmic membrane where it interacts with the SRP receptor FtsY. Interaction with FtsY leads to the transfer of the RNC complex to the …	7S RNA binding [GO:0008312]; GTPase activity [GO:0003924]; GTP binding [GO:0005525]	cytosol [GO:0005829]; ribonucleoprotein complex [GO:1990904]; signal recognition particle [GO:0048500]	protein targeting to membrane [GO:0006612]; SRP-dependent cotranslational protein targeting to membrane [GO:0006614]	6357787; 9205837; 9278503; 16738553; 2171778; 1279430; 1331806; 9305630; 11735405; 11741850; 12756233; 12702815; 15140892; 15148364; 20682283; 8898086; 10678824; 12269812; 17086193; 17637337; 21151118; 21330537	TRUE	FALSE	FALSE
P0AEE1	1	0	0	7	0	8	1.8615266070924452	0	3.220582037538768	1.7420883515802252	0	3.52059861737651	0.3333333333333333	5	1.7542289896522452	2.9341567940287554	0.003344552075354257	0.05227745811477149	Inner membrane lipoprotein DcrB OS=Escherichia coli (strain K12) OX=83333 GN=dcrB PE=1 SV=1	DCRB_ECOLI	Inner membrane lipoprotein DcrB	dcrB	yhhR	FUNCTION: Plays a role in cell envelope biogenesis, maintenance of cell envelope integrity and membrane homeostasis (PubMed:30368949, PubMed:33431434). Essential for lipoprotein maturation under conditions where membrane fluidity may be altered (PubMed:33431434). {ECO:0000269|PubMed:30368949, ECO:0000269|PubMed:33431434}.; FUNCTION: (Microbial infection) Involved in phage C1 and phage C6 infectio…	NA	periplasmic space [GO:0042597]	NA	8041620; 9278503; 16738553; 8752353; 12558182; 30368949; 33431434	TRUE	FALSE	FALSE
P0ACU5	0	0	0	4	5	1	1.818528795473844	2.1189584939860984	1.1385529634369769	2.0640164464675874	2.4381628190786238	1.3506736159341974	0	3.3333333333333335	1.9509509604934696	2.9306532064274124	0.0033825015531236207	0.0523985731666918	HTH-type transcriptional repressor FabR OS=Escherichia coli (strain K12) OX=83333 GN=fabR PE=1 SV=2	FABR_ECOLI	HTH-type transcriptional repressor FabR	fabR	yijC	FUNCTION: Binds the promoter region of at least fabA and fabB, but probably not yqfA (PubMed:11160901, PubMed:19854834, PubMed:21276098). Represses the transcription of fabA and fabB, involved in unsaturated fatty acid (UFA) biosynthesis (PubMed:11859088). By controlling UFA production, FabR directly influences the physical properties of the membrane bilayer. {ECO:0000269|PubMed:11160901, ECO:000…	DNA binding [GO:0003677]; DNA-binding transcription factor activity [GO:0003700]	cytoplasm [GO:0005737]	fatty acid biosynthetic process [GO:0006633]; negative regulation of fatty acid biosynthetic process [GO:0045717]; negative regulation of transcription, DNA-templated [GO:0045892]	1447162; 8265357; 9278503; 16738553; 11160901; 11859088; 19854834; 21276098	TRUE	FALSE	FALSE
P30178	2	1	6	12	10	5	2.328470591744803	2.539145876452029	0.1274918824424424	1.8575655690001616	2.312631936994765	0.1282811945977497	3	9	1.4328262335308921	2.883927150872933	0.003927495975643229	0.05774750438763561	Hydroxycarboxylate dehydrogenase B OS=Escherichia coli (strain K12) OX=83333 GN=hcxB PE=1 SV=2	HCXB_ECOLI	Hydroxycarboxylate dehydrogenase B (EC 1.1.1.-) (2-oxoglutarate reductase) (Hydroxyphenylpyruvate reductase) (EC 1.1.1.237) (Phenylpyruvate reductase)	hcxB	ybiC	FUNCTION: Catalyzes the NAD(P)H-dependent reduction of 2-oxoglutarate, phenylpyruvate and (4-hydroxyphenyl)pyruvate, leading to the respective 2-hydroxycarboxylate in vitro. Shows a preference for NADPH over NADH as a redox partner. Do not catalyze the reverse reactions. {ECO:0000269|PubMed:27941785}.	hydroxyphenylpyruvate reductase activity [GO:0047995]; R(+)-3,4-dihydroxyphenyllactate:NADP+ oxidoreductase activity [GO:0102742]	cytosol [GO:0005829]	NA	8037924; 8905232; 9278503; 16738553; 27941785;	TRUE	FALSE	FALSE
P0AAI3	21	13	22	31	39	23	0.706167352324844	3.223963207251343	1.023683597335077	0.28265673294292804	1.3677734911872257	0.4120741605983406	18.666666666666668	31	0.6875014615761648	2.8600859370080975	0.004235262219680472	0.06123483292621349	ATP-dependent zinc metalloprotease FtsH OS=Escherichia coli (strain K12) OX=83333 GN=ftsH PE=1 SV=1	FTSH_ECOLI	ATP-dependent zinc metalloprotease FtsH (EC 3.4.24.-) (Cell division protease FtsH)	ftsH	hflB mrsC std tolZ	FUNCTION: Acts as a processive, ATP-dependent zinc metallopeptidase for both cytoplasmic and membrane proteins. Plays a role in the quality control of integral membrane proteins. Degrades a few membrane proteins that have not been assembled into complexes such as SecY, F(0) ATPase subunit a and YccA, and also cytoplasmic proteins sigma-32, LpxC, KdtA and phage lambda cII protein among others. Deg…	ATP binding [GO:0005524]; ATP-dependent peptidase activity [GO:0004176]; metalloendopeptidase activity [GO:0004222]; zinc ion binding [GO:0008270]	integral component of plasma membrane [GO:0005887]; membrane protein complex [GO:0098796]; plasma membrane [GO:0005886]	protein catabolic process [GO:0030163]; proteolysis [GO:0006508]	8444796; 9278503; 16738553; 8444797; 1925026; 8248182; 8106505; 7781608; 7753838; 8947034; 9159109; 9573051; 9636708; 10357810; 10473576; 10048027; 11256624; 11827531; 12169602; 14514680; 15919996; 16573693; 18387365; 18776015; 26305955; 12037319; 12176385; 19454621; 19744556	TRUE	FALSE	FALSE
P0A7N4	1	3	2	13	10	2	2.8654959185099416	1.750260030262192	0.2602335193875655	2.5494432736378294	1.312631936994765	0.3506736159341975	2	8.333333333333334	1.4042496088555974	2.8151538320077827	0.004875389022219032	0.06767039962840017	50S ribosomal protein L32 OS=Escherichia coli (strain K12) OX=83333 GN=rpmF PE=1 SV=2	RL32_ECOLI	50S ribosomal protein L32 (Large ribosomal subunit protein bL32)	rpmF	NA	NA	structural constituent of ribosome [GO:0003735]	cytosol [GO:0005829]; cytosolic large ribosomal subunit [GO:0022625]	response to radiation [GO:0009314]; response to reactive oxygen species [GO:0000302]; ribosomal large subunit assembly [GO:0000027]; translation [GO:0006412]	2477362; 8905232; 9278503; 16738553; 765258; 2665813; 9298644; 10094780; 24524803; 12809609; 16272117; 25310980; 24844575; 27906160; 27906161; 27934701; 28077875	TRUE	FALSE	FALSE
P0ACQ4	4	8	8	19	24	5	2.6854807308973507	2.5285895774652665	-0.3700003537340563	1.7420883515802255	1.3271315066898801	-0.23428888478695875	6.666666666666667	16	0.9449769911610489	2.7967250922781783	0.005162343744254899	0.07108465393874802	Hydrogen peroxide-inducible genes activator OS=Escherichia coli (strain K12) OX=83333 GN=oxyR PE=1 SV=1	OXYR_ECOLI	Hydrogen peroxide-inducible genes activator (Morphology and auto-aggregation control protein)	oxyR	momR mor	FUNCTION: Hydrogen peroxide sensor. Activates the expression of a regulon of hydrogen peroxide-inducible genes such as katG, gor, ahpC, ahpF, oxyS (a regulatory RNA), dps, fur and grxA. OxyR expression is negatively autoregulated by binding to a 43 bp region upstream of its own coding sequence. OxyR is inactivated by reduction of its essential disulfide bond by the product of GrxA, itself positiv…	bacterial-type cis-regulatory region sequence-specific DNA binding [GO:0000986]; DNA-binding transcription factor activity [GO:0003700]	cytosol [GO:0005829]; protein-DNA complex [GO:0032993]	cellular response to DNA damage stimulus [GO:0006974]; regulation of DNA-templated transcription, initiation [GO:2000142]; regulation of transcription, DNA-templated [GO:0006355]; response to nitrosative stress [GO:0051409]; response to oxidative stress [GO:0006979]	2471187; 2551682; 2511419; 2167922; 8265357; 9278503; 16738553; 1864839; 9497290; 12015987; 18223068	TRUE	FALSE	FALSE
P0A9X4	25	19	27	43	46	24	1.4078265818366702	2.921344426429788	0.505857206518955	0.5010802520764307	1.0858610751477427	0.1871748836513181	23.666666666666668	37.666666666666664	0.5913720702918305	2.791504841345794	0.005246357278150455	0.07167267620150425	Cell shape-determining protein MreB OS=Escherichia coli (strain K12) OX=83333 GN=mreB PE=1 SV=1	MREB_ECOLI	Cell shape-determining protein MreB (Actin-like MreB protein) (Rod shape-determining protein MreB)	mreB	envB rodY	FUNCTION: Forms membrane-associated dynamic filaments that are essential for cell shape determination (PubMed:15612918, PubMed:21903929). Acts by regulating cell wall synthesis and cell elongation, and thus cell shape (PubMed:21903929). A feedback loop between cell geometry and MreB localization maintains elongated cell shape by targeting cell wall growth to regions of negative cell wall curvatur…	ATP binding [GO:0005524]; identical protein binding [GO:0042802]	cytoplasm [GO:0005737]; cytoskeleton [GO:0005856]; intrinsic component of plasma membrane [GO:0031226]; plasma membrane [GO:0005886]; polymeric cytoskeletal fiber [GO:0099513]	cell morphogenesis [GO:0000902]; FtsZ-dependent cytokinesis [GO:0043093]; negative regulation of cell division [GO:0051782]; regulation of cell shape [GO:0008360]; regulation of chromosome segregation [GO:0051983]	3049542; 9278503; 16738553; 2687239; 9298646; 15612918; 21166897; 21903929; 22239607; 22515815; 23235161; 24550515	TRUE	FALSE	FALSE
P52037	0	0	0	3	3	2	1.5748752228912744	1.641306072524243	1.6101761798105343	1.7420883515802252	1.853200318357468	1.9356361166553537	0	2.6666666666666665	1.8436415955310157	2.786498787527124	0.005328081741636262	0.07222048298233527	Uncharacterized oxidoreductase YgfF OS=Escherichia coli (strain K12) OX=83333 GN=ygfF PE=1 SV=2	YGFF_ECOLI	Uncharacterized oxidoreductase YgfF (EC 1.-.-.-)	ygfF	yqfD	NA	oxidoreductase activity [GO:0016491]	NA	NA	9278503; 16738553; 7764507;	TRUE	FALSE	FALSE
P0A6F3	0	3	1	10	10	1	2.875531769269301	1.750260030262192	0.18400851202180257	3.2015199702175225	1.312631936994765	0.3506736159341975	1.3333333333333333	7	1.621608507715495	2.7769395046236416	0.005487339114559178	0.07380258421519516	Glycerol kinase OS=Escherichia coli (strain K12) OX=83333 GN=glpK PE=1 SV=2	GLPK_ECOLI	Glycerol kinase (EC 2.7.1.30) (ATP:glycerol 3-phosphotransferase) (Glycerokinase) (GK)	glpK	NA	FUNCTION: Key enzyme in the regulation of glycerol uptake and metabolism. Catalyzes the phosphorylation of glycerol to yield sn-glycerol 3-phosphate. It also catalyzes the phosphorylation of dihydroxyacetone, L-glyceraldehyde and D-glyceraldehyde. It uses only ATP. {ECO:0000255|HAMAP-Rule:MF_00186, ECO:0000269|PubMed:2826434, ECO:0000269|PubMed:4575199, ECO:0000269|PubMed:5335908}.	ATP binding [GO:0005524]; glycerol kinase activity [GO:0004370]; identical protein binding [GO:0042802]; metal ion binding [GO:0046872]; zinc ion binding [GO:0008270]	cytosol [GO:0005829]	cellular response to DNA damage stimulus [GO:0006974]; glycerol-3-phosphate metabolic process [GO:0006072]; glycerol catabolic process [GO:0019563]; glycerol metabolic process [GO:0006071]; phosphorylation [GO:0016310]	2826434; 1372899; 8346018; 9278503; 16738553; 2544860; 8899705; 8631672; 5328677; 5335908; 4934840; 4575199; 215194; 215195; 31903; 2985549; 9298644; 21908771; 8430315; 8170944; 9843423; 9817843; 10090737; 17441732	TRUE	FALSE	FALSE
P33940	0	0	0	2	4	2	1.2858664271392886	1.8952355493329711	1.6101761798105343	1.3270508523013815	2.17512841324483	1.9356361166553537	0	2.6666666666666665	1.8126051274005217	2.766245733292245	0.005670578679385945	0.07450853689053093	Malate:quinone oxidoreductase OS=Escherichia coli (strain K12) OX=83333 GN=mqo PE=1 SV=2	MQO_ECOLI	Malate:quinone oxidoreductase (EC 1.1.5.4) (MQO) (Malate dehydrogenase [quinone])	mqo	yojH	NA	flavin adenine dinucleotide binding [GO:0050660]; malate dehydrogenase (menaquinone) activity [GO:0052589]; malate dehydrogenase (quinone) activity [GO:0008924]; oxidoreductase activity [GO:0016491]	cytoplasm [GO:0005737]; cytoplasmic side of plasma membrane [GO:0009898]; cytosol [GO:0005829]	tricarboxylic acid cycle [GO:0006099]	9097040; 9278503; 16738553; 10809701	TRUE	FALSE	FALSE
P0ABP8	9	17	15	16	22	32	0.9300635539597416	0.4655662103797241	3.394495760109478	0.5076230979432024	0.20683727297216814	1.395067735292651	13.666666666666666	23.333333333333332	0.7031760354026738	2.765580260992695	0.0056821620259972306	0.07450853689053093	Purine nucleoside phosphorylase DeoD-type OS=Escherichia coli (strain K12) OX=83333 GN=deoD PE=1 SV=2	DEOD_ECOLI	Purine nucleoside phosphorylase DeoD-type (PNP) (EC 2.4.2.1)	deoD	pup	FUNCTION: Catalyzes the reversible phosphorolytic breakdown of the N-glycosidic bond in the beta-(deoxy)ribonucleoside molecules, with the formation of the corresponding free purine bases and pentose-1-phosphate (PubMed:235429, PubMed:11786017, PubMed:21672603, PubMed:30337572). Acts on 6-amino and 6-oxopurines including deoxyinosine, deoxyguanosine, deoxyadenosine, adenosine, guanosine, and inos…	guanosine phosphorylase activity [GO:0047975]; identical protein binding [GO:0042802]; purine-nucleoside phosphorylase activity [GO:0004731]	cytosol [GO:0005829]; membrane [GO:0016020]	cellular response to DNA damage stimulus [GO:0006974]; purine nucleoside catabolic process [GO:0006152]; purine nucleoside interconversion [GO:0019686]	1714590; 7610040; 9278503; 16738553; 8506346; 3299264; 235429; 18723842; 9351810; 9653038; 11786017; 21672603; 30337572	TRUE	FALSE	FALSE
P0ADU2	0	0	2	7	3	3	2.405764975651038	1.641306072524243	0.7419632753007536	2.7420883515802252	1.853200318357468	0.7657111152130412	0.6666666666666666	4.333333333333333	1.7869999283835782	2.764950255817246	0.005693147686337727	0.07450853689053093	Probable quinol monooxygenase YgiN OS=Escherichia coli (strain K12) OX=83333 GN=ygiN PE=1 SV=1	YGIN_ECOLI	Probable quinol monooxygenase YgiN (QuMo) (EC 1.-.-.-)	ygiN	NA	FUNCTION: Can oxidize menadiol to menadione. {ECO:0000269|PubMed:15613473}.	catalytic activity [GO:0003824]; oxidoreductase activity [GO:0016491]	cytosol [GO:0005829]	response to acidic pH [GO:0010447]	7568050; 9278503; 16738553; 9868784; 9298646; 9600841; 10493123; 15613473	TRUE	FALSE	FALSE
P07363	15	21	19	29	32	27	1.4886581382645374	1.121564935009564	2.073064304084974	0.6489789471887437	0.4381628190786239	0.8361004431044392	18.333333333333332	29.333333333333332	0.6410807364572689	2.703897228010639	0.006853148145367487	0.08432774490930914	Chemotaxis protein CheA OS=Escherichia coli (strain K12) OX=83333 GN=cheA PE=1 SV=3	CHEA_ECOLI	Chemotaxis protein CheA (EC 2.7.13.3)	cheA	NA	FUNCTION: Involved in the transmission of sensory signals from the chemoreceptors to the flagellar motors. CheA is autophosphorylated; it can transfer its phosphate group to either CheB or CheY.	ATP binding [GO:0005524]; phosphorelay sensor kinase activity [GO:0000155]; protein histidine kinase activity [GO:0004673]	cytoplasm [GO:0005737]; cytosol [GO:0005829]; methyl accepting chemotaxis protein complex [GO:0098561]; plasma membrane [GO:0005886]	aerotaxis [GO:0009454]; chemotaxis [GO:0006935]; establishment of localization in cell [GO:0051649]; negative regulation of protein modification process [GO:0031400]; peptidyl-histidine phosphorylation [GO:0018106]; phosphorelay signal transduction system [GO:0000160]; phosphorylation [GO:0016310]; positive regulation of post-translational protein modification [GO:1901875]; protein autophosphoryl…	2002011; 9097040; 9278503; 16738553; 3510184; 2832069; 2068106; 8555213; 8639521; 9020767; 9437425; 9636149	TRUE	FALSE	FALSE
P68767	11	11	10	26	33	7	1.8981895187086977	2.9653824914138656	-0.1973200025797837	0.912013353022538	1.355700658886651	-0.10875800270309977	10.666666666666666	22	0.7196520030686964	2.6940618526614557	0.007058706424929215	0.08506181902983093	Cytosol aminopeptidase OS=Escherichia coli (strain K12) OX=83333 GN=pepA PE=1 SV=1	AMPA_ECOLI	Cytosol aminopeptidase (EC 3.4.11.1) (Aminopeptidase A/I) (Leucine aminopeptidase) (LAP) (EC 3.4.11.10) (Leucyl aminopeptidase)	pepA	carP xerB	FUNCTION: Probably involved in the processing and regular turnover of intracellular proteins (PubMed:20067529). Catalyzes the removal of unsubstituted N-terminal amino acids from various peptides. Required for plasmid ColE1 site-specific recombination but not in its aminopeptidase activity. Could act as a structural component of the putative nucleoprotein complex in which the Xer recombination re…	aminopeptidase activity [GO:0004177]; DNA binding [GO:0003677]; manganese ion binding [GO:0030145]; metalloaminopeptidase activity [GO:0070006]; transcription antitermination factor activity, DNA binding [GO:0001073]	cytoplasm [GO:0005737]	peptide catabolic process [GO:0043171]; plasmid maintenance [GO:0006276]; plasmid recombination [GO:0042150]; transcription, DNA-templated [GO:0006351]	2670557; 7616564; 7610040; 9278503; 16738553; 8057849; 20067529; 10449417	TRUE	FALSE	FALSE
P00909	23	26	28	42	45	30	1.6000743558254518	1.8054991231953506	1.2565854985884282	0.5833906055611672	0.6218747722510118	0.44688893119350065	25.666666666666668	39	0.5507181030018933	2.69169874072752	0.007108912829582412	0.08506181902983093	Tryptophan biosynthesis protein TrpCF OS=Escherichia coli (strain K12) OX=83333 GN=trpC PE=1 SV=4	TRPC_ECOLI	Tryptophan biosynthesis protein TrpCF [Includes: Indole-3-glycerol phosphate synthase (IGPS) (EC 4.1.1.48); N-(5'-phospho-ribosyl)anthranilate isomerase (PRAI) (EC 5.3.1.24)]	trpC	trpF	FUNCTION: Bifunctional enzyme that catalyzes two sequential steps of tryptophan biosynthetic pathway. The first reaction is catalyzed by the isomerase, coded by the TrpF domain; the second reaction is catalyzed by the synthase, coded by the TrpC domain.	indole-3-glycerol-phosphate synthase activity [GO:0004425]; phosphoribosylanthranilate isomerase activity [GO:0004640]	NA	tryptophan biosynthetic process [GO:0000162]	7007653; 6355484; 7038627; 8095913; 9097039; 9278503; 16738553; 23908556; 9298644; 1738159; 2184433	TRUE	FALSE	FALSE
P64604	0	0	0	2	2	3	1.2858664271392886	1.3401076844496458	1.972078457574502	1.3270508523013815	1.438162819078624	2.3506736159341974	0	2.3333333333333335	1.7052957624380676	2.6546868885545605	0.007938205351773857	0.0888418693888338	Intermembrane phospholipid transport system binding protein MlaD OS=Escherichia coli (strain K12) OX=83333 GN=mlaD PE=1 SV=1	MLAD_ECOLI	Intermembrane phospholipid transport system binding protein MlaD	mlaD	yrbD	FUNCTION: Part of the ABC transporter complex MlaFEDB, which is involved in a phospholipid transport pathway that maintains lipid asymmetry in the outer membrane by retrograde trafficking of phospholipids from the outer membrane to the inner membrane (PubMed:19383799, PubMed:27529189). MlaD functions in substrate binding with strong affinity for phospholipids and modulates ATP hydrolytic activity…	phospholipid binding [GO:0005543]; phospholipid transporter activity [GO:0005548]	integral component of plasma membrane [GO:0005887]; outer membrane-bounded periplasmic space [GO:0030288]; plasma membrane [GO:0005886]; protein-containing complex [GO:0032991]	NA	9278503; 16738553; 19383799; 27529189; 28388411	TRUE	FALSE	FALSE
P0AG51	2	2	4	10	6	7	1.9899725148526455	1.2639978374560081	1.3438618777601752	1.6165574694963665	1.0755927396939156	1.028745521046835	2.6666666666666665	7.666666666666667	1.2402985767457058	2.6545596757189753	0.007941199194697492	0.0888418693888338	50S ribosomal protein L30 OS=Escherichia coli (strain K12) OX=83333 GN=rpmD PE=1 SV=2	RL30_ECOLI	50S ribosomal protein L30 (Large ribosomal subunit protein uL30)	rpmD	NA	NA	structural constituent of ribosome [GO:0003735]	cytosolic large ribosomal subunit [GO:0022625]	ribosomal large subunit assembly [GO:0000027]; translation [GO:0006412]	6222285; 9278503; 16738553; 776670; 9298644; 10094780; 24524803; 12809609; 16272117; 25310980; 24844575; 27906160; 27906161; 27934701; 28077875	TRUE	FALSE	FALSE
P0ADZ4	5	6	5	15	17	6	1.8203699313309079	2.0390953855674074	0.7356768801013089	1.1571258508590692	1.2157703977421759	0.5730660372706453	5.333333333333333	12.666666666666666	0.9819874286239635	2.6530065844023416	0.007977831460286855	0.0888418693888338	30S ribosomal protein S15 OS=Escherichia coli (strain K12) OX=83333 GN=rpsO PE=1 SV=2	RS15_ECOLI	30S ribosomal protein S15 (Small ribosomal subunit protein uS15)	rpsO	secC	FUNCTION: One of the primary rRNA binding proteins, it binds directly to 16S rRNA where it helps nucleate assembly of the platform of the 30S subunit by binding and bridging several RNA helices of the 16S rRNA (PubMed:12809609, PubMed:16272117). Binds to its own mRNA, stabilizing it 5-UTR and preventing its translation (PubMed:24339747). {ECO:0000269|PubMed:12809609, ECO:0000269|PubMed:16272117, …	mRNA binding involved in posttranscriptional gene silencing [GO:1903231]; rRNA binding [GO:0019843]; small ribosomal subunit rRNA binding [GO:0070181]; structural constituent of ribosome [GO:0003735]	cytosol [GO:0005829]; cytosolic small ribosomal subunit [GO:0022627]	regulation of translation [GO:0006417]; ribosomal small subunit assembly [GO:0000028]; translation [GO:0006412]	6394953; 6382163; 3005122; 2432069; 9278503; 16738553; 776686; 2849753; 9298644; 10094780; 24339747; 24524803; 12244297; 12809609; 16272117; 27906160; 27906161; 27934701; 28077875	TRUE	FALSE	FALSE
P62399	71	88	85	126	152	52	2.6041750868158435	3.310416226205197	-1.3223941333575413	0.5608480369100788	0.6348547300837215	-0.3476706842047013	81.33333333333333	110	0.28267736092969964	2.6513062778505616	0.00801810949777764	0.0888418693888338	50S ribosomal protein L5 OS=Escherichia coli (strain K12) OX=83333 GN=rplE PE=1 SV=2	RL5_ECOLI	50S ribosomal protein L5 (Large ribosomal subunit protein uL5)	rplE	NA	FUNCTION: This is 1 of the proteins that binds and probably mediates the attachment of the 5S RNA into the large ribosomal subunit, where it forms part of the central protuberance. Its 5S rRNA binding is significantly enhanced in the presence of L18. {ECO:0000269|PubMed:354687, ECO:0000269|PubMed:7038683, ECO:0000269|PubMed:8925931}.; FUNCTION: In the 70S ribosome in the initiation state (PubMed:…	5S rRNA binding [GO:0008097]; RNA binding [GO:0003723]; structural constituent of ribosome [GO:0003735]; tRNA binding [GO:0000049]	cytosol [GO:0005829]; cytosolic large ribosomal subunit [GO:0022625]	ribosomal large subunit assembly [GO:0000027]; translation [GO:0006412]	6222285; 9278503; 16738553; 791672; 6262737; 354687; 7038683; 8524654; 8925931; 9298644; 10094780; 18223068; 18723842; 24524803; 12809609; 12859903; 16272117; 25310980; 24844575; 27906160; 27906161; 27934701; 28077875	TRUE	FALSE	FALSE
P25535	0	1	1	5	6	2	2.0331988362194795	1.7501577526663452	0.8076035925253167	2.3270508523013818	1.6605552404150719	0.9356361166553536	0.6666666666666666	4.333333333333333	1.641080736457269	2.6505920965765757	0.008035081750098344	0.0888418693888338	2-octaprenylphenol hydroxylase OS=Escherichia coli (strain K12) OX=83333 GN=ubiI PE=1 SV=2	UBII_ECOLI	2-octaprenylphenol hydroxylase (EC 1.14.13.240) (2-polyprenylphenol 6-hydroxylase)	ubiI	visC	FUNCTION: FAD-dependent monooxygenase required for the aerobic hydroxylation of 2-octaprenylphenol to 2-octaprenyl-6-hydroxy-phenol, the first hydroxylation step in coenzyme Q (ubiquinone) biosynthesis. {ECO:0000269|PubMed:23709220}.	2-octaprenylphenol hydroxylase activity [GO:0019168]; FAD binding [GO:0071949]; oxidoreductase activity [GO:0016491]; oxidoreductase activity, acting on paired donors, with incorporation or reduction of molecular oxygen, NAD(P)H as one donor, and incorporation of one atom of oxygen [GO:0016709]	cytoplasm [GO:0005737]; ubiquinone biosynthesis complex [GO:0110142]	ubiquinone biosynthetic process [GO:0006744]	1339425; 9278503; 16738553; 30686758; 23709220	TRUE	FALSE	FALSE
P25746	0	1	0	6	9	0	2.2272816509986537	2.3633719559505852	0	2.5494432736378294	2.17512841324483	0	0.3333333333333333	5	1.5748572289608864	2.65041509572847	0.008039293080142309	0.0888418693888338	High frequency lysogenization protein HflD OS=Escherichia coli (strain K12) OX=83333 GN=hflD PE=1 SV=1	HFLD_ECOLI	High frequency lysogenization protein HflD	hflD	ycfC	FUNCTION: Negative regulator of phage lambda lysogenization. Contributes to the degradation of the phage regulatory protein CII. Acts probably by holding CII on the membrane surface, away from the target promoters, but close to the FtsH protease. {ECO:0000269|PubMed:11278968}.	NA	cytoplasm [GO:0005737]; extrinsic component of cytoplasmic side of plasma membrane [GO:0031234]; plasma membrane [GO:0005886]	response to heat [GO:0009408]	8969519; 1729205; 8905232; 9278503; 16738553; 11278968;	TRUE	FALSE	FALSE
P0A959	7	8	7	18	25	6	1.733904443630652	2.6550131747044357	0.18946177765334812	0.9900158650238108	1.3837150350562477	0.15802853799180153	7.333333333333333	16.333333333333332	0.84391981269062	2.6433285767261596	0.008209532446103405	0.09014897970879372	Glutamate-pyruvate aminotransferase AlaA OS=Escherichia coli (strain K12) OX=83333 GN=alaA PE=1 SV=1	ALAA_ECOLI	Glutamate-pyruvate aminotransferase AlaA (EC 2.6.1.2)	alaA	yfbQ	FUNCTION: Involved in the biosynthesis of alanine. {ECO:0000269|PubMed:20729367}.	L-alanine:2-oxoglutarate aminotransferase activity [GO:0004021]; pyridoxal phosphate binding [GO:0030170]; transaminase activity [GO:0008483]	cytoplasm [GO:0005737]	alanine biosynthetic process [GO:0006523]; cellular response to DNA damage stimulus [GO:0006974]; D-alanine biosynthetic process [GO:0030632]; L-alanine biosynthetic process from pyruvate [GO:0019272]; response to antibiotic [GO:0046677]	9205837; 9278503; 16738553; 20729367	TRUE	FALSE	FALSE
P07650	0	2	1	6	4	4	2.2272816509986537	0.6857686055636311	1.6439830698940983	2.5494432736378294	0.5901659125236737	1.6726017108215598	1	4.666666666666667	1.6040702989943543	2.631004417735689	0.008513292934701974	0.09289662416168507	Thymidine phosphorylase OS=Escherichia coli (strain K12) OX=83333 GN=deoA PE=1 SV=3	TYPH_ECOLI	Thymidine phosphorylase (EC 2.4.2.4) (TdRPase)	deoA	tpp ttg	FUNCTION: The enzymes which catalyze the reversible phosphorolysis of pyrimidine nucleosides are involved in the degradation of these compounds and in their utilization as carbon and energy sources, or in the rescue of pyrimidine bases for nucleotide synthesis.	1,4-alpha-oligoglucan phosphorylase activity [GO:0004645]; pyrimidine-nucleoside phosphorylase activity [GO:0016154]; thymidine phosphorylase activity [GO:0009032]	cytosol [GO:0005829]; membrane [GO:0016020]	cellular response to DNA damage stimulus [GO:0006974]; pyrimidine nucleobase metabolic process [GO:0006206]; pyrimidine nucleoside metabolic process [GO:0006213]; thymidine metabolic process [GO:0046104]	7610040; 9278503; 16738553; 6087276; 6323164; 2199449; 9698549	TRUE	FALSE	FALSE
P0AG59	4	11	5	21	17	6	2.9396657781370177	0.850721484931829	0.7356768801013089	1.8795918753301604	0.4381628190786239	0.5730660372706453	6.666666666666667	14.666666666666666	0.9636069105598098	2.6131243514288025	0.008971865178831535	0.09569358488860716	30S ribosomal protein S14 OS=Escherichia coli (strain K12) OX=83333 GN=rpsN PE=1 SV=2	RS14_ECOLI	30S ribosomal protein S14 (Small ribosomal subunit protein uS14)	rpsN	NA	FUNCTION: Binds 16S rRNA, required for the assembly of 30S particles and may also be responsible for determining the conformation of the 16S rRNA at the A site.	rRNA binding [GO:0019843]; structural constituent of ribosome [GO:0003735]	cytosolic small ribosomal subunit [GO:0022627]; small ribosomal subunit [GO:0015935]	ribosomal small subunit assembly [GO:0000028]; translation [GO:0006412]	6222285; 9278503; 16738553; 10094780; 24524803; 12244297; 12809609; 16272117; 27906160; 27906161; 27934701; 28077875	TRUE	FALSE	FALSE
P25519	1	7	3	25	17	0	4.243332952049768	1.7807150833374952	-1.5213461375730535	3.4425280697213174	1.02312531979978	-1.6493263840658026	3.6666666666666665	14	0.9387756684850983	2.599636152783672	0.00933226497504858	0.09872853494944688	GTPase HflX OS=Escherichia coli (strain K12) OX=83333 GN=hflX PE=1 SV=3	HFLX_ECOLI	GTPase HflX (GTP-binding protein HflX)	hflX	NA	FUNCTION: GTPase that associates with the 50S ribosomal subunit and may have a role during protein synthesis or ribosome biogenesis. In vitro, also exhibits ATPase activity. {ECO:0000255|HAMAP-Rule:MF_00900, ECO:0000269|PubMed:19109926, ECO:0000269|PubMed:19181811, ECO:0000269|PubMed:19824612}.	ATP binding [GO:0005524]; GTPase activity [GO:0003924]; GTP binding [GO:0005525]; guanosine tetraphosphate binding [GO:0097216]; metal ion binding [GO:0046872]; ribosomal large subunit binding [GO:0043023]; ribosome binding [GO:0043022]; rRNA binding [GO:0019843]	cytoplasm [GO:0005737]; cytosol [GO:0005829]	peptidyl-serine autophosphorylation [GO:0036289]; rescue of stalled ribosome [GO:0072344]; response to heat [GO:0009408]; ribosome disassembly [GO:0032790]	8248183; 7610040; 9278503; 16738553; 2020545; 3040675; 19109926; 19824612; 19181811	TRUE	FALSE	FALSE
P0AFR4	2	0	3	5	4	7	0.886942162758154	1.8952355493329711	1.6872191177370934	0.7420883515802255	2.17512841324483	1.3506736159341974	1.6666666666666667	5.333333333333333	1.422630126919751	2.580407462816582	0.00986838004126214	0.10314240585295069	Uncharacterized protein YciO OS=Escherichia coli (strain K12) OX=83333 GN=yciO PE=1 SV=1	YCIO_ECOLI	Uncharacterized protein YciO	yciO	NA	NA	double-stranded RNA binding [GO:0003725]	cytosol [GO:0005829]	NA	9097039; 9278503; 16738553; 6385993; 10493123; 12211024	FALSE	FALSE	FALSE
P0ADS2	0	1	0	2	3	4	1.2858664271392886	0.8937464606091158	2.277187123041744	1.3270508523013815	0.8532003183574678	2.67260171082156	0.3333333333333333	3	1.6176176271601364	2.5731346859540194	0.010078197928573462	0.10437148093608867	Cell division protein ZapA OS=Escherichia coli (strain K12) OX=83333 GN=zapA PE=1 SV=1	ZAPA_ECOLI	Cell division protein ZapA (Z ring-associated protein ZapA)	zapA	ygfE	FUNCTION: Activator of cell division through the inhibition of FtsZ GTPase activity, therefore promoting FtsZ assembly into bundles of protofilaments necessary for the formation of the division Z ring. It is recruited early at mid-cell but it is not essential for cell division. {ECO:0000269|PubMed:15060045}.	identical protein binding [GO:0042802]	cell division site [GO:0032153]; cell septum [GO:0030428]; cytosol [GO:0005829]; plasma membrane [GO:0005886]	cell division [GO:0051301]; division septum assembly [GO:0000917]; FtsZ-dependent cytokinesis [GO:0043093]; septin ring assembly [GO:0000921]	9278503; 16738553; 1339425; 2579060; 7567469; 12368265; 15060045; 15317782; 15630023; 15752189; 16824093; 17428494; 16511026	FALSE	FALSE	FALSE
P0AG48	14	17	12	33	31	12	2.1316841662912447	1.651214604226802	0.6375909236707681	0.9226605972220462	0.6832753169151554	0.35067361593419777	14.333333333333334	25.333333333333332	0.6522031766904665	2.552170914889879	0.010705398850510625	0.1099045384948872	50S ribosomal protein L21 OS=Escherichia coli (strain K12) OX=83333 GN=rplU PE=1 SV=1	RL21_ECOLI	50S ribosomal protein L21 (Large ribosomal subunit protein bL21)	rplU	NA	FUNCTION: This protein binds to 23S rRNA in the presence of protein L20. {ECO:0000269|PubMed:2665813, ECO:0000269|PubMed:6170935}.	rRNA binding [GO:0019843]; structural constituent of ribosome [GO:0003735]	cytosol [GO:0005829]; cytosolic large ribosomal subunit [GO:0022625]	translation [GO:0006412]	387076; 8312607; 9278503; 16738553; 6170935; 2665813; 9298644; 10094780; 24524803; 16272117; 25310980; 24844575; 27906160; 27906161; 27934701; 28077875	FALSE	FALSE	FALSE
P07018	2	4	2	8	6	8	1.604752492740932	0.46306844774781103	2.3250813417054568	1.3270508523013815	0.33862714552770956	1.9356361166553537	2.6666666666666665	7.333333333333333	1.2004380381614816	2.5362433151485426	0.01120488521102285	0.1119639395470488	Methyl-accepting chemotaxis protein IV OS=Escherichia coli (strain K12) OX=83333 GN=tap PE=1 SV=2	MCP4_ECOLI	Methyl-accepting chemotaxis protein IV (MCP-IV) (Dipeptide chemoreceptor protein)	tap	NA	FUNCTION: Mediates taxis toward dipeptides via an interaction with the periplasmic dipeptide-binding protein.; FUNCTION: Chemotactic-signal transducers respond to changes in the concentration of attractants and repellents in the environment, transduce a signal from the outside to the inside of the cell, and facilitate sensory adaptation through the variation of the level of methylation. Attractan…	transmembrane signaling receptor activity [GO:0004888]	integral component of plasma membrane [GO:0005887]; plasma membrane [GO:0005886]	chemotaxis [GO:0006935]; signal transduction [GO:0007165]	6305515; 9097040; 9278503; 16738553; 15919996; 22380631	FALSE	FALSE	FALSE
P60624	15	14	12	26	35	12	1.1159310190130654	2.628525674345487	0.6375909236707681	0.496975853743694	1.1162347241912618	0.35067361593419777	13.666666666666666	24.333333333333332	0.6546280646230512	2.5299763712936363	0.011407020832135895	0.11309246367860445	50S ribosomal protein L24 OS=Escherichia coli (strain K12) OX=83333 GN=rplX PE=1 SV=2	RL24_ECOLI	50S ribosomal protein L24 (Large ribosomal subunit protein uL24)	rplX	NA	FUNCTION: One of two assembly initiator proteins, it binds directly to the 5'-end of the 23S rRNA, where it nucleates assembly of the 50S subunit. It is not thought to be involved in the functions of the mature 50S subunit in vitro. {ECO:0000269|PubMed:3298242, ECO:0000269|PubMed:357435, ECO:0000269|PubMed:6760192}.; FUNCTION: One of the proteins that surrounds the polypeptide exit tunnel on the …	large ribosomal subunit rRNA binding [GO:0070180]; structural constituent of ribosome [GO:0003735]	cytosol [GO:0005829]; cytosolic large ribosomal subunit [GO:0022625]	ribosomal large subunit assembly [GO:0000027]; translation [GO:0006412]	6222285; 9278503; 16738553; 391595; 6262737; 357435; 6760192; 3298242; 10094780; 16292303; 24524803; 12809609; 16272117; 25310980; 24844575; 27906160; 27906161; 27934701; 28077875	FALSE	FALSE	FALSE
P42641	13	15	16	32	33	12	2.2069216362974196	2.229673691000548	-0.07384469917481976	0.9791275488810746	0.9406631596078072	-0.03634950717504971	14.666666666666666	25.666666666666668	0.6278137337712774	2.518835249554108	0.011774373483204108	0.1160712385986314	GTPase ObgE/CgtA OS=Escherichia coli (strain K12) OX=83333 GN=obgE PE=1 SV=1	OBG_ECOLI	GTPase ObgE/CgtA (EC 3.6.5.-) (GTP-binding protein Obg)	obgE	cgtA obg yhbZ	FUNCTION: An abundant, essential GTPase which binds GTP, GDP and ppGpp with moderate affinity. Has high guanosine nucleotide exchange rate constants for GTP and GDP, and a relatively low GTP hydrolysis rate stimulated by the 50S ribosomal subunit. It is estimated there are 34000 molecules in log-phase cells and 5600 molecules in stationary-phase cells. Required for chromosome segregation. Plays a…	DNA binding [GO:0003677]; GDP binding [GO:0019003]; GTPase activity [GO:0003924]; GTP binding [GO:0005525]; guanyl ribonucleotide binding [GO:0032561]; magnesium ion binding [GO:0000287]; ribosomal large subunit binding [GO:0043023]; rRNA binding [GO:0019843]	cytosol [GO:0005829]	chromosome segregation [GO:0007059]; dormancy process [GO:0022611]; negative regulation of ribosome biogenesis [GO:0090071]; ribosome assembly [GO:0042255]	9278503; 16738553; 9743119; 11555285; 12402086; 11976298; 12855728; 12826057; 15292126; 15836769; 15721258; 16518617; 16980477; 17616600; 17578452; 19555460; 22863262; 26051177; 15827604; 15737924; 24844575	FALSE	FALSE	FALSE
P76372	13	6	10	15	21	16	-0.12467230990856802	2.611714233897731	1.8506233231223213	-0.0652665704773789	1.5052770149371608	0.9787048385472397	9.666666666666666	17.333333333333332	0.8062384276690072	2.5043521980743004	0.012267584892134632	0.12025005529860784	Chain length determinant protein OS=Escherichia coli (strain K12) OX=83333 GN=wzzB PE=1 SV=2	WZZB_ECOLI	Chain length determinant protein (Polysaccharide antigen chain regulator)	wzzB	cld rol wzz	FUNCTION: Confers a modal distribution of chain length on the O-antigen component of lipopolysaccharide (LPS). Gives rise to a reduced number of short chain molecules and increases in numbers of longer molecules.	protein tyrosine kinase activity [GO:0004713]	integral component of membrane [GO:0016021]; plasma membrane [GO:0005886]	lipopolysaccharide biosynthetic process [GO:0009103]	9097040; 9278503; 16738553; 16079137; 15919996	FALSE	FALSE	FALSE
P0A9Q7	76	78	77	109	119	70	1.1431735059471542	2.173467240703589	0.9970336286184228	0.2566615244099838	0.45631016578888334	0.2150185165766312	77	99.33333333333333	0.3093300689251661	2.4905010617580436	0.012756311465616843	0.12328369784180448	Aldehyde-alcohol dehydrogenase OS=Escherichia coli (strain K12) OX=83333 GN=adhE PE=1 SV=2	ADHE_ECOLI	Aldehyde-alcohol dehydrogenase [Includes: Alcohol dehydrogenase (ADH) (EC 1.1.1.1); Acetaldehyde dehydrogenase [acetylating] (ACDH) (EC 1.2.1.10); Pyruvate-formate-lyase deactivase (PFL deactivase)]	adhE	ana	FUNCTION: This enzyme has three activities: ADH, ACDH, and PFL-deactivase. In aerobic conditions it acts as a hydrogen peroxide scavenger. The PFL deactivase activity catalyzes the quenching of the pyruvate-formate-lyase catalyst in an iron, NAD, and CoA dependent reaction.	acetaldehyde dehydrogenase (acetylating) activity [GO:0008774]; alcohol dehydrogenase (NAD+) activity [GO:0004022]; identical protein binding [GO:0042802]; metal ion binding [GO:0046872]	cytosol [GO:0005829]; membrane [GO:0016020]	carbon utilization [GO:0015976]; ethanol biosynthetic process [GO:0006115]	2695398; 2015910; 8905232; 9278503; 16738553; 7773397; 7521508; 9298644; 12783863; 18723842	FALSE	FALSE	FALSE
P0A9H7	3	2	2	8	11	3	1.1984352847360322	2.305835150893682	0.7419632753007536	0.9120133530225377	1.8532003183574677	0.7657111152130412	2.3333333333333335	7.333333333333333	1.176974928864349	2.451564176047769	0.014223682025586729	0.13126642720421794	Cyclopropane-fatty-acyl-phospholipid synthase OS=Escherichia coli (strain K12) OX=83333 GN=cfa PE=1 SV=2	CFA_ECOLI	Cyclopropane-fatty-acyl-phospholipid synthase (CFA synthase) (Cyclopropane fatty acid synthase) (EC 2.1.1.79)	cfa	cdfA	FUNCTION: Transfers a methylene group from S-adenosyl-L-methionine to the cis double bond of an unsaturated fatty acid chain resulting in the replacement of the double bond with a methylene bridge. {ECO:0000250}.	bicarbonate binding [GO:0071890]; cyclopropane-fatty-acyl-phospholipid synthase activity [GO:0008825]	cytosol [GO:0005829]	fatty acid biosynthetic process [GO:0006633]; lipid modification [GO:0030258]; methylation [GO:0032259]	1445840; 9097039; 9278503; 16738553	FALSE	FALSE	FALSE
P21338	1	0	0	7	6	0	1.8615266070924452	2.3212254438355697	0	1.7420883515802252	2.660555240415072	0	0.3333333333333333	4.333333333333333	1.4675478639984323	2.414913022556749	0.01573896755061044	0.1409757332681336	Ribonuclease I OS=Escherichia coli (strain K12) OX=83333 GN=rna PE=1 SV=1	RNI_ECOLI	Ribonuclease I (RNase I) (EC 4.6.1.21) (Enterobacter ribonuclease)	rna	rnsA	FUNCTION: One of the few RNases that cleaves the phosphodiester bond between any two nucleotide. Shows a preference for cytidylic or guanylic acid.	Enterobacter ribonuclease activity [GO:0008847]; ribonuclease T2 activity [GO:0033897]; RNA binding [GO:0003723]	cytoplasm [GO:0005737]; outer membrane-bounded periplasmic space [GO:0030288]	RNA catabolic process [GO:0006401]	2253883; 8905232; 9278503; 16738553; 8188249	FALSE	FALSE	FALSE
P0AG90	6	6	3	13	10	9	1.1980022586650352	0.7860961370236809	2.197679720809453	0.7420883515802255	0.5052770149371608	1.6726017108215598	5	10.666666666666666	0.973322359112982	2.414350721251504	0.01576328083805067	0.1409757332681336	Protein translocase subunit SecD OS=Escherichia coli (strain K12) OX=83333 GN=secD PE=1 SV=1	SECD_ECOLI	Protein translocase subunit SecD (Sec translocon accessory complex subunit SecD)	secD	NA	FUNCTION: Part of the Sec protein translocase complex. Interacts with the SecYEG preprotein conducting channel. SecDF uses the proton motive force (PMF) to complete protein translocation after the ATP-dependent function of SecA. The large periplasmic domain is thought to have a base and head domain joined by a hinge; movement of the hinge may be coupled to both proton transport and protein export…	protein-transporting ATPase activity [GO:0015450]	integral component of membrane [GO:0016021]; plasma membrane [GO:0005886]	intracellular protein transmembrane transport [GO:0065002]; protein targeting [GO:0006605]; protein transport [GO:0015031]; protein transport by the Sec complex [GO:0043952]	2170107; 2249673; 9278503; 16738553; 7507921; 16079137; 15919996; 21562494; 27435098	FALSE	FALSE	FALSE
P02413	27	42	29	64	70	17	2.9899910505671694	2.081771706145632	-0.9022572415017011	0.9571012425510756	0.5766826831600516	-0.3862919782320086	32.666666666666664	50.333333333333336	0.38249731582637286	2.4072651315947584	0.01607249671355519	0.14300400922060644	50S ribosomal protein L15 OS=Escherichia coli (strain K12) OX=83333 GN=rplO PE=1 SV=1	RL15_ECOLI	50S ribosomal protein L15 (Large ribosomal subunit protein uL15)	rplO	NA	FUNCTION: This protein binds the 5S rRNA. It is required for the late stages of subunit assembly, and is essential for 5S rRNA assembly onto the ribosome. {ECO:0000269|PubMed:3298242}.	rRNA binding [GO:0019843]; structural constituent of ribosome [GO:0003735]	cytosolic large ribosomal subunit [GO:0022625]	translation [GO:0006412]	340263; 6222285; 9278503; 16738553; 3298242; 10094780; 24524803; 12809609; 16272117; 25310980; 24844575; 27906160; 27906161; 27934701; 28077875	FALSE	FALSE	FALSE
P0A9V1	5	3	2	11	13	3	1.1257664218601537	2.2885061852396134	0.7419632753007536	0.7420883515802255	1.6605552404150719	0.7657111152130412	3.3333333333333335	9	1.056118235736113	2.3996039055195224	0.016412820983477915	0.14528696125680707	Lipopolysaccharide export system ATP-binding protein LptB OS=Escherichia coli (strain K12) OX=83333 GN=lptB PE=1 SV=2	LPTB_ECOLI	Lipopolysaccharide export system ATP-binding protein LptB (EC 7.5.2.-)	lptB	yhbG	FUNCTION: Part of the ABC transporter complex LptBFG involved in the translocation of lipopolysaccharide (LPS) from the inner membrane to the outer membrane. Probably responsible for energy coupling to the transport system. {ECO:0000269|PubMed:16765569, ECO:0000269|PubMed:17056748, ECO:0000269|PubMed:18424520}.	ATPase-coupled transmembrane transporter activity [GO:0042626]; ATP binding [GO:0005524]	ATP-binding cassette (ABC) transporter complex [GO:0043190]; cytoplasm [GO:0005737]; plasma membrane [GO:0005886]; transporter complex [GO:1990351]	lipopolysaccharide transport [GO:0015920]	8444818; 7876255; 9278503; 16738553; 9298646; 16079137; 16765569; 17056748; 18424520; 19500581	FALSE	FALSE	FALSE
P0A7R9	19	23	26	36	50	19	1.5968016777635126	2.706367727723373	-0.17958169627402276	0.6296136223218128	0.940663159607807	-0.08228579134190861	22.666666666666668	35	0.4959969968625704	2.3807544739410784	0.017277223187618245	0.15013154550466729	30S ribosomal protein S11 OS=Escherichia coli (strain K12) OX=83333 GN=rpsK PE=1 SV=2	RS11_ECOLI	30S ribosomal protein S11 (Small ribosomal subunit protein uS11)	rpsK	NA	FUNCTION: Located on the platform of the 30S subunit, it bridges several disparate RNA helices of the 16S rRNA. Forms part of the Shine-Dalgarno cleft in the 70S ribosome (By similarity). {ECO:0000250}.	mRNA 5'-UTR binding [GO:0048027]; small ribosomal subunit rRNA binding [GO:0070181]; structural constituent of ribosome [GO:0003735]	cytosol [GO:0005829]; cytosolic small ribosomal subunit [GO:0022627]	maturation of SSU-rRNA from tricistronic rRNA transcript (SSU-rRNA, 5.8S rRNA, LSU-rRNA) [GO:0000462]; ribosomal small subunit assembly [GO:0000028]; translation [GO:0006412]	2989779; 9278503; 16738553; 7007074; 7000779; 7020604; 6349681; 9298644; 10094780; 24524803; 11684020; 12244297; 12809609; 16272117; 27906160; 27906161; 27934701; 28077875	FALSE	FALSE	FALSE
P03024	0	0	0	6	4	0	2.2272816509986537	1.8952355493329711	0	2.5494432736378294	2.17512841324483	0	0	3.3333333333333335	1.5748572289608864	2.3801364153503264	0.017306230029356457	0.15013154550466729	HTH-type transcriptional regulator GalR OS=Escherichia coli (strain K12) OX=83333 GN=galR PE=1 SV=1	GALR_ECOLI	HTH-type transcriptional regulator GalR (Galactose operon repressor)	galR	NA	FUNCTION: Repressor of the galactose operon. Binds galactose as an inducer.	DNA binding [GO:0003677]; DNA-binding transcription factor activity [GO:0003700]; identical protein binding [GO:0042802]; transcription cis-regulatory region binding [GO:0000976]	NA	galactose metabolic process [GO:0006012]; regulation of transcription, DNA-templated [GO:0006355]; transcription, DNA-templated [GO:0006351]	6283521; 9278503; 16738553; 6350601; 8188660; 8982002	FALSE	FALSE	FALSE
P0A8A8	0	2	0	4	4	2	1.818528795473844	0.6857686055636311	1.6101761798105343	2.0640164464675874	0.5901659125236737	1.9356361166553537	0.6666666666666666	3.3333333333333335	1.529939491882205	2.3754924294762017	0.017525551908121863	0.15071795624739892	Ribosome maturation factor RimP OS=Escherichia coli (strain K12) OX=83333 GN=rimP PE=1 SV=2	RIMP_ECOLI	Ribosome maturation factor RimP	rimP	yhbC	FUNCTION: Required for maturation of 30S ribosomal subunits, probably at a late stage of ribosomal protein binding, while Era is associated and after RimM (PubMed:20188109). {ECO:0000269|PubMed:19150615, ECO:0000269|PubMed:20188109}.	NA	cytosol [GO:0005829]	ribosomal small subunit assembly [GO:0000028]; ribosomal small subunit biogenesis [GO:0042274]; translation [GO:0006412]	6326058; 9278503; 16738553; 19150615; 20188109	FALSE	FALSE	FALSE
P28635	8	7	10	23	8	16	2.1763705115985243	0.04994604460138202	1.8506233231223213	1.1571258508590692	0.023125319799780084	0.9787048385472397	8.333333333333334	15.666666666666666	0.7196520030686963	2.353822336796609	0.01858148973451851	0.15778268557770914	D-methionine-binding lipoprotein MetQ OS=Escherichia coli (strain K12) OX=83333 GN=metQ PE=1 SV=2	METQ_ECOLI	D-methionine-binding lipoprotein MetQ	metQ	yaeC	FUNCTION: This protein is a component of a D-methionine permease, a binding protein-dependent, ATP-driven transport system. {ECO:0000269|PubMed:12169620}.	NA	anchored component of plasma membrane [GO:0046658]; ATP-binding cassette (ABC) transporter complex, substrate-binding subunit-containing [GO:0055052]; outer membrane-bounded periplasmic space [GO:0030288]	D-methionine transport [GO:0048473]	9278503; 16738553; 1459951; 12169620	FALSE	FALSE	FALSE
P62707	20	31	30	44	46	27	2.252694575496652	1.2401213458779718	0.5819986992084284	0.8416240251311399	0.40778917003510495	0.20383222760492625	27	39	0.4844151409237237	2.3525953180914483	0.018642910976040563	0.15778268557770914	2,3-bisphosphoglycerate-dependent phosphoglycerate mutase OS=Escherichia coli (strain K12) OX=83333 GN=gpmA PE=1 SV=2	GPMA_ECOLI	2,3-bisphosphoglycerate-dependent phosphoglycerate mutase (BPG-dependent PGAM) (PGAM) (Phosphoglyceromutase) (dPGM) (EC 5.4.2.11)	gpmA	gpm pgm pgmA	FUNCTION: Catalyzes the interconversion of 2-phosphoglycerate and 3-phosphoglycerate. {ECO:0000255|HAMAP-Rule:MF_01039, ECO:0000269|PubMed:10437801}.	2,3-bisphosphoglycerate-dependent phosphoglycerate mutase activity [GO:0046538]; ATP binding [GO:0005524]	cytoplasm [GO:0005737]; cytosol [GO:0005829]	canonical glycolysis [GO:0061621]; gluconeogenesis [GO:0006094]	8905232; 9278503; 16738553; 6125934; 9298646; 8670822; 9600841; 9298644; 10437801; 11101675; 18723842; 11038361; 11884145	FALSE	FALSE	FALSE
P77529	4	2	5	6	10	9	0.33397321621256243	2.126390726454614	1.5651454305905168	0.22751517875046726	1.7276694362736087	1.0876392101004035	3.6666666666666665	8.333333333333334	1.0142746083748264	2.324128920275691	0.020118585454586908	0.16781608540244367	L-cystine transporter TcyP OS=Escherichia coli (strain K12) OX=83333 GN=tcyP PE=1 SV=1	TCYP_ECOLI	L-cystine transporter TcyP (S-sulfocysteine transporter)	tcyP	ydjN	FUNCTION: Involved in L-cystine import (PubMed:25139244, PubMed:25837721, PubMed:26350134, PubMed:27481704). Low affinity L-cystine transporter that is mainly involved in L-cystine uptake from outside as a nutrient (PubMed:25837721). Is the primary transporter at high concentrations of cystine (PubMed:26350134). Probably functions as a proton symporter (Probable). Can also transport D-cystine, cy…	L-cystine transmembrane transporter activity [GO:0015184]; sulfur amino acid transmembrane transporter activity [GO:0000099]; symporter activity [GO:0015293]; transmembrane transporter activity [GO:0022857]	integral component of membrane [GO:0016021]; membrane [GO:0016020]; plasma membrane [GO:0005886]	L-cystine transport [GO:0015811]; sulfur amino acid transport [GO:0000101]; sulfur utilization [GO:0006791]	9097039; 9278503; 16738553; 25139244; 25837721; 26350134; 27481704; 28533366	FALSE	FALSE	FALSE
P0ADG7	40	40	44	67	76	31	1.6380462464312835	2.7703191531375886	-0.3873181247183744	0.47199918821248105	0.7624348544342855	-0.14117948039547717	41.333333333333336	58	0.3644181874170965	2.321552726559146	0.02025703187607609	0.16816244165067948	Inosine-5'-monophosphate dehydrogenase OS=Escherichia coli (strain K12) OX=83333 GN=guaB PE=1 SV=1	IMDH_ECOLI	Inosine-5'-monophosphate dehydrogenase (IMP dehydrogenase) (IMPD) (IMPDH) (EC 1.1.1.205)	guaB	guaR	FUNCTION: Catalyzes the conversion of inosine 5'-phosphate (IMP) to xanthosine 5'-phosphate (XMP), the first committed and rate-limiting step in the de novo synthesis of guanine nucleotides, and therefore plays an important role in the regulation of cell growth. {ECO:0000255|HAMAP-Rule:MF_01964, ECO:0000269|PubMed:9341229}.	ATP binding [GO:0005524]; C-rich single-stranded DNA binding [GO:1990829]; identical protein binding [GO:0042802]; IMP dehydrogenase activity [GO:0003938]; metal ion binding [GO:0046872]; single-stranded DNA binding [GO:0003697]	cytosol [GO:0005829]	GMP biosynthetic process [GO:0006177]; GTP biosynthetic process [GO:0006183]; protein homotetramerization [GO:0051289]; response to UV [GO:0009411]	2860637; 9205837; 9278503; 16738553; 2998937; 1736096; 9298646; 9629924; 9600841; 9341229; 18312263; 19153081; 18723842	FALSE	FALSE	FALSE
P0ABF6	2	1	4	6	5	7	1.1511546536901636	1.5034970246996002	1.3438618777601752	0.9644807729166736	1.438162819078624	1.028745521046835	2.3333333333333335	6	1.1437963710140442	2.308542878001535	0.02096896085570935	0.1716091843615836	Cytidine deaminase OS=Escherichia coli (strain K12) OX=83333 GN=cdd PE=1 SV=1	CDD_ECOLI	Cytidine deaminase (EC 3.5.4.5) (Cytidine aminohydrolase) (CDA)	cdd	NA	FUNCTION: This enzyme scavenges exogenous and endogenous cytidine and 2'-deoxycytidine for UMP synthesis.	cytidine deaminase activity [GO:0004126]; deoxycytidine deaminase activity [GO:0047844]; identical protein binding [GO:0042802]; pyrimidine nucleoside binding [GO:0001884]; zinc ion binding [GO:0008270]	cytosol [GO:0005829]	cytidine deamination [GO:0009972]; deoxycytidine catabolic process [GO:0006217]; nucleobase-containing small molecule interconversion [GO:0015949]	1567863; 9278503; 16738553; 2575702; 2692708; 8506346; 8899705; 8550448; 8289286; 8634261; 9125497	FALSE	FALSE	FALSE
P75823	2	1	2	3	13	3	0.23614204572130573	3.0106372027357367	0.7419632753007536	0.15712585085906924	2.660555240415072	0.7657111152130412	1.6666666666666667	6.333333333333333	1.1944640688290609	2.302901569819671	0.021284381822362166	0.173248744531856	Low specificity L-threonine aldolase OS=Escherichia coli (strain K12) OX=83333 GN=ltaE PE=1 SV=1	LTAE_ECOLI	Low specificity L-threonine aldolase (Low specificity L-TA) (EC 4.1.2.48)	ltaE	ybjU	FUNCTION: Catalyzes the cleavage of L-allo-threonine and L-threonine to glycine and acetaldehyde. L-threo-phenylserine and L-erythro-phenylserine are also good substrates.	identical protein binding [GO:0042802]; L-allo-threonine aldolase activity [GO:0008732]; phenylserine aldolase activity [GO:0050179]; pyridoxal phosphate binding [GO:0030170]	cytosol [GO:0005829]	glycine biosynthetic process [GO:0006545]; threonine catabolic process [GO:0006567]	9692922; 8905232; 9278503; 16738553	FALSE	FALSE	FALSE
P27306	13	20	17	38	39	9	2.837496351995207	2.064590646126926	-0.9190010298221346	1.2201356483848695	0.7828109904660698	-0.49732329062075253	16.666666666666668	28.666666666666668	0.5018744494100623	2.2996357560034255	0.021468864596166596	0.173248744531856	Soluble pyridine nucleotide transhydrogenase OS=Escherichia coli (strain K12) OX=83333 GN=sthA PE=1 SV=5	STHA_ECOLI	Soluble pyridine nucleotide transhydrogenase (STH) (EC 1.6.1.1) (NAD(P)(+) transhydrogenase [B-specific])	sthA	sth udhA	FUNCTION: Conversion of NADPH, generated by peripheral catabolic pathways, to NADH, which can enter the respiratory chain for energy generation.	dihydrolipoyl dehydrogenase activity [GO:0004148]; flavin adenine dinucleotide binding [GO:0050660]; identical protein binding [GO:0042802]; NAD(P)+ transhydrogenase (B-specific) activity [GO:0003957]; NAD(P)+ transhydrogenase activity [GO:0008746]	cytosol [GO:0005829]	cell redox homeostasis [GO:0045454]; NADP metabolic process [GO:0006739]	9922271; 8265357; 9278503; 16738553; 1447162; 2511419	FALSE	FALSE	FALSE
P0C0S1	7	2	4	8	8	11	-0.10976737799272475	1.729937453216327	2.326957439742855	-0.08798664697746228	1.438162819078624	1.613708021767991	4.333333333333333	9	0.9879613979563843	2.278875133291663	0.022674488998418015	0.1804598092305287	Small-conductance mechanosensitive channel OS=Escherichia coli (strain K12) OX=83333 GN=mscS PE=1 SV=1	MSCS_ECOLI	Small-conductance mechanosensitive channel	mscS	yggB	FUNCTION: Mechanosensitive channel that participates in the regulation of osmotic pressure changes within the cell, opening in response to stretch forces in the membrane lipid bilayer, without the need for other proteins. Contributes to normal resistance to hypoosmotic shock. Forms an ion channel of 1.0 nanosiemens conductance with a slight preference for anions. The channel is sensitive to volta…	identical protein binding [GO:0042802]; mechanosensitive ion channel activity [GO:0008381]	integral component of membrane [GO:0016021]; integral component of plasma membrane [GO:0005887]	cellular water homeostasis [GO:0009992]; ion transmembrane transport [GO:0034220]; protein homooligomerization [GO:0051260]	2546007; 9278503; 16738553; 2436228; 7595939; 10202137; 12080120; 12015316; 12551944; 12767977; 15304354; 16079137; 15919996; 15665866; 12446901; 23012406; 23074248; 23339071; 26551077	FALSE	FALSE	FALSE
P0A7X3	23	28	17	45	37	20	1.8954520280160827	0.6840588880469904	1.2893528812371904	0.6806878069160821	0.24314683667348083	0.5730660372706455	22.666666666666668	34	0.4989668936200695	2.2336895548293048	0.025503506745063395	0.19666037423415553	30S ribosomal protein S9 OS=Escherichia coli (strain K12) OX=83333 GN=rpsI PE=1 SV=2	RS9_ECOLI	30S ribosomal protein S9 (Small ribosomal subunit protein uS9)	rpsI	NA	FUNCTION: The C-terminal tail plays a role in the affinity of the 30S P site for different tRNAs. Mutations that decrease this affinity are suppressed in the 70S ribosome. {ECO:0000269|PubMed:15308780}.	RNA binding [GO:0003723]; structural constituent of ribosome [GO:0003735]; tRNA binding [GO:0000049]	cytosol [GO:0005829]; cytosolic small ribosomal subunit [GO:0022627]; small ribosomal subunit [GO:0015935]	translation [GO:0006412]	3884974; 9278503; 16738553; 1091515; 7556101; 4346030; 8524654; 9298644; 15308780; 10094780; 24524803; 12244297; 12809609; 16272117; 27906160; 27906161; 27934701; 28077875	FALSE	FALSE	FALSE
P0A698	12	9	13	25	28	8	1.5677703482483474	2.801450343363308	-0.5041703844429605	0.7420883515802256	1.3892532185976778	-0.2867563046810942	11.333333333333334	20.333333333333332	0.614861755165603	2.231487835275292	0.025648832420451573	0.19690585951098885	UvrABC system protein A OS=Escherichia coli (strain K12) OX=83333 GN=uvrA PE=1 SV=1	UVRA_ECOLI	UvrABC system protein A (UvrA protein) (Excinuclease ABC subunit A)	uvrA	dinE	FUNCTION: The UvrABC repair system catalyzes the recognition and processing of DNA lesions. UvrA is an ATPase and a DNA-binding protein. A damage recognition complex composed of 2 UvrA and 2 UvrB subunits scans DNA for abnormalities. When the presence of a lesion has been verified by UvrB, the UvrA molecules dissociate. {ECO:0000255|HAMAP-Rule:MF_00205}.	ATPase-coupled transmembrane transporter activity [GO:0042626]; ATP binding [GO:0005524]; DNA binding [GO:0003677]; excinuclease ABC activity [GO:0009381]; identical protein binding [GO:0042802]; zinc ion binding [GO:0008270]	cytosol [GO:0005829]; excinuclease repair complex [GO:0009380]	DNA repair [GO:0006281]; nucleotide-excision repair [GO:0006289]; response to radiation [GO:0009314]; SOS response [GO:0009432]	3007478; 8265357; 9278503; 16738553; 6310514; 6283374; 1826851; 2550431; 9298644; 22331906	FALSE	FALSE	FALSE
P69801	0	0	0	2	1	2	1.2858664271392886	0.9475899598667946	1.6101761798105343	1.3270508523013815	0.8532003183574678	1.9356361166553537	0	1.6666666666666667	1.3719624291047343	2.2191222971175866	0.02647840550156692	0.20031581855805788	PTS system mannose-specific EIIC component OS=Escherichia coli (strain K12) OX=83333 GN=manY PE=1 SV=1	PTNC_ECOLI	PTS system mannose-specific EIIC component (EII-P-Man) (EIIC-Man) (Mannose permease IIC component)	manY	pel ptsP	FUNCTION: The phosphoenolpyruvate-dependent sugar phosphotransferase system (sugar PTS), a major carbohydrate active transport system, catalyzes the phosphorylation of incoming sugar substrates concomitantly with their translocation across the cell membrane. The enzyme II ManXYZ PTS system is involved in mannose transport. {ECO:0000269|PubMed:2951378, ECO:0000269|PubMed:2999119}.; FUNCTION: Also …	protein-N(PI)-phosphohistidine-mannose phosphotransferase system transporter activity [GO:0022870]	integral component of plasma membrane [GO:0005887]; membrane [GO:0016020]; plasma membrane [GO:0005886]	glucose import across plasma membrane [GO:0098708]; mannose transmembrane transport [GO:0015761]; phosphoenolpyruvate-dependent sugar phosphotransferase system [GO:0009401]	2951378; 9097040; 9278503; 16738553; 4604906; 353494; 2999119; 8774730; 7811395; 11361067; 15919996; 32710850; 31209249	FALSE	FALSE	FALSE
P0A7M6	4	6	4	15	11	5	2.120011566606461	0.9924930446828326	0.7265523936199506	1.4201602566928628	0.6308078970210198	0.6137080217679912	4.666666666666667	10.333333333333334	0.8882253918272913	2.216480595218671	0.026658605404516027	0.20031581855805788	50S ribosomal protein L29 OS=Escherichia coli (strain K12) OX=83333 GN=rpmC PE=1 SV=1	RL29_ECOLI	50S ribosomal protein L29 (Large ribosomal subunit protein uL29)	rpmC	NA	FUNCTION: Binds 23S rRNA. It is not essential for growth. {ECO:0000269|PubMed:12226666, ECO:0000269|PubMed:6170935}.; FUNCTION: One of the proteins that surrounds the polypeptide exit tunnel on the outside of the subunit. Contacts trigger factor (PubMed:12226666). {ECO:0000269|PubMed:12226666}.	rRNA binding [GO:0019843]; structural constituent of ribosome [GO:0003735]	cytosolic large ribosomal subunit [GO:0022625]	ribosomal large subunit assembly [GO:0000027]; translation [GO:0006412]	1092361; 3892488; 9278503; 16738553; 6170935; 3926498; 2665813; 9298644; 12226666; 12756233; 10094780; 16292303; 24524803; 12809609; 16272117; 21499241; 25310980; 24844575; 27906160; 27906161; 27934701; 28077875	FALSE	FALSE	FALSE
P33920	9	9	11	23	20	9	1.9476253822553888	1.7560140980413537	0.1309202032752478	1.0051227574140194	0.9235896462488657	0.08763921010040356	9.666666666666666	17.333333333333332	0.6721172045877629	2.213884065533975	0.026836755149804818	0.20031581855805788	Nucleoid-associated protein YejK OS=Escherichia coli (strain K12) OX=83333 GN=yejK PE=1 SV=3	NDPA_ECOLI	Nucleoid-associated protein YejK	yejK	NA	NA	double-stranded DNA binding [GO:0003690]; identical protein binding [GO:0042802]; single-stranded RNA binding [GO:0003727]	bacterial nucleoid [GO:0043590]; cytoplasm [GO:0005737]	NA	9278503; 16738553; 10368163	FALSE	FALSE	FALSE
P39099	0	0	3	6	6	1	2.2272816509986537	2.3212254438355697	-0.7482432824395236	2.5494432736378294	2.660555240415072	-0.6493263840658025	1	4.333333333333333	1.520224043329033	2.1940833350776736	0.028229419088905854	0.20841720050745385	Periplasmic pH-dependent serine endoprotease DegQ OS=Escherichia coli (strain K12) OX=83333 GN=degQ PE=1 SV=1	DEGQ_ECOLI	Periplasmic pH-dependent serine endoprotease DegQ (EC 3.4.21.107) (Protease Do)	degQ	hhoA	FUNCTION: DegQ could degrade transiently denatured and unfolded proteins which accumulate in the periplasm following stress conditions. DegQ is efficient with Val-Xaa and Ile-Xaa peptide bonds, suggesting a preference for a beta-branched side chain amino acids. Only unfolded proteins devoid of disulfide bonds appear capable to be cleaved, thereby preventing non-specific proteolysis of folded prot…	identical protein binding [GO:0042802]; peptidase activity [GO:0008233]; serine-type endopeptidase activity [GO:0004252]	integral component of external side of plasma membrane [GO:0071575]; periplasmic space [GO:0042597]	proteolysis [GO:0006508]; proteolysis involved in cellular protein catabolic process [GO:0051603]	8576051; 9278503; 16738553; 8830688; 21685389	FALSE	FALSE	FALSE
P24186	4	11	11	13	15	15	1.8000836302695635	0.5110518170972883	1.454962701273113	1.2275151787504672	0.2682378176363115	0.7657111152130412	8.666666666666666	14.333333333333334	0.7538213705332734	2.1743577799118348	0.02967827623277593	0.2172650179909968	Bifunctional protein FolD OS=Escherichia coli (strain K12) OX=83333 GN=folD PE=1 SV=4	FOLD_ECOLI	Bifunctional protein FolD [Includes: Methylenetetrahydrofolate dehydrogenase (EC 1.5.1.5); Methenyltetrahydrofolate cyclohydrolase (EC 3.5.4.9)]	folD	ads	FUNCTION: Catalyzes the oxidation of 5,10-methylenetetrahydrofolate to 5,10-methenyltetrahydrofolate and then the hydrolysis of 5,10-methenyltetrahydrofolate to 10-formyltetrahydrofolate. This enzyme is specific for NADP. {ECO:0000255|HAMAP-Rule:MF_01576, ECO:0000269|PubMed:1748668}.	methenyltetrahydrofolate cyclohydrolase activity [GO:0004477]; methylenetetrahydrofolate dehydrogenase (NADP+) activity [GO:0004488]	cytosol [GO:0005829]	histidine biosynthetic process [GO:0000105]; methionine biosynthetic process [GO:0009086]; purine nucleotide biosynthetic process [GO:0006164]; tetrahydrofolate interconversion [GO:0035999]	1748668; 9278503; 16738553; 10386884	FALSE	FALSE	FALSE
P0A7J3	16	18	18	21	27	29	0.24609366640694658	0.9826531343004974	2.5114355504778416	0.11405712896718324	0.41262772697148625	1.0096366980991305	17.333333333333332	25.666666666666668	0.5121071846792666	2.159395287275112	0.030819513208343547	0.22215702735188594	50S ribosomal protein L10 OS=Escherichia coli (strain K12) OX=83333 GN=rplJ PE=1 SV=2	RL10_ECOLI	50S ribosomal protein L10 (50S ribosomal protein L8) (Large ribosomal subunit protein uL10)	rplJ	NA	FUNCTION: Forms part of the ribosomal stalk, playing a central role in the interaction of the ribosome with GTP-bound translation factors. {ECO:0000269|PubMed:15923259}.; FUNCTION: Protein L10 is also a translational repressor protein. It controls the translation of the rplJL-rpoBC operon by binding to its mRNA. {ECO:0000269|PubMed:2448482}.	large ribosomal subunit rRNA binding [GO:0070180]; ribosome binding [GO:0043022]; structural constituent of ribosome [GO:0003735]	cytosol [GO:0005829]; cytosolic large ribosomal subunit [GO:0022625]; large ribosomal subunit [GO:0015934]	negative regulation of translation [GO:0017148]; translation [GO:0006412]	377281; 8265357; 9278503; 16738553; 773698; 782920; 797648; 2448482; 10094780; 15923259; 18723842; 22102582; 24524803; 25310980; 27906160; 27906161; 27934701; 28077875	FALSE	FALSE	FALSE
P0A6H1	31	46	35	55	71	29	1.717468764378161	1.733903277043492	0.28477964353371743	0.5494432736378296	0.46853646812214267	0.08763921010040356	37.333333333333336	51.666666666666664	0.3685396506201253	2.157068181042257	0.031000352397403917	0.22215702735188594	ATP-dependent Clp protease ATP-binding subunit ClpX OS=Escherichia coli (strain K12) OX=83333 GN=clpX PE=1 SV=2	CLPX_ECOLI	ATP-dependent Clp protease ATP-binding subunit ClpX (ATP-dependent unfoldase ClpX)	clpX	lopC	FUNCTION: ATP-dependent specificity component of the Clp protease. Uses cycles of ATP binding and hydrolysis to unfold proteins and translocate them to the ClpP protease. It directs the protease to specific substrates both with and without the help of adapter proteins such as SspB. Participates in the final steps of RseA-sigma-E degradation, liberating sigma-E to induce the extracytoplasmic-stres…	ATP binding [GO:0005524]; ATP-dependent peptidase activity [GO:0004176]; disordered domain specific binding [GO:0097718]; identical protein binding [GO:0042802]; protease binding [GO:0002020]; protein dimerization activity [GO:0046983]; unfolded protein binding [GO:0051082]; zinc ion binding [GO:0008270]	cytosol [GO:0005829]; HslUV protease complex [GO:0009376]	cell division [GO:0051301]; protein catabolic process [GO:0030163]; protein denaturation [GO:0030164]; protein folding [GO:0006457]; protein unfolding [GO:0043335]; proteolysis [GO:0006508]	8226770; 8093059; 9278503; 16738553; 8226769; 7743994; 12941278; 15371343; 17210793; 18406325; 14525985; 17258768; 19914167; 23622246	FALSE	FALSE	FALSE
P09980	0	1	0	6	5	0	2.2272816509986537	1.5034970246996002	0	2.5494432736378294	1.438162819078624	0	0.3333333333333333	3.6666666666666665	1.3292020309054844	2.1539660727013024	0.03124283266504909	0.22215702735188594	ATP-dependent DNA helicase Rep OS=Escherichia coli (strain K12) OX=83333 GN=rep PE=1 SV=3	REP_ECOLI	ATP-dependent DNA helicase Rep (EC 3.6.4.12)	rep	NA	FUNCTION: Rep helicase is a single-stranded DNA-dependent ATPase involved in DNA replication; it can initiate unwinding at a nick in the DNA. It binds to the single-stranded DNA and acts in a progressive fashion along the DNA in the 3' to 5' direction. {ECO:0000255|HAMAP-Rule:MF_01920, ECO:0000269|PubMed:221901}.	3'-5' DNA helicase activity [GO:0043138]; 3'-5' exonuclease activity [GO:0008408]; ATP binding [GO:0005524]; ATP hydrolysis activity [GO:0140603]; DNA helicase activity [GO:0003678]; single-stranded DNA binding [GO:0003697]	cytosol [GO:0005829]	bacterial-type DNA replication [GO:0044787]; DNA unwinding involved in DNA replication [GO:0006268]; recombinational repair [GO:0000725]; response to radiation [GO:0009314]	3029683; 1379743; 9278503; 16397293; 16738553; 2999067; 221901; 1658335; 11428893; 9288744	FALSE	FALSE	FALSE
P0AET8	0	2	1	3	2	6	1.5748752228912744	-0.10774262811473945	2.2501788411475814	1.7420883515802252	-0.14679968164253235	2.1580285379918016	1	3.6666666666666665	1.251105735976498	2.146190758192463	0.0318577626184451	0.22527701742031153	7alpha-hydroxysteroid dehydrogenase OS=Escherichia coli (strain K12) OX=83333 GN=hdhA PE=1 SV=1	HDHA_ECOLI	7alpha-hydroxysteroid dehydrogenase (7alpha-HSDH) (EC 1.1.1.159) (NAD-dependent 7alpha-hydroxysteroid dehydrogenase)	hdhA	hsdH	FUNCTION: 7alpha-hydroxysteroid dehydrogenase involved in the metabolism of bile acids. Catalyzes the NAD(+)-dependent oxidation of the 7alpha-hydroxy group of 7alpha-hydroxysteroids, such as the major human bile acids cholate and chenodeoxycholate, to the corresponding 7-oxosteroids. To a lesser extent, can also act on taurochenodeoxycholate, taurocholate and glycocholate (PubMed:2007545). Can a…	chenodeoxycholate 7-alpha-dehydrogenase (NAD+) activity [GO:0106281]; cholate 7-alpha-dehydrogenase activity [GO:0008709]; identical protein binding [GO:0042802]; NAD binding [GO:0051287]	cytosol [GO:0005829]; protein-containing complex [GO:0032991]	bile acid catabolic process [GO:0030573]; lipid catabolic process [GO:0016042]	2007545; 9097039; 9278503; 16738553; 8672472; 9722677	FALSE	FALSE	FALSE
P33232	0	0	0	4	4	0	1.818528795473844	1.8952355493329711	0	2.0640164464675874	2.17512841324483	0	0	2.6666666666666665	1.4130482865708058	2.144142844181049	0.03202144305559491	0.22527701742031153	L-lactate dehydrogenase OS=Escherichia coli (strain K12) OX=83333 GN=lldD PE=1 SV=1	LLDD_ECOLI	L-lactate dehydrogenase (EC 1.1.-.-)	lldD	lctD	FUNCTION: Catalyzes the conversion of L-lactate to pyruvate. Seems to be a primary dehydrogenase in the respiratory chain. To a lesser extent, can also oxidize DL-alpha-hydroxybutyrate, but not D-lactate. {ECO:0000269|PubMed:18473, ECO:0000269|PubMed:8407843}.	FMN binding [GO:0010181]; L-lactate dehydrogenase activity [GO:0004459]	plasma membrane [GO:0005886]	aerobic respiration [GO:0009060]; lactate oxidation [GO:0019516]; L-fucose catabolic process [GO:0042355]	8407843; 8041620; 9278503; 16738553; 18473	FALSE	FALSE	FALSE
P77552	0	3	4	7	8	3	2.405764975651038	1.3312218538311584	-0.03691313167449942	2.7420883515802252	1.02312531979978	0.02874552104683502	2.3333333333333335	6	1.2646530641422802	2.1362385454507282	0.03265997512250525	0.22757050938773737	Uncharacterized protein YdhQ OS=Escherichia coli (strain K12) OX=83333 GN=ydhQ PE=4 SV=1	YDHQ_ECOLI	Uncharacterized protein YdhQ	ydhQ	NA	NA	NA	NA	cellular response to DNA damage stimulus [GO:0006974]	9023191; 9097039; 9278503; 16738553; 25316676	FALSE	FALSE	FALSE
P0A8S1	4	4	1	7	15	2	0.5926085285914092	2.29284782461704	0.8076035925253167	0.4201602566928629	1.5312722234701055	0.9356361166553536	3	8	0.9623561989394407	2.1321891538028144	0.032991299748056105	0.22831482844071643	HTH-type transcriptional regulator ArgP OS=Escherichia coli (strain K12) OX=83333 GN=argP PE=1 SV=1	ARGP_ECOLI	HTH-type transcriptional regulator ArgP (Inhibitor of chromosome initiation) (OriC replication inhibitor)	argP	iciA	FUNCTION: Controls the transcription of genes involved in arginine and lysine metabolism. Activates transcription of several genes, including argO, lysP, lysC, asd, dapB, dapD, lysA, gdhA and argK. Acts by binding directly to their promoter or control region (PubMed:10600368, PubMed:15150242, PubMed:17504942, PubMed:21441513, PubMed:21890697). ArgP dimer by itself is able to bind the argO promote…	bent DNA binding [GO:0003681]; DNA-binding transcription factor activity [GO:0003700]; sequence-specific DNA binding [GO:0043565]	NA	negative regulation of DNA-dependent DNA replication initiation [GO:0032297]; negative regulation of transcription, DNA-templated [GO:0045892]; positive regulation of transcription, DNA-templated [GO:0045893]; regulation of transcription, DNA-templated [GO:0006355]	2034653; 9278503; 16738553; 8366047; 1733927; 8335089; 9254708; 9819053; 10551881; 10600368; 15150242; 17504942; 21441513; 21890697	FALSE	FALSE	FALSE
P69797	31	18	23	29	34	37	-0.9982493593657058	1.834494993814304	2.8324792053366155	-0.35102105281125634	0.7345558218588487	1.0136386286566266	24	33.333333333333336	0.4657244659014063	2.11813927383266	0.034163274271611914	0.23428174253457182	PTS system mannose-specific EIIAB component OS=Escherichia coli (strain K12) OX=83333 GN=manX PE=1 SV=2	PTNAB_ECOLI	PTS system mannose-specific EIIAB component (EC 2.7.1.191) (EIIAB-Man) (EIII-Man) [Includes: Mannose-specific phosphotransferase enzyme IIA component (PTS system mannose-specific EIIA component); Mannose-specific phosphotransferase enzyme IIB component (PTS system mannose-specific EIIB component)]	manX	gptB ptsL	FUNCTION: The phosphoenolpyruvate-dependent sugar phosphotransferase system (sugar PTS), a major carbohydrate active transport system, catalyzes the phosphorylation of incoming sugar substrates concomitantly with their translocation across the cell membrane. The enzyme II ManXYZ PTS system is involved in mannose transport. {ECO:0000269|PubMed:2681202, ECO:0000269|PubMed:2951378, ECO:0000269|PubMe…	kinase activity [GO:0016301]; protein-N(PI)-phosphohistidine-mannose phosphotransferase system transporter activity [GO:0022870]	cytoplasm [GO:0005737]; cytosol [GO:0005829]; integral component of plasma membrane [GO:0005887]; membrane [GO:0016020]	glucose import across plasma membrane [GO:0098708]; mannose transmembrane transport [GO:0015761]; phosphoenolpyruvate-dependent sugar phosphotransferase system [GO:0009401]	2951378; 9097040; 9278503; 16738553; 9298646; 4604906; 353494; 2999119; 2681202; 8262947; 11361067; 16079137; 18723842; 32710850; 8676384; 8131846; 9074635; 15788390; 18270202	FALSE	FALSE	FALSE
P0ABA0	15	7	6	18	12	16	-0.022900053164543133	0.914101328154189	2.7609722379164894	-0.009984134976189253	0.55364003649856	1.630781535126933	9.333333333333334	15.333333333333334	0.7248124788831013	2.1085833608035784	0.03498056036928049	0.23800498917922214	ATP synthase subunit b OS=Escherichia coli (strain K12) OX=83333 GN=atpF PE=1 SV=1	ATPF_ECOLI	ATP synthase subunit b (ATP synthase F(0) sector subunit b) (ATPase subunit I) (F-type ATPase subunit b) (F-ATPase subunit b)	atpF	papF uncF	FUNCTION: F(1)F(0) ATP synthase produces ATP from ADP in the presence of a proton or sodium gradient. F-type ATPases consist of two structural domains, F(1) containing the extramembraneous catalytic core and F(0) containing the membrane proton channel, linked together by a central stalk and a peripheral stalk. During catalysis, ATP synthesis in the catalytic domain of F(1) is coupled via a rotary…	proton-transporting ATPase activity, rotational mechanism [GO:0046961]; proton-transporting ATP synthase activity, rotational mechanism [GO:0046933]	integral component of membrane [GO:0016021]; plasma membrane [GO:0005886]; proton-transporting ATP synthase complex, coupling factor F(o) [GO:0045263]	NA	6395859; 6272190; 6277311; 6278247; 6301339; 2861200; 7686882; 9278503; 16738553; 6458296; 1682301; 16079137; 10336456	FALSE	FALSE	FALSE
P0AG14	8	4	7	13	16	7	0.659435280882791	2.4467404506285617	0.48691021304707266	0.3795182721955174	1.6187350647204448	0.3506736159341975	6.333333333333333	12	0.7829756509500533	2.074469137312268	0.03803576216841903	0.25479554966103096	Probable protease SohB OS=Escherichia coli (strain K12) OX=83333 GN=sohB PE=1 SV=1	SOHB_ECOLI	Probable protease SohB (EC 3.4.21.-)	sohB	NA	FUNCTION: Multicopy suppressor of the HtrA (DegP) null phenotype. It is possibly a protease, not essential for bacterial viability.	serine-type endopeptidase activity [GO:0004252]	integral component of membrane [GO:0016021]; plasma membrane [GO:0005886]	proteolysis [GO:0006508]	1885549; 9097039; 9278503; 16738553; 3029379; 15919996	FALSE	FALSE	FALSE
P0DMC7	16	16	12	26	29	14	0.9327927684581434	1.5800655590973915	1.0593020794239052	0.40951301249335464	0.672628072715647	0.557124493401624	14.666666666666666	23	0.5464218595368752	2.062387772558103	0.03917083249528091	0.2603884842119248	Transcriptional regulatory protein RcsB OS=Escherichia coli (strain K12) OX=83333 GN=rcsB PE=1 SV=1	RCSB_ECOLI	Transcriptional regulatory protein RcsB (Capsular synthesis regulator component B)	rcsB	NA	FUNCTION: Component of the Rcs signaling system, which controls transcription of numerous genes. RcsB is the response regulator that binds to regulatory DNA regions. Can function both in an RcsA-dependent or RcsA-independent manner. The system regulates expression of numerous genes, including genes involved in colanic acid capsule synthesis, biofilm formation, cell division and outer membrane pro…	DNA binding [GO:0003677]; DNA-binding transcription activator activity [GO:0001216]; DNA-binding transcription repressor activity [GO:0001217]; identical protein binding [GO:0042802]	cytosol [GO:0005829]	negative regulation of transcription, DNA-templated [GO:0045892]; phosphorelay signal transduction system [GO:0000160]; positive regulation of cell projection organization [GO:0031346]; positive regulation of transcription, DNA-templated [GO:0045893]; response to antibiotic [GO:0046677]; single-species biofilm formation on inanimate substrate [GO:0044011]; transcription, DNA-templated [GO:0006351]	2404948; 9097040; 9278503; 16738553; 1597415; 1999391; 10702265; 11758943; 11566985; 11309126; 13129944; 15476819; 19240136; 20005847; 20952573; 20189963	FALSE	FALSE	FALSE
P05704	0	0	0	2	0	4	1.2858664271392886	0	2.277187123041744	1.3270508523013815	0	2.67260171082156	0	2	1.3332175210409805	2.057129926334071	0.03967372974898678	0.2627248897499697	Methyl-accepting chemotaxis protein III OS=Escherichia coli (strain K12) OX=83333 GN=trg PE=1 SV=3	MCP3_ECOLI	Methyl-accepting chemotaxis protein III (MCP-III) (Ribose and galactose chemoreceptor protein)	trg	NA	FUNCTION: Mediates taxis to the sugars ribose and galactose via an interaction with the periplasmic ribose- or galactose-binding proteins.; FUNCTION: Chemotactic-signal transducers respond to changes in the concentration of attractants and repellents in the environment, transduce a signal from the outside to the inside of the cell, and facilitate sensory adaptation through the variation of the le…	protein homodimerization activity [GO:0042803]; transmembrane signaling receptor activity [GO:0004888]	integral component of plasma membrane [GO:0005887]; methyl accepting chemotaxis protein complex [GO:0098561]; plasma membrane [GO:0005886]	chemotaxis [GO:0006935]; signal transduction [GO:0007165]	6374654; 9097039; 9278503; 16738553; 6300110; 15919996; 22380631	FALSE	FALSE	FALSE
P0A7S9	35	57	33	69	75	27	2.3798063311539	0.9512897432713676	0.22686837358467654	0.7014463670828794	0.24314683667348083	0.07056569674146196	41.666666666666664	57	0.33838630016594073	2.05419173182566	0.03995713834101672	0.263595570424578	30S ribosomal protein S13 OS=Escherichia coli (strain K12) OX=83333 GN=rpsM PE=1 SV=2	RS13_ECOLI	30S ribosomal protein S13 (Small ribosomal subunit protein uS13)	rpsM	NA	FUNCTION: Located at the top of the head of the 30S subunit, it contacts several helices of the 16S rRNA. {ECO:0000269|PubMed:15308780}.; FUNCTION: In the E.coli 70S ribosome in the initiation state (PubMed:12809609) was modeled to contact the 23S rRNA (bridge B1a) and protein L5 of the 50S subunit (bridge B1b), connecting the 2 subunits; bridge B1a is broken in the model with bound EF-G, while t…	rRNA binding [GO:0019843]; structural constituent of ribosome [GO:0003735]; tRNA binding [GO:0000049]	cytosol [GO:0005829]; cytosolic small ribosomal subunit [GO:0022627]; small ribosomal subunit [GO:0015935]	translation [GO:0006412]	2989779; 9278503; 16738553; 330375; 6154696; 6793240; 3279034; 24524803; 8193163; 8524654; 9226267; 15308780; 10094780; 12244297; 12809609; 16272117; 12859903; 27906160; 27906161; 27934701; 28077875	FALSE	FALSE	FALSE
P0A7E9	12	12	8	14	26	13	-0.09198325851562512	1.9430431908353247	1.6969512271378853	-0.05146077095234817	0.9076481023798441	0.9881035365494891	10.666666666666666	17.666666666666668	0.614763622658995	2.048445198000633	0.040516396661384256	0.2657957068720734	Uridylate kinase OS=Escherichia coli (strain K12) OX=83333 GN=pyrH PE=1 SV=2	PYRH_ECOLI	Uridylate kinase (UK) (EC 2.7.4.22) (Uridine monophosphate kinase) (UMP kinase) (UMPK)	pyrH	smbA	FUNCTION: Catalyzes the reversible phosphorylation of UMP to UDP, with ATP as the most efficient phosphate donor. {ECO:0000269|PubMed:7711027}.	ATP binding [GO:0005524]; identical protein binding [GO:0042802]; UMP kinase activity [GO:0033862]	cytosol [GO:0005829]	'de novo' CTP biosynthetic process [GO:0044210]; pyrimidine nucleotide biosynthetic process [GO:0006221]; UDP biosynthetic process [GO:0006225]	1447125; 7711027; 8202364; 9278503; 16738553; 8190075; 9922246; 9457846; 17210578; 15857829	FALSE	FALSE	FALSE
P0A917	10	8	5	23	10	9	1.7263845197687218	0.24358322425660517	1.5651454305905168	0.8676192336640843	0.1427069355524525	1.0876392101004035	7.666666666666667	14	0.6993217931056468	2.0409985429802497	0.0412509719202	0.26813038753589624	Outer membrane protein X OS=Escherichia coli (strain K12) OX=83333 GN=ompX PE=1 SV=1	OMPX_ECOLI	Outer membrane protein X	ompX	ybiG	NA	NA	cell outer membrane [GO:0009279]; host outer membrane [GO:0044384]; integral component of membrane [GO:0016021]	NA	7836315; 8905232; 9278503; 16738553; 8021175; 9629924; 10545325	FALSE	FALSE	FALSE
P0AAS0	0	0	3	3	3	3	1.5748752228912744	1.641306072524243	0.31872724516163936	1.7420883515802252	1.853200318357468	0.3506736159341975	1	3	1.3153207619572969	2.0408803974629284	0.04126271669860766	0.26813038753589624	Inner membrane protein YlaC OS=Escherichia coli (strain K12) OX=83333 GN=ylaC PE=1 SV=2	YLAC_ECOLI	Inner membrane protein YlaC	ylaC	NA	NA	NA	integral component of membrane [GO:0016021]; plasma membrane [GO:0005886]	NA	9278503; 16738553; 15919996	FALSE	FALSE	FALSE
P0AAJ5	0	1	2	5	4	2	2.0331988362194795	1.2231906568187598	0.2602335193875655	2.3270508523013818	1.17512841324483	0.3506736159341975	1	3.6666666666666665	1.284284293826803	2.030323242862471	0.042323693136835955	0.26927894667552066	Formate dehydrogenase-O iron-sulfur subunit OS=Escherichia coli (strain K12) OX=83333 GN=fdoH PE=1 SV=1	FDOH_ECOLI	Formate dehydrogenase-O iron-sulfur subunit (Aerobic formate dehydrogenase iron-sulfur subunit) (FDH-Z subunit beta) (Formate dehydrogenase-O subunit beta)	fdoH	NA	FUNCTION: Allows to use formate as major electron donor during aerobic respiration. The beta chain is an electron transfer unit containing 4 cysteine clusters involved in the formation of iron-sulfur centers. Electrons are transferred from the gamma chain to the molybdenum cofactor of the alpha subunit (By similarity). {ECO:0000250}.	4 iron, 4 sulfur cluster binding [GO:0051539]; formate dehydrogenase (quinone) activity [GO:0036397]; metal ion binding [GO:0046872]	formate dehydrogenase complex [GO:0009326]; integral component of membrane [GO:0016021]; intrinsic component of the cytoplasmic side of the plasma membrane [GO:0031235]; membrane [GO:0016020]	cellular respiration [GO:0045333]; formate oxidation [GO:0015944]	8346018; 9278503; 16738553; 8522521; 9852007	FALSE	FALSE	FALSE
P0A8K1	0	2	0	3	3	2	1.5748752228912744	0.3274228196514213	1.6101761798105343	1.7420883515802252	0.2682378176363115	1.9356361166553537	0.6666666666666666	2.6666666666666665	1.3153207619572969	2.027927937797259	0.042567603291656035	0.26927894667552066	Phosphatidylserine decarboxylase proenzyme OS=Escherichia coli (strain K12) OX=83333 GN=psd PE=1 SV=1	PSD_ECOLI	Phosphatidylserine decarboxylase proenzyme (EC 4.1.1.65) [Cleaved into: Phosphatidylserine decarboxylase alpha chain; Phosphatidylserine decarboxylase beta chain]	psd	NA	FUNCTION: Catalyzes the formation of phosphatidylethanolamine (PtdEtn) from phosphatidylserine (PtdSer). Only decarboxylates the lipid-linked form of the serine moiety, and not serine alone or derivatives like phosphoserine or glycerophosphoserine. {ECO:0000255|HAMAP-Rule:MF_00662, ECO:0000269|PubMed:4598120}.	phosphatidylserine decarboxylase activity [GO:0004609]	plasma membrane [GO:0005886]	phosphatidylethanolamine biosynthetic process [GO:0006646]; protein autoprocessing [GO:0016540]; zymogen activation [GO:0031638]	3042771; 7610040; 9278503; 16738553; 4598120; 338609; 2406271; 1495415	FALSE	FALSE	FALSE
P0A9L8	7	8	10	20	18	7	2.0185486788601446	1.6897545887229222	-0.1973200025797837	1.1344057743589855	0.9312028303587409	-0.10875800270309977	8.333333333333334	15	0.6522835340048755	2.0270671331699166	0.042655547549503674	0.26927894667552066	Pyrroline-5-carboxylate reductase OS=Escherichia coli (strain K12) OX=83333 GN=proC PE=1 SV=1	P5CR_ECOLI	Pyrroline-5-carboxylate reductase (P5C reductase) (P5CR) (EC 1.5.1.2) (PCA reductase)	proC	NA	FUNCTION: Catalyzes the reduction of 1-pyrroline-5-carboxylate (PCA) to L-proline. Does not catalyze the reverse reaction. {ECO:0000255|HAMAP-Rule:MF_01925, ECO:0000269|PubMed:12133, ECO:0000269|PubMed:6296787}.	identical protein binding [GO:0042802]; pyrroline-5-carboxylate reductase activity [GO:0004735]	cytosol [GO:0005829]	L-proline biosynthetic process [GO:0055129]	6296787; 9278503; 16738553; 12133	FALSE	FALSE	FALSE
P27278	0	1	1	4	5	1	1.818528795473844	1.5034970246996002	0.18400851202180257	2.0640164464675874	1.438162819078624	0.3506736159341975	0.6666666666666666	3.3333333333333335	1.2842842938268029	2.0242098654809957	0.042948562939034825	0.26998462572183124	Trifunctional NAD biosynthesis/regulator protein NadR OS=Escherichia coli (strain K12) OX=83333 GN=nadR PE=1 SV=2	NADR_ECOLI	Trifunctional NAD biosynthesis/regulator protein NadR [Includes: Transcriptional regulator NadR; Nicotinamide mononucleotide adenylyltransferase (NMN adenylyltransferase) (NMN-AT) (NMNAT) (EC 2.7.7.1) (Nicotinamide ribonucleotide adenylyltransferase) (Nicotinamide-nucleotide adenylyltransferase); Ribosylnicotinamide kinase (RNK) (EC 2.7.1.22) (Nicotinamide riboside kinase) (NRK) (NmR-K)]	nadR	nadI	FUNCTION: This enzyme has three activities: DNA binding, nicotinamide mononucleotide (NMN) adenylyltransferase and ribosylnicotinamide (RN) kinase. The DNA-binding domain binds to the nadB operator sequence in an NAD- and ATP-dependent manner. As NAD levels increase within the cell, the affinity of NadR for the nadB operator regions of nadA, nadB, and pncB increases, repressing the transcription …	ATP binding [GO:0005524]; bacterial-type cis-regulatory region sequence-specific DNA binding [GO:0000986]; identical protein binding [GO:0042802]; magnesium ion binding [GO:0000287]; nicotinamide-nucleotide adenylyltransferase activity [GO:0000309]; ribosylnicotinamide kinase activity [GO:0050262]	catalytic complex [GO:1902494]; cytoplasm [GO:0005737]; plasma membrane [GO:0005886]	cellular response to metal ion [GO:0071248]; NAD biosynthetic process [GO:0009435]; response to alkaline pH [GO:0010446]	7610040; 9278503; 16738553; 1327967; 10464228	FALSE	FALSE	FALSE
P75828	0	0	0	3	4	0	1.5748752228912744	1.8952355493329711	0	1.7420883515802252	2.17512841324483	0	0	2.3333333333333335	1.3057389216083517	2.0034693884614883	0.045126930111933646	0.2806280420939243	Uncharacterized protein YbjD OS=Escherichia coli (strain K12) OX=83333 GN=ybjD PE=4 SV=1	YBJD_ECOLI	Uncharacterized protein YbjD	ybjD	NA	NA	ATP binding [GO:0005524]	NA	DNA synthesis involved in DNA repair [GO:0000731]; double-strand break repair [GO:0006302]	8905232; 9278503; 16738553	FALSE	FALSE	FALSE
P77293	0	0	0	4	3	0	1.818528795473844	1.641306072524243	0	2.0640164464675874	1.853200318357468	0	0	2.3333333333333335	1.3057389216083517	1.997536592390349	0.04576692349440052	0.28163154049597205	Prophage bactoprenol glucosyl transferase homolog OS=Escherichia coli (strain K12) OX=83333 GN=yfdH PE=1 SV=1	GTRB_ECOLI	Prophage bactoprenol glucosyl transferase homolog (EC 2.4.1.-) (Bactoprenol glucosyl transferase homolog from prophage CPS-53)	yfdH	NA	FUNCTION: Involved in O antigen modification. Catalyzes the transfer of the glucose residue from UDP-glucose to a lipid carrier (By similarity). {ECO:0000250}.	glycosyltransferase activity [GO:0016757]	integral component of membrane [GO:0016021]; plasma membrane [GO:0005886]	NA	9205837; 9278503; 16738553; 15919996	FALSE	FALSE	FALSE
P0ABT2	23	29	36	50	46	25	2.3619877995221636	1.5004174240607728	-0.4043741339540449	0.8295511928305649	0.5008985744265865	-0.15834003155366017	29.333333333333332	40.333333333333336	0.39070324523449707	1.9964951804633355	0.04588004983477805	0.28163154049597205	DNA protection during starvation protein OS=Escherichia coli (strain K12) OX=83333 GN=dps PE=1 SV=2	DPS_ECOLI	DNA protection during starvation protein (EC 1.16.-.-)	dps	pexB vtm	FUNCTION: During stationary phase, binds the chromosome non-specifically, forming a highly ordered and stable dps-DNA co-crystal within which chromosomal DNA is condensed and protected from diverse damages. It protects DNA from oxidative damage by sequestering intracellular Fe(2+) ion and storing it in the form of Fe(3+) oxyhydroxide mineral, which can be released after reduction. One hydrogen pe…	DNA binding [GO:0003677]; ferric iron binding [GO:0008199]; identical protein binding [GO:0042802]; oxidoreductase activity, acting on metal ions [GO:0016722]	cytoplasm [GO:0005737]; membrane [GO:0016020]; nucleoid [GO:0009295]	cellular iron ion homeostasis [GO:0006879]; chromosome condensation [GO:0030261]; response to starvation [GO:0042594]	1340475; 8021175; 8905232; 9278503; 16738553; 3027504; 7984106; 8354462; 9298646; 9694902; 10403254; 12016214; 12163499; 12950924; 15205421; 15534364; 9546221;	FALSE	FALSE	FALSE
P0ADP0	0	1	0	4	2	1	1.818528795473844	0.48489739747045524	1.1385529634369769	2.0640164464675874	0.4381628190786239	1.3506736159341974	0.3333333333333333	2.3333333333333335	1.2842842938268029	1.987227592481811	0.04689718145129557	0.28549687655437833	5-amino-6-(5-phospho-D-ribitylamino)uracil phosphatase YigB OS=Escherichia coli (strain K12) OX=83333 GN=yigB PE=1 SV=1	YIGB_ECOLI	5-amino-6-(5-phospho-D-ribitylamino)uracil phosphatase YigB (EC 3.1.3.104)	yigB	NA	FUNCTION: Catalyzes the dephosphorylation of 5-amino-6-(5-phospho-D-ribitylamino)uracil, and thus could be involved in the riboflavin biosynthesis pathway (PubMed:24123841). Is also able to dephosphorylate flavin mononucleotide (FMN) and other phosphoric acid esters (PubMed:16990279) (PubMed:24123841). YigB is important for the formation of dormant persister cells (PubMed:18519731). {ECO:0000269|…	5-amino-6-(5-phosphoribitylamino)uracil phosphatase activity [GO:0043726]; magnesium ion binding [GO:0000287]; phosphatase activity [GO:0016791]	NA	dormancy process [GO:0022611]; riboflavin biosynthetic process [GO:0009231]	2254268; 1379743; 9278503; 16738553; 6379604; 6324092; 16990279; 18519731; 24123841	FALSE	FALSE	FALSE
P0A6P5	17	28	24	42	35	21	2.5390207407001366	0.4559033206948565	0.4220509505305275	0.998428104840011	0.16514432467220785	0.16624904479677005	23	32.666666666666664	0.443273824769663	1.972791442949424	0.04851932849315883	0.29053433553024527	GTPase Der OS=Escherichia coli (strain K12) OX=83333 GN=der PE=1 SV=1	DER_ECOLI	GTPase Der (Double era-like domain protein) (GTP-binding protein EngA)	der	engA yfgK	FUNCTION: GTPase that plays an essential role in the late steps of ribosome biogenesis. GTPase point mutations (but not a deletion mutant) are suppressed by mild overexpression of RelA, probably due to increased levels of the stringent response mediator (p)ppGpp. 50S subunits assembled in the absence of Der are defective and unable to assemble into 70S ribosomes. GTPase activity is stimulated by …	GTPase activating protein binding [GO:0032794]; GTPase activity [GO:0003924]; GTP binding [GO:0005525]; guanosine tetraphosphate binding [GO:0097216]; ribosomal large subunit binding [GO:0043023]; ribosome binding [GO:0043022]	cytosol [GO:0005829]	ribosomal large subunit assembly [GO:0000027]	9205837; 9278503; 16738553; 11387344; 11976298; 16963571; 16930151; 18296517; 20172997; 20434458	FALSE	FALSE	FALSE
P75949	1	0	1	4	11	0	1.1346704409703927	3.143107887762464	-0.8783287230253423	1.0640164464675874	3.4381628190786238	-0.6493263840658025	0.6666666666666666	5	1.2842842938268029	1.962673144951801	0.04968416550814035	0.29053433553024527	Beta-hexosaminidase OS=Escherichia coli (strain K12) OX=83333 GN=nagZ PE=1 SV=1	NAGZ_ECOLI	Beta-hexosaminidase (EC 3.2.1.52) (Beta-N-acetylhexosaminidase) (N-acetyl-beta-glucosaminidase)	nagZ	ycfO	FUNCTION: Plays a role in peptidoglycan recycling by cleaving the terminal beta-1,4-linked N-acetylglucosamine (GlcNAc) from peptide-linked peptidoglycan fragments, giving rise to free GlcNAc, anhydro-N-acetylmuramic acid and anhydro-N-acetylmuramic acid-linked peptides. Cleaves GlcNAc linked beta-1,4 to MurNAc tripeptides.	beta-N-acetylhexosaminidase activity [GO:0004563]; N-acetyl-beta-D-galactosaminidase activity [GO:0102148]	cytosol [GO:0005829]	carbohydrate metabolic process [GO:0005975]; cell cycle [GO:0007049]; cell division [GO:0051301]; cell wall organization [GO:0071555]; peptidoglycan biosynthetic process [GO:0009252]; peptidoglycan turnover [GO:0009254]; regulation of cell shape [GO:0008360]	8905232; 9278503; 16738553; 1377; 10940025	FALSE	FALSE	FALSE
P43329	0	2	0	7	5	0	2.405764975651038	0.9930809380971983	0	2.7420883515802252	0.8532003183574677	0	0.6666666666666666	4	1.1984295566458976	1.9623246032366042	0.04972470455658302	0.29053433553024527	ATP-dependent RNA helicase HrpA OS=Escherichia coli (strain K12) OX=83333 GN=hrpA PE=1 SV=3	HRPA_ECOLI	ATP-dependent RNA helicase HrpA (EC 3.6.4.13)	hrpA	NA	FUNCTION: Not yet known.	ATP binding [GO:0005524]; ATP hydrolysis activity [GO:0140603]; helicase activity [GO:0004386]; RNA binding [GO:0003723]; RNA helicase activity [GO:0003724]	NA	maturation of SSU-rRNA from tricistronic rRNA transcript (SSU-rRNA, 5.8S rRNA, LSU-rRNA) [GO:0000462]; mRNA processing [GO:0006397]; RNA modification [GO:0009451]	7899078; 9097039; 9278503; 16738553	FALSE	FALSE	FALSE
P0A731	0	0	0	1	2	1	0.9092351070987831	1.3401076844496458	1.1385529634369769	0.7420883515802252	1.438162819078624	1.3506736159341974	0	1.3333333333333333	1.176974928864349	1.9560025261272145	0.050464856524582144	0.29058600859896794	Methylglyoxal synthase OS=Escherichia coli (strain K12) OX=83333 GN=mgsA PE=1 SV=1	MGSA_ECOLI	Methylglyoxal synthase (MGS) (EC 4.2.3.3)	mgsA	yccG	FUNCTION: Catalyzes the formation of methylglyoxal from dihydroxyacetone phosphate. {ECO:0000255|HAMAP-Rule:MF_00549, ECO:0000269|PubMed:11389594, ECO:0000269|PubMed:15049687, ECO:0000269|PubMed:9665712}.	methylglyoxal synthase activity [GO:0008929]	cytosol [GO:0005829]	methylglyoxal biosynthetic process [GO:0019242]	2542273; 9489667; 8905232; 9278503; 16738553; 7984428; 9665712; 10368300; 10715115; 11389594; 15049687	FALSE	FALSE	FALSE
P09029	6	15	12	16	17	17	1.6950436973124838	0.04935121357776807	1.6375340679122175	1.0221962707729604	0.023125319799780084	0.8201588992354178	11	16.666666666666668	0.6218268299360528	1.952557606291802	0.050872038689980685	0.29058600859896794	N5-carboxyaminoimidazole ribonucleotide synthase OS=Escherichia coli (strain K12) OX=83333 GN=purK PE=1 SV=2	PURK_ECOLI	N5-carboxyaminoimidazole ribonucleotide synthase (N5-CAIR synthase) (EC 6.3.4.18) (5-(carboxyamino)imidazole ribonucleotide synthetase)	purK	NA	FUNCTION: Catalyzes the ATP-dependent conversion of 5-aminoimidazole ribonucleotide (AIR) and HCO(3)(-) to N5-carboxyaminoimidazole ribonucleotide (N5-CAIR). {ECO:0000255|HAMAP-Rule:MF_01928, ECO:0000269|PubMed:8117684}.	5-(carboxyamino)imidazole ribonucleotide synthase activity [GO:0034028]; ATP binding [GO:0005524]; metal ion binding [GO:0046872]; phosphoribosylaminoimidazole carboxylase activity [GO:0004638]	cytosol [GO:0005829]	'de novo' IMP biosynthetic process [GO:0006189]	2464576; 2644189; 9278503; 16738553; 1534690; 8117684; 10569930; 19053251	FALSE	FALSE	FALSE
P0A8V6	0	0	0	2	1	1	1.2858664271392886	0.9475899598667946	1.1385529634369769	1.3270508523013815	0.8532003183574678	1.3506736159341974	0	1.3333333333333333	1.176974928864349	1.946830506188236	0.05155505832732854	0.29058600859896794	Fatty acid metabolism regulator protein OS=Escherichia coli (strain K12) OX=83333 GN=fadR PE=1 SV=2	FADR_ECOLI	Fatty acid metabolism regulator protein	fadR	oleR thdB	FUNCTION: Multifunctional regulator of fatty acid metabolism (PubMed:1569108, PubMed:8446033, PubMed:9388199, PubMed:11859088, PubMed:19854834, PubMed:21276098). Represses transcription of at least eight genes required for fatty acid transport and beta-oxidation including fadA, fadB, fadD, fadL and fadE (PubMed:9388199). Activates transcription of at least three genes required for unsaturated fat…	DNA binding [GO:0003677]; DNA-binding transcription factor activity [GO:0003700]; fatty-acyl-CoA binding [GO:0000062]	cytosol [GO:0005829]	fatty acid oxidation [GO:0019395]; negative regulation of transcription, DNA-templated [GO:0045892]; positive regulation of fatty acid biosynthetic process [GO:0045723]; positive regulation of transcription, DNA-templated [GO:0045893]; regulation of fatty acid metabolic process [GO:0019217]	2843809; 8905232; 9278503; 16738553; 1569108; 8446033; 7836365; 9388199; 11859088; 19854834; 21276098; 11013219; 11296236; 11279025	FALSE	FALSE	FALSE
P09127	0	0	0	2	1	1	1.2858664271392886	0.9475899598667946	1.1385529634369769	1.3270508523013815	0.8532003183574678	1.3506736159341974	0	1.3333333333333333	1.176974928864349	1.946830506188236	0.05155505832732854	0.29058600859896794	Protein HemX OS=Escherichia coli (strain K12) OX=83333 GN=hemX PE=1 SV=1	HEMX_ECOLI	Protein HemX (ORF X)	hemX	NA	NA	NA	integral component of membrane [GO:0016021]; plasma membrane [GO:0005886]	NA	3062586; 3054815; 1379743; 9278503; 16738553; 9298646; 9298644; 16079137	FALSE	FALSE	FALSE
P0AC86	2	3	3	4	7	7	0.5867831321222611	1.0965029504820691	1.6872191177370934	0.47905394574643173	0.8532003183574678	1.3506736159341974	2.6666666666666665	6	0.8943092933460324	1.9459620847221546	0.05165929422968215	0.29058600859896794	Glycogen phosphorylase OS=Escherichia coli (strain K12) OX=83333 GN=glgP PE=3 SV=1	PHSG_ECOLI	Glycogen phosphorylase (EC 2.4.1.1)	glgP	glgY	FUNCTION: Phosphorylase is an important allosteric enzyme in carbohydrate metabolism. Enzymes from different sources differ in their regulatory mechanisms and in their natural substrates. However, all known phosphorylases share catalytic and structural properties.	glycogen phosphorylase activity [GO:0008184]; linear malto-oligosaccharide phosphorylase activity [GO:0102250]; pyridoxal phosphate binding [GO:0030170]; SHG alpha-glucan phosphorylase activity [GO:0102499]	cytoplasm [GO:0005737]	glycogen catabolic process [GO:0005980]	2645169; 3047129; 9278503; 16738553; 2975249; 3097003	FALSE	FALSE	FALSE
P0A799	44	54	69	70	67	67	1.4303196988641642	0.5916712878383849	1.346571168727209	0.3999823747552328	0.15930344608314767	0.30885344023957045	55.666666666666664	68	0.2893797536926503	1.944840267219357	0.05179420604498383	0.29058600859896794	Phosphoglycerate kinase OS=Escherichia coli (strain K12) OX=83333 GN=pgk PE=1 SV=2	PGK_ECOLI	Phosphoglycerate kinase (EC 2.7.2.3)	pgk	NA	NA	ADP binding [GO:0043531]; ATP binding [GO:0005524]; phosphoglycerate kinase activity [GO:0004618]	cytosol [GO:0005829]	gluconeogenesis [GO:0006094]; glycolytic process [GO:0006096]	2546007; 9278503; 16738553; 9298646; 9600841; 18723842	FALSE	FALSE	FALSE
P77171	2	6	1	9	13	1	1.8042620408806547	1.3736834936418059	0.18400851202180257	1.4790539457464318	0.8532003183574677	0.3506736159341975	3	7.666666666666667	0.8943092933460324	1.941025073775482	0.05225523612845994	0.29058600859896794	Uncharacterized HTH-type transcriptional regulator YdcI OS=Escherichia coli (strain K12) OX=83333 GN=ydcI PE=3 SV=2	YDCI_ECOLI	Uncharacterized HTH-type transcriptional regulator YdcI	ydcI	NA	NA	bacterial-type cis-regulatory region sequence-specific DNA binding [GO:0000986]; DNA binding [GO:0003677]; DNA-binding transcription factor activity [GO:0003700]; sequence-specific DNA binding [GO:0043565]	cytosol [GO:0005829]	negative regulation of transcription, DNA-templated [GO:0045892]; regulation of transcription, DNA-templated [GO:0006355]	9097039; 9278503; 16738553	FALSE	FALSE	FALSE
P0A9H9	10	12	8	21	17	11	1.4544535469867348	0.6399099203042533	1.2614720726082178	0.7420883515802255	0.3226856016586879	0.7657111152130412	10	16.333333333333332	0.6101616894839849	1.93749255231692	0.052685162901936033	0.2910348160133195	Protein phosphatase CheZ OS=Escherichia coli (strain K12) OX=83333 GN=cheZ PE=1 SV=1	CHEZ_ECOLI	Protein phosphatase CheZ (EC 3.1.3.-) (Chemotaxis protein CheZ)	cheZ	NA	FUNCTION: Plays an important role in bacterial chemotaxis signal transduction pathway by accelerating the dephosphorylation of phosphorylated CheY (CheY-P). {ECO:0000269|PubMed:10852888, ECO:0000269|PubMed:8820640}.	identical protein binding [GO:0042802]; phosphoprotein phosphatase activity [GO:0004721]	bacterial-type flagellum [GO:0009288]; cytosol [GO:0005829]; methyl accepting chemotaxis protein complex [GO:0098561]; plasma membrane [GO:0005886]	bacterial-type flagellum-dependent swarming motility [GO:0071978]; chemotaxis [GO:0006935]; protein dephosphorylation [GO:0006470]; regulation of chemotaxis [GO:0050920]	3510184; 9097040; 9278503; 16738553; 6090423; 8820640; 9298644; 10852888; 12644507; 17998207; 12080332	FALSE	FALSE	FALSE
P0A8D0	2	0	2	4	7	2	0.5867831321222611	2.507234567235492	0.2602335193875655	0.47905394574643173	2.8532003183574677	0.3506736159341975	1.3333333333333333	4.333333333333333	1.2276426266793656	1.9365778440722399	0.05279696845397383	0.2910348160133195	Transcriptional repressor NrdR OS=Escherichia coli (strain K12) OX=83333 GN=nrdR PE=1 SV=1	NRDR_ECOLI	Transcriptional repressor NrdR	nrdR	ybaD	FUNCTION: Represses transcription of the class Ib RNR genes nrdHIEF but has much smaller effect on transcription of the class Ia RNR genes nrdAB and class III RNR genes nrdDG. By binding to nrdR boxes in the promoter regions to alter promoter activity, nrdR differentially regulates nrdAB, nrdHIEF and nrdD transcription in aerobic growth. {ECO:0000269|PubMed:17496099}.	ATP binding [GO:0005524]; double-stranded DNA binding [GO:0003690]; zinc ion binding [GO:0008270]	NA	negative regulation of transcription, DNA-templated [GO:0045892]	1406588; 9278503; 16738553; 17496099	FALSE	FALSE	FALSE
P76014	2	3	2	6	11	2	1.1511546536901636	1.9398955599626824	0.2602335193875655	0.9644807729166736	1.438162819078624	0.3506736159341975	2.3333333333333335	6.333333333333333	0.9177724026431651	1.9348645654016956	0.05300691749867951	0.2910348160133195	PEP-dependent dihydroxyacetone kinase, ADP-binding subunit DhaL OS=Escherichia coli (strain K12) OX=83333 GN=dhaL PE=1 SV=3	DHAL_ECOLI	PEP-dependent dihydroxyacetone kinase, ADP-binding subunit DhaL (EC 2.7.1.121)	dhaL	ycgS	FUNCTION: ADP-binding subunit of the dihydroxyacetone kinase, which is responsible for the phosphoenolpyruvate (PEP)-dependent phosphorylation of dihydroxyacetone (PubMed:11350937). DhaL-ADP is converted to DhaL-ATP via a phosphoryl group transfer from DhaM and transmits it to dihydroxyacetone bound to DhaK (PubMed:11350937). DhaL acts also as coactivator of the transcription activator DhaR by bi…	ADP binding [GO:0043531]; ATP binding [GO:0005524]; glycerone kinase activity [GO:0004371]; magnesium ion binding [GO:0000287]; phosphoenolpyruvate-glycerone phosphotransferase activity [GO:0047324]	cytosol [GO:0005829]	glycerol catabolic process [GO:0019563]	8905232; 9278503; 16738553; 10493123; 11350937; 15753087; 15616579; 16647083; 21209328; 24440518	FALSE	FALSE	FALSE
P0A7K2	16	20	22	25	21	35	0.8020299182098805	-0.18860669156079327	2.7205625873394963	0.3550652284709781	-0.07968548578399527	0.997036661319497	19.333333333333332	27	0.42413880133549325	1.9248776071807023	0.054244671970866555	0.2953118255629899	50S ribosomal protein L7/L12 OS=Escherichia coli (strain K12) OX=83333 GN=rplL PE=1 SV=2	RL7_ECOLI	50S ribosomal protein L7/L12 (L8) (Large ribosomal subunit protein bL12)	rplL	NA	FUNCTION: The binding site for several of the GTPase factors involved in protein synthesis (IF-2, EF-Tu, EF-G and RF3). Is thus essential for accurate translation. Deletion of 1 of the L12 dimers from the ribosome (by deleting the binding site on L10) leads to decreased IF-2 association with the 70S ribosome and decreased stimulation of the GTPase activity of EF-G. {ECO:0000269|PubMed:15989950, E…	protein homodimerization activity [GO:0042803]; ribosome binding [GO:0043022]; structural constituent of ribosome [GO:0003735]	cytosol [GO:0005829]; cytosolic large ribosomal subunit [GO:0022625]; large ribosomal subunit [GO:0015934]	translation [GO:0006412]	377281; 8265357; 9278503; 16738553; 4573678; 773698; 9298646; 9868784; 9600841; 9298644; 10094780; 15989950; 15923259; 22102582; 24524803; 3309338; 8603708; 9515737; 25310980	FALSE	FALSE	FALSE
P0A8W5	8	4	7	11	15	8	0.27599295072360835	2.29284782461704	0.7644275870124368	0.15712585085906924	1.5312722234701055	0.5205986173765099	6.333333333333333	11.333333333333334	0.7363322305685616	1.924463386285817	0.0542965258527918	0.2953118255629899	UPF0301 protein YqgE OS=Escherichia coli (strain K12) OX=83333 GN=yqgE PE=1 SV=1	YQGE_ECOLI	UPF0301 protein YqgE	yqgE	NA	NA	NA	cytosol [GO:0005829]	NA	9278503; 16738553; 10493123	FALSE	FALSE	FALSE
P28248	0	2	4	3	4	6	1.5748752228912744	0.6857686055636311	1.0493568937687299	1.7420883515802252	0.5901659125236737	0.8361004431044392	2	4.333333333333333	1.0561182357361127	1.9110298079936716	0.056000750391863585	0.30226761752541115	dCTP deaminase OS=Escherichia coli (strain K12) OX=83333 GN=dcd PE=1 SV=1	DCD_ECOLI	dCTP deaminase (EC 3.5.4.13) (Deoxycytidine triphosphate deaminase)	dcd	dus paxA	FUNCTION: Catalyzes the deamination of dCTP to dUTP. {ECO:0000255|HAMAP-Rule:MF_00146, ECO:0000269|PubMed:1324907, ECO:0000269|PubMed:15539408, ECO:0000269|PubMed:17651436, ECO:0000269|PubMed:17996716}.	dCTP deaminase activity [GO:0008829]; nucleotide binding [GO:0000166]	cytosol [GO:0005829]	dTTP biosynthetic process [GO:0006235]; dUMP biosynthetic process [GO:0006226]; dUTP biosynthetic process [GO:0006229]; nucleobase-containing small molecule interconversion [GO:0015949]; protein homotrimerization [GO:0070207]; response to radiation [GO:0009314]	1324907; 9097040; 9278503; 16738553; 15539408; 17651436; 17996716	FALSE	FALSE	FALSE
P0A8R0	0	0	2	6	6	0	2.2272816509986537	2.3212254438355697	-1.2421591557669291	2.5494432736378294	2.660555240415072	-1.2342888847869586	0.6666666666666666	4	1.3252365430886475	1.9089208726550668	0.0562722999773532	0.30226761752541115	Regulator of ribonuclease activity A OS=Escherichia coli (strain K12) OX=83333 GN=rraA PE=1 SV=1	RRAA_ECOLI	Regulator of ribonuclease activity A	rraA	menG yiiV	FUNCTION: Globally modulates RNA abundance by binding to RNase E (Rne) and regulating its endonucleolytic activity. Can modulate Rne action in a substrate-dependent manner by altering the composition of the degradosome. Modulates RNA-binding and helicase activities of the degradosome. {ECO:0000269|PubMed:13678585, ECO:0000269|PubMed:16725107, ECO:0000269|PubMed:16771842, ECO:0000269|PubMed:185105…	endoribonuclease inhibitor activity [GO:0060698]; enzyme binding [GO:0019899]; ribonuclease inhibitor activity [GO:0008428]	cytosol [GO:0005829]	negative regulation of endoribonuclease activity [GO:0060702]; negative regulation of RNA catabolic process [GO:1902369]; protein homotrimerization [GO:0070207]	8346018; 9278503; 16738553; 13678585; 16725107; 16621818; 16771842; 18510556; 20106955; 14499605	FALSE	FALSE	FALSE
P0ABJ9	3	0	0	2	1	7	-0.6623863495277809	0.9475899598667946	3.012542832088275	-0.6729491476986185	0.8532003183574678	3.3506736159341974	1	3.3333333333333335	1.176974928864349	1.903954796254526	0.056916071636615426	0.30478205027632027	Cytochrome bd-I ubiquinol oxidase subunit 1 OS=Escherichia coli (strain K12) OX=83333 GN=cydA PE=1 SV=1	CYDA_ECOLI	Cytochrome bd-I ubiquinol oxidase subunit 1 (EC 7.1.1.7) (Cytochrome bd-I oxidase subunit I) (Cytochrome d ubiquinol oxidase subunit I)	cydA	cyd-1	FUNCTION: A terminal oxidase that produces a proton motive force by the vectorial transfer of protons across the inner membrane. It is the component of the aerobic respiratory chain of E.coli that predominates when cells are grown at low aeration. Generates a proton motive force using protons and electrons from opposite sides of the membrane to generate H(2)O, transferring 1 proton/electron. {ECO…	electron transfer activity [GO:0009055]; heme binding [GO:0020037]; metal ion binding [GO:0046872]; oxidoreductase activity, acting on diphenols and related substances as donors [GO:0016679]; oxidoreductase activity, acting on diphenols and related substances as donors, oxygen as acceptor [GO:0016682]	cytochrome complex [GO:0070069]; integral component of plasma membrane [GO:0005887]; membrane [GO:0016020]; plasma membrane [GO:0005886]	aerobic electron transport chain [GO:0019646]	2843510; 8905232; 9278503; 16738553; 3281937; 6307994; 3013298; 3013299; 3138232; 2656671; 1689724; 1850294; 1724280; 7577938; 15013751; 16079137; 15919996; 19542282; 21987791; 23749980; 21756872	FALSE	FALSE	FALSE
P46837	16	18	14	32	36	9	1.6604223980580912	2.0582727661910556	-0.427488242228795	0.6990196296883393	0.814726170542832	-0.23428888478695856	16	25.666666666666668	0.42648563848140425	1.90017920238721	0.05740960661397343	0.30509977019807955	Protein YhgF OS=Escherichia coli (strain K12) OX=83333 GN=yhgF PE=1 SV=3	YHGF_ECOLI	Protein YhgF	yhgF	NA	NA	mRNA binding [GO:0003729]; structural constituent of ribosome [GO:0003735]	cytosol [GO:0005829]	nucleobase-containing compound metabolic process [GO:0006139]; response to ionizing radiation [GO:0010212]; translation [GO:0006412]	9278503; 16738553; 10493123	FALSE	FALSE	FALSE
P15723	1	0	0	6	3	0	1.6463535692045963	1.641306072524243	0	1.5494432736378296	1.853200318357468	0	0.3333333333333333	3	1.1342145306650993	1.8981311791560143	0.05767880381842656	0.30509977019807955	Deoxyguanosinetriphosphate triphosphohydrolase OS=Escherichia coli (strain K12) OX=83333 GN=dgt PE=1 SV=4	DGTP_ECOLI	Deoxyguanosinetriphosphate triphosphohydrolase (dGTP triphosphohydrolase) (dGTPase) (EC 3.1.5.1)	dgt	NA	FUNCTION: dGTPase preferentially hydrolyzes dGTP over the other canonical NTPs. {ECO:0000255|HAMAP-Rule:MF_00030, ECO:0000269|PubMed:2826481}.	cobalt ion binding [GO:0050897]; dGTPase activity [GO:0008832]; GTPase activity [GO:0003924]; identical protein binding [GO:0042802]; magnesium ion binding [GO:0000287]; manganese ion binding [GO:0030145]; single-stranded DNA binding [GO:0003697]	NA	dGTP catabolic process [GO:0006203]; nucleobase-containing small molecule interconversion [GO:0015949]	2157212; 2165018; 8202364; 9278503; 16738553; 2826481	FALSE	FALSE	FALSE
P63177	0	1	1	7	6	0	2.405764975651038	1.7501577526663452	-0.8783287230253423	2.7420883515802252	1.6605552404150719	-0.6493263840658025	0.6666666666666666	4.333333333333333	1.2511057359764983	1.8923197812496637	0.058448386894524446	0.3082308548996958	23S rRNA (guanosine-2'-O-)-methyltransferase RlmB OS=Escherichia coli (strain K12) OX=83333 GN=rlmB PE=1 SV=1	RLMB_ECOLI	23S rRNA (guanosine-2'-O-)-methyltransferase RlmB (EC 2.1.1.185) (23S rRNA (guanosine2251 2'-O)-methyltransferase) (23S rRNA Gm2251 2'-O-methyltransferase)	rlmB	yjfH	FUNCTION: Specifically methylates the ribose of guanosine 2251 in 23S rRNA. {ECO:0000269|PubMed:11698387}.	RNA binding [GO:0003723]; RNA methyltransferase activity [GO:0008173]; rRNA (guanosine-2'-O-)-methyltransferase activity [GO:0070039]	cytosol [GO:0005829]	enzyme-directed rRNA 2'-O-methylation [GO:0000453]; RNA methylation [GO:0001510]	7610040; 9278503; 16738553; 11698387; 12377117	FALSE	FALSE	FALSE
P0A927	10	14	6	18	20	10	1.0147017807369338	0.7166131125953347	1.5291619651258503	0.5305842463865136	0.33862714552770956	1.0027503125138908	10	16	0.6239872348093713	1.8824371919173404	0.05977668015276108	0.3142804244395166	Nucleoside-specific channel-forming protein Tsx OS=Escherichia coli (strain K12) OX=83333 GN=tsx PE=1 SV=1	TSX_ECOLI	Nucleoside-specific channel-forming protein Tsx	tsx	nupA	FUNCTION: Functions as substrate-specific channel for nucleosides and deoxynucleosides (PubMed:791677, PubMed:3276691, PubMed:2458926). Has a greater affinity for deoxynucleosides than for nucleosides, and does not transport free bases (PubMed:2458926). In addition, constitutes the receptor for colicin K and phage T6 (PubMed:791677, PubMed:3276691). {ECO:0000269|PubMed:2458926, ECO:0000269|PubMed…	nucleoside-specific channel forming porin activity [GO:0015471]	cell outer membrane [GO:0009279]; pore complex [GO:0046930]	ion transport [GO:0006811]; nucleoside transport [GO:0015858]; viral entry into host cell [GO:0046718]	2265760; 9278503; 16738553; 2199819; 791677; 2458926; 3276691; 28351921	FALSE	FALSE	FALSE
P0AED7	7	3	7	6	9	15	-0.6223244371142899	1.5481354660038886	2.3308642535237043	-0.45055672636217037	1.17512841324483	1.3506736159341974	5.666666666666667	10	0.6917484342722857	1.880242350964521	0.060075056128045035	0.3145950387974986	Succinyl-diaminopimelate desuccinylase OS=Escherichia coli (strain K12) OX=83333 GN=dapE PE=1 SV=1	DAPE_ECOLI	Succinyl-diaminopimelate desuccinylase (SDAP desuccinylase) (EC 3.5.1.18) (N-succinyl-LL-2,6-diaminoheptanedioate amidohydrolase)	dapE	msgB	FUNCTION: Catalyzes the hydrolysis of N-succinyl-L,L-diaminopimelic acid (SDAP), forming succinate and LL-2,6-diaminoheptanedioate (DAP), an intermediate involved in the bacterial biosynthesis of lysine and meso-diaminopimelic acid, an essential component of bacterial cell walls. {ECO:0000269|PubMed:3276674}.	cobalt ion binding [GO:0050897]; identical protein binding [GO:0042802]; succinyl-diaminopimelate desuccinylase activity [GO:0009014]; zinc ion binding [GO:0008270]	cell division site [GO:0032153]; cytosol [GO:0005829]	diaminopimelate biosynthetic process [GO:0019877]; FtsZ-dependent cytokinesis [GO:0043093]; lysine biosynthetic process via diaminopimelate [GO:0009089]	1644752; 1644751; 9205837; 9278503; 16738553; 3276674	FALSE	FALSE	FALSE
P64612	1	3	3	7	9	2	1.8615266070924452	1.5481354660038886	-0.16005651929259132	1.7420883515802252	1.17512841324483	-0.06436388334464632	2.3333333333333335	6	0.9509509604934696	1.876160641248694	0.060633224801915284	0.31513470530304594	Cell division protein ZapE OS=Escherichia coli (strain K12) OX=83333 GN=zapE PE=1 SV=1	ZAPE_ECOLI	Cell division protein ZapE (Z ring-associated protein ZapE)	zapE	yhcM	FUNCTION: Reduces the stability of FtsZ polymers in the presence of ATP. Required for cell division under low-oxygen conditions. Hydrolyzes ATP but not GTP. {ECO:0000255|HAMAP-Rule:MF_01919, ECO:0000269|PubMed:24595368}.	ATP binding [GO:0005524]; hydrolase activity [GO:0016787]	cell division site [GO:0032153]; cytoplasm [GO:0005737]	cell cycle [GO:0007049]; cell division [GO:0051301]	9278503; 16738553; 24595368	FALSE	FALSE	FALSE
P37774	0	0	0	1	6	0	0.9092351070987831	2.3212254438355697	0	0.7420883515802252	2.660555240415072	0	0	2.3333333333333335	1.134214530665099	1.8651072686884154	0.062166369928907304	0.3200553466666296	L-cystine transport system ATP-binding protein TcyN OS=Escherichia coli (strain K12) OX=83333 GN=tcyN PE=1 SV=2	TCYN_ECOLI	L-cystine transport system ATP-binding protein TcyN (EC 7.4.2.12)	tcyN	yecC	FUNCTION: Part of the ABC transporter complex TcyJLN involved in L-cystine import (PubMed:25139244, PubMed:20351115, PubMed:25837721, PubMed:26350134). This high affinity cystine transporter is involved in resistance to oxidative stress by forming a L-cysteine/L-cystine shuttle system with the EamA transporter, which exports L-cysteine as reducing equivalents to the periplasm to prevent the cells…	ABC-type amino acid transporter activity [GO:0015424]; ATP binding [GO:0005524]; L-cystine transmembrane transporter activity [GO:0015184]	plasma membrane [GO:0005886]	L-cystine transport [GO:0015811]	9097040; 9278503; 16738553; 3515318; 7984428; 20351115; 25139244; 25837721; 26350134; 28911185	FALSE	FALSE	FALSE
P63386	0	0	0	3	3	0	1.5748752228912744	1.641306072524243	0	1.7420883515802252	1.853200318357468	0	0	2	1.1984295566458978	1.8568631366707884	0.06333062835177167	0.32167283344512176	Intermembrane phospholipid transport system ATP-binding protein MlaF OS=Escherichia coli (strain K12) OX=83333 GN=mlaF PE=1 SV=1	MLAF_ECOLI	Intermembrane phospholipid transport system ATP-binding protein MlaF (EC 7.6.2.-)	mlaF	yrbF	FUNCTION: Part of the ABC transporter complex MlaFEDB, which is involved in a phospholipid transport pathway that maintains lipid asymmetry in the outer membrane by retrograde trafficking of phospholipids from the outer membrane to the inner membrane. Responsible for energy coupling to the transport system. {ECO:0000269|PubMed:19383799, ECO:0000269|PubMed:27529189}.	ATPase-coupled transmembrane transporter activity [GO:0042626]; ATP binding [GO:0005524]	plasma membrane [GO:0005886]; protein-containing complex [GO:0032991]	NA	9278503; 16738553; 19383799; 27529189; 28388411	FALSE	FALSE	FALSE
P75915	4	4	9	11	8	10	1.446696606053935	0.9698802055531629	0.7986686602840231	1.0051227574140194	0.7011972249124178	0.48817713968413223	5.666666666666667	9.666666666666666	0.7314990406701898	1.8563228387070643	0.06340755564163207	0.32167283344512176	Chaperone protein YcdY OS=Escherichia coli (strain K12) OX=83333 GN=ycdY PE=1 SV=1	YCDY_ECOLI	Chaperone protein YcdY	ycdY	NA	FUNCTION: Acts as a chaperone that increases YcdX activity, maybe by facilitating the correct insertion of the zinc ions into the catalytic site of YcdX. Involved in the swarming motility process. {ECO:0000269|PubMed:21965574}.	NA	cytosol [GO:0005829]	bacterial-type flagellum-dependent swarming motility [GO:0071978]; cellular response to DNA damage stimulus [GO:0006974]	8905232; 9278503; 16738553; 21965574	FALSE	FALSE	FALSE
P0A725	0	0	2	6	2	1	2.2272816509986537	1.3401076844496458	-0.35687127252386847	2.5494432736378294	1.438162819078624	-0.23428888478695875	0.6666666666666666	3	1.2511057359764983	1.8535934678675763	0.0637973428340212	0.32270667585139007	UDP-3-O-acyl-N-acetylglucosamine deacetylase OS=Escherichia coli (strain K12) OX=83333 GN=lpxC PE=1 SV=1	LPXC_ECOLI	UDP-3-O-acyl-N-acetylglucosamine deacetylase (UDP-3-O-acyl-GlcNAc deacetylase) (EC 3.5.1.108) (Protein EnvA) (UDP-3-O-[R-3-hydroxymyristoyl]-N-acetylglucosamine deacetylase)	lpxC	asmB envA	FUNCTION: Catalyzes the hydrolysis of UDP-3-O-myristoyl-N-acetylglucosamine to form UDP-3-O-myristoylglucosamine and acetate, the committed step in lipid A biosynthesis. {ECO:0000255|HAMAP-Rule:MF_00388, ECO:0000269|PubMed:10026271, ECO:0000269|PubMed:8530464, ECO:0000269|PubMed:8824222, ECO:0000269|Ref.7}.	deacetylase activity [GO:0019213]; iron ion binding [GO:0005506]; UDP-3-O-[3-hydroxymyristoyl] N-acetylglucosamine deacetylase activity [GO:0008759]; UDP-3-O-acyl-N-acetylglucosamine deacetylase activity [GO:0103117]; zinc ion binding [GO:0008270]	cytoplasm [GO:0005737]	lipid A biosynthetic process [GO:0009245]	2824434; 1630901; 9278503; 16738553; 3000876; 8530464; 8752330; 8824222; 10026271; 10048027; 11148046; 15705580; 16420369; 18289052; 20136146; 20709752; 20019290; 21193611; 23417489; 24108127; 24117400	FALSE	FALSE	FALSE
P0AEM0	0	0	0	2	4	0	1.2858664271392886	1.8952355493329711	0	1.3270508523013815	2.17512841324483	0	0	2	1.1673930885154038	1.8366100824359097	0.06626747782505445	0.3313373891252722	FKBP-type 16 kDa peptidyl-prolyl cis-trans isomerase OS=Escherichia coli (strain K12) OX=83333 GN=fkpB PE=1 SV=2	FKBX_ECOLI	FKBP-type 16 kDa peptidyl-prolyl cis-trans isomerase (PPIase) (EC 5.2.1.8) (Rotamase)	fkpB	slpA yaaD	FUNCTION: PPIases accelerate the folding of proteins. Substrate specificity investigated with 'Suc-Ala-Xaa-Pro-Phe-4-nitroanilide' where Xaa is the amino acid tested, was found to be Phe > Leu >> Ile > Lys = Ala > Trp > His >> Gln.	peptidyl-prolyl cis-trans isomerase activity [GO:0003755]	cytosol [GO:0005829]	chaperone-mediated protein folding [GO:0061077]	2011499; 1630901; 9278503; 16738553; 9188461	FALSE	FALSE	FALSE
P64429	0	0	0	2	4	0	1.2858664271392886	1.8952355493329711	0	1.3270508523013815	2.17512841324483	0	0	2	1.1673930885154038	1.8366100824359097	0.06626747782505445	0.3313373891252722	Uncharacterized protein YpfJ OS=Escherichia coli (strain K12) OX=83333 GN=ypfJ PE=4 SV=1	YPFJ_ECOLI	Uncharacterized protein YpfJ	ypfJ	NA	NA	NA	integral component of membrane [GO:0016021]	NA	9278503; 16738553	FALSE	FALSE	FALSE
P0A7J0	0	0	0	2	4	0	1.2858664271392886	1.8952355493329711	0	1.3270508523013815	2.17512841324483	0	0	2	1.1673930885154038	1.8366100824359097	0.06626747782505445	0.3313373891252722	3,4-dihydroxy-2-butanone 4-phosphate synthase OS=Escherichia coli (strain K12) OX=83333 GN=ribB PE=1 SV=1	RIBB_ECOLI	3,4-dihydroxy-2-butanone 4-phosphate synthase (DHBP synthase) (EC 4.1.99.12)	ribB	htrP	FUNCTION: Catalyzes the conversion of D-ribulose 5-phosphate to formate and 3,4-dihydroxy-2-butanone 4-phosphate.	3,4-dihydroxy-2-butanone-4-phosphate synthase activity [GO:0008686]; identical protein binding [GO:0042802]; magnesium ion binding [GO:0000287]; manganese ion binding [GO:0030145]	cytosol [GO:0005829]; plasma membrane [GO:0005886]	riboflavin biosynthetic process [GO:0009231]	1917833; 1314093; 1597419; 9278503; 16738553; 11687623; 11342130	FALSE	FALSE	FALSE
P0AEX9	0	0	0	4	2	0	1.818528795473844	1.3401076844496458	0	2.0640164464675874	1.438162819078624	0	0	2	1.1673930885154038	1.823639621955999	0.0682065723594504	0.33810972298184694	Maltose/maltodextrin-binding periplasmic protein OS=Escherichia coli (strain K12) OX=83333 GN=malE PE=1 SV=1	MALE_ECOLI	Maltose/maltodextrin-binding periplasmic protein (MMBP) (Maltodextrin-binding protein) (Maltose-binding protein) (MBP)	malE	NA	FUNCTION: Part of the ABC transporter complex MalEFGK involved in maltose/maltodextrin import. Binds maltose and higher maltodextrins such as maltotriose. {ECO:0000269|PubMed:2026607, ECO:0000269|PubMed:2155217, ECO:0000269|PubMed:4215651, ECO:0000269|PubMed:776623}.	carbohydrate transmembrane transporter activity [GO:0015144]; maltose binding [GO:1901982]	ATP-binding cassette (ABC) transporter complex [GO:0043190]; ATP-binding cassette (ABC) transporter complex, substrate-binding subunit-containing [GO:0055052]; outer membrane-bounded periplasmic space [GO:0030288]; periplasmic space [GO:0042597]	carbohydrate transport [GO:0008643]; cell chemotaxis [GO:0060326]; cellular response to DNA damage stimulus [GO:0006974]; detection of maltose stimulus [GO:0034289]; maltodextrin transport [GO:0042956]; maltose transport [GO:0015768]	6088507; 8265357; 9278503; 16738553; 6283312; 6185687; 6088520; 9298646; 9600841; 4215651; 776623; 2155217; 2026607; 9298644; 14527658; 2002054; 1420181; 9309217; 19022906	FALSE	FALSE	FALSE
P25665	19	19	15	21	31	23	-0.2852299387641325	1.3192495408419382	2.111719470280829	-0.12040812466983969	0.5312722234701055	0.9356361166553536	17.666666666666668	25	0.44883340515187314	1.8161933002265813	0.0693407254642161	0.3398479058768784	5-methyltetrahydropteroyltriglutamate--homocysteine methyltransferase OS=Escherichia coli (strain K12) OX=83333 GN=metE PE=1 SV=6	METE_ECOLI	5-methyltetrahydropteroyltriglutamate--homocysteine methyltransferase (EC 2.1.1.14) (Cobalamin-independent methionine synthase) (Methionine synthase, vitamin-B12 independent isozyme)	metE	NA	FUNCTION: Catalyzes the transfer of a methyl group from 5-methyltetrahydrofolate to homocysteine resulting in methionine formation.	5-methyltetrahydropteroyltriglutamate-homocysteine S-methyltransferase activity [GO:0003871]; methionine synthase activity [GO:0008705]; zinc ion binding [GO:0008270]	cytosol [GO:0005829]	homocysteine metabolic process [GO:0050667]; methionine biosynthetic process [GO:0009086]; methylation [GO:0032259]; tetrahydrofolate interconversion [GO:0035999]	1339288; 1379743; 8346018; 9278503; 16738553; 2643109; 9298646; 8823155; 9298644; 10625458	FALSE	FALSE	FALSE
P07604	2	2	0	8	7	0	1.604752492740932	1.5076082971396907	0	1.3270508523013815	1.2682378176363114	0	1.3333333333333333	5	0.8650962233125643	1.796922339852814	0.07234794952368649	0.34803436581201597	Transcriptional regulatory protein TyrR OS=Escherichia coli (strain K12) OX=83333 GN=tyrR PE=1 SV=2	TYRR_ECOLI	Transcriptional regulatory protein TyrR	tyrR	NA	FUNCTION: Involved in transcriptional regulation of aromatic amino acid biosynthesis and transport. Modulates the expression of at least 8 unlinked operons. Seven of these operons are regulated in response to changes in the concentration of the three aromatic amino acids (phenylalanine, tyrosine and tryptophan). These amino acids are suggested to act as co-effectors which bind to the TyrR protein…	ATP binding [GO:0005524]; DNA binding [GO:0003677]	cytosol [GO:0005829]	aromatic compound catabolic process [GO:0019439]; negative regulation of transcription, DNA-templated [GO:0045892]; phosphorelay signal transduction system [GO:0000160]; regulation of transcription, DNA-templated [GO:0006355]	3001057; 9097039; 9278503; 16738553; 8449883; 8444880; 8106498; 8176727; 8947567; 1943694	FALSE	FALSE	FALSE
P37759	23	35	22	36	41	29	0.9686794879803321	0.21978772711293765	1.9187967408543218	0.36657921648801906	0.07559273969391551	0.7340022554857032	26.666666666666668	35.333333333333336	0.39205807055587927	1.7939796814095634	0.07281641198257163	0.34803436581201597	dTDP-glucose 4,6-dehydratase 1 OS=Escherichia coli (strain K12) OX=83333 GN=rfbB PE=3 SV=2	RMLB1_ECOLI	dTDP-glucose 4,6-dehydratase 1 (EC 4.2.1.46)	rfbB	rmlB	FUNCTION: Catalyzes the dehydration of dTDP-D-glucose to form dTDP-6-deoxy-D-xylo-4-hexulose via a three-step process involving oxidation, dehydration and reduction. {ECO:0000250|UniProtKB:P27830}.	dTDP-glucose 4,6-dehydratase activity [GO:0008460]; identical protein binding [GO:0042802]	cytosol [GO:0005829]	dTDP-rhamnose biosynthetic process [GO:0019305]; extracellular polysaccharide biosynthetic process [GO:0045226]; lipopolysaccharide biosynthetic process [GO:0009103]; nucleotide-sugar biosynthetic process [GO:0009226]; O antigen biosynthetic process [GO:0009243]	7517391; 9097040; 9278503; 16738553; 7559340	FALSE	FALSE	FALSE
P08178	14	17	16	21	26	20	0.6249745000600818	1.0216629961344312	1.453571403918561	0.29462937460900407	0.4381628190786239	0.6555281974626185	15.666666666666666	22.333333333333332	0.4627734637167488	1.789906443024357	0.07346895289668307	0.3492291322623154	Phosphoribosylformylglycinamidine cyclo-ligase OS=Escherichia coli (strain K12) OX=83333 GN=purM PE=1 SV=3	PUR5_ECOLI	Phosphoribosylformylglycinamidine cyclo-ligase (EC 6.3.3.1) (AIR synthase) (AIRS) (Phosphoribosyl-aminoimidazole synthetase)	purM	purG	NA	ATP binding [GO:0005524]; phosphoribosylamine-glycine ligase activity [GO:0004637]; phosphoribosylformylglycinamidine cyclo-ligase activity [GO:0004641]	cytosol [GO:0005829]	'de novo' IMP biosynthetic process [GO:0006189]; adenine biosynthetic process [GO:0046084]; purine nucleotide biosynthetic process [GO:0006164]	3015935; 9205837; 9278503; 16738553; 3530323; 9298646; 10508786	FALSE	FALSE	FALSE
P25714	2	0	0	2	5	1	-0.19062020068338803	2.1189584939860984	1.1385529634369769	-0.2579116484197746	2.4381628190786238	1.3506736159341974	0.6666666666666666	2.6666666666666665	1.176974928864349	1.7706704926539683	0.07661551204735333	0.3622013989159619	Membrane protein insertase YidC OS=Escherichia coli (strain K12) OX=83333 GN=yidC PE=1 SV=2	YIDC_ECOLI	Membrane protein insertase YidC (Foldase YidC) (Inner membrane protein YidC) (Membrane integrase YidC) (Oxa1Ec)	yidC	NA	FUNCTION: Inner membrane protein required for the insertion and/or proper folding and/or complex formation of integral inner membrane proteins. Involved in integration of membrane proteins that insert dependently and independently of the Sec translocase complex, as well as at least 2 lipoproteins. Its own insertion requires SRP and is Sec translocase-dependent. Essential for the integration of Se…	membrane insertase activity [GO:0032977]	cell envelope Sec protein transport complex [GO:0031522]; integral component of membrane [GO:0016021]; integral component of plasma membrane [GO:0005887]; plasma membrane [GO:0005886]	protein-containing complex assembly [GO:0065003]; protein folding [GO:0006457]; protein insertion into membrane [GO:0051205]; protein transport [GO:0015031]	7686882; 9278503; 16738553; 2415431; 9804807; 10675323; 10949305; 11415986; 11821429; 12068816; 12724529; 12707259; 14506280; 12950181; 15140892; 15067017; 16079137; 17073462; 18387365; 18178746; 18456666; 19717609; 21778229; 27435098; 18093969; 18234665; 21275640	FALSE	FALSE	FALSE
P03004	8	11	9	15	23	8	1.009392622614008	1.7474395125273472	0.2919387060034365	0.5721633501379129	0.8532003183574677	0.19867052248914746	9.333333333333334	15.333333333333334	0.541344730328176	1.7602086658324274	0.0783724332110815	0.3656669330388905	Chromosomal replication initiator protein DnaA OS=Escherichia coli (strain K12) OX=83333 GN=dnaA PE=1 SV=2	DNAA_ECOLI	Chromosomal replication initiator protein DnaA	dnaA	NA	FUNCTION: Plays a key role in the initiation and regulation of chromosomal replication. Binds in an ATP-dependent fashion to the origin of replication (oriC) to initiate formation of the DNA replication initiation complex exactly once per cell cycle. Binds the DnaA box (consensus sequence 5'-TTATC[CA]A[CA]A-3'); subsequent binding of DNA polymerase III subunits leads to replisome formation. The D…	ATP binding [GO:0005524]; DNA binding [GO:0003677]; DNA replication origin binding [GO:0003688]; identical protein binding [GO:0042802]; sequence-specific DNA binding [GO:0043565]	cytoplasmic side of plasma membrane [GO:0009898]; cytosol [GO:0005829]; plasma membrane [GO:0005886]	DNA replication [GO:0006260]; DNA replication initiation [GO:0006270]; negative regulation of DNA replication [GO:0008156]; regulation of DNA replication [GO:0006275]	6296774; 6234204; 7686882; 9278503; 16738553; 6329723; 2558436; 9298644; 9242693; 16077105; 17699754; 18977760; 27484197; 12682358;	FALSE	FALSE	FALSE
P0AGD3	13	17	19	22	23	23	0.9646957730248258	0.6095986307623771	1.4663608381928364	0.458295385579634	0.2682378176363115	0.6137080217679912	16.333333333333332	22.666666666666668	0.44674707499464555	1.7555231224700225	0.07916986912722523	0.3656669330388905	Superoxide dismutase [Fe] OS=Escherichia coli (strain K12) OX=83333 GN=sodB PE=1 SV=2	SODF_ECOLI	Superoxide dismutase [Fe] (EC 1.15.1.1)	sodB	NA	FUNCTION: Destroys superoxide anion radicals which are normally produced within the cells and which are toxic to biological systems.	iron ion binding [GO:0005506]; oxidoreductase activity [GO:0016491]; superoxide dismutase activity [GO:0004784]	cytoplasm [GO:0005737]; cytosol [GO:0005829]; membrane [GO:0016020]	removal of superoxide radicals [GO:0019430]; response to superoxide [GO:0000303]; superoxide metabolic process [GO:0006801]	2447093; 9097039; 9278503; 16738553; 3305077; 4590170; 9298646; 9600841; 9125513; 9298644; 18723842; 6346322	FALSE	FALSE	FALSE
P0A6L0	4	2	4	9	6	5	1.04955016319325	1.2639978374560081	0.7265523936199506	0.7420883515802255	1.0755927396939156	0.6137080217679912	3.3333333333333335	6.666666666666667	0.8104630376807107	1.7552027809948152	0.07922462839599446	0.3656669330388905	Deoxyribose-phosphate aldolase OS=Escherichia coli (strain K12) OX=83333 GN=deoC PE=1 SV=1	DEOC_ECOLI	Deoxyribose-phosphate aldolase (DERA) (EC 4.1.2.4) (2-deoxy-D-ribose 5-phosphate aldolase) (Phosphodeoxyriboaldolase) (Deoxyriboaldolase)	deoC	dra thyR	FUNCTION: Catalyzes a reversible aldol reaction between acetaldehyde and D-glyceraldehyde 3-phosphate to generate 2-deoxy-D-ribose 5-phosphate (PubMed:11598300, PubMed:17905878, PubMed:6749498). Can also catalyze the double aldol condensation of three acetaldehyde molecules, leading to the formation of 2,4,6-trideoxyhexose (Ref.5). {ECO:0000269|PubMed:11598300, ECO:0000269|PubMed:17905878, ECO:00…	deoxyribose-phosphate aldolase activity [GO:0004139]; lyase activity [GO:0016829]	cytosol [GO:0005829]; membrane [GO:0016020]	carbohydrate catabolic process [GO:0016052]; cellular response to DNA damage stimulus [GO:0006974]; deoxyribonucleotide catabolic process [GO:0009264]; deoxyribose phosphate catabolic process [GO:0046386]; nucleobase-containing small molecule interconversion [GO:0015949]	6749498; 7610040; 9278503; 16738553; 18723842; 7675789; 17905878; 11598300; 15476818;	FALSE	FALSE	FALSE
P39173	5	7	12	15	14	9	1.8203699313309079	1.2831439301866034	-0.06394606212679108	1.1571258508590692	0.7600909139659863	-0.02783800731953213	8	12.666666666666666	0.6297929191685078	1.7548952871983508	0.07927722044835142	0.3656669330388905	Putative glucose-6-phosphate 1-epimerase OS=Escherichia coli (strain K12) OX=83333 GN=yeaD PE=1 SV=2	YEAD_ECOLI	Putative glucose-6-phosphate 1-epimerase (EC 5.1.3.15) (Putative D-hexose-6-phosphate mutarotase) (Unknown protein from 2D-page spots T26/PR37)	yeaD	yzzQ	NA	carbohydrate binding [GO:0030246]; glucose-6-phosphate 1-epimerase activity [GO:0047938]	cytoplasm [GO:0005737]; cytosol [GO:0005829]	carbohydrate metabolic process [GO:0005975]; cellular response to DNA damage stimulus [GO:0006974]	9097040; 9278503; 16738553; 9298646; 10493123; 20693678	FALSE	FALSE	FALSE
P0A9W9	13	11	17	14	24	21	-0.30198995195508005	1.8825372949386068	1.4570686949671772	-0.15837597486886046	0.9120940074110362	0.6401802331291824	13.666666666666666	19.666666666666668	0.46463275522378605	1.7537684372055633	0.07947019339725822	0.3656669330388905	Protein YrdA OS=Escherichia coli (strain K12) OX=83333 GN=yrdA PE=1 SV=1	YRDA_ECOLI	Protein YrdA	yrdA	NA	NA	identical protein binding [GO:0042802]; zinc ion binding [GO:0008270]	cytosol [GO:0005829]; protein-containing complex [GO:0032991]	NA	9278503; 16738553; 10493123	FALSE	FALSE	FALSE
Q46871	0	0	5	2	2	5	1.2858664271392886	1.3401076844496458	0.411494669800366	1.3270508523013815	1.438162819078624	0.3506736159341975	1.6666666666666667	3	1.038629095771401	1.7536834185901973	0.07948476830743965	0.3656669330388905	NADPH-dependent ferric-chelate reductase OS=Escherichia coli (strain K12) OX=83333 GN=yqjH PE=1 SV=1	YQJH_ECOLI	NADPH-dependent ferric-chelate reductase (EC 1.16.1.9) (Ferric siderophore reductase)	yqjH	NA	FUNCTION: Plays a role in iron homeostasis under excess nickel conditions. {ECO:0000269|PubMed:21097627}.	FAD binding [GO:0071949]; ferric-chelate reductase (NADPH) activity [GO:0052851]; flavin adenine dinucleotide binding [GO:0050660]	cytosol [GO:0005829]	cellular response to iron ion starvation [GO:0010106]; cellular response to nickel ion [GO:0071289]; iron import into cell [GO:0033212]; siderophore-dependent iron import into cell [GO:0033214]; siderophore transport [GO:0015891]	9278503; 16738553; 18765906; 21097627	FALSE	FALSE	FALSE
P0AD12	3	1	7	9	6	5	1.409931326248598	1.7501577526663452	-0.1315191821734208	1.0640164464675874	1.6605552404150719	-0.06436388334464632	3.6666666666666665	6.666666666666667	0.886735934512671	1.7485456451433152	0.08036958894169675	0.366950623194326	Protein YeeZ OS=Escherichia coli (strain K12) OX=83333 GN=yeeZ PE=1 SV=1	YEEZ_ECOLI	Protein YeeZ	yeeZ	NA	NA	ATP binding [GO:0005524]; catalytic activity [GO:0003824]	cytosol [GO:0005829]	NA	9278503; 16738553; 10493123	FALSE	FALSE	FALSE
P0A720	0	1	1	4	1	3	1.818528795473844	-0.07618405212490857	1.2687103212146549	2.0640164464675874	-0.14679968164253215	1.3506736159341974	0.6666666666666666	2.6666666666666665	1.0892967935864175	1.7384334520705749	0.08213446658776533	0.373045286727154	Thymidylate kinase OS=Escherichia coli (strain K12) OX=83333 GN=tmk PE=1 SV=1	KTHY_ECOLI	Thymidylate kinase (EC 2.7.4.9) (Thymidine monophosphate kinase) (dTMP kinase) (TMPK)	tmk	ycfG	FUNCTION: Catalyzes the reversible phosphorylation of deoxythymidine monophosphate (dTMP) to deoxythymidine diphosphate (dTDP), using ATP as its preferred phosphoryl donor. Situated at the junction of both de novo and salvage pathways of deoxythymidine triphosphate (dTTP) synthesis, is essential for DNA synthesis and cellular growth.	ATP binding [GO:0005524]; thymidylate kinase activity [GO:0004798]; uridylate kinase activity [GO:0009041]	cytoplasm [GO:0005737]; cytosol [GO:0005829]	dTDP biosynthetic process [GO:0006233]; dTTP biosynthetic process [GO:0006235]; dUDP biosynthetic process [GO:0006227]; nucleobase-containing small molecule interconversion [GO:0015949]	8631667; 8905232; 9278503; 16738553; 8509334; 8505303; 11369858; 9826650	FALSE	FALSE	FALSE
P0AFC7	8	5	6	8	14	10	-0.38128953767201307	1.8332656591294232	1.5291619651258503	-0.2579116484197746	1.17512841324483	1.0027503125138908	6.333333333333333	10.666666666666666	0.6399890257796488	1.7211608767802915	0.08522163499253496	0.3822300280274627	NADH-quinone oxidoreductase subunit B OS=Escherichia coli (strain K12) OX=83333 GN=nuoB PE=1 SV=1	NUOB_ECOLI	NADH-quinone oxidoreductase subunit B (EC 7.1.1.-) (NADH dehydrogenase I subunit B) (NDH-1 subunit B) (NUO2)	nuoB	NA	FUNCTION: NDH-1 shuttles electrons from NADH, via FMN and iron-sulfur (Fe-S) centers, to quinones in the respiratory chain. The immediate electron acceptor for the enzyme in this species is ubiquinone. Couples the redox reaction to proton translocation (for every two electrons transferred, four hydrogen ions are translocated across the cytoplasmic membrane), and thus conserves the redox energy in…	4 iron, 4 sulfur cluster binding [GO:0051539]; iron ion binding [GO:0005506]; NADH dehydrogenase (ubiquinone) activity [GO:0008137]; quinone binding [GO:0048038]	membrane [GO:0016020]; NADH dehydrogenase complex [GO:0030964]; plasma membrane [GO:0005886]; plasma membrane respiratory chain complex I [GO:0045272]	aerobic respiration [GO:0009060]; electron transport coupled proton transport [GO:0015990]	7690854; 9205837; 9278503; 16738553; 9298646; 7607227	FALSE	FALSE	FALSE
P0AFI5	0	0	0	5	1	0	2.0331988362194795	0.9475899598667946	0	2.3270508523013818	0.8532003183574678	0	0	2	1.0600837235529499	1.7209592138178311	0.08525822527183173	0.3822300280274627	D-alanyl-D-alanine endopeptidase OS=Escherichia coli (strain K12) OX=83333 GN=pbpG PE=1 SV=2	PBP7_ECOLI	D-alanyl-D-alanine endopeptidase (DD-endopeptidase) (EC 3.4.21.-) (Penicillin-binding protein 7) (PBP-7)	pbpG	yohB	FUNCTION: Cell wall formation. May play a specialized role in remodeling the cell wall. Specifically hydrolyzes the DD-diaminopimelate-alanine bonds in high-molecular-mass murein sacculi.	endopeptidase activity [GO:0004175]; serine-type D-Ala-D-Ala carboxypeptidase activity [GO:0009002]	periplasmic space [GO:0042597]	cell wall organization [GO:0071555]; FtsZ-dependent cytokinesis [GO:0043093]; peptidoglycan biosynthetic process [GO:0009252]; peptidoglycan metabolic process [GO:0000270]; regulation of cell shape [GO:0008360]; response to drug [GO:0042493]	9278503; 16738553; 6386470; 7721700; 7925376	FALSE	FALSE	FALSE
P0A6N8	3	4	4	10	10	3	1.6068416966290966	1.4045247385761555	-0.03691313167449942	1.2015199702175225	0.9907038421074027	0.02874552104683502	3.6666666666666665	7.666666666666667	0.7403231111239201	1.7173014154854518	0.08592411355597135	0.3842225180917791	Elongation factor P-like protein OS=Escherichia coli (strain K12) OX=83333 GN=yeiP PE=1 SV=1	EFPL_ECOLI	Elongation factor P-like protein	yeiP	NA	NA	translation elongation factor activity [GO:0003746]	cytoplasm [GO:0005737]; cytosol [GO:0005829]	NA	9097040; 9278503; 16738553; 7764507; 10493123	FALSE	FALSE	FALSE
P0ACL9	0	1	2	5	8	0	2.0331988362194795	2.1753003557340813	-1.2421591557669291	2.3270508523013818	2.0231253197997803	-1.2342888847869586	1	4.333333333333333	1.038629095771401	1.712617218400316	0.08678298348802942	0.38700700419735934	Pyruvate dehydrogenase complex repressor OS=Escherichia coli (strain K12) OX=83333 GN=pdhR PE=1 SV=1	PDHR_ECOLI	Pyruvate dehydrogenase complex repressor	pdhR	aceC genA yacB	FUNCTION: Transcriptional repressor for the pyruvate dehydrogenase complex genes aceEF and lpd.	DNA binding [GO:0003677]; DNA-binding transcription factor activity [GO:0003700]	NA	negative regulation of transcription, DNA-templated [GO:0045892]; positive regulation of transcription, DNA-templated [GO:0045893]	6343085; 9278503; 16738553; 8262214	FALSE	FALSE	FALSE
P23843	100	84	115	123	105	116	0.12424875881168965	0.7906241675045209	2.049493739219567	0.038073179215305814	0.17172983678296516	0.36305734039002996	99.66666666666667	114.66666666666667	0.19095345212943365	1.7114778923238347	0.08699292889738913	0.38700700419735934	Periplasmic oligopeptide-binding protein OS=Escherichia coli (strain K12) OX=83333 GN=oppA PE=1 SV=2	OPPA_ECOLI	Periplasmic oligopeptide-binding protein	oppA	NA	FUNCTION: This protein is a component of the oligopeptide permease, a binding protein-dependent transport system, it binds peptides up to five amino acids long with high affinity.	oligopeptide binding [GO:1900750]; peptide transmembrane transporter activity [GO:1904680]	ATP-binding cassette (ABC) transporter complex [GO:0043190]; outer membrane-bounded periplasmic space [GO:0030288]	chaperone-mediated protein folding [GO:0061077]; oligopeptide transport [GO:0006857]; peptide transport [GO:0015833]; protein transport [GO:0015031]; response to heat [GO:0009408]	2187863; 9097039; 9278503; 16738553; 2015910; 9298646; 9600841	FALSE	FALSE	FALSE
P0A9M8	35	49	41	64	59	36	1.9816416102065042	0.40424777589592137	0.5676296812246254	0.5945311631663674	0.11623472419126149	0.16780955878438705	41.666666666666664	53	0.29285848204733866	1.7052150285779655	0.08815432813337291	0.3897281866453433	Phosphate acetyltransferase OS=Escherichia coli (strain K12) OX=83333 GN=pta PE=1 SV=2	PTA_ECOLI	Phosphate acetyltransferase (EC 2.3.1.8) (Phosphotransacetylase)	pta	NA	FUNCTION: Involved in acetate metabolism. Catalyzes the reversible interconversion of acetyl-CoA and acetyl phosphate. The direction of the overall reaction changes depending on growth conditions. On minimal medium acetyl-CoA is generated. In rich medium acetyl-CoA is converted to acetate and allowing the cell to dump the excess of acetylation potential in exchange for energy in the form of ATP (…	phosphate acetyltransferase activity [GO:0008959]; zinc ion binding [GO:0008270]	cytosol [GO:0005829]	acetate biosynthetic process [GO:0019413]; acetate catabolic process [GO:0045733]; acetate metabolic process [GO:0006083]; acetyl-CoA biosynthetic process from acetate [GO:0019427]; L-threonine catabolic process to propionate [GO:0070689]	7883769; 7918659; 9205837; 9278503; 16738553; 2536666; 10542166; 15687190; 16080684; 19852855; 20236319	FALSE	FALSE	FALSE
P10346	5	7	3	12	12	4	1.3127253833125039	0.914101328154189	0.7254508592661942	0.8575655690001616	0.55364003649856	0.67260171082156	5	9.333333333333334	0.6946024387734272	1.704498250185127	0.08828804268619672	0.3897281866453433	Glutamine transport ATP-binding protein GlnQ OS=Escherichia coli (strain K12) OX=83333 GN=glnQ PE=1 SV=1	GLNQ_ECOLI	Glutamine transport ATP-binding protein GlnQ	glnQ	NA	FUNCTION: Part of the binding-protein-dependent transport system for glutamine. Probably responsible for energy coupling to the transport system.	ABC-type amino acid transporter activity [GO:0015424]; ATP binding [GO:0005524]	plasma membrane [GO:0005886]	NA	3027504; 8905232; 9278503; 16738553; 9298644; 16079137	FALSE	FALSE	FALSE
P0ACE3	0	0	0	0	2	2	0	1.3401076844496458	1.6101761798105343	0	1.438162819078624	1.9356361166553537	0	1.3333333333333333	1.1245996452446592	1.7033471832164244	0.08850311558401455	0.3897281866453433	Hemolysin expression-modulating protein Hha OS=Escherichia coli (strain K12) OX=83333 GN=hha PE=1 SV=1	HHA_ECOLI	Hemolysin expression-modulating protein Hha	hha	NA	FUNCTION: Down-regulates hemolysin (hly) expression in complex with H-NS (PubMed:1956303, PubMed:10778755, PubMed:11790731, PubMed:21600204). Stimulates transposition events in vivo (PubMed:8145648). Modifies the set of genes regulated by H-NS; Hha and Cnu (YdgT) increase the number of genes DNA bound by H-NS/StpA and may also modulate the oligomerization of the H-NS/StpA-complex (PubMed:23543115…	DNA binding [GO:0003677]	cytosol [GO:0005829]	regulation of gene expression [GO:0010468]	1956303; 9278503; 16738553; 1484495; 8145648; 10322001; 10778755; 11790731; 14727089; 16317765; 16650431; 18545668; 19909729; 21600204; 23543115; 11854485; 26085102	FALSE	FALSE	FALSE
P36659	0	2	3	9	8	0	2.7279396652750707	1.729937453216327	-1.5213461375730535	3.0640164464675874	1.438162819078624	-1.6493263840658026	1.6666666666666667	5.666666666666667	0.9509509604934696	1.695406952316882	0.08999824796622748	0.3943105056096078	Curved DNA-binding protein OS=Escherichia coli (strain K12) OX=83333 GN=cbpA PE=1 SV=2	CBPA_ECOLI	Curved DNA-binding protein	cbpA	NA	FUNCTION: DNA-binding protein that preferentially recognizes a curved DNA sequence. It is probably a functional analog of DnaJ; displays overlapping activities with DnaJ, but functions under different conditions, probably acting as a molecular chaperone in an adaptive response to environmental stresses other than heat shock. Lacks autonomous chaperone activity; binds native substrates and targets…	bent DNA binding [GO:0003681]; unfolded protein binding [GO:0051082]	cytoplasm [GO:0005737]; nucleoid [GO:0009295]	chaperone cofactor-dependent protein refolding [GO:0051085]; protein refolding [GO:0042026]	8302830; 8905232; 9278503; 16738553; 7997164; 7601860; 8824642; 10551881; 10947847; 15184371; 17337578	FALSE	FALSE	FALSE
P00894	0	0	0	2	3	0	1.2858664271392886	1.641306072524243	0	1.3270508523013815	1.853200318357468	0	0	1.6666666666666667	1.0600837235529499	1.6900038306452099	0.09102722179097578	0.39582012483043355	Acetolactate synthase isozyme 3 small subunit OS=Escherichia coli (strain K12) OX=83333 GN=ilvH PE=1 SV=3	ILVH_ECOLI	Acetolactate synthase isozyme 3 small subunit (EC 2.2.1.6) (ALS-III) (Acetohydroxy-acid synthase III small subunit) (AHAS-III)	ilvH	brnP	NA	acetolactate synthase activity [GO:0003984]; acetolactate synthase regulator activity [GO:1990610]	cytosol [GO:0005829]	isoleucine biosynthetic process [GO:0009097]; valine biosynthetic process [GO:0009099]	6308579; 1630901; 9278503; 16738553; 1851954; 2198273	FALSE	FALSE	FALSE
P09155	0	0	0	2	3	0	1.2858664271392886	1.641306072524243	0	1.3270508523013815	1.853200318357468	0	0	1.6666666666666667	1.0600837235529499	1.6900038306452099	0.09102722179097578	0.39582012483043355	Ribonuclease D OS=Escherichia coli (strain K12) OX=83333 GN=rnd PE=1 SV=1	RND_ECOLI	Ribonuclease D (RNase D) (EC 3.1.13.5)	rnd	NA	FUNCTION: Exonuclease involved in the 3' processing of various precursor tRNAs. Initiates hydrolysis at the 3'-terminus of an RNA molecule and releases 5'-mononucleotides. {ECO:0000255|HAMAP-Rule:MF_01899, ECO:0000269|PubMed:3041371, ECO:0000269|PubMed:6263886}.	3'-5'-exoribonuclease activity [GO:0000175]; nucleic acid binding [GO:0003676]; nucleotide binding [GO:0000166]; ribonuclease D activity [GO:0033890]	cytoplasm [GO:0005737]	tRNA 3'-end processing [GO:0042780]	3041371; 9097040; 9278503; 16738553; 8107670; 6263886; 16004870	FALSE	FALSE	FALSE
P0A7T7	7	14	13	20	23	9	2.0185486788601446	1.1544805476286462	-0.2497836528330051	1.1344057743589855	0.5312722234701055	-0.13475321123604414	11.333333333333334	17.333333333333332	0.5103082621976823	1.68773661885755	0.09146179907344607	0.39671555348107235	30S ribosomal protein S18 OS=Escherichia coli (strain K12) OX=83333 GN=rpsR PE=1 SV=2	RS18_ECOLI	30S ribosomal protein S18 (Small ribosomal subunit protein bS18)	rpsR	NA	FUNCTION: Binds as a heterodimer with protein S6 to the central domain of the 16S rRNA, where it helps stabilize the platform of the 30S subunit.	mRNA 5'-UTR binding [GO:0048027]; small ribosomal subunit rRNA binding [GO:0070181]; structural constituent of ribosome [GO:0003735]	cytosol [GO:0005829]; cytosolic small ribosomal subunit [GO:0022627]	translation [GO:0006412]	3528756; 7610040; 9278503; 16738553; 776663; 7556101; 10094780; 24524803; 12244297; 12809609; 16272117; 27906160; 27906161; 27934701; 28077875	FALSE	FALSE	FALSE
P0ABI4	1	1	0	2	3	2	0.4149049652411672	0.8937464606091158	1.6101761798105343	0.32705085230138153	0.8532003183574678	1.9356361166553537	0.6666666666666666	2.3333333333333335	1.038629095771401	1.685185903846384	0.09195270982848829	0.39732895354597547	Magnesium transport protein CorA OS=Escherichia coli (strain K12) OX=83333 GN=corA PE=1 SV=1	CORA_ECOLI	Magnesium transport protein CorA	corA	NA	FUNCTION: Mediates influx of magnesium ions. Can also mediate cobalt and manganese uptake (PubMed:780341). Alternates between open and closed states. Activated by low cytoplasmic Mg(2+) levels. Inactive when cytoplasmic Mg(2+) levels are high (By similarity). {ECO:0000250|UniProtKB:Q9WZ31, ECO:0000269|PubMed:780341}.	cobalt ion transmembrane transporter activity [GO:0015087]; magnesium ion transmembrane transporter activity [GO:0015095]; nickel cation transmembrane transporter activity [GO:0015099]	integral component of membrane [GO:0016021]; plasma membrane [GO:0005886]	cobalt ion transport [GO:0006824]; magnesium ion transport [GO:0015693]; nickel cation transmembrane transport [GO:0035444]	8314774; 1379743; 8346018; 9278503; 16738553; 780341; 15919996	FALSE	FALSE	FALSE
P77674	0	0	0	3	2	0	1.5748752228912744	1.3401076844496458	0	1.7420883515802252	1.438162819078624	0	0	1.6666666666666667	1.0600837235529497	1.6829661662364381	0.0923816413370904	0.3977224509177465	Gamma-aminobutyraldehyde dehydrogenase OS=Escherichia coli (strain K12) OX=83333 GN=patD PE=1 SV=1	ABDH_ECOLI	Gamma-aminobutyraldehyde dehydrogenase (ABALDH) (EC 1.2.1.19) (1-pyrroline dehydrogenase) (4-aminobutanal dehydrogenase) (5-aminopentanal dehydrogenase) (EC 1.2.1.-)	patD	prr ydcW	FUNCTION: Catalyzes the oxidation 4-aminobutanal (gamma-aminobutyraldehyde) to 4-aminobutanoate (gamma-aminobutyrate or GABA) (PubMed:3510672, PubMed:16023116). This is the second step in one of two pathways for putrescine degradation, where putrescine is converted into 4-aminobutanoate via 4-aminobutanal, which allows E.coli to grow on putrescine as the sole nitrogen source (PubMed:3510672, PubM…	1-pyrroline dehydrogenase activity [GO:0033737]; aldehyde dehydrogenase (NAD+) activity [GO:0004029]; aminobutyraldehyde dehydrogenase activity [GO:0019145]; identical protein binding [GO:0042802]; NAD binding [GO:0051287]	cytosol [GO:0005829]	L-lysine catabolic process [GO:0019477]; protein homotetramerization [GO:0051289]; putrescine catabolic process [GO:0009447]	9097039; 9278503; 16738553; 3510672; 16023116; 22636776; 28522202; 30498244; 15381418	FALSE	FALSE	FALSE
P75914	0	0	4	2	5	2	1.2858664271392886	2.1189584939860984	-0.5047101906004685	1.3270508523013815	2.4381628190786238	-0.3862919782320088	1.3333333333333333	3	1.1263072310493323	1.6743820203493607	0.09405554408318553	0.4039266559017992	Probable phosphatase YcdX OS=Escherichia coli (strain K12) OX=83333 GN=ycdX PE=1 SV=1	YCDX_ECOLI	Probable phosphatase YcdX (EC 3.1.3.-)	ycdX	NA	FUNCTION: Hydrolyzes p-nitrophenyl phosphate (pNPP) in vitro. Involved in the swarming motility process. {ECO:0000269|PubMed:21965574}.	identical protein binding [GO:0042802]; phosphatase activity [GO:0016791]; phosphoric ester hydrolase activity [GO:0042578]; zinc ion binding [GO:0008270]	cytosol [GO:0005829]	bacterial-type flagellum-dependent swarming motility [GO:0071978]	8905232; 9278503; 16738553; 21965574; 12661000	FALSE	FALSE	FALSE
P0AG18	7	7	12	16	14	10	1.428414649684844	1.2831439301866034	0.18032433155978014	0.8295511928305647	0.7600909139659863	0.1096655164304027	8.666666666666666	13.333333333333334	0.5664358744089846	1.669629377379698	0.09499271433607408	0.404231787966542	N5-carboxyaminoimidazole ribonucleotide mutase OS=Escherichia coli (strain K12) OX=83333 GN=purE PE=1 SV=2	PURE_ECOLI	N5-carboxyaminoimidazole ribonucleotide mutase (N5-CAIR mutase) (EC 5.4.99.18) (5-(carboxyamino)imidazole ribonucleotide mutase)	purE	NA	FUNCTION: Catalyzes the conversion of N5-carboxyaminoimidazole ribonucleotide (N5-CAIR) to 4-carboxy-5-aminoimidazole ribonucleotide (CAIR). {ECO:0000255|HAMAP-Rule:MF_01929, ECO:0000269|PubMed:8117684}.	5-(carboxyamino)imidazole ribonucleotide mutase activity [GO:0034023]; identical protein binding [GO:0042802]	cytosol [GO:0005829]	'de novo' IMP biosynthetic process [GO:0006189]	2464576; 2644189; 9278503; 16738553; 1534690; 8117684; 10074353; 10574791	FALSE	FALSE	FALSE
P24216	0	0	2	2	2	2	1.2858664271392886	1.3401076844496458	0.2602335193875655	1.3270508523013815	1.438162819078624	0.3506736159341975	0.6666666666666666	2	1.038629095771401	1.6663527526814343	0.09564317541540084	0.404231787966542	Flagellar hook-associated protein 2 OS=Escherichia coli (strain K12) OX=83333 GN=fliD PE=1 SV=5	FLID_ECOLI	Flagellar hook-associated protein 2 (HAP2) (Filament cap protein) (Flagellar cap protein)	fliD	flaV flbC	FUNCTION: Required for the morphogenesis and for the elongation of the flagellar filament by facilitating polymerization of the flagellin monomers at the tip of growing filament. Forms a capping structure, which prevents flagellin subunits (transported through the central channel of the flagellum) from leaking out without polymerization at the distal end.	NA	bacterial-type flagellum filament cap [GO:0009421]; bacterial-type flagellum hook [GO:0009424]; extracellular region [GO:0005576]	bacterial-type flagellum-dependent cell motility [GO:0071973]; cell adhesion [GO:0007155]	1527488; 9097040; 9278503; 16738553; 2659972; 6305924	FALSE	FALSE	FALSE
P0AF18	0	0	2	2	2	2	1.2858664271392886	1.3401076844496458	0.2602335193875655	1.3270508523013815	1.438162819078624	0.3506736159341975	0.6666666666666666	2	1.038629095771401	1.6663527526814343	0.09564317541540084	0.404231787966542	N-acetylglucosamine-6-phosphate deacetylase OS=Escherichia coli (strain K12) OX=83333 GN=nagA PE=1 SV=1	NAGA_ECOLI	N-acetylglucosamine-6-phosphate deacetylase (GlcNAc 6-P deacetylase) (EC 3.5.1.25)	nagA	NA	FUNCTION: Involved in the first step in the biosynthesis of amino-sugar-nucleotides. Catalyzes the hydrolysis of the N-acetyl group of N-acetylglucosamine-6-phosphate (GlcNAc-6-P) to yield glucosamine 6-phosphate and acetate. In vitro, can also hydrolyze substrate analogs such as N-thioacetyl-D-glucosamine-6-phosphate, N-trifluoroacetyl-D-glucosamine-6-phosphate, N-acetyl-D-glucosamine-6-sulfate,…	N-acetylgalactosamine-6-phosphate deacetylase activity [GO:0047419]; N-acetylglucosamine-6-phosphate deacetylase activity [GO:0008448]; zinc ion binding [GO:0008270]	NA	carbohydrate metabolic process [GO:0005975]; N-acetylglucosamine catabolic process [GO:0006046]; N-acetylneuraminate catabolic process [GO:0019262]; protein homotetramerization [GO:0051289]	2668691; 2190615; 8905232; 9278503; 16738553; 4861885; 8349539; 9143339; 10771446; 12813061; 17567047; 16630633; 17567048	FALSE	FALSE	FALSE
P0AEJ2	0	3	7	5	8	4	2.0331988362194795	1.3312218538311584	-0.4806931152164243	2.3270508523013818	1.02312531979978	-0.32739828917844005	3.3333333333333335	5.666666666666667	1.0075926276409073	1.66492089160008	0.09592853957564665	0.404231787966542	Isochorismate synthase EntC OS=Escherichia coli (strain K12) OX=83333 GN=entC PE=1 SV=1	ENTC_ECOLI	Isochorismate synthase EntC (EC 5.4.4.2) (Isochorismate mutase)	entC	NA	FUNCTION: Involved in the biosynthesis of the siderophore enterobactin (macrocyclic trimeric lactone of N-(2,3-dihydroxybenzoyl)-serine). Catalyzes the reversible conversion of chorismate to isochorismate. {ECO:0000269|PubMed:17243787, ECO:0000269|PubMed:20079748, ECO:0000269|PubMed:2139795, ECO:0000269|PubMed:2536681, ECO:0000269|PubMed:8655506, ECO:0000269|PubMed:9795253}.	isochorismate synthase activity [GO:0008909]; magnesium ion binding [GO:0000287]	NA	enterobactin biosynthetic process [GO:0009239]	2110093; 2536681; 9278503; 16738553; 2139473; 2139795; 2521621; 8655506; 9795253; 17243787; 22096151; 20079748	FALSE	FALSE	FALSE
P0ABS1	7	11	7	15	17	8	1.2666088716087343	0.850721484931829	0.7644275870124368	0.7420883515802252	0.4381628190786239	0.5205986173765099	8.333333333333334	13.333333333333334	0.5669499293451197	1.6637837244496672	0.09615565762717738	0.404231787966542	RNA polymerase-binding transcription factor DksA OS=Escherichia coli (strain K12) OX=83333 GN=dksA PE=1 SV=1	DKSA_ECOLI	RNA polymerase-binding transcription factor DksA (DnaK suppressor protein)	dksA	NA	FUNCTION: Transcription factor that acts by binding directly to the RNA polymerase (RNAP). Required for negative regulation of rRNA expression and positive regulation of several amino acid biosynthesis promoters. Also required for regulation of fis expression. Binding to RNAP disrupts interaction of RNAP with DNA, inhibits formation of initiation complexes, and amplifies effects of ppGpp and the …	zinc ion binding [GO:0008270]	cytoplasm [GO:0005737]; cytosol [GO:0005829]	double-strand break repair [GO:0006302]; regulation of gene expression [GO:0010468]	2180916; 8202364; 9278503; 16738553; 2013578; 9298646; 9600841; 12142416; 15294157; 15948952; 16858726; 16885445; 21488981; 22210857; 15294156	FALSE	FALSE	FALSE
P0A951	0	0	2	6	4	0	2.2272816509986537	1.8952355493329711	-1.2421591557669291	2.5494432736378294	2.17512841324483	-1.2342888847869586	0.6666666666666666	3.3333333333333335	1.1634276006985669	1.6629754923919313	0.09631734134245673	0.404231787966542	Spermidine N(1)-acetyltransferase OS=Escherichia coli (strain K12) OX=83333 GN=speG PE=1 SV=2	ATDA_ECOLI	Spermidine N(1)-acetyltransferase (SAT) (EC 2.3.1.57) (Spermidine/spermine N(1)-acetyltransferase) (SSAT)	speG	NA	FUNCTION: Involved in the protection against polyamine toxicity by regulating their concentration (PubMed:7642535, PubMed:10986239). Catalyzes the transfer of an acetyl group from acetyl coenzyme A (AcCoA) to the primary amino groups of spermidine to yield N(1)- and N(8)-acetylspermidine (PubMed:8077207, PubMed:7052085, PubMed:6297970). It can also use spermine, but not putrescine (PubMed:7052085…	diamine N-acetyltransferase activity [GO:0004145]; identical protein binding [GO:0042802]; magnesium ion binding [GO:0000287]	cytoplasm [GO:0005737]; protein-containing complex [GO:0032991]	polyamine catabolic process [GO:0006598]	8077207; 9097039; 9278503; 16738553; 7052085; 6297970; 2061318; 7642535; 10986239; 30562360; 33826189; 23908034; 31205017	FALSE	FALSE	FALSE
P0AGG8	3	6	8	11	9	8	1.7914452649796648	0.5671684578442638	0.5205412904395041	1.3270508523013815	0.3677734911872258	0.3506736159341975	5.666666666666667	9.333333333333334	0.6818326531409349	1.6622809219463037	0.0964564612208348	0.404231787966542	Metalloprotease TldD OS=Escherichia coli (strain K12) OX=83333 GN=tldD PE=1 SV=1	TLDD_ECOLI	Metalloprotease TldD (EC 3.4.-.-)	tldD	yhdO	FUNCTION: Metalloprotease involved in CcdA degradation. Suppresses the inhibitory activity of the carbon storage regulator (CsrA). {ECO:0000269|PubMed:12029038}.	metallopeptidase activity [GO:0008237]	cytosol [GO:0005829]	proteolysis [GO:0006508]	8604133; 9278503; 16738553; 12029038	FALSE	FALSE	FALSE
P22523	18	27	26	42	44	14	2.3757204444761806	1.5676333594294614	-1.090986483907219	0.9204255928387379	0.5376984926295383	-0.49732329062075253	23.666666666666668	33.333333333333336	0.32026693161584124	1.646815040028781	0.09959606901066625	0.4124721464082636	Chromosome partition protein MukB OS=Escherichia coli (strain K12) OX=83333 GN=mukB PE=1 SV=2	MUKB_ECOLI	Chromosome partition protein MukB (Structural maintenance of chromosome-related protein)	mukB	NA	FUNCTION: Plays a central role in chromosome condensation, segregation and cell cycle progression. Functions as a homodimer, which is essential for chromosome partition. Involved in negative DNA supercoiling in vivo, and by this means organizes and compacts chromosomes. May achieve or facilitate chromosome segregation by condensation of DNA from both sides of a centrally located replisome during …	ATP binding [GO:0005524]; DNA binding [GO:0003677]; GTP binding [GO:0005525]; identical protein binding [GO:0042802]	condensin complex [GO:0000796]; cytosol [GO:0005829]; nucleoid [GO:0009295]	cell division [GO:0051301]; chromosome condensation [GO:0030261]; chromosome segregation [GO:0007059]; DNA replication [GO:0006260]; sister chromatid cohesion [GO:0007062]	1989883; 7988894; 8905232; 9278503; 16738553; 7513784; 20921377; 1464330; 9688555; 10545099; 10660686; 11886550; 12885413; 22380631; 10545328	FALSE	FALSE	FALSE
P0ACP7	13	26	15	28	32	15	1.7437332206194347	0.3789403258308356	0.712899191057911	0.7927144246501935	0.1427069355524525	0.3506736159341975	18	25	0.4286983253789478	1.6371186833071125	0.10160567348425546	0.41972819879805534	HTH-type transcriptional repressor PurR OS=Escherichia coli (strain K12) OX=83333 GN=purR PE=1 SV=2	PURR_ECOLI	HTH-type transcriptional repressor PurR (Pur regulon repressor) (Purine nucleotide synthesis repressor)	purR	NA	FUNCTION: Is the main repressor of the genes involved in the de novo synthesis of purine nucleotides, regulating purB, purC, purEK, purF, purHD, purL, purMN and guaBA expression. In addition, it participates in the regulation or coregulation of genes involved in de novo pyrimidine nucleotide biosynthesis, salvage and uptake (pyrC, pyrD, carAB and codBA), and of several genes encoding enzymes nece…	DNA-binding transcription factor activity [GO:0003700]; DNA-binding transcription repressor activity [GO:0001217]; guanine binding [GO:0002057]; transcription cis-regulatory region binding [GO:0000976]	cytosol [GO:0005829]	negative regulation of purine nucleotide biosynthetic process [GO:1900372]; negative regulation of transcription, DNA-templated [GO:0045892]; purine nucleotide biosynthetic process [GO:0006164]; regulation of transcription, DNA-templated [GO:0006355]	3058704; 2404765; 9097039; 9278503; 16738553; 2211500; 1400170; 14741201; 7973627; 7553867; 8591032; 9278422; 9454587; 9628480; 10438625; 11781089	FALSE	FALSE	FALSE
P0AG63	6	5	8	11	12	8	0.8253671363554447	1.4783484131693283	0.5205412904395041	0.5196959302437774	0.9686775357774037	0.3506736159341975	6.333333333333333	10.333333333333334	0.6130156939851261	1.630585446814017	0.1029778220207117	0.42239255139221865	30S ribosomal protein S17 OS=Escherichia coli (strain K12) OX=83333 GN=rpsQ PE=1 SV=2	RS17_ECOLI	30S ribosomal protein S17 (Small ribosomal subunit protein uS17)	rpsQ	neaA	FUNCTION: One of the primary rRNA binding proteins, it binds specifically to the 5'-end of 16S ribosomal RNA (PubMed:4598121). Also plays a role in translational accuracy; neamine-resistant ribosomes show reduced neamine-induced misreading in vitro (PubMed:765484, PubMed:781296). {ECO:0000269|PubMed:4598121, ECO:0000269|PubMed:765484, ECO:0000269|PubMed:781296}.	rRNA binding [GO:0019843]; small ribosomal subunit rRNA binding [GO:0070181]; structural constituent of ribosome [GO:0003735]	cytosolic small ribosomal subunit [GO:0022627]	response to antibiotic [GO:0046677]; ribosomal small subunit assembly [GO:0000028]; translation [GO:0006412]	3892488; 9278503; 16738553; 344065; 151587; 9868784; 7556101; 4598121; 9298644; 24524803; 108517; 3926498; 10094780; 765484; 781296; 12244297; 12809609; 16272117; 27906160; 27906161; 27934701; 28077875	FALSE	FALSE	FALSE
P0AFD1	0	0	2	2	4	1	1.2858664271392886	1.8952355493329711	-0.35687127252386847	1.3270508523013815	2.17512841324483	-0.23428888478695875	0.6666666666666666	2.3333333333333335	1.0892967935864175	1.63057035717821	0.10298100820686368	0.42239255139221865	NADH-quinone oxidoreductase subunit E OS=Escherichia coli (strain K12) OX=83333 GN=nuoE PE=1 SV=1	NUOE_ECOLI	NADH-quinone oxidoreductase subunit E (EC 7.1.1.-) (NADH dehydrogenase I subunit E) (NDH-1 subunit E) (NUO5)	nuoE	NA	FUNCTION: NDH-1 shuttles electrons from NADH, via FMN and iron-sulfur (Fe-S) centers, to quinones in the respiratory chain. The immediate electron acceptor for the enzyme in this species is believed to be ubiquinone. Couples the redox reaction to proton translocation (for every two electrons transferred, four hydrogen ions are translocated across the cytoplasmic membrane), and thus conserves the …	2 iron, 2 sulfur cluster binding [GO:0051537]; metal ion binding [GO:0046872]; oxidoreductase activity [GO:0016491]; quinone binding [GO:0048038]	NADH dehydrogenase complex [GO:0030964]; plasma membrane [GO:0005886]; plasma membrane respiratory chain complex I [GO:0045272]	NA	7690854; 8157582; 9205837; 9278503; 16738553; 7607227	FALSE	FALSE	FALSE
P62517	1	0	0	7	1	0	1.8615266070924452	0.9475899598667946	0	1.7420883515802252	0.8532003183574678	0	0.3333333333333333	2.6666666666666665	0.8650962233125643	1.6218442061189546	0.10483671044518847	0.4273228009227948	Glucans biosynthesis glucosyltransferase H OS=Escherichia coli (strain K12) OX=83333 GN=mdoH PE=1 SV=1	OPGH_ECOLI	Glucans biosynthesis glucosyltransferase H (EC 2.4.1.-)	mdoH	opgH	FUNCTION: Involved in the biosynthesis of osmoregulated periplasmic glucans (OPGs).	hexosyltransferase activity [GO:0016758]	integral component of membrane [GO:0016021]; plasma membrane [GO:0005886]	beta-glucan biosynthetic process [GO:0051274]	7934824; 8905232; 9278503; 16738553; 9352918; 15919996	FALSE	FALSE	FALSE
P0A784	4	6	12	10	13	10	1.2544199382145262	1.3736834936418059	0.18032433155978014	0.8795918753301604	0.8532003183574677	0.1096655164304027	7.333333333333333	11	0.6141525700393435	1.621446525207911	0.10492190962138939	0.4273228009227948	Oligoribonuclease OS=Escherichia coli (strain K12) OX=83333 GN=orn PE=1 SV=2	ORN_ECOLI	Oligoribonuclease (EC 3.1.-.-)	orn	o204a yjeR	FUNCTION: 3'-to-5' exoribonuclease specific for small oligoribonucleotides 2 to 5 nucleotides in length, as well as small (2 to 5 nucleotides) ssDNA oligomers. Probably responsible for the final step in mRNA degradation. {ECO:0000269|PubMed:16682444, ECO:0000269|PubMed:7608090, ECO:0000269|PubMed:9573169}.	3'-5'-exoribonuclease activity [GO:0000175]; metal ion binding [GO:0046872]; nucleic acid binding [GO:0003676]; oligoribonucleotidase activity [GO:0034611]; single-stranded DNA 3'-5' exodeoxyribonuclease activity [GO:0008310]	cytosol [GO:0005829]	RNA catabolic process [GO:0006401]	7610040; 9278503; 16738553; 9573169; 7608090; 10200269; 16682444; 15039570	FALSE	FALSE	FALSE
P25666	0	0	0	1	4	0	0.9092351070987831	1.8952355493329711	0	0.7420883515802252	2.17512841324483	0	0	1.6666666666666667	0.9724055882750183	1.6191618884252799	0.10541243571371496	0.42831516619038745	Protein HtrL OS=Escherichia coli (strain K12) OX=83333 GN=htrL PE=2 SV=2	HTRL_ECOLI	Protein HtrL	htrL	yibB	NA	NA	NA	NA	8041620; 9278503; 16738553; 2198271; 3287333; 10899145	FALSE	FALSE	FALSE
P0A7Z4	53	54	56	69	89	44	0.4029749039478763	2.290114945453015	0.09109944442035971	0.11648386636172328	0.5636937011624827	0.009636698099130411	54.333333333333336	67.33333333333333	0.22993808854111214	1.6074524382625734	0.1079551548235559	0.43497933629160646	DNA-directed RNA polymerase subunit alpha OS=Escherichia coli (strain K12) OX=83333 GN=rpoA PE=1 SV=1	RPOA_ECOLI	DNA-directed RNA polymerase subunit alpha (RNAP subunit alpha) (EC 2.7.7.6) (RNA polymerase subunit alpha) (Transcriptase subunit alpha)	rpoA	pez phs sez	FUNCTION: DNA-dependent RNA polymerase (RNAP) catalyzes the transcription of DNA into RNA using the four ribonucleoside triphosphates as substrates. This subunit plays an important role in subunit assembly since its dimerization is the first step in the sequential assembly of subunits to form the holoenzyme. {ECO:0000269|PubMed:1646077, ECO:0000269|PubMed:24843001}.; FUNCTION: Part of the process…	DNA binding [GO:0003677]; DNA-directed 5'-3' RNA polymerase activity [GO:0003899]; protein dimerization activity [GO:0046983]	cytoplasm [GO:0005737]; cytosol [GO:0005829]; membrane [GO:0016020]	transcription, DNA-templated [GO:0006351]	323055; 6379605; 2989779; 2235479; 9278503; 16738553; 387752; 9298646; 3894886; 1095419; 9298644; 1646077; 8978616; 4371081; 10634320; 15489438; 21696463; 7491496; 9657722; 12202833; 19903881; 24843001; 32871103	FALSE	FALSE	FALSE
P0ABA6	18	14	27	28	19	30	0.8351164719108185	0.5623768247719847	1.383960157257579	0.3521418332642122	0.2682378176363115	0.49751500426346856	19.666666666666668	25.666666666666668	0.3726315517213308	1.605872900370894	0.10830183891115037	0.43497933629160646	ATP synthase gamma chain OS=Escherichia coli (strain K12) OX=83333 GN=atpG PE=1 SV=1	ATPG_ECOLI	ATP synthase gamma chain (ATP synthase F1 sector gamma subunit) (F-ATPase gamma subunit)	atpG	papC uncG	FUNCTION: Produces ATP from ADP in the presence of a proton gradient across the membrane. The gamma chain is believed to be important in regulating ATPase activity and the flow of protons through the CF(0) complex.	ATP binding [GO:0005524]; proton-transporting ATPase activity, rotational mechanism [GO:0046961]; proton-transporting ATP synthase activity, rotational mechanism [GO:0046933]	membrane [GO:0016020]; plasma membrane [GO:0005886]; proton-transporting ATP synthase complex, catalytic core F(1) [GO:0045261]	ATP synthesis coupled proton transport [GO:0015986]; plasma membrane ATP synthesis coupled proton transport [GO:0042777]	6395859; 6272217; 6277310; 6301339; 7686882; 9278503; 16738553; 7508444; 2138624; 16079137; 10570135	FALSE	FALSE	FALSE
P0A7L3	21	22	16	23	45	16	-0.32946662327589543	2.3745899076994497	0.7362966329315466	-0.1323807663359157	0.8532003183574677	0.3506736159341975	19.666666666666668	28	0.3571643893185832	1.6058535380143542	0.10830609410834237	0.43497933629160646	50S ribosomal protein L20 OS=Escherichia coli (strain K12) OX=83333 GN=rplT PE=1 SV=2	RL20_ECOLI	50S ribosomal protein L20 (Large ribosomal subunit protein bL20)	rplT	pdzA	FUNCTION: One of the primary rRNA binding proteins, it binds close to the 5'-end of the 23S rRNA. It is important during the early stages of 50S assembly. {ECO:0000269|PubMed:3298242}.	large ribosomal subunit rRNA binding [GO:0070180]; mRNA binding [GO:0003729]; structural constituent of ribosome [GO:0003735]; translation repressor activity, mRNA regulatory element binding [GO:0000900]	cytosol [GO:0005829]; cytosolic large ribosomal subunit [GO:0022625]	ribosomal large subunit assembly [GO:0000027]; translation [GO:0006412]	6317865; 6397321; 9097039; 9278503; 16738553; 381019; 3158742; 3298242; 2665813; 10094780; 24524803; 12809609; 16272117; 25310980; 24844575; 27906160; 27906161; 27934701; 28077875	FALSE	FALSE	FALSE
P0AEQ6	1	0	0	4	3	0	1.1346704409703927	1.641306072524243	0	1.0640164464675874	1.853200318357468	0	0.3333333333333333	2.3333333333333335	0.9724055882750184	1.6027107873302069	0.10899852080257204	0.43674926926665697	Glutamine transport system permease protein GlnP OS=Escherichia coli (strain K12) OX=83333 GN=glnP PE=1 SV=1	GLNP_ECOLI	Glutamine transport system permease protein GlnP	glnP	NA	FUNCTION: Part of the binding-protein-dependent transport system for glutamine; probably responsible for the translocation of the substrate across the membrane.	transmembrane transporter activity [GO:0022857]	ATP-binding cassette (ABC) transporter complex [GO:0043190]; plasma membrane [GO:0005886]	amino acid transport [GO:0006865]	3027504; 8905232; 9278503; 16738553; 15919996	FALSE	FALSE	FALSE
P0A6J5	16	9	13	21	18	15	0.24609366640694658	1.4550339101028098	1.0699868524763845	0.11405712896718324	0.7791997369136908	0.5433186938765935	12.666666666666666	18	0.47885851991915585	1.5999036615304045	0.10961995693323404	0.43700991148568336	D-amino acid dehydrogenase OS=Escherichia coli (strain K12) OX=83333 GN=dadA PE=1 SV=1	DADA_ECOLI	D-amino acid dehydrogenase (EC 1.4.99.-) (D-alanine dehydrogenase)	dadA	dadR	FUNCTION: Catalyzes the oxidative deamination of D-amino acids. Has broad substrate specificity; is mostly active on D-alanine, and to a lesser extent, on several other D-amino acids such as D-methionine, D-serine and D-proline, but not on L-alanine. Participates in the utilization of L-alanine and D-alanine as the sole source of carbon, nitrogen and energy for growth. Is also able to oxidize D-a…	D-amino-acid dehydrogenase activity [GO:0008718]; oxidoreductase activity [GO:0016491]	cytoplasm [GO:0005737]; plasma membrane [GO:0005886]	D-alanine catabolic process [GO:0055130]; L-alanine oxidation to pyruvate via D-alanine [GO:0019480]	7906689; 8905232; 9278503; 16738553; 13292; 10383414; 15358424; 21754980	FALSE	FALSE	FALSE
P0C0R7	0	4	0	3	9	0	1.5748752228912744	1.1946849096307015	0	1.7420883515802252	0.8532003183574677	0	1.3333333333333333	4	0.8650962233125643	1.5990062880484184	0.10981920542233886	0.43700991148568336	Ribosomal RNA large subunit methyltransferase E OS=Escherichia coli (strain K12) OX=83333 GN=rlmE PE=1 SV=1	RLME_ECOLI	Ribosomal RNA large subunit methyltransferase E (EC 2.1.1.166) (23S rRNA Um2552 methyltransferase) (Cell division protein FtsJ) (rRNA (uridine-2'-O-)-methyltransferase)	rlmE	ftsJ mrsF rrmJ	FUNCTION: Specifically methylates the uridine in position 2552 of 23S rRNA at the 2'-O position of the ribose in the fully assembled 50S ribosomal subunit. {ECO:0000269|PubMed:10748051}.	RNA methyltransferase activity [GO:0008173]; rRNA (uridine-2'-O-)-methyltransferase activity [GO:0008650]	cytosol [GO:0005829]	enzyme-directed rRNA 2'-O-methylation [GO:0000453]; ribosomal large subunit assembly [GO:0000027]; RNA methylation [GO:0001510]	8444796; 9278503; 16738553; 10748051; 10814528; 11976298; 12181314; 15375145; 10983982	FALSE	FALSE	FALSE
P0A9L5	3	2	4	5	6	6	0.44078270028788225	1.2639978374560081	1.0493568937687299	0.32705085230138153	1.0755927396939156	0.8361004431044392	3	5.666666666666667	0.7462480116999121	1.5901019874690359	0.11181181806925677	0.43909493556634843	Peptidyl-prolyl cis-trans isomerase C OS=Escherichia coli (strain K12) OX=83333 GN=ppiC PE=1 SV=2	PPIC_ECOLI	Peptidyl-prolyl cis-trans isomerase C (PPIase C) (EC 5.2.1.8) (Par10) (Parvulin) (Rotamase C)	ppiC	parVA	FUNCTION: PPIases accelerate the folding of proteins. It prefers amino acid residues with hydrophobic side chains like leucine and phenylalanine in the P1 position of the peptides substrates.	peptidyl-prolyl cis-trans isomerase activity [GO:0003755]	cytoplasm [GO:0005737]	NA	7925971; 1379743; 9278503; 16738553; 8163020; 7878732; 15322281	FALSE	FALSE	FALSE
P08179	4	6	10	12	10	9	1.6281184083708757	0.7860961370236809	0.3358652479598286	1.1205999748339552	0.5052770149371608	0.21317009218426258	6.666666666666667	10.333333333333334	0.6130156939851262	1.5877593089861048	0.11234077599759161	0.43909493556634843	Phosphoribosylglycinamide formyltransferase OS=Escherichia coli (strain K12) OX=83333 GN=purN PE=1 SV=1	PUR3_ECOLI	Phosphoribosylglycinamide formyltransferase (EC 2.1.2.2) (5'-phosphoribosylglycinamide transformylase) (GAR transformylase) (GART)	purN	NA	FUNCTION: Catalyzes the transfer of a formyl group from 10-formyltetrahydrofolate to 5-phospho-ribosyl-glycinamide (GAR), producing 5-phospho-ribosyl-N-formylglycinamide (FGAR) and tetrahydrofolate. {ECO:0000255|HAMAP-Rule:MF_01930, ECO:0000269|PubMed:2185839, ECO:0000269|PubMed:350869}.	phosphoribosylglycinamide formyltransferase activity [GO:0004644]	cytoplasm [GO:0005737]; cytosol [GO:0005829]	'de novo' IMP biosynthetic process [GO:0006189]; cellular response to DNA damage stimulus [GO:0006974]	3301838; 9205837; 9278503; 16738553; 10954745; 2185839; 350869; 2204419; 8688421; 10433709; 1522592; 1631098; 9698564; 10606510	FALSE	FALSE	FALSE
P0AAC0	3	6	8	10	7	10	1.6068416966290966	0.08353466836772086	1.0276101961294004	1.2015199702175225	0.04584539629986382	0.6401802331291824	5.666666666666667	9	0.6291818665488562	1.5692302727200071	0.1165942927514871	0.4491203599379307	Universal stress protein E OS=Escherichia coli (strain K12) OX=83333 GN=uspE PE=1 SV=2	USPE_ECOLI	Universal stress protein E	uspE	ydaA	FUNCTION: Required for resistance to DNA-damaging agents. {ECO:0000269|PubMed:11849540}.	NA	cytoplasm [GO:0005737]	bacterial-type flagellum-dependent cell motility [GO:0071973]; cellular response to hydrogen peroxide [GO:0070301]; cellular response to UV [GO:0034644]; single-species biofilm formation [GO:0044010]	9097039; 9278503; 16738553; 6292868; 9600841; 10493123; 11849540	FALSE	FALSE	FALSE
P0AC41	34	38	45	55	52	38	1.3382467300963632	0.9676735200155645	0.4109431848822205	0.4201602566928631	0.2957185540584185	0.11251387873943279	39	48.333333333333336	0.2761308964969048	1.568581835545323	0.11674540768415374	0.4491203599379307	Succinate dehydrogenase flavoprotein subunit OS=Escherichia coli (strain K12) OX=83333 GN=sdhA PE=1 SV=1	SDHA_ECOLI	Succinate dehydrogenase flavoprotein subunit (EC 1.3.5.1)	sdhA	NA	FUNCTION: Two distinct, membrane-bound, FAD-containing enzymes are responsible for the catalysis of fumarate and succinate interconversion; the fumarate reductase is used in anaerobic growth, and the succinate dehydrogenase is used in aerobic growth. {ECO:0000269|PubMed:24374335, ECO:0000305|PubMed:12560550, ECO:0000305|PubMed:16407191, ECO:0000305|PubMed:19710024}.	electron transfer activity [GO:0009055]; flavin adenine dinucleotide binding [GO:0050660]; succinate dehydrogenase (ubiquinone) activity [GO:0008177]; succinate dehydrogenase activity [GO:0000104]	plasma membrane [GO:0005886]; plasma membrane succinate dehydrogenase complex [GO:0045282]	aerobic respiration [GO:0009060]; anaerobic respiration [GO:0009061]; tricarboxylic acid cycle [GO:0006099]	6383359; 8905232; 9278503; 16738553; 6388571; 9298646; 9600841; 9298644; 16079137; 18723842; 24374335; 26644464; 12560550; 16407191; 19710024	FALSE	FALSE	FALSE
P0A8G3	0	0	0	3	0	1	1.5748752228912744	0	1.1385529634369769	1.7420883515802252	0	1.3506736159341974	0	1.3333333333333333	1.030920655838141	1.5665984938033337	0.11720857014205813	0.44951759019610776	Uronate isomerase OS=Escherichia coli (strain K12) OX=83333 GN=uxaC PE=2 SV=1	UXAC_ECOLI	Uronate isomerase (EC 5.3.1.12) (Glucuronate isomerase) (Uronic isomerase)	uxaC	ygjX ygjY ygjZ	NA	glucuronate isomerase activity [GO:0008880]	NA	D-galacturonate catabolic process [GO:0019698]; D-glucuronate catabolic process [GO:0042840]	9278503; 16738553; 19429622	FALSE	FALSE	FALSE
P26647	2	0	1	5	3	1	0.886942162758154	1.641306072524243	0.18400851202180257	0.7420883515802255	1.853200318357468	0.3506736159341975	1	3	0.9819874286239636	1.5659221631674585	0.11736684055264371	0.44951759019610776	1-acyl-sn-glycerol-3-phosphate acyltransferase OS=Escherichia coli (strain K12) OX=83333 GN=plsC PE=1 SV=1	PLSC_ECOLI	1-acyl-sn-glycerol-3-phosphate acyltransferase (1-AGP acyltransferase) (1-AGPAT) (EC 2.3.1.51) (EC 2.3.1.n4) (Lysophosphatidic acid acyltransferase) (LPAAT) (Phosphatidic acid synthase) (PA synthase)	plsC	parF	FUNCTION: Converts lysophosphatidic acid (LPA) into phosphatidic acid by incorporating an acyl moiety at the 2 position. This enzyme can utilize either acyl-CoA or acyl-ACP as the fatty acyl donor. {ECO:0000269|PubMed:2211622}.	1-acylglycerol-3-phosphate O-acyltransferase activity [GO:0003841]	plasma membrane [GO:0005886]	CDP-diacylglycerol biosynthetic process [GO:0016024]; phosphatidic acid biosynthetic process [GO:0006654]	1557036; 9278503; 16738553; 2211622; 16949372	FALSE	FALSE	FALSE
P0A8G0	1	0	2	5	7	0	1.4070323915604572	2.507234567235492	-1.2421591557669291	1.3270508523013815	2.8532003183574677	-1.2342888847869586	1	4	0.9819874286239635	1.5427421593825041	0.12289334834463504	0.46554576283393406	UvrABC system protein C OS=Escherichia coli (strain K12) OX=83333 GN=uvrC PE=1 SV=1	UVRC_ECOLI	UvrABC system protein C (Protein UvrC) (Excinuclease ABC subunit C)	uvrC	NA	FUNCTION: The UvrABC repair system catalyzes the recognition and processing of DNA lesions. UvrC both incises the 5' and 3' sides of the lesion. The N-terminal half is responsible for the 3' incision and the C-terminal half is responsible for the 5' incision. {ECO:0000269|PubMed:10671556, ECO:0000269|PubMed:1387639}.	DNA binding [GO:0003677]; excinuclease ABC activity [GO:0009381]	cytoplasm [GO:0005737]; excinuclease repair complex [GO:0009380]	cellular response to DNA damage stimulus [GO:0006974]; nucleotide-excision repair [GO:0006289]; response to radiation [GO:0009314]; SOS response [GO:0009432]	6330676; 3515318; 9097040; 9278503; 16738553; 3295776; 3003065; 1387639; 9298644; 10671556	FALSE	FALSE	FALSE
P0AFX0	2	4	4	6	6	6	1.1511546536901636	0.46306844774781103	1.0493568937687299	0.9644807729166736	0.33862714552770956	0.8361004431044392	3.3333333333333335	6	0.7130694538496074	1.537818627240693	0.12409296778866967	0.4688076316524378	Ribosome hibernation promoting factor OS=Escherichia coli (strain K12) OX=83333 GN=hpf PE=1 SV=1	HPF_ECOLI	Ribosome hibernation promoting factor (HPF) (Hibernation factor HPF)	hpf	yhbH	FUNCTION: During stationary phase, promotes and stabilizes dimerization of 70S ribosomes by the ribosome modulation factor (RMF), leading to the formation of inactive 100S ribosomes (PubMed:18174192). Converts immature 90S particles formed by RMF into 100S ribosomes (PubMed:16324148). Crystallization with T.thermophilus 70S ribosomes shows it binds in the channel between the head and body of the …	ribosomal small subunit binding [GO:0043024]; ribosome binding [GO:0043022]	cytosol [GO:0005829]; cytosolic small ribosomal subunit [GO:0022627]	negative regulation of translation [GO:0017148]; negative regulation of translational elongation [GO:0045900]; primary metabolic process [GO:0044238]	8444818; 8025669; 7876255; 9278503; 16738553; 11168583; 10493123; 11514505; 16324148; 17277072; 18174192; 19170772; 26324267; 19747895; 22605777	FALSE	FALSE	FALSE
P10121	7	6	11	14	12	10	1.097947594731762	1.1879255604448786	0.3762782601893779	0.6489789471887437	0.7462851144409558	0.22514273385033853	8	12	0.540135598493346	1.536993836285114	0.12429481876664056	0.4688076316524378	Signal recognition particle receptor FtsY OS=Escherichia coli (strain K12) OX=83333 GN=ftsY PE=1 SV=1	FTSY_ECOLI	Signal recognition particle receptor FtsY (SRP receptor)	ftsY	NA	FUNCTION: Involved in targeting and insertion of nascent membrane proteins into the cytoplasmic membrane. Acts as a receptor for the complex formed by the signal recognition particle (SRP) and the ribosome-nascent chain (RNC). Interaction with SRP-RNC leads to the transfer of the RNC complex to the Sec translocase for insertion into the membrane, the hydrolysis of GTP by both Ffh and FtsY, and th…	GTPase activity [GO:0003924]; GTP binding [GO:0005525]; signal recognition particle binding [GO:0005047]	cytosol [GO:0005829]; extrinsic component of plasma membrane [GO:0019897]; intrinsic component of plasma membrane [GO:0031226]; membrane [GO:0016020]; plasma membrane [GO:0005886]	protein targeting [GO:0006605]; SRP-dependent cotranslational protein targeting to membrane [GO:0006614]	3025556; 8041620; 9278503; 16738553; 18281057; 2161989; 8194520; 9305630; 9177162; 11735405; 11353766; 11741850; 15148364; 17726013; 17682051; 19414018; 21255212; 20682283; 9002525; 17726012; 21543314; 21330537	FALSE	FALSE	FALSE
P0A884	1	8	10	7	11	9	1.8615266070924452	0.4545191626665714	0.3358652479598286	1.7420883515802252	0.2682378176363115	0.21317009218426258	6.333333333333333	9	0.7411654204669331	1.5310815399469098	0.12574924155273134	0.47326449911928176	Thymidylate synthase OS=Escherichia coli (strain K12) OX=83333 GN=thyA PE=1 SV=1	TYSY_ECOLI	Thymidylate synthase (TS) (TSase) (EC 2.1.1.45)	thyA	NA	FUNCTION: Catalyzes the reductive methylation of 2'-deoxyuridine-5'-monophosphate (dUMP) to 2'-deoxythymidine-5'-monophosphate (dTMP) while utilizing 5,10-methylenetetrahydrofolate (mTHF) as the methyl donor and reductant in the reaction, yielding dihydrofolate (DHF) as a by-product (PubMed:3286637, PubMed:2223754, PubMed:9826509). This enzymatic reaction provides an intracellular de novo source …	magnesium ion binding [GO:0000287]; RNA binding [GO:0003723]; thymidylate synthase activity [GO:0004799]	cytosol [GO:0005829]	dTMP biosynthetic process [GO:0006231]; dTTP biosynthetic process [GO:0006235]; methylation [GO:0032259]; regulation of translation [GO:0006417]; response to radiation [GO:0009314]	6308660; 9278503; 16738553; 3520484; 3286637; 1518803; 7708505; 9298644; 2223754; 2128651; 8312270; 8973201; 9416600; 9826509; 10944209	FALSE	FALSE	FALSE
P0AG67	226	231	212	316	370	110	1.674311973240607	4.383379974024976	-3.4104754330167215	0.22387889442871772	0.5304946998506987	-0.5896201379415348	223	265.3333333333333	0.054917818779293893	1.528371167104803	0.12642040935507814	0.4745605644724646	30S ribosomal protein S1 OS=Escherichia coli (strain K12) OX=83333 GN=rpsA PE=1 SV=1	RS1_ECOLI	30S ribosomal protein S1 (Bacteriophage Q beta RNA-directed RNA polymerase subunit I) (Small ribosomal subunit protein bS1)	rpsA	ssyF	FUNCTION: Required for translation of most natural mRNAs except for leaderless mRNA (PubMed:9677288, PubMed:7003157, PubMed:12068815, PubMed:17376482, PubMed:24339747). Binds mRNA upstream of the Shine-Dalgarno (SD) sequence and helps it bind to the 30S ribosomal subunit; acts as an RNA chaperone to unfold structured mRNA on the ribosome but is not essential for mRNAs with strong SDs and little 5…	mRNA binding [GO:0003729]; RNA binding [GO:0003723]; structural constituent of ribosome [GO:0003735]	cytoplasm [GO:0005737]; cytosolic small ribosomal subunit [GO:0022627]; membrane [GO:0016020]	negative regulation of cytoplasmic translation [GO:2000766]; ribosomal small subunit assembly [GO:0000028]; translation [GO:0006412]	7041110; 6281725; 8905232; 9278503; 16738553; 6384724; 7003157; 3159903; 9298646; 778845; 816798; 342903; 6358207; 2120211; 1712292; 9298644; 9716382; 7783627; 9677288; 11101533; 12068815; 15340139; 17130171; 17376482; 17392345; 18723842; 22908248; 23653193; 24339747; 22370051; 24524803; 11593008; 19605565; 25122749	FALSE	FALSE	FALSE
P09424	1	1	13	6	5	8	1.6463535692045963	1.5034970246996002	-0.5041703844429605	1.5494432736378296	1.438162819078624	-0.2867563046810942	5	6.333333333333333	0.9002832626784532	1.52748418112211	0.12664065783904963	0.4745605644724646	Mannitol-1-phosphate 5-dehydrogenase OS=Escherichia coli (strain K12) OX=83333 GN=mtlD PE=1 SV=3	MTLD_ECOLI	Mannitol-1-phosphate 5-dehydrogenase (EC 1.1.1.17)	mtlD	NA	NA	mannitol-1-phosphate 5-dehydrogenase activity [GO:0008926]	cytosol [GO:0005829]	mannitol catabolic process [GO:0019592]	3135464; 1964486; 8041620; 9278503; 16738553; 8300537; 6384188; 8899705; 18723842	FALSE	FALSE	FALSE
P0ABH7	32	46	37	58	59	29	1.8506965987977217	0.7192537004287656	0.06404145953537119	0.5803372815836131	0.2055020622883487	0.009636698099130411	38.333333333333336	48.666666666666664	0.26515868065703074	1.5207358509644149	0.12832613815523705	0.47599406643430653	Citrate synthase OS=Escherichia coli (strain K12) OX=83333 GN=gltA PE=1 SV=1	CISY_ECOLI	Citrate synthase (EC 2.3.3.16)	gltA	gluT icdB	NA	citrate (Si)-synthase activity [GO:0004108]; identical protein binding [GO:0042802]; NADH binding [GO:0070404]	cytosol [GO:0005829]	protein hexamerization [GO:0034214]; tricarboxylic acid cycle [GO:0006099]	8905232; 9278503; 16738553; 6383359; 6380576; 6343122; 3309132; 3514304; 1939121; 7730298; 9298644; 18723842	FALSE	FALSE	FALSE
P0A898	0	0	0	2	2	0	1.2858664271392886	1.3401076844496458	0	1.3270508523013815	1.438162819078624	0	0	1.3333333333333333	0.9217378904600019	1.5161068602108596	0.12949233392333873	0.47599406643430653	Endoribonuclease YbeY OS=Escherichia coli (strain K12) OX=83333 GN=ybeY PE=1 SV=1	YBEY_ECOLI	Endoribonuclease YbeY (EC 3.1.-.-)	ybeY	NA	FUNCTION: Single strand-specific metallo-endoribonuclease involved in late-stage 70S ribosome quality control and in maturation of the 3' terminus of the 16S rRNA. Acts together with the RNase R to eliminate defective 70S ribosomes, but not properly matured 70S ribosomes or individual subunits, by a process mediated specifically by the 30S ribosomal subunit. Involved in the processing of 16S, 23S…	endoribonuclease activity, producing 3'-phosphomonoesters [GO:0016892]; metalloendopeptidase activity [GO:0004222]; nickel cation binding [GO:0016151]; zinc ion binding [GO:0008270]	cytoplasm [GO:0005737]	endonucleolytic cleavage involved in rRNA processing [GO:0000478]; maturation of SSU-rRNA [GO:0030490]; response to heat [GO:0009408]; ribosomal small subunit biogenesis [GO:0042274]; ribosome biogenesis [GO:0042254]; rRNA processing [GO:0006364]; transcription antitermination [GO:0031564]; translation [GO:0006412]	8905232; 9278503; 16738553; 16818608; 19181801; 20639334; 20807199; 23273979; 16511207	FALSE	FALSE	FALSE
P24228	0	0	0	2	2	0	1.2858664271392886	1.3401076844496458	0	1.3270508523013815	1.438162819078624	0	0	1.3333333333333333	0.9217378904600019	1.5161068602108596	0.12949233392333873	0.47599406643430653	D-alanyl-D-alanine carboxypeptidase DacB OS=Escherichia coli (strain K12) OX=83333 GN=dacB PE=1 SV=2	DACB_ECOLI	D-alanyl-D-alanine carboxypeptidase DacB (DD-carboxypeptidase) (DD-peptidase) (EC 3.4.16.4) (D-alanyl-D-alanine endopeptidase) (DD-endopeptidase) (EC 3.4.21.-) (Penicillin-binding protein 4) (PBP-4)	dacB	NA	FUNCTION: Not involved in transpeptidation but exclusively catalyzes a DD-carboxypeptidase and DD-endopeptidase reaction. {ECO:0000269|PubMed:2046551}.	carboxypeptidase activity [GO:0004180]; endopeptidase activity [GO:0004175]; penicillin binding [GO:0008658]; serine-type carboxypeptidase activity [GO:0004185]; serine-type D-Ala-D-Ala carboxypeptidase activity [GO:0009002]	periplasmic space [GO:0042597]	cell wall macromolecule catabolic process [GO:0016998]; cell wall organization [GO:0071555]; FtsZ-dependent cytokinesis [GO:0043093]; peptidoglycan biosynthetic process [GO:0009252]; peptidoglycan catabolic process [GO:0009253]; peptidoglycan metabolic process [GO:0000270]; peptidoglycan turnover [GO:0009254]; proteolysis [GO:0006508]; regulation of cell shape [GO:0008360]; response to antibiotic…	2040429; 9278503; 16738553; 16411754; 2046551	FALSE	FALSE	FALSE
P31119	0	0	0	2	2	0	1.2858664271392886	1.3401076844496458	0	1.3270508523013815	1.438162819078624	0	0	1.3333333333333333	0.9217378904600019	1.5161068602108596	0.12949233392333873	0.47599406643430653	Bifunctional protein Aas OS=Escherichia coli (strain K12) OX=83333 GN=aas PE=1 SV=2	AAS_ECOLI	Bifunctional protein Aas [Includes: 2-acylglycerophosphoethanolamine acyltransferase (EC 2.3.1.40) (2-acyl-GPE acyltransferase) (Acyl-[acyl-carrier-protein]--phospholipid O-acyltransferase); Acyl-[acyl-carrier-protein] synthetase (EC 6.2.1.20) (Acyl-ACP synthetase) (Long-chain-fatty-acid--[acyl-carrier-protein] ligase)]	aas	NA	FUNCTION: Plays a role in lysophospholipid acylation. Transfers fatty acids to the 1-position via an enzyme-bound acyl-ACP intermediate in the presence of ATP and magnesium. Its physiological function is to regenerate phosphatidylethanolamine from 2-acyl-glycero-3-phosphoethanolamine (2-acyl-GPE) formed by transacylation reactions or degradation by phospholipase A1. {ECO:0000255|HAMAP-Rule:MF_011…	acyl-[acyl-carrier-protein]-phospholipid O-acyltransferase activity [GO:0008779]; ATP binding [GO:0005524]; long-chain fatty acid [acyl-carrier-protein] ligase activity [GO:0008922]; long-chain fatty acid-CoA ligase activity [GO:0004467]	integral component of membrane [GO:0016021]; membrane [GO:0016020]; plasma membrane [GO:0005886]	fatty acid metabolic process [GO:0006631]; phospholipid biosynthetic process [GO:0008654]	8300626; 9278503; 16738553; 12664169; 1649829; 9515909	FALSE	FALSE	FALSE
P0AAY6	0	0	0	2	2	0	1.2858664271392886	1.3401076844496458	0	1.3270508523013815	1.438162819078624	0	0	1.3333333333333333	0.9217378904600019	1.5161068602108596	0.12949233392333873	0.47599406643430653	Uncharacterized protein YbjN OS=Escherichia coli (strain K12) OX=83333 GN=ybjN PE=1 SV=1	YBJN_ECOLI	Uncharacterized protein YbjN	ybjN	NA	NA	NA	NA	negative regulation of bacterial-type flagellum assembly [GO:1902209]; negative regulation of bacterial-type flagellum-dependent cell motility [GO:1902201]; negative regulation of cell growth [GO:0030308]; negative regulation of single-species biofilm formation on inanimate substrate [GO:1900232]; pilus assembly [GO:0009297]; response to ionizing radiation [GO:0010212]	8905232; 9278503; 16738553	FALSE	FALSE	FALSE
P75966	0	0	0	2	2	0	1.2858664271392886	1.3401076844496458	0	1.3270508523013815	1.438162819078624	0	0	1.3333333333333333	0.9217378904600019	1.5161068602108596	0.12949233392333873	0.47599406643430653	Ribosomal large subunit pseudouridine synthase E OS=Escherichia coli (strain K12) OX=83333 GN=rluE PE=1 SV=2	RLUE_ECOLI	Ribosomal large subunit pseudouridine synthase E (EC 5.4.99.20) (rRNA pseudouridylate synthase E) (rRNA-uridine isomerase E)	rluE	ymfC	FUNCTION: Responsible for synthesis of pseudouridine from uracil-2457 in 23S ribosomal RNA. {ECO:0000269|PubMed:11720289}.	pseudouridine synthase activity [GO:0009982]; RNA binding [GO:0003723]; rRNA pseudouridine synthase activity [GO:0120159]	NA	enzyme-directed rRNA pseudouridine synthesis [GO:0000455]	8905232; 9278503; 16738553; 11720289; 17320904	FALSE	FALSE	FALSE
P05793	0	0	0	2	2	0	1.2858664271392886	1.3401076844496458	0	1.3270508523013815	1.438162819078624	0	0	1.3333333333333333	0.9217378904600019	1.5161068602108596	0.12949233392333873	0.47599406643430653	Ketol-acid reductoisomerase (NADP(+)) OS=Escherichia coli (strain K12) OX=83333 GN=ilvC PE=1 SV=4	ILVC_ECOLI	Ketol-acid reductoisomerase (NADP(+)) (KARI) (EC 1.1.1.86) (Acetohydroxy-acid isomeroreductase) (AHIR) (Alpha-keto-beta-hydroxylacyl reductoisomerase) (Ketol-acid reductoisomerase type 2) (Ketol-acid reductoisomerase type II)	ilvC	NA	FUNCTION: Involved in the biosynthesis of branched-chain amino acids (BCAA). Catalyzes an alkyl-migration followed by a ketol-acid reduction of (S)-2-acetolactate (S2AL) to yield (R)-2,3-dihydroxy-isovalerate. In the isomerase reaction, S2AL is rearranged via a Mg-dependent methyl migration to produce 3-hydroxy-3-methyl-2-ketobutyrate (HMKB). In the reductase reaction, this 2-ketoacid undergoes a…	identical protein binding [GO:0042802]; ketol-acid reductoisomerase activity [GO:0004455]; magnesium ion binding [GO:0000287]; NADP binding [GO:0050661]	cytosol [GO:0005829]; protein-containing complex [GO:0032991]	isoleucine biosynthetic process [GO:0009097]; valine biosynthetic process [GO:0009099]	3003115; 1379743; 9278503; 16738553; 9298646; 3062177; 2653423; 2189496; 9015391; 15654896; 21515217; 16322583; 23036858	FALSE	FALSE	FALSE
P25742	0	0	0	2	2	0	1.2858664271392886	1.3401076844496458	0	1.3270508523013815	1.438162819078624	0	0	1.3333333333333333	0.9217378904600019	1.5161068602108596	0.12949233392333873	0.47599406643430653	Lipopolysaccharide core heptosyltransferase RfaQ OS=Escherichia coli (strain K12) OX=83333 GN=rfaQ PE=3 SV=2	RFAQ_ECOLI	Lipopolysaccharide core heptosyltransferase RfaQ (EC 2.-.-.-)	rfaQ	waaQ	FUNCTION: Catalyzes heptose transfer to the lipopolysaccharide core. It transfers a heptose, called heptose(III), to the heptose(II) of the inner core (By similarity). {ECO:0000250}.	ADP-heptose-lipopolysaccharide heptosyltransferase activity [GO:0008713]; lipopolysaccharide core heptosyltransferase activity [GO:0071967]	cytosol [GO:0005829]	lipopolysaccharide core region biosynthetic process [GO:0009244]	1732225; 1447141; 8041620; 9278503; 16738553	FALSE	FALSE	FALSE
P0A7Z0	9	9	11	16	13	13	0.9300635539597416	0.6014998506617011	1.0493977610391847	0.5076230979432024	0.33862714552770956	0.5730660372706453	9.666666666666666	14	0.47310542691385243	1.4901186237621336	0.13619304813031163	0.49125766841183094	Ribose-5-phosphate isomerase A OS=Escherichia coli (strain K12) OX=83333 GN=rpiA PE=1 SV=1	RPIA_ECOLI	Ribose-5-phosphate isomerase A (EC 5.3.1.6) (Phosphoriboisomerase A) (PRI)	rpiA	ygfC	FUNCTION: Involved in the first step of the non-oxidative branch of the pentose phosphate pathway. It catalyzes the reversible conversion of ribose-5-phosphate to ribulose 5-phosphate. Can also act on D-ribose-5-diphosphate and D-ribose-5-triphosphate as substrate. {ECO:0000269|PubMed:1104357, ECO:0000269|PubMed:12517338, ECO:0000269|PubMed:4909663}.	identical protein binding [GO:0042802]; ribose-5-phosphate isomerase activity [GO:0004751]	cytosol [GO:0005829]	D-ribose metabolic process [GO:0006014]; pentose-phosphate shunt, non-oxidative branch [GO:0009052]	8366047; 9278503; 16738553; 1917830; 9298646; 9600841; 4909663; 11945603; 1104357; 12211039; 12517338	FALSE	FALSE	FALSE
P0A749	11	13	16	21	18	16	1.2370702646162683	0.5995793881248189	0.7362966329315466	0.6165574694963666	0.293772909743449	0.3506736159341975	13.333333333333334	18.333333333333332	0.4203346650580044	1.485491230643543	0.13741374469146378	0.4936083789641608	UDP-N-acetylglucosamine 1-carboxyvinyltransferase OS=Escherichia coli (strain K12) OX=83333 GN=murA PE=1 SV=1	MURA_ECOLI	UDP-N-acetylglucosamine 1-carboxyvinyltransferase (EC 2.5.1.7) (Enoylpyruvate transferase) (UDP-N-acetylglucosamine enolpyruvyl transferase) (EPT)	murA	murZ	FUNCTION: Cell wall formation (PubMed:1512209). Adds enolpyruvyl to UDP-N-acetylglucosamine (PubMed:1512209, PubMed:20392080). Target for the antibiotic fosfomycin. {ECO:0000269|PubMed:1512209, ECO:0000269|PubMed:20392080}.	UDP-N-acetylglucosamine 1-carboxyvinyltransferase activity [GO:0008760]	cytosol [GO:0005829]	cell cycle [GO:0007049]; cell division [GO:0051301]; cell wall organization [GO:0071555]; peptidoglycan biosynthetic process [GO:0009252]; regulation of cell shape [GO:0008360]; UDP-N-acetylgalactosamine biosynthetic process [GO:0019277]	1512209; 10103182; 9278503; 16738553; 21445328; 8994972; 9485407; 20392080; 22378791	FALSE	FALSE	FALSE
P0AG24	0	2	0	3	5	0	1.5748752228912744	0.9930809380971983	0	1.7420883515802252	0.8532003183574677	0	0.6666666666666666	2.6666666666666665	0.8650962233125643	1.4826101808138528	0.138178010652806	0.49532819934425293	Bifunctional (p)ppGpp synthase/hydrolase SpoT OS=Escherichia coli (strain K12) OX=83333 GN=spoT PE=1 SV=1	SPOT_ECOLI	Bifunctional (p)ppGpp synthase/hydrolase SpoT [Includes: GTP pyrophosphokinase (EC 2.7.6.5) ((p)ppGpp synthase) (ATP:GTP 3'-pyrophosphotransferase) (Stringent response-like protein) (ppGpp synthase II); Guanosine-3',5'-bis(diphosphate) 3'-pyrophosphohydrolase (EC 3.1.7.2) (Penta-phosphate guanosine-3'-pyrophosphohydrolase) ((ppGpp)ase)]	spoT	NA	FUNCTION: In eubacteria ppGpp (guanosine 3'-diphosphate 5'-diphosphate) is a mediator of the stringent response which coordinates a variety of cellular activities in response to changes in nutritional abundance. This enzyme catalyzes both the synthesis and degradation of ppGpp. The second messengers ppGpp and c-di-GMP together control biofilm formation in response to translational stress; ppGpp r…	GTP diphosphokinase activity [GO:0008728]; guanosine-3',5'-bis(diphosphate) 3'-diphosphatase activity [GO:0008893]; kinase activity [GO:0016301]	cytosol [GO:0005829]	guanosine tetraphosphate biosynthetic process [GO:0015970]; guanosine tetraphosphate metabolic process [GO:0015969]; nucleobase-containing small molecule interconversion [GO:0015949]; response to starvation [GO:0042594]	2549050; 7686882; 9278503; 16738553; 2005134; 12596879; 14622409; 15292126; 17616600; 19460094; 21488981; 26051177	FALSE	FALSE	FALSE
P75829	3	2	2	9	7	1	1.409931326248598	1.5076082971396907	-0.35687127252386847	1.0640164464675874	1.2682378176363114	-0.23428888478695875	2.3333333333333335	5.666666666666667	0.6993217931056467	1.4784025616769283	0.13930006016089694	0.4962743416409778	Uncharacterized protein YbjX OS=Escherichia coli (strain K12) OX=83333 GN=ybjX PE=4 SV=1	YBJX_ECOLI	Uncharacterized protein YbjX	ybjX	NA	NA	NA	NA	cellular response to DNA damage stimulus [GO:0006974]	8905232; 9278503; 16738553	FALSE	FALSE	FALSE
P39280	0	0	0	1	3	0	0.9092351070987831	1.641306072524243	0	0.7420883515802252	1.853200318357468	0	0	1.3333333333333333	0.8650962233125644	1.4725556366345798	0.14087089453585747	0.49981800004031224	L-lysine 2,3-aminomutase OS=Escherichia coli (strain K12) OX=83333 GN=epmB PE=1 SV=1	EPMB_ECOLI	L-lysine 2,3-aminomutase (LAM) (EC 5.4.3.-) (EF-P post-translational modification enzyme B)	epmB	yjeK	FUNCTION: With EpmA is involved in the beta-lysylation step of the post-translational modification of translation elongation factor P (EF-P) on 'Lys-34'. EpmB appears to act before EpmA. Displays lysine 2,3-aminomutase activity, producing (R)-beta-lysine from (S)-alpha-lysine (L-lysine). Cannot use (S)-ornithine or (R)-alpha-lysine as a substrate. {ECO:0000269|PubMed:17042480, ECO:0000269|PubMed:…	4 iron, 4 sulfur cluster binding [GO:0051539]; intramolecular transferase activity, transferring amino groups [GO:0016869]; metal ion binding [GO:0046872]	NA	NA	7610040; 9278503; 16738553; 17042480; 20070887; 20729861; 22128152; 22706199; 23239623	FALSE	FALSE	FALSE
P0ACK5	0	0	0	3	1	0	1.5748752228912744	0.9475899598667946	0	1.7420883515802252	0.8532003183574678	0	0	1.3333333333333333	0.8650962233125643	1.4563459522868298	0.1452970084403356	0.5079048747935361	Deoxyribose operon repressor OS=Escherichia coli (strain K12) OX=83333 GN=deoR PE=1 SV=1	DEOR_ECOLI	Deoxyribose operon repressor	deoR	nucR	FUNCTION: This protein is one of the repressors that regulate the expression of deoCABD genes, which encode nucleotide and deoxy ribonucleotide catabolizing enzymes. It also negatively regulates the expression of nupG (a transport protein) and tsx (a pore-forming protein). The inducer is deoxyribose-5-phosphate.	bacterial-type cis-regulatory region sequence-specific DNA binding [GO:0000986]; DNA-binding transcription factor activity [GO:0003700]	NA	negative regulation of DNA-templated transcription, initiation [GO:2000143]	2994018; 8905232; 9278503; 16738553; 2653814	FALSE	FALSE	FALSE
P27242	0	0	0	3	1	0	1.5748752228912744	0.9475899598667946	0	1.7420883515802252	0.8532003183574678	0	0	1.3333333333333333	0.8650962233125643	1.4563459522868298	0.1452970084403356	0.5079048747935361	Lipopolysaccharide 1,2-N-acetylglucosaminetransferase OS=Escherichia coli (strain K12) OX=83333 GN=waaU PE=4 SV=2	WAAU_ECOLI	Lipopolysaccharide 1,2-N-acetylglucosaminetransferase (EC 2.4.1.56)	waaU	rfaK waaK	FUNCTION: Adds the terminal N-acetyl-D-glucosamine group on the glucose(II) group of LPS.	ADP-heptose-lipopolysaccharide heptosyltransferase activity [GO:0008713]; lipopolysaccharide N-acetylglucosaminyltransferase activity [GO:0008917]	cytosol [GO:0005829]; membrane [GO:0016020]	lipopolysaccharide biosynthetic process [GO:0009103]; lipopolysaccharide core region biosynthetic process [GO:0009244]	1624462; 8041620; 9278503; 16738553	FALSE	FALSE	FALSE
P0A9F3	4	9	7	19	19	1	2.6854807308973507	1.6079539172867416	-1.7713608033955437	1.7420883515802255	0.8532003183574677	-1.6493263840658026	6.666666666666667	13	0.31532076195729686	1.4561200132047831	0.1453594459876497	0.5079048747935361	HTH-type transcriptional regulator CysB OS=Escherichia coli (strain K12) OX=83333 GN=cysB PE=3 SV=1	CYSB_ECOLI	HTH-type transcriptional regulator CysB (Cys regulon transcriptional activator)	cysB	NA	FUNCTION: This protein is a positive regulator of gene expression for the cysteine regulon, a system of 10 or more loci involved in the biosynthesis of L-cysteine from inorganic sulfate. The inducer for CysB is N-acetylserine. CysB inhibits its own transcription.	DNA binding [GO:0003677]; DNA-binding transcription factor activity [GO:0003700]; identical protein binding [GO:0042802]; transcription cis-regulatory region binding [GO:0000976]	cytosol [GO:0005829]	cysteine biosynthetic process [GO:0019344]; regulation of transcription, DNA-templated [GO:0006355]; response to X-ray [GO:0010165]	3032952; 2182030; 9097039; 9278503; 16738553; 1541275	FALSE	FALSE	FALSE
P0AEL0	0	0	0	1	0	2	0.9092351070987831	0	1.6101761798105343	0.7420883515802252	0	1.9356361166553537	0	1	0.892574822745193	1.454582784696476	0.1457847997966461	0.5079048747935361	Formate dehydrogenase, cytochrome b556(fdo) subunit OS=Escherichia coli (strain K12) OX=83333 GN=fdoI PE=1 SV=1	FDOI_ECOLI	Formate dehydrogenase, cytochrome b556(fdo) subunit (Aerobic formate dehydrogenase cytochrome b556 subunit) (FDH-Z subunit gamma) (Formate dehydrogenase-O subunit gamma)	fdoI	NA	FUNCTION: Allows to use formate as major electron donor during aerobic respiration. Subunit gamma is probably the cytochrome b556(FDO) component of the formate dehydrogenase.	electron transfer activity [GO:0009055]; formate dehydrogenase (NAD+) activity [GO:0008863]; formate dehydrogenase (quinone) activity [GO:0036397]; metal ion binding [GO:0046872]	formate dehydrogenase complex [GO:0009326]; integral component of membrane [GO:0016021]; integral component of plasma membrane [GO:0005887]; plasma membrane [GO:0005886]	anaerobic respiration [GO:0009061]; cellular respiration [GO:0045333]; cellular response to DNA damage stimulus [GO:0006974]; formate oxidation [GO:0015944]; respiratory electron transport chain [GO:0022904]	8346018; 9278503; 16738553; 8522521; 9852007; 15919996	FALSE	FALSE	FALSE
P37744	17	22	22	29	26	24	1.1314830250064718	0.2050668872924363	1.180467840408972	0.47905394574643145	0.08452586446392311	0.47096784965190924	20.333333333333332	26.333333333333332	0.34484921995408796	1.4532008770809615	0.14616798872831016	0.5082193596064492	Glucose-1-phosphate thymidylyltransferase 1 OS=Escherichia coli (strain K12) OX=83333 GN=rfbA PE=1 SV=2	RMLA1_ECOLI	Glucose-1-phosphate thymidylyltransferase 1 (G1P-TT 1) (EC 2.7.7.24) (dTDP-glucose pyrophosphorylase 1) (dTDP-glucose synthase 1)	rfbA	rmlA rmlA1	FUNCTION: Catalyzes the formation of dTDP-glucose, from dTTP and glucose 1-phosphate, as well as its pyrophosphorolysis. {ECO:0000269|PubMed:11697907}.	glucose-1-phosphate thymidylyltransferase activity [GO:0008879]; identical protein binding [GO:0042802]; metal ion binding [GO:0046872]	cytosol [GO:0005829]	dTDP-rhamnose biosynthetic process [GO:0019305]; extracellular polysaccharide biosynthetic process [GO:0045226]; O antigen biosynthetic process [GO:0009243]	7517391; 9097040; 9278503; 16738553; 7517390; 11697907	FALSE	FALSE	FALSE
P60422	125	141	129	195	192	80	2.233653023747552	1.8217591539597398	-1.5408149865832654	0.37951827219551715	0.295910236120866	-0.33184419420963246	131.66666666666666	155.66666666666666	0.11452810470225022	1.4518033651989335	0.1465562879526068	0.5085503191955456	50S ribosomal protein L2 OS=Escherichia coli (strain K12) OX=83333 GN=rplB PE=1 SV=2	RL2_ECOLI	50S ribosomal protein L2 (Large ribosomal subunit protein uL2)	rplB	NA	FUNCTION: One of the primary rRNA binding proteins (PubMed:3298242). Located near the base of the L1 stalk, it is probably also mobile. Required for association of the 30S and 50S subunits to form the 70S ribosome, for tRNA binding and peptide bond formation (PubMed:8722025). It has been suggested to have peptidyltransferase activity; this is highly controversial. {ECO:0000269|PubMed:10756104, EC…	RNA binding [GO:0003723]; rRNA binding [GO:0019843]; structural constituent of ribosome [GO:0003735]; transferase activity [GO:0016740]; zinc ion binding [GO:0008270]	cytosol [GO:0005829]; cytosolic large ribosomal subunit [GO:0022625]	cytoplasmic translation [GO:0002181]; ribosomal large subunit assembly [GO:0000027]	3892488; 9278503; 16738553; 7556101; 3298242; 8722025; 9298644; 9531480; 11013226; 11114255; 10094780; 18723842; 24524803; 10756104; 12809609; 16272117; 25310980; 24844575; 27906160; 27906161; 27934701; 28077875	FALSE	FALSE	FALSE
P0A7L8	7	9	9	10	16	11	0.3380088893983849	1.1329609734927022	1.03310086695906	0.20151997021752252	0.6187350647204449	0.6137080217679912	8.333333333333334	12.333333333333334	0.4779876855686529	1.445725909948845	0.14825409409809087	0.5134148767668416	50S ribosomal protein L27 OS=Escherichia coli (strain K12) OX=83333 GN=rpmA PE=1 SV=2	RL27_ECOLI	50S ribosomal protein L27 (Large ribosomal subunit protein bL27)	rpmA	NA	NA	ribosome binding [GO:0043022]; rRNA binding [GO:0019843]; structural constituent of ribosome [GO:0003735]; tRNA binding [GO:0000049]	cytosolic large ribosomal subunit [GO:0022625]	assembly of large subunit precursor of preribosome [GO:1902626]; mature ribosome assembly [GO:0042256]; positive regulation of ribosome biogenesis [GO:0090070]; regulation of cell growth [GO:0001558]; ribosomal large subunit assembly [GO:0000027]; translation [GO:0006412]	8312607; 9278503; 16738553; 1225626; 7556101; 6170935; 8524654; 9298644; 10094780; 24524803; 12809609; 16272117; 25310980; 24844575; 27906160; 27906161; 27934701; 28077875	FALSE	FALSE	FALSE
P0A6P7	6	11	10	20	18	5	2.2727346745200436	1.0119446462166202	-0.7981022657179809	1.3270508523013815	0.5161653310798968	-0.5237955019819436	9	14.333333333333334	0.4398068937997783	1.4356259320757836	0.15110881162146098	0.5212202547976835	Probable GTP-binding protein EngB OS=Escherichia coli (strain K12) OX=83333 GN=engB PE=1 SV=1	ENGB_ECOLI	Probable GTP-binding protein EngB	engB	yihA	FUNCTION: Necessary for normal cell division and for the maintenance of normal septation. Depletion of this protein leads to a severe reduction in growth rate and to extensive filamentation, with a block beyond the stage of segregation. Essential for bacteria survival. {ECO:0000255|HAMAP-Rule:MF_00321, ECO:0000269|PubMed:10572302}.	GTP binding [GO:0005525]; metal ion binding [GO:0046872]	cytosol [GO:0005829]	division septum assembly [GO:0000917]	6183253; 8346018; 9278503; 16738553; 10572302;	FALSE	FALSE	FALSE
P36928	0	0	0	0	2	1	0	1.3401076844496458	1.1385529634369769	0	1.438162819078624	1.3506736159341974	0	1	0.9296121450042738	1.431055392287074	0.15241434039852914	0.522778942933946	Uncharacterized chaperone protein YegD OS=Escherichia coli (strain K12) OX=83333 GN=yegD PE=3 SV=2	YEGD_ECOLI	Uncharacterized chaperone protein YegD	yegD	NA	NA	ATP binding [GO:0005524]	cytosol [GO:0005829]	NA	9097040; 9278503; 16738553; 6094528; 7940673; 7984428	FALSE	FALSE	FALSE
P21170	33	37	41	50	50	36	1.0070667488641023	0.8940699255012208	0.5676296812246254	0.32705085230138153	0.2776981468853777	0.16780955878438705	37	45.333333333333336	0.2575195193237154	1.4253429199661483	0.1540580991765318	0.5237680531519013	Biosynthetic arginine decarboxylase OS=Escherichia coli (strain K12) OX=83333 GN=speA PE=1 SV=2	SPEA_ECOLI	Biosynthetic arginine decarboxylase (ADC) (EC 4.1.1.19)	speA	NA	FUNCTION: Catalyzes the biosynthesis of agmatine from arginine. {ECO:0000250}.	arginine decarboxylase activity [GO:0008792]; metal ion binding [GO:0046872]	periplasmic space [GO:0042597]	arginine catabolic process [GO:0006527]; putrescine biosynthetic process [GO:0009446]; putrescine biosynthetic process from arginine [GO:0033388]; spermidine biosynthetic process [GO:0008295]	2198270; 9278503; 16738553; 1310091; 4571773	FALSE	FALSE	FALSE
P0A6I0	5	2	10	11	6	8	1.1257664218601537	1.2639978374560081	0.07665089142506322	0.7420883515802255	1.0755927396939156	0.0611669987392126	5.666666666666667	8.333333333333334	0.6262826966711179	1.423985451213818	0.1544506836521476	0.5237680531519013	Cytidylate kinase OS=Escherichia coli (strain K12) OX=83333 GN=cmk PE=1 SV=1	KCY_ECOLI	Cytidylate kinase (CK) (EC 2.7.4.25) (Cytidine monophosphate kinase) (CMP kinase) (Protein MssA) (p25)	cmk	mssA ycaF ycaG	FUNCTION: ATP, dATP, and GTP are equally effective as phosphate donors. CMP and dCMP are the best phosphate acceptors. {ECO:0000269|PubMed:7836281, ECO:0000269|PubMed:8190075}.	ATP binding [GO:0005524]; CMP kinase activity [GO:0036430]; cytidylate kinase activity [GO:0004127]; dCMP kinase activity [GO:0036431]	cytosol [GO:0005829]	nucleobase-containing small molecule interconversion [GO:0015949]; pyrimidine nucleotide metabolic process [GO:0006220]; response to X-ray [GO:0010165]	6384724; 8905232; 9278503; 16738553; 6281725; 8190075; 7836281; 9126287; 9862805	FALSE	FALSE	FALSE
P0AFP6	10	16	13	22	22	11	1.5923478234358288	0.6429067308526168	0.22578408630235092	0.8062186889999411	0.2892994331641412	0.1282811945977497	13	18.333333333333332	0.40793310558727736	1.420881321631167	0.15535126393674162	0.5251006821348582	GTP cyclohydrolase 1 type 2 homolog OS=Escherichia coli (strain K12) OX=83333 GN=ybgI PE=1 SV=1	GCH1L_ECOLI	GTP cyclohydrolase 1 type 2 homolog (Radiation resistance protein YbgI)	ybgI	NA	FUNCTION: Provides significant protection from radiation damage and may be involved in the degradation of radiation-damaged nucleotides. {ECO:0000269|PubMed:25049088}.	identical protein binding [GO:0042802]; metal ion binding [GO:0046872]	cell pole [GO:0060187]; cytoplasm [GO:0005737]; cytosol [GO:0005829]	DNA repair [GO:0006281]; protein hexamerization [GO:0034214]; response to ionizing radiation [GO:0010212]	8905232; 9278503; 16738553; 25049088; 14519207	FALSE	FALSE	FALSE
P75792	2	3	3	5	6	4	0.886942162758154	0.8399162385453005	0.7254508592661942	0.7420883515802255	0.6605552404150719	0.67260171082156	2.6666666666666665	5	0.6917484342722857	1.415841411726099	0.15682194182188533	0.5263536935993768	Sugar phosphatase YbiV OS=Escherichia coli (strain K12) OX=83333 GN=ybiV PE=1 SV=1	SUPH_ECOLI	Sugar phosphatase YbiV (EC 3.1.3.23)	ybiV	supH	FUNCTION: Catalyzes the hydrolysis of sugar phosphate to sugar and inorganic phosphate. Has a wide substrate specificity catalyzing the hydrolysis of ribose-5-phosphate, glucose-6-phosphate, fructose-1-phosphate, acetyl-phosphate, glycerol-1-phosphate, glycerol-2-phosphate, 2-deoxy-glucose-6-phosphate, mannose-6-phosphate and fructose-6-phosphate. Appears to have a low level of phosphotransferase…	fructose-1-phosphatase activity [GO:0103026]; magnesium ion binding [GO:0000287]; phosphatase activity [GO:0016791]; sorbitol-6-phosphatase activity [GO:0050286]; sugar-phosphatase activity [GO:0050308]	cytosol [GO:0005829]	NA	8905232; 9278503; 16738553; 15808744; 16990279; 15657928;	FALSE	FALSE	FALSE
P77279	0	0	1	0	3	2	0	1.641306072524243	0.8076035925253167	0	1.853200318357468	0.9356361166553536	0.3333333333333333	1.6666666666666667	0.9296121450042738	1.4138786543374398	0.1573975343225173	0.5263536935993768	Probable iron export ATP-binding protein FetA OS=Escherichia coli (strain K12) OX=83333 GN=fetA PE=1 SV=1	FETA_ECOLI	Probable iron export ATP-binding protein FetA (EC 7.2.2.-)	fetA	ybbL	FUNCTION: Part of the ABC transporter complex FetAB, which is probably involved in iron export and enhances resistance to H(2)O(2)-mediated oxidative stress. Probably responsible for energy coupling to the transport system. {ECO:0000269|PubMed:24038693}.	ATPase-coupled transmembrane transporter activity [GO:0042626]; ATP binding [GO:0005524]; inorganic phosphate transmembrane transporter activity [GO:0005315]	plasma membrane [GO:0005886]	cellular iron ion homeostasis [GO:0006879]; phosphate ion transmembrane transport [GO:0035435]	9278503; 16738553; 24038693	FALSE	FALSE	FALSE
P0A7B1	5	7	5	12	18	2	1.3127253833125039	1.9343169203505208	-0.799277122615193	0.8575655690001616	1.1011278318010531	-0.6493263840658025	5.666666666666667	10.666666666666666	0.4364556722451374	1.4132178861909588	0.15759166903763494	0.5263536935993768	Polyphosphate kinase OS=Escherichia coli (strain K12) OX=83333 GN=ppk PE=1 SV=2	PPK1_ECOLI	Polyphosphate kinase (EC 2.7.4.1) (ATP-polyphosphate phosphotransferase) (Polyphosphoric acid kinase)	ppk	NA	FUNCTION: Catalyzes the reversible transfer of the terminal phosphate of ATP to form a long-chain polyphosphate (polyP). Can form linear polymers of orthophosphate with chain lengths up to 1000 or more. Can use GTP instead of ATP, but the efficiency of GTP is 5% that of ATP. Also exhibits several other enzymatic activities, which include: ATP synthesis from polyP in the presence of excess ADP, ge…	ATP binding [GO:0005524]; diphosphotransferase activity [GO:0016778]; metal ion binding [GO:0046872]; phosphotransferase activity, phosphate group as acceptor [GO:0016776]; polyphosphate:AMP phosphotransferase activity [GO:0043751]; polyphosphate kinase activity [GO:0008976]	cytosol [GO:0005829]; periplasmic side of cell outer membrane [GO:0031241]; plasma membrane [GO:0005886]; polyphosphate kinase complex [GO:0009358]	ATP generation from ADP [GO:0006757]; polyphosphate biosynthetic process [GO:0006799]; protein autophosphorylation [GO:0046777]	1331061; 9205837; 9278503; 16738553; 3301838; 8380170; 8962061; 10660553; 15947782	FALSE	FALSE	FALSE
P0CG19	0	3	1	3	10	0	1.5748752228912744	1.750260030262192	-0.8783287230253423	1.7420883515802252	1.312631936994765	-0.6493263840658025	1.3333333333333333	4.333333333333333	0.8017979681697293	1.4126644088244067	0.15775442113641264	0.5263536935993768	Truncated inactive ribonuclease PH OS=Escherichia coli (strain K12) OX=83333 GN=rph PE=1 SV=1	RNPH_ECOLI	Truncated inactive ribonuclease PH (Truncated inactive RNase PH) (Inactive RNase PH) (Truncated RNase PH)	rph	orfE	FUNCTION: This an expressed but non-active exoribonuclease allele (PubMed:8501045). The catalytically inactive protein translated in strain K12 MG1655 inhibits the 5'-processing of primary pre-tRNAs with short (<5 nucleotide) leaders in a dominant-negative effect when RNA pyrophosphohydrolase (rppH) is also inactive; perhaps inactive Rph inhibits interaction with RNase P which is exacerbated when…	3'-5'-exoribonuclease activity [GO:0000175]; tRNA binding [GO:0000049]; tRNA nucleotidyltransferase activity [GO:0009022]	cytosol [GO:0005829]	rRNA catabolic process [GO:0016075]; rRNA processing [GO:0006364]; tRNA processing [GO:0008033]	7686882; 9278503; 16738553; 8501045; 21135037; 27298395; 28625967; 28808133	FALSE	FALSE	FALSE
P61949	8	9	10	13	15	11	0.659435280882791	0.9628426007034819	0.8165025825055471	0.3795182721955174	0.5312722234701055	0.4762044980180564	9	13	0.46233166456122643	1.408030557437813	0.15912202181635454	0.5288825820907569	Flavodoxin 1 OS=Escherichia coli (strain K12) OX=83333 GN=fldA PE=1 SV=2	FLAV_ECOLI	Flavodoxin 1 (Flavodoxin A)	fldA	NA	FUNCTION: Low-potential electron donor to a number of redox enzymes (Potential). Involved in the reactivation of inactive cob(II)alamin in methionine synthase. {ECO:0000269|PubMed:9730838, ECO:0000305}.	electron transfer activity [GO:0009055]; FMN binding [GO:0010181]	cytoplasm [GO:0005737]; cytosol [GO:0005829]	NA	1999390; 8905232; 9278503; 16738553; 7961651; 9298644; 9730838; 9119004; 9416602; 25093851	FALSE	FALSE	FALSE
P0AAB6	17	20	27	30	26	25	1.2520844136297655	0.5208101046506276	0.6589602230324032	0.5263596605247882	0.21577039774217596	0.24375841201768575	21.333333333333332	27	0.3286294900948833	1.4040319895270108	0.1603093239299772	0.5292193922852819	UTP--glucose-1-phosphate uridylyltransferase OS=Escherichia coli (strain K12) OX=83333 GN=galF PE=1 SV=1	GALF_ECOLI	UTP--glucose-1-phosphate uridylyltransferase (EC 2.7.7.9) (Alpha-D-glucosyl-1-phosphate uridylyltransferase) (UDP-glucose pyrophosphorylase) (UDPGP) (Uridine diphosphoglucose pyrophosphorylase)	galF	wcaN	NA	enzyme regulator activity [GO:0030234]; UTP:glucose-1-phosphate uridylyltransferase activity [GO:0003983]	cytosol [GO:0005829]	lipopolysaccharide biosynthetic process [GO:0009103]; UDP-glucose metabolic process [GO:0006011]	9097040; 9278503; 16738553; 8971705	FALSE	FALSE	FALSE
P0A7U7	4	3	2	7	7	3	0.5926085285914092	1.0965029504820691	0.7419632753007536	0.4201602566928629	0.8532003183574678	0.7657111152130412	3	5.666666666666667	0.679690563421124	1.4035816638580663	0.16044345841040825	0.5292193922852819	30S ribosomal protein S20 OS=Escherichia coli (strain K12) OX=83333 GN=rpsT PE=1 SV=2	RS20_ECOLI	30S ribosomal protein S20 (Small ribosomal subunit protein bS20)	rpsT	NA	FUNCTION: Binds directly to 16S ribosomal RNA.	ornithine decarboxylase inhibitor activity [GO:0008073]; small ribosomal subunit rRNA binding [GO:0070181]; structural constituent of ribosome [GO:0003735]	cytosol [GO:0005829]; cytosolic small ribosomal subunit [GO:0022627]; small ribosomal subunit [GO:0015935]	ribosomal small subunit assembly [GO:0000028]; translation [GO:0006412]	6267039; 2985604; 2429258; 1630901; 9278503; 16738553; 786731; 9298644; 10094780; 24524803; 12244297; 12809609; 16272117; 27906160; 27906161; 27934701; 28077875	FALSE	FALSE	FALSE
P45578	7	8	11	15	14	9	1.2666088716087343	1.0286114632287937	0.1309202032752478	0.7420883515802252	0.5901659125236739	0.08763921010040356	8.666666666666666	12.666666666666666	0.47329782473476756	1.4007328927712748	0.16129396268696342	0.5299832483835095	S-ribosylhomocysteine lyase OS=Escherichia coli (strain K12) OX=83333 GN=luxS PE=1 SV=3	LUXS_ECOLI	S-ribosylhomocysteine lyase (EC 4.4.1.21) (AI-2 synthesis protein) (Autoinducer-2 production protein LuxS)	luxS	ygaG	FUNCTION: Involved in the synthesis of autoinducer 2 (AI-2) which is secreted by bacteria and is used to communicate both the cell density and the metabolic potential of the environment. The regulation of gene expression in response to changes in cell density is called quorum sensing. Catalyzes the transformation of S-ribosylhomocysteine (RHC) to homocysteine (HC) and 4,5-dihydroxy-2,3-pentadione…	iron ion binding [GO:0005506]; S-ribosylhomocysteine lyase activity [GO:0043768]	cytosol [GO:0005829]	L-methionine salvage from S-adenosylmethionine [GO:0019284]; quorum sensing [GO:0009372]	9205837; 9278503; 16738553; 1409590; 9298646; 7567469; 9618536; 9990077	FALSE	FALSE	FALSE
P00803	0	0	0	2	0	1	1.2858664271392886	0	1.1385529634369769	1.3270508523013815	0	1.3506736159341974	0	1	0.892574822745193	1.3997391877777554	0.16159143423335823	0.5299832483835095	Signal peptidase I OS=Escherichia coli (strain K12) OX=83333 GN=lepB PE=1 SV=2	LEP_ECOLI	Signal peptidase I (SPase I) (EC 3.4.21.89) (Leader peptidase I)	lepB	NA	NA	endopeptidase activity [GO:0004175]; peptidase activity [GO:0008233]; serine-type endopeptidase activity [GO:0004252]; toxic substance binding [GO:0015643]	integral component of membrane [GO:0016021]; integral component of plasma membrane [GO:0005887]; plasma membrane [GO:0005886]	protein processing [GO:0016485]; proteolysis [GO:0006508]; signal peptide processing [GO:0006465]	6311837; 9278503; 16738553; 16453726; 2202591; 1618816; 1546969; 8394311; 2551889; 15919996; 21778229; 9823901	FALSE	FALSE	FALSE
P0C0L7	6	0	2	3	3	7	-1.2905740942769504	1.641306072524243	2.071268048778936	-1.065266570477379	1.853200318357468	1.7657111152130414	2.6666666666666665	4.333333333333333	0.8512149543643768	1.398342367580874	0.16201028086588112	0.5303544100043467	Proline/betaine transporter OS=Escherichia coli (strain K12) OX=83333 GN=proP PE=1 SV=1	PROP_ECOLI	Proline/betaine transporter (Proline porter II) (PPII)	proP	NA	FUNCTION: Proton symporter that senses osmotic shifts and responds by importing osmolytes such as proline, glycine betaine, stachydrine, pipecolic acid, ectoine and taurine. It is both an osmosensor and an osmoregulator which is available to participate early in the bacterial osmoregulatory response. {ECO:0000269|PubMed:10026245, ECO:0000269|PubMed:3082857, ECO:0000269|PubMed:8421314}.	proline:proton symporter activity [GO:0005297]	integral component of membrane [GO:0016021]; plasma membrane [GO:0005886]	amino acid transport [GO:0006865]; cellular hyperosmotic response [GO:0071474]; cellular hyperosmotic salinity response [GO:0071475]; glycine betaine transport [GO:0031460]; osmosensory signaling pathway [GO:0007231]; proline import across plasma membrane [GO:1905647]	8421314; 7610040; 9278503; 16738553; 3082857; 10026245; 15919996; 14643666	FALSE	FALSE	FALSE
P23893	17	12	15	21	21	17	0.06434659119564351	1.259922274749468	1.0929657484832018	0.03159496877521016	0.6121922188536729	0.5205986173765099	14.666666666666666	19.666666666666668	0.38812860166846436	1.395591055334668	0.1628376775184467	0.5320590781440773	Glutamate-1-semialdehyde 2,1-aminomutase OS=Escherichia coli (strain K12) OX=83333 GN=hemL PE=1 SV=2	GSA_ECOLI	Glutamate-1-semialdehyde 2,1-aminomutase (GSA) (EC 5.4.3.8) (Glutamate-1-semialdehyde aminotransferase) (GSA-AT)	hemL	gsa popC	NA	glutamate-1-semialdehyde 2,1-aminomutase activity [GO:0042286]; identical protein binding [GO:0042802]; pyridoxal phosphate binding [GO:0030170]; transaminase activity [GO:0008483]	cytosol [GO:0005829]	porphyrin-containing compound biosynthetic process [GO:0006779]; protoporphyrinogen IX biosynthetic process [GO:0006782]; tetrapyrrole biosynthetic process [GO:0033014]	1900346; 8202364; 9278503; 16738553; 2045363; 1643048; 12813061	FALSE	FALSE	FALSE
P33221	31	29	35	43	45	30	0.5819020478518867	1.4002727033773292	0.42391156080831816	0.20151997021752252	0.46987167880596215	0.13494492487876045	31.666666666666668	39.333333333333336	0.268778857967415	1.3891545799483442	0.1647857498312493	0.5343986466490047	Formate-dependent phosphoribosylglycinamide formyltransferase OS=Escherichia coli (strain K12) OX=83333 GN=purT PE=1 SV=3	PURT_ECOLI	Formate-dependent phosphoribosylglycinamide formyltransferase (5'-phosphoribosylglycinamide transformylase 2) (Formate-dependent GAR transformylase) (EC 2.1.2.-) (GAR transformylase 2) (GART 2) (Non-folate glycinamide ribonucleotide transformylase) (Phosphoribosylglycinamide formyltransferase 2)	purT	NA	FUNCTION: Involved in the de novo purine biosynthesis. Catalyzes the transfer of formate to 5-phospho-ribosyl-glycinamide (GAR), producing 5-phospho-ribosyl-N-formylglycinamide (FGAR). Formate is provided by PurU via hydrolysis of 10-formyl-tetrahydrofolate. PurT is also able to cleave acetyl phosphate and carbamoyl phosphate to produce ATP with acetate and carbamate, respectively. {ECO:0000269|P…	acetate kinase activity [GO:0008776]; ATP binding [GO:0005524]; magnesium ion binding [GO:0000287]; phosphoribosylglycinamide formyltransferase 2 activity [GO:0043815]; phosphoribosylglycinamide formyltransferase activity [GO:0004644]	cytosol [GO:0005829]	'de novo' IMP biosynthetic process [GO:0006189]	8117714; 9097040; 9278503; 16738553; 9184151; 18723842; 10913290; 11953435	FALSE	FALSE	FALSE
P0A6L2	14	20	20	24	26	20	1.042484795422955	0.5208101046506276	0.8232830021755019	0.47905394574643145	0.21577039774217596	0.3506736159341975	18	23.333333333333332	0.3484993198076016	1.3778913943055213	0.1682368223259445	0.5415415338321219	4-hydroxy-tetrahydrodipicolinate synthase OS=Escherichia coli (strain K12) OX=83333 GN=dapA PE=1 SV=1	DAPA_ECOLI	4-hydroxy-tetrahydrodipicolinate synthase (HTPA synthase) (EC 4.3.3.7)	dapA	NA	FUNCTION: Catalyzes the condensation of (S)-aspartate-beta-semialdehyde [(S)-ASA] and pyruvate to 4-hydroxy-tetrahydrodipicolinate (HTPA). {ECO:0000255|HAMAP-Rule:MF_00418, ECO:0000269|PubMed:20503968, ECO:0000269|PubMed:8993314}.	4-hydroxy-tetrahydrodipicolinate synthase activity [GO:0008840]; identical protein binding [GO:0042802]	cytosol [GO:0005829]	diaminopimelate biosynthetic process [GO:0019877]; lysine biosynthetic process via diaminopimelate [GO:0009089]	3514578; 9205837; 9278503; 16738553; 9298646; 9600841; 1463470; 2120198; 1885529; 9298644; 9048556; 14580236; 18977662; 20503968; 22386717; 7853400; 8993314; 15066435; 16041077; 16185069; 19052357; 18937497; 18556019; 18787203; 19505526; 20353808; 22552955	FALSE	FALSE	FALSE
P0AG07	6	10	15	16	12	14	1.6950436973124838	0.17438823809460852	0.5135833894234065	1.0221962707729604	0.0942084178612626	0.25756421154271614	10.333333333333334	14	0.457989633392313	1.375834539273892	0.1688728654728828	0.5425822622137993	Ribulose-phosphate 3-epimerase OS=Escherichia coli (strain K12) OX=83333 GN=rpe PE=1 SV=1	RPE_ECOLI	Ribulose-phosphate 3-epimerase (EC 5.1.3.1) (Pentose-5-phosphate 3-epimerase) (PPE) (R5P3E)	rpe	dod yhfD	FUNCTION: Catalyzes the reversible epimerization of D-ribulose 5-phosphate to D-xylulose 5-phosphate. {ECO:0000255|HAMAP-Rule:MF_02227, ECO:0000269|PubMed:21402925}.	ferrous iron binding [GO:0008198]; metal ion binding [GO:0046872]; ribulose-phosphate 3-epimerase activity [GO:0004750]	cytosol [GO:0005829]	cellular carbohydrate metabolic process [GO:0044262]; pentose catabolic process [GO:0019323]; pentose-phosphate shunt, non-oxidative branch [GO:0009052]	7603433; 9278503; 16738553; 21402925	FALSE	FALSE	FALSE
P77434	3	4	5	9	15	1	1.409931326248598	2.29284782461704	-1.328147626362576	1.0640164464675874	1.5312722234701055	-1.2342888847869586	4	8.333333333333334	0.45366659505024476	1.3709941498980145	0.17037677970689716	0.5435907810709829	Glutamate-pyruvate aminotransferase AlaC OS=Escherichia coli (strain K12) OX=83333 GN=alaC PE=1 SV=1	ALAC_ECOLI	Glutamate-pyruvate aminotransferase AlaC (EC 2.6.1.2)	alaC	yfdZ	FUNCTION: Involved in the biosynthesis of alanine. {ECO:0000269|PubMed:20729367, ECO:0000269|PubMed:21597182}.	L-alanine:2-oxoglutarate aminotransferase activity [GO:0004021]; pyridoxal phosphate binding [GO:0030170]; transaminase activity [GO:0008483]	cytoplasm [GO:0005737]	alanine biosynthetic process [GO:0006523]; D-alanine biosynthetic process [GO:0030632]; L-alanine biosynthetic process from pyruvate [GO:0019272]	9205837; 9278503; 16738553; 17209026; 20729367; 21597182	FALSE	FALSE	FALSE
P0AD05	4	6	3	9	9	4	1.04955016319325	0.5671684578442638	0.7254508592661942	0.7420883515802255	0.3677734911872258	0.67260171082156	4.333333333333333	7.333333333333333	0.5941545178630038	1.3522521799410718	0.17629465639130237	0.5544406404255718	Uncharacterized protein YecA OS=Escherichia coli (strain K12) OX=83333 GN=yecA PE=4 SV=1	YECA_ECOLI	Uncharacterized protein YecA	yecA	NA	NA	NA	NA	NA	9097040; 9278503; 16738553; 3002500	FALSE	FALSE	FALSE
P0A6H5	29	38	35	44	52	30	0.9500225990974712	0.9676735200155645	0.42391156080831816	0.32705085230138153	0.2957185540584185	0.13494492487876045	34	42	0.25257144374618684	1.3519278243390886	0.17639840548410124	0.5544406404255718	ATP-dependent protease ATPase subunit HslU OS=Escherichia coli (strain K12) OX=83333 GN=hslU PE=1 SV=1	HSLU_ECOLI	ATP-dependent protease ATPase subunit HslU (Heat shock protein HslU) (Unfoldase HslU)	hslU	htpI	FUNCTION: ATPase subunit of a proteasome-like degradation complex; this subunit has chaperone activity. The binding of ATP and its subsequent hydrolysis by HslU are essential for unfolding of protein substrates subsequently hydrolyzed by HslV. HslU recognizes the N-terminal part of its protein substrates and unfolds these before they are guided to HslV for hydrolysis. {ECO:0000269|PubMed:10419524…	ATP binding [GO:0005524]; identical protein binding [GO:0042802]; magnesium ion binding [GO:0000287]; peptidase activity [GO:0008233]; protein domain specific binding [GO:0019904]	cytosol [GO:0005829]; HslUV protease complex [GO:0009376]; membrane [GO:0016020]	protein unfolding [GO:0043335]; proteolysis [GO:0006508]; response to heat [GO:0009408]	8244018; 8346018; 9278503; 16738553; 8977096; 8662828; 8650174; 9299555; 9298644; 9288941; 9393683; 9722513; 10452560; 10419524; 15696175; 19801685; 10693812; 11114186; 11709174; 15983416	FALSE	FALSE	FALSE
P27250	1	4	8	6	5	8	1.6463535692045963	0.17222417995090983	0.5205412904395041	1.5494432736378296	0.11623472419126149	0.3506736159341975	4.333333333333333	6.333333333333333	0.6721172045877629	1.350491007176758	0.17685853633986265	0.5544880615540325	Aldehyde reductase Ahr OS=Escherichia coli (strain K12) OX=83333 GN=ahr PE=1 SV=2	AHR_ECOLI	Aldehyde reductase Ahr (EC 1.1.1.2) (Zinc-dependent alcohol dehydrogenase Ahr)	ahr	yjgB	FUNCTION: Catalyzes the reduction of a wide range of aldehydes including aliphatic fatty aldehydes (C4-C16), into their corresponding alcohols. Has a strong preference for NADPH over NADH as the electron donor. Cannot use glyceraldehyde or a ketone as substrate. Is a relevant source of NADPH-dependent aldehyde reductase activity in E.coli. The in vivo functions of Ahr has yet to be determined. {E…	alcohol dehydrogenase (NADP+) activity [GO:0008106]; oxidoreductase activity, acting on the CH-OH group of donors, NAD or NADP as acceptor [GO:0016616]; zinc ion binding [GO:0008270]	NA	fatty acid metabolic process [GO:0006631]	7610040; 9278503; 16738553; 22094925; 22731523; 23093176; 23248280	FALSE	FALSE	FALSE
P76231	1	0	1	3	2	1	0.8139542973952278	1.3401076844496458	0.18400851202180257	0.7420883515802252	1.438162819078624	0.3506736159341975	0.6666666666666666	2	0.8436415955310156	1.3498856290182468	0.17705267210428471	0.5544880615540325	Uncharacterized protein YeaC OS=Escherichia coli (strain K12) OX=83333 GN=yeaC PE=4 SV=2	YEAC_ECOLI	Uncharacterized protein YeaC	yeaC	NA	NA	NA	NA	NA	9278503; 16738553	FALSE	FALSE	FALSE
P0A9Q9	28	35	27	37	33	40	0.3532360460084559	-0.6875617116893504	2.6687163821897455	0.13203486989623858	-0.22926184183450513	0.9008706984946772	30	36.666666666666664	0.2678812421854702	1.3477611085701484	0.1777352304050295	0.5556227473022094	Aspartate-semialdehyde dehydrogenase OS=Escherichia coli (strain K12) OX=83333 GN=asd PE=1 SV=1	DHAS_ECOLI	Aspartate-semialdehyde dehydrogenase (ASA dehydrogenase) (ASADH) (EC 1.2.1.11) (Aspartate-beta-semialdehyde dehydrogenase)	asd	hom	FUNCTION: Catalyzes the NADPH-dependent formation of L-aspartate-semialdehyde (L-ASA) by the reductive dephosphorylation of L-aspartyl-4-phosphate. {ECO:0000269|PubMed:11368768, ECO:0000269|PubMed:6102909}.	aspartate-semialdehyde dehydrogenase activity [GO:0004073]; NAD binding [GO:0051287]; NADP binding [GO:0050661]; protein dimerization activity [GO:0046983]	cytosol [GO:0005829]	'de novo' L-methionine biosynthetic process [GO:0071266]; cellular response to DNA damage stimulus [GO:0006974]; diaminopimelate biosynthetic process [GO:0019877]; homoserine biosynthetic process [GO:0009090]; isoleucine biosynthetic process [GO:0009097]; lysine biosynthetic process via diaminopimelate [GO:0009089]; threonine biosynthetic process [GO:0009088]	6143662; 9278503; 16738553; 6102909; 9298646; 1350921; 11368768; 14726201; 10369777; 11724560; 15288787	FALSE	FALSE	FALSE
P0A7C2	2	4	4	13	11	0	2.4843392620850415	1.6016132843300277	-1.756720084266613	1.9644807729166736	1.1162347241912616	-1.971254478953165	3.3333333333333335	8	0.36982033938492337	1.344782989026626	0.17869532526069215	0.556618293226752	LexA repressor OS=Escherichia coli (strain K12) OX=83333 GN=lexA PE=1 SV=1	LEXA_ECOLI	LexA repressor (EC 3.4.21.88)	lexA	exrA spr tsl umuA	FUNCTION: Represses a number of genes involved in the response to DNA damage (SOS response), including recA and lexA. Binds to the 16 bp palindromic sequence 5'-CTGTATATATATACAG-3'. In the presence of single-stranded DNA, RecA interacts with LexA causing an autocatalytic cleavage which disrupts the DNA-binding part of LexA, leading to derepression of the SOS regulon and eventually DNA repair. Imp…	DNA binding [GO:0003677]; DNA-binding transcription repressor activity [GO:0001217]; identical protein binding [GO:0042802]; serine-type endopeptidase activity [GO:0004252]; transcription cis-regulatory region binding [GO:0000976]	cytosol [GO:0005829]; protein-DNA complex [GO:0032993]	cellular response to DNA damage stimulus [GO:0006974]; DNA repair [GO:0006281]; DNA replication [GO:0006260]; negative regulation of transcription, DNA-templated [GO:0045892]; SOS response [GO:0009432]; transcription, DNA-templated [GO:0006351]	7013987; 6272195; 8265357; 9278503; 16738553; 2259342; 6261224; 7027255; 7027256; 20005847; 22412352; 2780544; 8076591; 7784426	FALSE	FALSE	FALSE
P37188	1	1	4	4	4	3	1.1346704409703927	1.2231906568187598	-0.03691313167449942	1.0640164464675874	1.17512841324483	0.02874552104683502	2	3.6666666666666665	0.7559634602530841	1.3399999330114094	0.180245366707574	0.5584387700672159	PTS system galactitol-specific EIIB component OS=Escherichia coli (strain K12) OX=83333 GN=gatB PE=1 SV=2	PTKB_ECOLI	PTS system galactitol-specific EIIB component (EIIB-Gat) (Galactitol-specific phosphotransferase enzyme IIB component) (EC 2.7.1.200)	gatB	NA	FUNCTION: The phosphoenolpyruvate-dependent sugar phosphotransferase system (PTS), a major carbohydrate active transport system, catalyzes the phosphorylation of incoming sugar substrates concomitant with their translocation across the cell membrane. The enzyme II complex composed of GatA, GatB and GatC is involved in galactitol transport. It can also use D-glucitol. {ECO:0000269|PubMed:1100608, …	protein-N(PI)-phosphohistidine-sugar phosphotransferase activity [GO:0008982]; protein-phosphocysteine-galactitol-phosphotransferase system transporter activity [GO:0090584]	cytosol [GO:0005829]	galactitol metabolic process [GO:0019402]; galactitol transport [GO:0015796]; phosphoenolpyruvate-dependent sugar phosphotransferase system [GO:0009401]	7772602; 9097040; 9278503; 16738553; 9868784; 1100608; 8955298; 16079137	FALSE	FALSE	FALSE
P04079	69	95	82	93	105	82	0.6823029321919718	-0.05379897693034816	1.6694855634299386	0.16739418631289626	-0.003841727800489372	0.3506736159341975	82	93.33333333333333	0.17140869148220148	1.3267448672115123	0.18459309365236956	0.5611823036739189	GMP synthase [glutamine-hydrolyzing] OS=Escherichia coli (strain K12) OX=83333 GN=guaA PE=1 SV=1	GUAA_ECOLI	GMP synthase [glutamine-hydrolyzing] (EC 6.3.5.2) (GMP synthetase) (GMPS) (Glutamine amidotransferase)	guaA	NA	FUNCTION: Catalyzes the synthesis of GMP from XMP.	ATP binding [GO:0005524]; GMP synthase (glutamine-hydrolyzing) activity [GO:0003922]; GMP synthase activity [GO:0003921]; identical protein binding [GO:0042802]; pyrophosphatase activity [GO:0016462]	cytosol [GO:0005829]	glutamine metabolic process [GO:0006541]; GMP biosynthetic process [GO:0006177]	3894345; 9205837; 9278503; 16738553; 2982857; 1736096; 9890911; 10856643; 8548458	FALSE	FALSE	FALSE
P0AA39	7	11	12	21	20	5	2.1540758713824357	1.3192605415808072	-1.175837419746224	1.2015199702175225	0.6605552404150717	-0.7648036014857383	10	15.333333333333334	0.365757203048952	1.3264616621967402	0.18468682583624457	0.5611823036739189	Ribosomal large subunit pseudouridine synthase C OS=Escherichia coli (strain K12) OX=83333 GN=rluC PE=1 SV=1	RLUC_ECOLI	Ribosomal large subunit pseudouridine synthase C (EC 5.4.99.24) (23S rRNA pseudouridine(955/2504/2580) synthase) (rRNA pseudouridylate synthase C) (rRNA-uridine isomerase C)	rluC	yceC	FUNCTION: Responsible for synthesis of pseudouridine from uracil at positions 955, 2504 and 2580 in 23S ribosomal RNA. {ECO:0000269|PubMed:9660827}.	pseudouridine synthase activity [GO:0009982]; RNA binding [GO:0003723]; rRNA pseudouridine synthase activity [GO:0120159]	cytosol [GO:0005829]	enzyme-directed rRNA pseudouridine synthesis [GO:0000455]	8905232; 9278503; 16738553; 1704367; 1447160; 9660827; 18820021; 25777676; 10089432	FALSE	FALSE	FALSE
P14175	2	2	2	7	6	1	1.3884350787577302	1.2639978374560081	-0.35687127252386847	1.1571258508590692	1.0755927396939156	-0.23428888478695875	2	4.666666666666667	0.666143235255342	1.3253431329257264	0.1850573690422779	0.5613191176369793	Glycine betaine/proline betaine transport system ATP-binding protein ProV OS=Escherichia coli (strain K12) OX=83333 GN=proV PE=1 SV=1	PROV_ECOLI	Glycine betaine/proline betaine transport system ATP-binding protein ProV	proV	NA	FUNCTION: Part of the ProU ABC transporter complex involved in glycine betaine and proline betaine uptake (PubMed:3305496, PubMed:7898450, PubMed:23249124). Probably responsible for energy coupling to the transport system (Probable). {ECO:0000269|PubMed:23249124, ECO:0000269|PubMed:3305496, ECO:0000269|PubMed:7898450, ECO:0000305}.	amine transmembrane transporter activity [GO:0005275]; ATPase-coupled transmembrane transporter activity [GO:0042626]; ATP binding [GO:0005524]; osmosensor activity [GO:0005034]	ATP-binding cassette (ABC) transporter complex [GO:0043190]	amino acid transport [GO:0006865]; glycine betaine transport [GO:0031460]; hyperosmotic response [GO:0006972]	2649479; 9205837; 9278503; 16738553; 2691838; 3305496; 7898450; 9298644; 16079137; 23249124	FALSE	FALSE	FALSE
P0ABB0	78	64	79	75	75	101	-1.4248475437971222	0.29965981480746956	3.4065165530790784	-0.31376488315329204	0.07876001877259849	0.7011708630183306	73.66666666666667	83.66666666666667	0.1553886662125457	1.3171258106980825	0.18779645664558914	0.5656716185418353	ATP synthase subunit alpha OS=Escherichia coli (strain K12) OX=83333 GN=atpA PE=1 SV=1	ATPA_ECOLI	ATP synthase subunit alpha (EC 7.1.2.2) (ATP synthase F1 sector subunit alpha) (F-ATPase subunit alpha)	atpA	papA uncA	FUNCTION: Produces ATP from ADP in the presence of a proton gradient across the membrane. The alpha chain is a regulatory subunit.	ADP binding [GO:0043531]; ATP binding [GO:0005524]; proton-transporting ATPase activity, rotational mechanism [GO:0046961]; proton-transporting ATP synthase activity, rotational mechanism [GO:0046933]	membrane [GO:0016020]; plasma membrane [GO:0005886]; proton-transporting ATP synthase complex, catalytic core F(1) [GO:0045261]	ATP synthesis coupled proton transport [GO:0015986]	6395859; 6272228; 6277310; 6301339; 7686882; 9278503; 16738553; 6278247; 2868922; 9298646; 2903146; 9298644; 16079137; 10570135	FALSE	FALSE	FALSE
P11454	1	0	0	4	0	1	1.1346704409703927	0	1.1385529634369769	1.0640164464675874	0	1.3506736159341974	0.3333333333333333	1.6666666666666667	0.8048966874672616	1.3124461444627524	0.18936964603814904	0.5684365672598418	Enterobactin synthase component F OS=Escherichia coli (strain K12) OX=83333 GN=entF PE=1 SV=3	ENTF_ECOLI	Enterobactin synthase component F (EC 2.7.7.-) (Enterochelin synthase F) (Serine-activating enzyme) (Seryl-AMP ligase)	entF	NA	FUNCTION: Activates the carboxylate group of L-serine via ATP-dependent PPi exchange reactions to the aminoacyladenylate, preparing that molecule for the final stages of enterobactin synthesis. Holo-EntF acts as the catalyst for the formation of the three amide and three ester bonds present in the cyclic (2,3-dihydroxybenzoyl)serine trimer enterobactin, using seryladenylate and acyl-holo-EntB (ac…	2,3-dihydroxybenzoate-serine ligase activity [GO:0047527]; ATP binding [GO:0005524]; nucleotidyltransferase activity [GO:0016779]; phosphopantetheine binding [GO:0031177]	cytoplasm [GO:0005737]; cytosol [GO:0005829]; enterobactin synthetase complex [GO:0009366]; plasma membrane [GO:0005886]	amino acid activation for nonribosomal peptide biosynthetic process [GO:0043041]; enterobactin biosynthetic process [GO:0009239]; secondary metabolite biosynthetic process [GO:0044550]	1826089; 9278503; 16738553; 3040679; 2974033; 9298644; 9485415	FALSE	FALSE	FALSE
P0AF96	0	0	2	2	2	1	1.2858664271392886	1.3401076844496458	-0.35687127252386847	1.3270508523013815	1.438162819078624	-0.23428888478695875	0.6666666666666666	1.6666666666666667	0.8436415955310156	1.31006713495316	0.1901731252694191	0.5698624738211435	Toxin-antitoxin biofilm protein TabA OS=Escherichia coli (strain K12) OX=83333 GN=tabA PE=1 SV=1	TABA_ECOLI	Toxin-antitoxin biofilm protein TabA	tabA	yjgK	FUNCTION: Influences biofilm formation. Represses fimbria genes in 8 hours biofilms. May act in response to the combined activity of several toxin-antitoxin (TA) systems. {ECO:0000269|PubMed:19060153}.	NA	cytosol [GO:0005829]	single-species biofilm formation [GO:0044010]	7610040; 9278503; 16738553; 10493123; 19060153; 18723842	FALSE	FALSE	FALSE
P0AFB8	7	12	4	12	18	5	0.7369976046943216	0.802215098866886	0.7265523936199506	0.4425280697213176	0.4006881136599609	0.6137080217679912	7.666666666666667	11.666666666666666	0.4856414017164232	1.3081400887780004	0.19082579828029705	0.5708323448557161	DNA-binding transcriptional regulator NtrC OS=Escherichia coli (strain K12) OX=83333 GN=glnG PE=1 SV=1	NTRC_ECOLI	DNA-binding transcriptional regulator NtrC (Nitrogen regulation protein NR(I)) (Nitrogen regulator I) (NRI)	glnG	glnT ntrC	FUNCTION: Member of the two-component regulatory system NtrB/NtrC, which controls expression of the nitrogen-regulated (ntr) genes in response to nitrogen limitation. Phosphorylated NtrC binds directly to DNA and stimulates the formation of open promoter-sigma54-RNA polymerase complexes (PubMed:2874557, PubMed:3304660, PubMed:2574599, PubMed:1350679). Activates transcription of many genes and ope…	ATP binding [GO:0005524]; phosphorelay response regulator activity [GO:0000156]; sequence-specific DNA binding [GO:0043565]	cytosol [GO:0005829]	nitrogen fixation [GO:0009399]; regulation of nitrogen utilization [GO:0006808]; regulation of transcription, DNA-templated [GO:0006355]	2882477; 8346018; 9278503; 16738553; 2874557; 3304660; 2574599; 1350679; 11121068; 15208307	FALSE	FALSE	FALSE
P37128	0	2	0	3	4	0	1.5748752228912744	0.6857686055636311	0	1.7420883515802252	0.5901659125236737	0	0.6666666666666666	2.3333333333333335	0.777418088034633	1.305183322900306	0.19183043154120075	0.5718656335463631	GDP-mannose pyrophosphatase OS=Escherichia coli (strain K12) OX=83333 GN=nudK PE=1 SV=2	NUDK_ECOLI	GDP-mannose pyrophosphatase (EC 3.6.1.-) (GDP-mannose hydrolase) (GDPMK)	nudK	yffH	FUNCTION: Nucleoside diphosphate sugar hydrolase that hydrolyzes GDP-mannose as its preferred substrate, yielding GMP and mannose-1-phosphate. Can also hydrolyze the pyrophosphate bond of other sugar nucleotides such as IDP-ribose, GDP-glucose, and to a lesser extent, ADP-ribose, ADP-glucose and UDP-glucose. Shows no activity toward Nudix substrates FAD, CDP-ethanolamine, CDP-choline, NAD(+), dia…	GDP-mannose hydrolase activity [GO:0052751]; magnesium ion binding [GO:0000287]	cytosol [GO:0005829]	nucleoside phosphate metabolic process [GO:0006753]; ribose phosphate metabolic process [GO:0019693]	9205837; 9278503; 16738553; 16766526; 16021622; 21638333	FALSE	FALSE	FALSE
P0A7V3	65	87	75	106	130	41	1.9067722220400967	2.1342555515929518	-1.7845573626791216	0.439161218622919	0.4271917012576208	-0.5049364747306275	75.66666666666667	92.33333333333333	0.1204721483833041	1.3027737991826753	0.1926519982619403	0.5733297032323609	30S ribosomal protein S3 OS=Escherichia coli (strain K12) OX=83333 GN=rpsC PE=1 SV=2	RS3_ECOLI	30S ribosomal protein S3 (Small ribosomal subunit protein uS3)	rpsC	NA	FUNCTION: Binds the lower part of the 30S subunit head. Binds mRNA in the 70S ribosome, positioning it for translation (By similarity). {ECO:0000250}.; FUNCTION: Plays a role in mRNA unwinding by the ribosome, possibly by forming part of a processivity clamp. {ECO:0000269|PubMed:15652481}.	mRNA binding [GO:0003729]; rRNA binding [GO:0019843]; structural constituent of ribosome [GO:0003735]	cytosol [GO:0005829]; cytosolic small ribosomal subunit [GO:0022627]	ribosomal small subunit assembly [GO:0000028]; translation [GO:0006412]	3892488; 9278503; 16738553; 387449; 7556101; 9716382; 15652481; 10094780; 24524803; 12244297; 12809609; 16272117; 27906160; 27906161; 27934701; 28077875	FALSE	FALSE	FALSE
O32583	0	0	0	1	2	0	0.9092351070987831	1.3401076844496458	0	0.7420883515802252	1.438162819078624	0	0	1	0.7267503902196164	1.2986586662002297	0.19406109505474306	0.5735877341055864	Sulfur carrier protein ThiS OS=Escherichia coli (strain K12) OX=83333 GN=thiS PE=1 SV=1	THIS_ECOLI	Sulfur carrier protein ThiS (Thiamine biosynthesis protein ThiS)	thiS	thiG1	FUNCTION: Is the sulfur donor in the synthesis of the thiazole phosphate moiety of thiamine phosphate. {ECO:0000269|PubMed:9632726}.	nucleotide binding [GO:0000166]	NA	thiamine biosynthetic process [GO:0009228]; thiamine diphosphate biosynthetic process [GO:0009229]	8432721; 8265357; 9278503; 16738553; 9632726; 10082377; 11438688; 11135670; 16388576	FALSE	FALSE	FALSE
P0A9H5	0	0	0	1	2	0	0.9092351070987831	1.3401076844496458	0	0.7420883515802252	1.438162819078624	0	0	1	0.7267503902196164	1.2986586662002297	0.19406109505474306	0.5735877341055864	Corrinoid adenosyltransferase OS=Escherichia coli (strain K12) OX=83333 GN=btuR PE=3 SV=1	BTUR_ECOLI	Corrinoid adenosyltransferase (EC 2.5.1.17) (Cob(II)alamin adenosyltransferase) (Cob(II)yrinic acid a,c-diamide adenosyltransferase) (Cobinamide/cobalamin adenosyltransferase)	btuR	cobA	FUNCTION: Required for both de novo synthesis of the corrin ring for the assimilation of exogenous corrinoids. Participates in the adenosylation of a variety of incomplete and complete corrinoids (By similarity). {ECO:0000250}.	ATP binding [GO:0005524]; cob(I)yrinic acid a,c-diamide adenosyltransferase activity [GO:0008817]	cytoplasm [GO:0005737]	aerobic cobalamin biosynthetic process [GO:0019250]; cobalamin biosynthetic process [GO:0009236]; porphyrin-containing compound biosynthetic process [GO:0006779]	2644187; 9097039; 9278503; 16738553	FALSE	FALSE	FALSE
P31133	0	0	0	1	2	0	0.9092351070987831	1.3401076844496458	0	0.7420883515802252	1.438162819078624	0	0	1	0.7267503902196164	1.2986586662002297	0.19406109505474306	0.5735877341055864	Putrescine-binding periplasmic protein PotF OS=Escherichia coli (strain K12) OX=83333 GN=potF PE=1 SV=3	POTF_ECOLI	Putrescine-binding periplasmic protein PotF	potF	NA	FUNCTION: Part of the ABC transporter complex PotFGHI involved in putrescine uptake (PubMed:8416922, PubMed:23719730). Binds putrescine (PubMed:8416922, PubMed:9651355). Imports putrescine for maintenance of the optimal concentration of polyamines necessary for cell growth in the presence of glucose (PubMed:23719730). {ECO:0000269|PubMed:23719730, ECO:0000269|PubMed:8416922, ECO:0000269|PubMed:96…	putrescine binding [GO:0019810]	outer membrane-bounded periplasmic space [GO:0030288]	putrescine transport [GO:0015847]	8416922; 8905232; 9278503; 16738553; 9298646; 23719730; 9761835; 9651355	FALSE	FALSE	FALSE
P15254	99	120	119	113	133	129	-0.4227588941565133	-0.03844946231182403	2.6972982835003907	-0.06887782402975728	4.2627154064580345e-4	0.4661508333541335	112.66666666666667	125	0.13256642695500734	1.2910071213041667	0.19670120816521694	0.5760812094184301	Phosphoribosylformylglycinamidine synthase OS=Escherichia coli (strain K12) OX=83333 GN=purL PE=1 SV=3	PUR4_ECOLI	Phosphoribosylformylglycinamidine synthase (FGAM synthase) (FGAMS) (EC 6.3.5.3) (Formylglycinamide ribonucleotide amidotransferase) (FGAR amidotransferase) (FGAR-AT)	purL	purI	FUNCTION: Phosphoribosylformylglycinamidine synthase involved in the purines biosynthetic pathway. Catalyzes the ATP-dependent conversion of formylglycinamide ribonucleotide (FGAR) and glutamine to yield formylglycinamidine ribonucleotide (FGAM) and glutamate. {ECO:0000255|HAMAP-Rule:MF_00419, ECO:0000269|PubMed:2659070}.	ATP binding [GO:0005524]; metal ion binding [GO:0046872]; phosphoribosylformylglycinamidine synthase activity [GO:0004642]	cytoplasm [GO:0005737]; cytosol [GO:0005829]	'de novo' IMP biosynthetic process [GO:0006189]; glutamine metabolic process [GO:0006541]	2659070; 2531746; 9278503; 16397293; 16738553	FALSE	FALSE	FALSE
P0AG80	0	0	0	2	1	0	1.2858664271392886	0.9475899598667946	0	1.3270508523013815	0.8532003183574678	0	0	1	0.7267503902196164	1.289486646261251	0.19722895584700142	0.5760812094184301	sn-glycerol-3-phosphate-binding periplasmic protein UgpB OS=Escherichia coli (strain K12) OX=83333 GN=ugpB PE=1 SV=1	UGPB_ECOLI	sn-glycerol-3-phosphate-binding periplasmic protein UgpB	ugpB	NA	FUNCTION: sn-glycerol-3-phosphate and glycerophosphoryl diester-binding protein interacts with the binding protein-dependent transport system UgpACE.	NA	outer membrane-bounded periplasmic space [GO:0030288]	glycerol-3-phosphate transmembrane transport [GO:0015794]; glycerophosphodiester transmembrane transport [GO:0001407]	3062310; 8041620; 9278503; 16738553	FALSE	FALSE	FALSE
P37313	0	0	0	2	1	0	1.2858664271392886	0.9475899598667946	0	1.3270508523013815	0.8532003183574678	0	0	1	0.7267503902196164	1.289486646261251	0.19722895584700142	0.5760812094184301	Dipeptide transport ATP-binding protein DppF OS=Escherichia coli (strain K12) OX=83333 GN=dppF PE=1 SV=1	DPPF_ECOLI	Dipeptide transport ATP-binding protein DppF (EC 7.4.2.9)	dppF	dppE	FUNCTION: Part of the ABC transporter DppABCDF involved in dipeptide transport (PubMed:7536291). Responsible for energy coupling to the transport system (Probable). {ECO:0000269|PubMed:7536291, ECO:0000305}.; FUNCTION: When a foreign outer membrane heme receptor is expressed in E.coli, DppABCDF can also transport heme and its precursor, 5-aminolevulinic acid (ALA), from the periplasm into the cyt…	ATPase-coupled transmembrane transporter activity [GO:0042626]; ATP binding [GO:0005524]; heme transmembrane transporter activity [GO:0015232]	plasma membrane [GO:0005886]	peptide transport [GO:0015833]; protein transport [GO:0015031]; response to radiation [GO:0009314]	7536291; 8041620; 9278503; 16738553; 8444807; 16905647	FALSE	FALSE	FALSE
P0AE52	8	9	8	13	14	9	0.659435280882791	0.7859129262215017	0.7811974145866569	0.3795182721955174	0.4381628190786239	0.5026767093792475	8.333333333333334	12	0.44011926688446296	1.2854967140462525	0.19861876426987965	0.5787759797062884	Peroxiredoxin Bcp OS=Escherichia coli (strain K12) OX=83333 GN=bcp PE=1 SV=1	BCP_ECOLI	Peroxiredoxin Bcp (EC 1.11.1.24) (Bacterioferritin comigratory protein) (Thioredoxin peroxidase) (Thioredoxin-dependent peroxiredoxin Bcp)	bcp	NA	FUNCTION: Thiol-specific peroxidase that catalyzes the reduction of hydrogen peroxide and organic hydroperoxides to water and alcohols, respectively. Plays a role in cell protection against oxidative stress by detoxifying peroxides and as sensor of hydrogen peroxide-mediated signaling events. {ECO:0000269|PubMed:21910476}.	hydroperoxide reductase activity [GO:0032843]; thioredoxin peroxidase activity [GO:0008379]	cytoplasm [GO:0005737]; cytosol [GO:0005829]	cell redox homeostasis [GO:0045454]; cellular response to oxidative stress [GO:0034599]; response to oxidative stress [GO:0006979]	2016588; 9205837; 9278503; 16738553; 9537378; 9298646; 10644761; 19298085; 21910476	FALSE	FALSE	FALSE
P08622	13	13	12	20	20	12	0.6768137760087628	0.9111495497607262	0.6375909236707681	0.32705085230138153	0.4381628190786239	0.35067361593419777	12.666666666666666	17.333333333333332	0.3719624291047344	1.2849243450104482	0.1988187227117855	0.5787759797062884	Chaperone protein DnaJ OS=Escherichia coli (strain K12) OX=83333 GN=dnaJ PE=1 SV=3	DNAJ_ECOLI	Chaperone protein DnaJ (HSP40) (Heat shock protein J)	dnaJ	groP	FUNCTION: Interacts with DnaK and GrpE to disassemble a protein complex at the origins of replication of phage lambda and several plasmids. Participates actively in the response to hyperosmotic and heat shock by preventing the aggregation of stress-denatured proteins and by disaggregating proteins, also in an autonomous, DnaK-independent fashion. Unfolded proteins bind initially to DnaJ; upon int…	ATP binding [GO:0005524]; chaperone binding [GO:0051087]; heat shock protein binding [GO:0031072]; protein disulfide isomerase activity [GO:0003756]; protein-disulfide reductase activity [GO:0015035]; sigma factor antagonist activity [GO:0016989]; unfolded protein binding [GO:0051082]; zinc ion binding [GO:0008270]	cytoplasm [GO:0005737]; cytosol [GO:0005829]; membrane [GO:0016020]; protein-containing complex [GO:0032991]	chaperone cofactor-dependent protein refolding [GO:0051085]; DNA replication [GO:0006260]; protein-containing complex assembly [GO:0065003]; protein folding [GO:0006457]; protein refolding [GO:0042026]; response to heat [GO:0009408]; viral process [GO:0016032]	3003084; 3003085; 1630901; 9278503; 16738553; 1826368; 9298644; 15302880; 15044009; 14726952; 14729677; 15485812; 8106526; 9860950; 12454054; 12941935; 15683252; 8764403; 10210198; 10891270	FALSE	FALSE	FALSE
P00934	14	14	13	20	24	12	0.4781040669322341	1.2929749608439711	0.4490005261094781	0.22751517875046698	0.5901659125236739	0.24375841201768575	13.666666666666666	18.666666666666668	0.3538131677639422	1.2817635280582835	0.1999256119692627	0.5810233446677903	Threonine synthase OS=Escherichia coli (strain K12) OX=83333 GN=thrC PE=1 SV=1	THRC_ECOLI	Threonine synthase (TS) (EC 4.2.3.1)	thrC	NA	FUNCTION: Catalyzes the gamma-elimination of phosphate from L-phosphohomoserine and the beta-addition of water to produce L-threonine. To a lesser extent, is able to slowly catalyze the deamination of L-threonine into alpha-ketobutyrate and that of L-serine and 3-chloroalanine into pyruvate. Is also able to rapidly convert vinylglycine to threonine, which proves that the pyridoxal p-quinonoid of …	pyridoxal phosphate binding [GO:0030170]; threonine synthase activity [GO:0004795]	cytosol [GO:0005829]	threonine biosynthetic process [GO:0009088]	6316258; 1630901; 7610040; 9278503; 16738553; 9298646; 9600841; 7907888;	FALSE	FALSE	FALSE
P0AA82	4	0	2	4	2	4	-0.26958925311439924	1.3401076844496458	1.1421646809237467	-0.2579116484197746	1.438162819078624	1.0876392101004035	2	3.3333333333333335	0.7559634602530843	1.2774931904940687	0.20142818297054324	0.5822772106385954	Cytosine permease OS=Escherichia coli (strain K12) OX=83333 GN=codB PE=1 SV=1	CODB_ECOLI	Cytosine permease	codB	NA	FUNCTION: Required for cytosine transport into the cell.	cytosine transmembrane transporter activity [GO:0015209]	integral component of membrane [GO:0016021]; membrane [GO:0016020]; plasma membrane [GO:0005886]	cytosine metabolic process [GO:0019858]; cytosine transport [GO:0015856]; proton transmembrane transport [GO:1902600]	1640834; 9278503; 16738553; 15919996	FALSE	FALSE	FALSE
P15288	31	41	52	49	47	48	1.1701430889954187	0.13530810820743674	0.8988030538543991	0.3859445413549501	0.04584539629986382	0.23746300548620672	41.333333333333336	48	0.2230843143803402	1.272626785210283	0.20315050915221675	0.5854919159121197	Cytosol non-specific dipeptidase OS=Escherichia coli (strain K12) OX=83333 GN=pepD PE=1 SV=3	PEPD_ECOLI	Cytosol non-specific dipeptidase (EC 3.4.13.18) (Aminoacyl-histidine dipeptidase) (Beta-alanyl-histidine dipeptidase) (Carnosinase) (Cysteinylglycinase) (Peptidase D) (Xaa-His dipeptidase) (X-His dipeptidase)	pepD	pepH	FUNCTION: Dipeptidase with broad substrate specificity. Requires dipeptide substrates with an unblocked N-terminus and the amino group in the alpha or beta position. Non-protein amino acids and proline are not accepted in the C-terminal position, whereas some dipeptide amides and formyl amino acids are hydrolyzed. Also shows cysteinylglycinase activity, which is sufficient for E.coli to utilize c…	alanylglutamate dipeptidase activity [GO:0103046]; dipeptidase activity [GO:0016805]; metallodipeptidase activity [GO:0070573]; zinc ion binding [GO:0008270]	cytosol [GO:0005829]	peptide catabolic process [GO:0043171]	1695895; 9278503; 16738553; 2651887; 355237; 7988883; 11157967; 18723842; 20067529	FALSE	FALSE	FALSE
P37765	18	23	19	29	35	15	0.9588844960759397	1.1683693017630399	0.06691905425852182	0.4010514337451584	0.4381628190786239	0.02874552104683502	20	26.333333333333332	0.2893199246235391	1.2668062868070615	0.20522456360612448	0.5877543486655858	Ribosomal large subunit pseudouridine synthase B OS=Escherichia coli (strain K12) OX=83333 GN=rluB PE=1 SV=2	RLUB_ECOLI	Ribosomal large subunit pseudouridine synthase B (EC 5.4.99.22) (23S rRNA pseudouridine(2605) synthase) (rRNA pseudouridylate synthase B) (rRNA-uridine isomerase B)	rluB	yciL	FUNCTION: Responsible for synthesis of pseudouridine from uracil-2605 in 23S ribosomal RNA. {ECO:0000269|PubMed:11720289}.	RNA binding [GO:0003723]; rRNA pseudouridine synthase activity [GO:0120159]	cytosol [GO:0005829]	enzyme-directed rRNA pseudouridine synthesis [GO:0000455]	9097039; 9278503; 16738553; 2644187; 7984428; 11720289	FALSE	FALSE	FALSE
P0A7S3	16	18	18	26	29	14	0.9327927684581434	1.2381020724923324	0.022958401828235546	0.40951301249335464	0.5121634005224008	0.009636698099130411	17.333333333333332	23	0.310437703704962	1.2666217602808223	0.20529056789126512	0.5877543486655858	30S ribosomal protein S12 OS=Escherichia coli (strain K12) OX=83333 GN=rpsL PE=1 SV=2	RS12_ECOLI	30S ribosomal protein S12 (Small ribosomal subunit protein uS12)	rpsL	strA	FUNCTION: With S4 and S5 plays an important role in translational accuracy.; FUNCTION: Interacts with and stabilizes bases of the 16S rRNA that are involved in tRNA selection in the A site and with the mRNA backbone. Located at the interface of the 30S and 50S subunits, it traverses the body of the 30S subunit contacting proteins on the other side and probably holding the rRNA structure together.…	misfolded RNA binding [GO:0034336]; rRNA binding [GO:0019843]; structural constituent of ribosome [GO:0003735]; tRNA binding [GO:0000049]	cytosol [GO:0005829]; cytosolic small ribosomal subunit [GO:0022627]; ribosome [GO:0005840]	Group I intron splicing [GO:0000372]; maintenance of translational fidelity [GO:1990145]; positive regulation of RNA splicing [GO:0033120]; response to antibiotic [GO:0046677]; RNA folding [GO:0034337]; translation [GO:0006412]	320034; 6989816; 1552908; 9278503; 16738553; 151587; 7556101; 2477554; 10209746; 8844851; 10094780; 18723842; 24524803; 12093756; 12379845; 12244297; 12809609; 16272117; 27906160; 27906161; 27934701; 28077875	FALSE	FALSE	FALSE
P0AFY8	2	3	2	4	8	2	0.5867831321222611	1.3312218538311584	0.2602335193875655	0.47905394574643173	1.02312531979978	0.3506736159341975	2.3333333333333335	4.666666666666667	0.6176176271601365	1.2576065874178257	0.20853406983465614	0.5949101204625238	Negative modulator of initiation of replication OS=Escherichia coli (strain K12) OX=83333 GN=seqA PE=1 SV=1	SEQA_ECOLI	Negative modulator of initiation of replication	seqA	NA	FUNCTION: Negative regulator of replication initiation, which contributes to regulation of DNA replication and ensures that replication initiation occurs exactly once per chromosome per cell cycle. Binds to pairs of hemimethylated GATC sequences in the oriC region, thus preventing assembly of replication proteins and re-initiation at newly replicated origins. Repression is relieved when the regio…	DNA replication origin binding [GO:0003688]; double-stranded methylated DNA binding [GO:0010385]; hemi-methylated DNA-binding [GO:0044729]; identical protein binding [GO:0042802]	cytosol [GO:0005829]; protein-containing complex [GO:0032991]; SeqA-DNA complex [GO:1990097]	negative regulation of DNA-dependent DNA replication initiation [GO:0032297]; nucleoid organization [GO:0090143]; regulation of transcription, DNA-templated [GO:0006355]; response to radiation [GO:0009314]; sister chromatid cohesion [GO:0007062]	8011018; 8905232; 9278503; 16738553; 7891562; 7850437; 7553853; 9660922; 9736699; 11080170; 10931282; 12507506; 19254745; 20689753; 12379844; 14704346; 15933720; 19304745; 18849124	FALSE	FALSE	FALSE
P38521	2	8	2	4	13	3	0.5867831321222611	0.8459855363399046	0.7419632753007536	0.47905394574643173	0.4906302389727595	0.7657111152130412	4	6.666666666666667	0.5784650999774108	1.2555820731467997	0.20926753431784453	0.5949101204625238	Uncharacterized protein YggL OS=Escherichia coli (strain K12) OX=83333 GN=yggL PE=4 SV=2	YGGL_ECOLI	Uncharacterized protein YggL	yggL	NA	NA	NA	cytosol [GO:0005829]	NA	9278503; 16738553; 2001994;	FALSE	FALSE	FALSE
P0AF70	2	1	0	2	4	1	-0.19062020068338803	1.2231906568187598	1.1385529634369769	-0.2579116484197746	1.17512841324483	1.3506736159341974	1	2.3333333333333335	0.7559634602530843	1.2534986907339962	0.2100242752597609	0.595411956823015	Uncharacterized protein YjeI OS=Escherichia coli (strain K12) OX=83333 GN=yjeI PE=3 SV=1	YJEI_ECOLI	Uncharacterized protein YjeI	yjeI	NA	NA	NA	NA	cellular response to DNA damage stimulus [GO:0006974]	7610040; 9278503; 16738553	FALSE	FALSE	FALSE
P76004	0	0	4	3	3	1	1.5748752228912744	1.641306072524243	-1.0620763138859364	1.7420883515802252	1.853200318357468	-0.971254478953165	1.3333333333333333	2.3333333333333335	0.8746780636615094	1.2436730909488174	0.21361990351928117	0.5997257809157813	Uncharacterized protein YcgM OS=Escherichia coli (strain K12) OX=83333 GN=ycgM PE=1 SV=1	YCGM_ECOLI	Uncharacterized protein YcgM	ycgM	NA	NA	acetylpyruvate hydrolase activity [GO:0018773]; metal ion binding [GO:0046872]	NA	NA	8905232; 9278503; 16738553; 10806384	FALSE	FALSE	FALSE
P10902	19	26	30	32	39	22	1.1486209605256943	1.181233452132056	-0.1806223422214846	0.4645543760513165	0.4202409110813613	-0.0799607383956649	25	31	0.2682781829123376	1.2408597144173548	0.21465757712869432	0.6015371184809714	L-aspartate oxidase OS=Escherichia coli (strain K12) OX=83333 GN=nadB PE=1 SV=4	NADB_ECOLI	L-aspartate oxidase (LASPO) (EC 1.4.3.16) (Quinolinate synthase B)	nadB	nicB	FUNCTION: Catalyzes the oxidation of L-aspartate to iminoaspartate.	flavin adenine dinucleotide binding [GO:0050660]; L-aspartate:fumarate oxidoreductase activity [GO:0044318]; L-aspartate oxidase activity [GO:0008734]	cytosol [GO:0005829]	'de novo' NAD biosynthetic process from aspartate [GO:0034628]	2841129; 9278503; 16738553; 2187483; 10425677	FALSE	FALSE	FALSE
P24251	12	20	20	25	23	18	1.5677703482483474	0.10495919232946796	0.4750925319966988	0.7420883515802256	0.04584539629986382	0.20628370659902268	17.333333333333332	22	0.33140581815970405	1.2400456517723157	0.2149585091978111	0.6015371184809714	Sigma factor-binding protein Crl OS=Escherichia coli (strain K12) OX=83333 GN=crl PE=1 SV=5	CRL_ECOLI	Sigma factor-binding protein Crl (Curlin genes transcriptional activatory protein)	crl	NA	FUNCTION: Binds to the sigma-S subunit of RNA polymerase, activating expression of sigma-S-regulated genes, such as the csgBAC operon encoding the subunits of curli proteins. Stimulates RNA polymerase holoenzyme formation and may bind to several other sigma factors, such as sigma-70 (rpoD) and sigma-32 (rpoH). {ECO:0000269|PubMed:1357528, ECO:0000269|PubMed:16980472}.	NA	cytoplasm [GO:0005737]	positive regulation of transcription, DNA-templated [GO:0045893]	6341601; 2649795; 1357528; 9278503; 22081388; 16738553; 6397401; 1729226; 9767590; 14978043; 16980472	FALSE	FALSE	FALSE
P60716	9	14	14	16	23	11	0.9300635539597416	1.1544805476286462	0.04550907820975075	0.5076230979432024	0.5312722234701055	0.02874552104683502	12.333333333333334	16.666666666666668	0.35588028082004763	1.2297867767446735	0.21877696121281912	0.6088504430267051	Lipoyl synthase OS=Escherichia coli (strain K12) OX=83333 GN=lipA PE=1 SV=1	LIPA_ECOLI	Lipoyl synthase (EC 2.8.1.8) (Lip-syn) (LS) (Lipoate synthase) (Lipoic acid synthase) (Sulfur insertion protein LipA)	lipA	lip	FUNCTION: Catalyzes the radical-mediated insertion of two sulfur atoms into the C-6 and C-8 positions of the octanoyl moiety bound to the lipoyl domains of lipoate-dependent enzymes, thereby converting the octanoylated domains into lipoylated derivatives. Free octanoate is not a substrate for LipA. {ECO:0000269|PubMed:11106496, ECO:0000269|PubMed:14700636, ECO:0000269|PubMed:15157071}.	4 iron, 4 sulfur cluster binding [GO:0051539]; lipoate synthase activity [GO:0016992]; lipoyl synthase activity (acting on glycine-cleavage complex H protein [GO:0102552]; lipoyl synthase activity (acting on pyruvate dehydrogenase E2 protein) [GO:0102553]; metal ion binding [GO:0046872]	cytoplasm [GO:0005737]; cytosol [GO:0005829]	lipoate biosynthetic process [GO:0009107]; protein lipoylation [GO:0009249]	1577793; 8444795; 8905232; 9278503; 16738553; 11106496; 14700636; 15157071; 15362861; 15112987; 15911379; 15740115	FALSE	FALSE	FALSE
P68191	3	4	4	7	9	3	0.9693628544767473	1.1946849096307015	-0.03691313167449942	0.7420883515802252	0.8532003183574677	0.02874552104683502	3.6666666666666665	6.333333333333333	0.541344730328176	1.2281017526377391	0.2194087731956326	0.6088504430267051	Stationary-phase-induced ribosome-associated protein OS=Escherichia coli (strain K12) OX=83333 GN=sra PE=1 SV=1	SRA_ECOLI	Stationary-phase-induced ribosome-associated protein (Protein D) (SRA) (30S ribosomal protein S22)	sra	rpsV	FUNCTION: Although this protein associates with the 30S subunit of the ribosome it is not considered to be a bona fide ribosomal protein. {ECO:0000269|PubMed:11292794, ECO:0000269|PubMed:17277072}.	structural constituent of ribosome [GO:0003735]	cytosol [GO:0005829]; cytosolic small ribosomal subunit [GO:0022627]	translation [GO:0006412]	11292794; 2199308; 9278503; 16738553; 3553168; 17277072; 10094780; 21903814	FALSE	FALSE	FALSE
P08957	5	13	8	18	14	6	2.266458703826515	-0.08720652162375185	-0.05220739572464922	1.4050533643026546	-0.047264008091617855	-0.011896463450510852	8.666666666666666	12.666666666666666	0.4486309642535086	1.2280498800515292	0.21942824395827296	0.6088504430267051	Type I restriction enzyme EcoKI M protein OS=Escherichia coli (strain K12) OX=83333 GN=hsdM PE=1 SV=1	T1MK_ECOLI	Type I restriction enzyme EcoKI M protein (M.EcoKI) (EC 2.1.1.72)	hsdM	hsm	FUNCTION: The M and S subunits together form a methyltransferase (MTase) that methylates two adenine residues in complementary strands of a bipartite DNA recognition sequence. In the presence of the R subunit the complex can also act as an endonuclease, binding to the same target sequence but cutting the DNA some distance from this site. Whether the DNA is cut or modified depends on the methylati…	DNA binding [GO:0003677]; N-methyltransferase activity [GO:0008170]; site-specific DNA-methyltransferase (adenine-specific) activity [GO:0009007]	cytosol [GO:0005829]	DNA restriction-modification system [GO:0009307]	3323532; 7610040; 9278503; 16738553; 9298644; 12235377; 19074193	FALSE	FALSE	FALSE
P00888	0	3	3	5	6	1	2.0331988362194795	0.8399162385453005	-0.7482432824395236	2.3270508523013818	0.6605552404150719	-0.6493263840658025	2	4	0.779426569550217	1.2267953012924293	0.21989953730530976	0.6088504430267051	Phospho-2-dehydro-3-deoxyheptonate aldolase, Tyr-sensitive OS=Escherichia coli (strain K12) OX=83333 GN=aroF PE=1 SV=1	AROF_ECOLI	Phospho-2-dehydro-3-deoxyheptonate aldolase, Tyr-sensitive (EC 2.5.1.54) (3-deoxy-D-arabino-heptulosonate 7-phosphate synthase) (DAHP synthase) (Phospho-2-keto-3-deoxyheptonate aldolase)	aroF	NA	FUNCTION: Stereospecific condensation of phosphoenolpyruvate (PEP) and D-erythrose-4-phosphate (E4P) giving rise to 3-deoxy-D-arabino-heptulosonate-7-phosphate (DAHP).	3-deoxy-7-phosphoheptulonate synthase activity [GO:0003849]; identical protein binding [GO:0042802]	cytoplasm [GO:0005737]	aromatic amino acid family biosynthetic process [GO:0009073]; cellular amino acid biosynthetic process [GO:0008652]; chorismate biosynthetic process [GO:0009423]	6146618; 6396419; 9205837; 9278503; 16738553; 1977738; 6104668; 2857723; 9298644; 9056491	FALSE	FALSE	FALSE
P0C0L2	8	9	11	15	15	9	1.009392622614008	0.9628426007034819	0.1309202032752478	0.5721633501379129	0.5312722234701055	0.08763921010040356	9.333333333333334	13	0.3970249279028073	1.2142573516909394	0.22464946602281302	0.6134847792598284	Peroxiredoxin OsmC OS=Escherichia coli (strain K12) OX=83333 GN=osmC PE=1 SV=2	OSMC_ECOLI	Peroxiredoxin OsmC (EC 1.11.1.-) (Osmotically-inducible protein C)	osmC	NA	FUNCTION: Preferentially metabolizes organic hydroperoxides over inorganic hydrogen peroxide. {ECO:0000269|PubMed:14627744}.	peroxidase activity [GO:0004601]; peroxiredoxin activity [GO:0051920]	cytosol [GO:0005829]	hyperosmotic response [GO:0006972]; response to hydroperoxide [GO:0033194]; response to oxidative stress [GO:0006979]	1715407; 9097039; 9278503; 16738553; 9298646; 18723842; 14627744; 15103136	FALSE	FALSE	FALSE
P0AGA2	4	2	2	6	7	2	0.33397321621256243	1.5076082971396907	0.2602335193875655	0.22751517875046726	1.2682378176363114	0.3506736159341975	2.6666666666666665	5	0.6154755374403253	1.2134834749391363	0.2249450286038324	0.6134847792598284	Protein translocase subunit SecY OS=Escherichia coli (strain K12) OX=83333 GN=secY PE=1 SV=1	SECY_ECOLI	Protein translocase subunit SecY	secY	prlA	FUNCTION: The central subunit of the protein translocation channel SecYEG. Consists of two halves formed by TMs 1-5 and 6-10. These two domains form a lateral gate at the front which open onto the bilayer between TMs 2 and 7, and are clamped together by SecE at the back. The channel is closed by both a pore ring composed of hydrophobic SecY resides and a short helix (helix 2A) on the extracellula…	protein transmembrane transporter activity [GO:0008320]; signal sequence binding [GO:0005048]	cell envelope Sec protein transport complex [GO:0031522]; integral component of membrane [GO:0016021]; integral component of plasma membrane [GO:0005887]; plasma membrane [GO:0005886]	intracellular protein transmembrane transport [GO:0065002]; intracellular protein transport [GO:0006886]; protein insertion into membrane from inner side [GO:0032978]; protein transport by the Sec complex [GO:0043952]; SRP-dependent cotranslational protein targeting to membrane, translocation [GO:0006616]	6222285; 9278503; 16738553; 2828030; 2646297; 2535843; 2254269; 2007553; 1633829; 8253067; 8183945; 7889938; 7753838; 11415986; 15919996; 17418789; 19661432; 17531809; 17531810; 20855604; 27435098; 16292303; 21499241; 2202723; 18078384	FALSE	FALSE	FALSE
P0A6P9	52	72	68	83	85	54	1.5750741726057584	0.36459849420647833	0.15916518568316215	0.4064853197957865	0.08964051417954842	0.023508872680687805	64	74	0.17321156888534092	1.2117645991235946	0.2256025030763196	0.6134847792598284	Enolase OS=Escherichia coli (strain K12) OX=83333 GN=eno PE=1 SV=2	ENO_ECOLI	Enolase (EC 4.2.1.11) (2-phospho-D-glycerate hydro-lyase) (2-phosphoglycerate dehydratase)	eno	NA	FUNCTION: Catalyzes the reversible conversion of 2-phosphoglycerate into phosphoenolpyruvate. It is essential for the degradation of carbohydrates via glycolysis. It is also a component of the RNA degradosome, a multi-enzyme complex involved in RNA processing and messenger RNA degradation. Its interaction with RNase E is important for the turnover of mRNA, in particular on transcripts encoding en…	identical protein binding [GO:0042802]; magnesium ion binding [GO:0000287]; phosphopyruvate hydratase activity [GO:0004634]	cell surface [GO:0009986]; cytoskeleton [GO:0005856]; cytosol [GO:0005829]; extracellular region [GO:0005576]; membrane [GO:0016020]; phosphopyruvate hydratase complex [GO:0000015]	glycolytic process [GO:0006096]; regulation of vacuole fusion, non-autophagic [GO:0032889]	9278503; 16738553; 3514618; 8610017; 9298646; 9600841; 4942326; 2513001; 9298644; 9732274; 15003462; 14981237; 15522087; 17242352; 18337249; 18723842; 11676541; 16516921; 20823555	FALSE	FALSE	FALSE
P0ABD3	11	13	12	19	15	14	0.9455040689828097	0.0934890525769164	1.0593020794239052	0.47905394574643173	0.04584539629986382	0.557124493401624	12	16	0.36067461181597316	1.2114512991271995	0.22572248881897622	0.6134847792598284	Bacterioferritin OS=Escherichia coli (strain K12) OX=83333 GN=bfr PE=1 SV=1	BFR_ECOLI	Bacterioferritin (BFR) (EC 1.16.3.1) (Cytochrome b-1) (Cytochrome b-557)	bfr	NA	FUNCTION: Iron-storage protein, whose ferroxidase center binds Fe(2+) ions, oxidizes them by dioxygen to Fe(3+), and participates in the subsequent Fe(3+) oxide mineral core formation within the central cavity of the protein complex. The mineralized iron core can contain as many as 2700 iron atoms/24-meric molecule. {ECO:0000269|PubMed:10769150, ECO:0000269|PubMed:14636073}.	ferric iron binding [GO:0008199]; ferroxidase activity [GO:0004322]; heme binding [GO:0020037]; identical protein binding [GO:0042802]; iron ion binding [GO:0005506]; oxidoreductase activity [GO:0016491]	cytosol [GO:0005829]; membrane [GO:0016020]	intracellular sequestering of iron ion [GO:0006880]; iron ion transport [GO:0006826]	2661540; 9278503; 16738553; 2644932; 7959070; 7559480; 9298644; 10769150; 14636073; 7664064; 9867433; 17077480; 19705876; 19391621; 19439409; 18946693; 21215826	FALSE	FALSE	FALSE
P0A7B8	2	6	8	6	11	6	1.1511546536901636	0.9924930446828326	-0.05220739572464922	0.9644807729166736	0.6308078970210198	-0.011896463450510852	5.333333333333333	7.666666666666667	0.5277974021623941	1.2074936217280554	0.2272420999556224	0.6134847792598284	ATP-dependent protease subunit HslV OS=Escherichia coli (strain K12) OX=83333 GN=hslV PE=1 SV=2	HSLV_ECOLI	ATP-dependent protease subunit HslV (EC 3.4.25.2) (Heat shock protein HslV)	hslV	htpO yiiC	FUNCTION: Protease subunit of a proteasome-like degradation complex believed to be a general protein degrading machinery. The complex has been shown to be involved in the specific degradation of heat shock induced transcription factors such as RpoH and SulA. In addition, small hydrophobic peptides are also hydrolyzed by HslV. HslV has weak protease activity even in the absence of HslU, but this a…	ATP binding [GO:0005524]; identical protein binding [GO:0042802]; magnesium ion binding [GO:0000287]; protein domain specific binding [GO:0019904]; threonine-type endopeptidase activity [GO:0004298]	cytosol [GO:0005829]; HslUV protease complex [GO:0009376]; proteasome core complex [GO:0005839]	proteolysis [GO:0006508]; proteolysis involved in cellular protein catabolic process [GO:0051603]; response to heat [GO:0009408]	8244018; 8346018; 9278503; 16738553; 9013898; 8662828; 8650174; 9299555; 9298644; 9288941; 9393683; 9257689; 9722513; 10452560; 10419524; 15696175; 19801685; 9177170; 10693812; 11114186; 11250202; 11709174	FALSE	FALSE	FALSE
P18133	19	22	26	26	34	23	0.4090924330535574	1.2034317628109017	0.47886917731489786	0.17504775885633178	0.4589213792454212	0.18074861449188517	22.333333333333332	27.666666666666668	0.2715725841978794	1.2074665269865013	0.22725252847449906	0.6134847792598284	Nicotinate phosphoribosyltransferase OS=Escherichia coli (strain K12) OX=83333 GN=pncB PE=1 SV=3	PNCB_ECOLI	Nicotinate phosphoribosyltransferase (NAPRTase) (EC 6.3.4.21)	pncB	NA	FUNCTION: Catalyzes the synthesis of beta-nicotinate D-ribonucleotide from nicotinate and 5-phospho-D-ribose 1-phosphate at the expense of ATP. {ECO:0000255|HAMAP-Rule:MF_00570, ECO:0000269|PubMed:2211655}.	ligase activity, forming carbon-nitrogen bonds [GO:0016879]; nicotinate-nucleotide diphosphorylase (carboxylating) activity [GO:0004514]; nicotinate phosphoribosyltransferase activity [GO:0004516]	cytosol [GO:0005829]	NAD biosynthetic process [GO:0009435]; NAD salvage [GO:0034355]; response to heat [GO:0009408]	2211655; 8905232; 9278503; 16738553	FALSE	FALSE	FALSE
P0AFH6	2	0	0	2	0	4	-0.19062020068338803	0	2.277187123041744	-0.2579116484197746	0	2.67260171082156	0.6666666666666666	2	0.8048966874672618	1.2046799743057657	0.22832686972662358	0.6134847792598284	Oligopeptide transport system permease protein OppC OS=Escherichia coli (strain K12) OX=83333 GN=oppC PE=1 SV=1	OPPC_ECOLI	Oligopeptide transport system permease protein OppC	oppC	NA	FUNCTION: Part of the binding-protein-dependent transport system for oligopeptides; probably responsible for the translocation of the substrate across the membrane.	NA	integral component of membrane [GO:0016021]; plasma membrane [GO:0005886]	peptide transport [GO:0015833]; protein transport [GO:0015031]; transmembrane transport [GO:0055085]	9097039; 9278503; 16738553; 15919996	FALSE	FALSE	FALSE
P23862	0	0	0	0	1	1	0	0.9475899598667946	1.1385529634369769	0	0.8532003183574678	1.3506736159341974	0	0.6666666666666666	0.7346246447638884	1.2044351783374654	0.22842142213363062	0.6134847792598284	Primosomal replication protein N'' OS=Escherichia coli (strain K12) OX=83333 GN=priC PE=1 SV=3	PRIC_ECOLI	Primosomal replication protein N''	priC	NA	FUNCTION: PriA recognizes a specific hairpin sequence on bacteriophage phi X174 ssDNA. This structure is then recognized and bound by proteins PriB and PriC. Formation of the primosome proceeds with the subsequent actions of DnaB, DnaC, DnaT and primase.	DNA binding [GO:0003677]	primosome complex [GO:1990077]	DNA-dependent DNA replication [GO:0006261]; DNA replication, synthesis of RNA primer [GO:0006269]; DNA replication initiation [GO:0006270]	1856227; 9278503; 16738553	FALSE	FALSE	FALSE
P31475	0	0	0	0	1	1	0	0.9475899598667946	1.1385529634369769	0	0.8532003183574678	1.3506736159341974	0	0.6666666666666666	0.7346246447638884	1.2044351783374654	0.22842142213363062	0.6134847792598284	Uncharacterized HTH-type transcriptional regulator YieP OS=Escherichia coli (strain K12) OX=83333 GN=yieP PE=4 SV=3	YIEP_ECOLI	Uncharacterized HTH-type transcriptional regulator YieP	yieP	NA	NA	DNA binding [GO:0003677]; DNA-binding transcription factor activity [GO:0003700]	cytosol [GO:0005829]	NA	7686882; 9278503; 16397293; 16738553	FALSE	FALSE	FALSE
A0A7H2C770	0	0	0	0	1	1	0	0.9475899598667946	1.1385529634369769	0	0.8532003183574678	1.3506736159341974	0	0.6666666666666666	0.7346246447638884	1.2044351783374654	0.22842142213363062	0.6134847792598284	McrBS OS=Escherichia coli (strain K12) OX=83333 GN=mcrB PE=4 SV=1	A0A7H2C770_ECOLI	McrBS	mcrB	ECK4336 rglB	NA	ATP binding [GO:0005524]	NA	NA	9278503	FALSE	FALSE	FALSE
P64606	0	0	0	0	1	1	0	0.9475899598667946	1.1385529634369769	0	0.8532003183574678	1.3506736159341974	0	0.6666666666666666	0.7346246447638884	1.2044351783374654	0.22842142213363062	0.6134847792598284	Intermembrane phospholipid transport system permease protein MlaE OS=Escherichia coli (strain K12) OX=83333 GN=mlaE PE=1 SV=1	MLAE_ECOLI	Intermembrane phospholipid transport system permease protein MlaE	mlaE	yrbE	FUNCTION: Part of the ABC transporter complex MlaFEDB, which is involved in a phospholipid transport pathway that maintains lipid asymmetry in the outer membrane by retrograde trafficking of phospholipids from the outer membrane to the inner membrane. Probably responsible for the translocation of the substrate across the membrane. {ECO:0000269|PubMed:19383799, ECO:0000269|PubMed:27529189}.	phospholipid transporter activity [GO:0005548]	ATP-binding cassette (ABC) transporter complex [GO:0043190]; plasma membrane [GO:0005886]; protein-containing complex [GO:0032991]	phospholipid transport [GO:0015914]	9278503; 16738553; 15919996; 19383799; 27529189; 28388411	FALSE	FALSE	FALSE
P69786	25	5	5	16	10	16	-2.023079989018781	1.084390871087146	3.017624194086392	-0.8708885253105274	0.7276694362736087	1.8531739564633807	11.666666666666666	14	0.5699849558088207	1.200273725845704	0.2300330504180475	0.6161576436150108	PTS system glucose-specific EIICB component OS=Escherichia coli (strain K12) OX=83333 GN=ptsG PE=1 SV=1	PTGCB_ECOLI	PTS system glucose-specific EIICB component (EIICB-Glc) (EII-Glc) [Includes: Glucose permease IIC component (PTS system glucose-specific EIIC component); Glucose-specific phosphotransferase enzyme IIB component (EC 2.7.1.199) (PTS system glucose-specific EIIB component)]	ptsG	glcA umg	FUNCTION: The phosphoenolpyruvate-dependent sugar phosphotransferase system (sugar PTS), a major carbohydrate active transport system, catalyzes the phosphorylation of incoming sugar substrates concomitantly with their translocation across the cell membrane. The enzyme II complex composed of PtsG and Crr is involved in glucose transport (PubMed:3129430, PubMed:10562420). Also functions as a chemo…	glucose transmembrane transporter activity [GO:0005355]; kinase activity [GO:0016301]; protein-N(PI)-phosphohistidine-sugar phosphotransferase activity [GO:0008982]; protein-phosphocysteine-glucose phosphotransferase system transporter activity [GO:0090564]; protein-phosphocysteine-sugar phosphotransferase activity [GO:0090563]	cytosol [GO:0005829]; integral component of plasma membrane [GO:0005887]; plasma membrane [GO:0005886]	glucose transmembrane transport [GO:1904659]; phosphoenolpyruvate-dependent sugar phosphotransferase system [GO:0009401]	3023349; 8905232; 9278503; 16738553; 3129430; 8505292; 9298644; 10562420; 15522088; 15919996; 16549791; 26305955; 28351921; 8112346; 8784182; 9200688; 12716891; 18319344	FALSE	FALSE	FALSE
P0A908	5	4	0	4	7	3	-0.6208218010182801	0.7272598425207233	1.972078457574502	-0.5209460542535683	0.5312722234701055	2.3506736159341974	3	4.666666666666667	0.7869999283835782	1.2000320602571528	0.2301268893732144	0.6161576436150108	MltA-interacting protein OS=Escherichia coli (strain K12) OX=83333 GN=mipA PE=1 SV=1	MIPA_ECOLI	MltA-interacting protein	mipA	yeaF	FUNCTION: May serve as a scaffold protein required for the formation of a complex with MrcB/PonB and MltA, this complex could play a role in enlargement and septation of the murein sacculus.	protein-macromolecule adaptor activity [GO:0030674]	cell outer membrane [GO:0009279]	peptidoglycan biosynthetic process [GO:0009252]	9097040; 9278503; 16738553; 10037771; 10806384; 16079137	FALSE	FALSE	FALSE
P0AES0	14	16	18	16	24	21	-0.15525953110353224	0.926408902030097	1.2975754096222967	-0.07733940277795383	0.40959366688185317	0.5621777211279092	16	20.333333333333332	0.2981439950772695	1.1943788089291347	0.23232982232847488	0.6210974448996979	Bifunctional glutathionylspermidine synthetase/amidase OS=Escherichia coli (strain K12) OX=83333 GN=gss PE=1 SV=1	GSP_ECOLI	Bifunctional glutathionylspermidine synthetase/amidase (GspSA) [Includes: Glutathionylspermidine amidase (Gsp amidase) (EC 3.5.1.78) (Glutathionylspermidine amidohydrolase [spermidine-forming]); Glutathionylspermidine synthetase (Gsp synthetase) (EC 6.3.1.8) (Glutathione:spermidine ligase [ADP-forming]) (Gsp synthase)]	gss	gsp	FUNCTION: Catalyzes the formation of an amide bond between glutathione (GSH) and spermidine coupled with hydrolysis of ATP; also catalyzes the opposing reaction, i.e. the hydrolysis of glutathionylspermidine (Gsp) back to glutathione and spermidine. The amidase active site can also hydrolyze Gsp-disulfide (Gsp-S-S-Gsp) to Gsp-SG and Gsp S-thiolated proteins (GspSSPs) to GSH S-thiolated protein (G…	ATP binding [GO:0005524]; glutathionylspermidine amidase activity [GO:0008884]; glutathionylspermidine synthase activity [GO:0008885]; ligase activity [GO:0016874]; metal ion binding [GO:0046872]	cytosol [GO:0005829]	glutathione metabolic process [GO:0006749]; spermidine metabolic process [GO:0008216]	7775463; 9278503; 16738553; 9398217; 8999955; 23097746; 17124497; 20530482; 21226054	FALSE	FALSE	FALSE
P07364	2	0	1	3	3	1	0.23614204572130573	1.641306072524243	0.18400851202180257	0.15712585085906924	1.853200318357468	0.3506736159341975	1	2.3333333333333335	0.7869999283835782	1.1901825404075943	0.2339746539745547	0.622616602217565	Chemotaxis protein methyltransferase OS=Escherichia coli (strain K12) OX=83333 GN=cheR PE=4 SV=2	CHER_ECOLI	Chemotaxis protein methyltransferase (EC 2.1.1.80)	cheR	cheX	FUNCTION: Methylation of the membrane-bound methyl-accepting chemotaxis proteins (MCP) to form gamma-glutamyl methyl ester residues in MCP.	protein C-terminus binding [GO:0008022]; protein-glutamate O-methyltransferase activity [GO:0008983]; protein methyltransferase activity [GO:0008276]	cytosol [GO:0005829]; methyl accepting chemotaxis protein complex [GO:0098561]; plasma membrane [GO:0005886]	chemotaxis [GO:0006935]; protein methylation [GO:0006479]	3510184; 9097040; 9278503; 16738553	FALSE	FALSE	FALSE
P09348	0	1	0	3	2	0	1.5748752228912744	0.48489739747045524	0	1.7420883515802252	0.4381628190786239	0	0.3333333333333333	1.6666666666666667	0.7267503902196164	1.1892102768352655	0.23435693148959894	0.6226788302212162	Motility protein A OS=Escherichia coli (strain K12) OX=83333 GN=motA PE=1 SV=1	MOTA_ECOLI	Motility protein A (Chemotaxis protein MotA)	motA	flaJ	FUNCTION: MotA and MotB comprise the stator element of the flagellar motor complex. Required for rotation of the flagellar motor. Probable transmembrane proton channel. Overexpression of MotA, with or without MotB, restores motility in a pdeH disruption, (a c-di-GMP phosphodiesterase) suggesting there is an interaction (direct or indirect) between the c-di-GMP-binding flagellar brake protein YcgR…	NA	integral component of membrane [GO:0016021]; plasma membrane [GO:0005886]	bacterial-type flagellum-dependent cell motility [GO:0071973]; bacterial-type flagellum-dependent swarming motility [GO:0071978]; chemotaxis [GO:0006935]; ion transport [GO:0006811]	6090403; 9097040; 9278503; 16738553; 3007435; 1719217; 7643400; 15919996; 20303158; 20346719; 19081534	FALSE	FALSE	FALSE
P36879	4	4	5	10	11	2	1.2544199382145262	1.6016132843300277	-0.799277122615193	0.8795918753301604	1.1162347241912616	-0.6493263840658025	4.333333333333333	7.666666666666667	0.44883340515187314	1.1874686879516214	0.23504280036367564	0.6235462670198428	Uncharacterized ABC transporter ATP-binding protein YadG OS=Escherichia coli (strain K12) OX=83333 GN=yadG PE=1 SV=1	YADG_ECOLI	Uncharacterized ABC transporter ATP-binding protein YadG	yadG	NA	NA	ATPase-coupled transmembrane transporter activity [GO:0042626]; ATP binding [GO:0005524]	plasma membrane [GO:0005886]	response to X-ray [GO:0010165]	8202364; 9278503; 16738553; 25561288	FALSE	FALSE	FALSE
P0A7D7	30	39	37	51	43	33	1.4874466700013025	-0.04547634357442032	0.6069671274358303	0.4883317593344422	-0.009296157892597351	0.19020894374095149	35.333333333333336	42.333333333333336	0.2230815150609321	1.1829545905403434	0.2368271445302939	0.6242057624622095	Phosphoribosylaminoimidazole-succinocarboxamide synthase OS=Escherichia coli (strain K12) OX=83333 GN=purC PE=1 SV=1	PUR7_ECOLI	Phosphoribosylaminoimidazole-succinocarboxamide synthase (EC 6.3.2.6) (SAICAR synthetase)	purC	NA	NA	ATP binding [GO:0005524]; phosphoribosylaminoimidazolesuccinocarboxamide synthase activity [GO:0004639]	cytosol [GO:0005829]; membrane [GO:0016020]	'de novo' IMP biosynthetic process [GO:0006189]; cobalamin biosynthetic process [GO:0009236]	2120198; 9205837; 9278503; 16738553; 1885529; 9298646; 1534690; 9298644	FALSE	FALSE	FALSE
P23894	0	0	0	1	0	1	0.9092351070987831	0	1.1385529634369769	0.7420883515802252	0	1.3506736159341974	0	0.6666666666666666	0.6975873225048076	1.1822909937671255	0.23709025790351357	0.6242057624622095	Protease HtpX OS=Escherichia coli (strain K12) OX=83333 GN=htpX PE=1 SV=1	HTPX_ECOLI	Protease HtpX (EC 3.4.24.-) (Heat shock protein HtpX)	htpX	NA	FUNCTION: Membrane-localized protease able to endoproteolytically degrade overproduced SecY but not YccA, another membrane protein. It seems to cleave SecY at specific cytoplasmic sites. Does not require ATP. Its natural substrate has not been identified. Probably plays a role in the quality control of integral membrane proteins. {ECO:0000269|PubMed:16076848}.	metalloendopeptidase activity [GO:0004222]; zinc ion binding [GO:0008270]	integral component of membrane [GO:0016021]; plasma membrane [GO:0005886]	proteolysis [GO:0006508]; response to temperature stimulus [GO:0009266]	1826904; 9097040; 9278503; 16738553; 8524875; 12081643; 16076848; 15919996; 19454621	FALSE	FALSE	FALSE
P0AG99	1	2	2	5	2	3	1.4070323915604572	-0.10774262811473945	0.7419632753007536	1.3270508523013815	-0.14679968164253235	0.7657111152130412	1.6666666666666667	3.3333333333333335	0.6486540952906301	1.1785179914044168	0.23859016409150136	0.6271046512438482	Protein-export membrane protein SecG OS=Escherichia coli (strain K12) OX=83333 GN=secG PE=1 SV=1	SECG_ECOLI	Protein-export membrane protein SecG (P12) (Preprotein translocase band 1 subunit)	secG	NA	FUNCTION: Subunit of the protein translocation channel SecYEG. Overexpression of some hybrid proteins has been thought to jam the protein secretion apparatus resulting in cell death; while this may be true it also results in FtsH-mediated degradation of SecY. Treatment with antibiotics that block translation elongation such as chloramphenicol also leads to degradation of SecY and SecE but not Sec…	protein transmembrane transporter activity [GO:0008320]; protein-transporting ATPase activity [GO:0015450]	cell envelope Sec protein transport complex [GO:0031522]; integral component of membrane [GO:0016021]; plasma membrane [GO:0005886]	intracellular protein transmembrane transport [GO:0065002]; intracellular protein transport [GO:0006886]; protein insertion into membrane from inner side [GO:0032978]; protein secretion [GO:0009306]; protein transport by the Sec complex [GO:0043952]; SRP-dependent cotranslational protein targeting to membrane, translocation [GO:0006616]	8253068; 8244950; 9278503; 16738553; 8045257; 8034620; 7556084; 15919996; 19661432; 27435098; 16292303; 18078384	FALSE	FALSE	FALSE
P23721	23	26	24	27	33	29	-0.10572326733528443	0.4991546942228817	1.6408449564168723	-0.0355192270833264	0.1857756574443385	0.6137080217679914	24.333333333333332	29.666666666666668	0.2546548173763345	1.174490017506934	0.24019880805495872	0.6295240664280262	Phosphoserine aminotransferase OS=Escherichia coli (strain K12) OX=83333 GN=serC PE=1 SV=4	SERC_ECOLI	Phosphoserine aminotransferase (EC 2.6.1.52) (Phosphohydroxythreonine aminotransferase) (PSAT)	serC	pdxC pdxF	FUNCTION: Catalyzes the reversible conversion of 3-phosphohydroxypyruvate to phosphoserine and of 3-hydroxy-2-oxo-4-phosphonooxybutanoate to phosphohydroxythreonine. Is involved in both pyridoxine and serine biosynthesis. {ECO:0000269|PubMed:2121717, ECO:0000269|PubMed:8706854}.	O-phospho-L-serine:2-oxoglutarate aminotransferase activity [GO:0004648]; pyridoxal phosphate binding [GO:0030170]	cytoplasm [GO:0005737]; cytosol [GO:0005829]	L-serine biosynthetic process [GO:0006564]; L-serine metabolic process [GO:0006563]; lysine biosynthetic process via diaminopimelate and N-succinyl-2-amino-6-ketopimelate [GO:0033359]; pyridoxal phosphate biosynthetic process [GO:0042823]; pyridoxine biosynthetic process [GO:0008615]	3518706; 8905232; 9278503; 16738553; 9298646; 2682527; 2121717; 8706854; 10024454	FALSE	FALSE	FALSE
P0A8F0	30	30	40	42	40	36	0.6123972018375325	0.7467710658702624	0.6721862235763888	0.21415679589544795	0.2565560125886763	0.20257497694506352	33.333333333333336	39.333333333333336	0.22442926180972925	1.172803062362479	0.2408747898092676	0.6303435298930307	Uracil phosphoribosyltransferase OS=Escherichia coli (strain K12) OX=83333 GN=upp PE=1 SV=1	UPP_ECOLI	Uracil phosphoribosyltransferase (EC 2.4.2.9) (UMP pyrophosphorylase) (UPRTase)	upp	uraP	FUNCTION: Catalyzes the conversion of uracil and 5-phospho-alpha-D-ribose 1-diphosphate (PRPP) to UMP and diphosphate.	GTP binding [GO:0005525]; identical protein binding [GO:0042802]; magnesium ion binding [GO:0000287]; uracil phosphoribosyltransferase activity [GO:0004845]	cytoplasm [GO:0005737]; cytosol [GO:0005829]; membrane [GO:0016020]	nucleoside metabolic process [GO:0009116]; UMP salvage [GO:0044206]; uracil salvage [GO:0006223]	1371255; 9205837; 9278503; 16738553; 9298646; 8856065; 10079076;	FALSE	FALSE	FALSE
P16700	16	19	22	32	25	16	1.6604223980580912	0.5487539081030005	-0.1795582433169535	0.6990196296883393	0.23171194161119768	-0.08542549887247591	19	24.333333333333332	0.28176869080902034	1.1718005349351899	0.24127714788474572	0.6304455596084846	Thiosulfate-binding protein OS=Escherichia coli (strain K12) OX=83333 GN=cysP PE=1 SV=1	CYSP_ECOLI	Thiosulfate-binding protein	cysP	NA	FUNCTION: Part of the ABC transporter complex CysAWTP (TC 3.A.1.6.1) involved in sulfate/thiosulfate import. This protein specifically binds thiosulfate and is involved in its transmembrane transport.	ABC-type sulfate transporter activity [GO:0015419]; sulfate binding [GO:0043199]; thiosulfate binding [GO:0036173]	outer membrane-bounded periplasmic space [GO:0030288]	sulfate transport [GO:0008272]; sulfur compound metabolic process [GO:0006790]; thiosulfate transport [GO:0015709]	2188959; 9205837; 9278503; 16738553; 9298646	FALSE	FALSE	FALSE
P00561	32	34	36	46	47	30	0.7512805066854953	0.9624789384067717	0.3124944476073998	0.2522830838994092	0.3088798021336575	0.09541656069212288	34	41	0.21885981557506318	1.1698582303966798	0.24205802550199337	0.6315348484901631	Bifunctional aspartokinase/homoserine dehydrogenase 1 OS=Escherichia coli (strain K12) OX=83333 GN=thrA PE=1 SV=2	AK1H_ECOLI	Bifunctional aspartokinase/homoserine dehydrogenase 1 (Aspartokinase I/homoserine dehydrogenase I) (AKI-HDI) [Includes: Aspartokinase (EC 2.7.2.4); Homoserine dehydrogenase (EC 1.1.1.3)]	thrA	thrA1 thrA2	NA	aspartate kinase activity [GO:0004072]; ATP binding [GO:0005524]; homoserine dehydrogenase activity [GO:0004412]; NADP binding [GO:0050661]	NA	homoserine biosynthetic process [GO:0009090]; lysine biosynthetic process via diaminopimelate [GO:0009089]; threonine biosynthetic process [GO:0009088]	7003595; 1630901; 7610040; 9278503; 16738553; 6277952; 2410621; 387092; 6298218; 390305	FALSE	FALSE	FALSE
P0A7J7	19	25	22	27	20	34	0.5387499188151653	-1.1082903524886327	2.592468083798066	0.22751517875046726	-0.45492197700486414	0.9563946768221511	22	27	0.24299595952258474	1.1679378233505742	0.24283184593715876	0.6326024815329886	50S ribosomal protein L11 OS=Escherichia coli (strain K12) OX=83333 GN=rplK PE=1 SV=2	RL11_ECOLI	50S ribosomal protein L11 (Large ribosomal subunit protein uL11)	rplK	relC	FUNCTION: Forms part of the ribosomal stalk which helps the ribosome interact with GTP-bound translation factors.	large ribosomal subunit rRNA binding [GO:0070180]; rRNA binding [GO:0019843]; structural constituent of ribosome [GO:0003735]	cytosol [GO:0005829]; cytosolic large ribosomal subunit [GO:0022625]; large ribosomal subunit [GO:0015934]	ribosomal large subunit assembly [GO:0000027]; stringent response [GO:0015968]; translation [GO:0006412]; translational termination [GO:0006415]	377281; 8265357; 9278503; 16738553; 7004866; 2137819; 2483975; 9298644; 10094780; 24524803; 10756104; 15923259; 21151122; 12809609; 16272117; 25310980; 24844575; 27906160; 27906161; 27934701; 28077875	FALSE	FALSE	FALSE
P0A6F9	8	7	8	12	9	11	0.4723601848847632	0.2852927876183703	1.2614720726082178	0.2726030682790051	0.17512841324482997	0.7657111152130412	7.666666666666667	10.666666666666666	0.4044808655789588	1.165742388322554	0.243718616515606	0.6330116761296054	Co-chaperonin GroES OS=Escherichia coli (strain K12) OX=83333 GN=groES PE=1 SV=1	CH10_ECOLI	Co-chaperonin GroES (10 kDa chaperonin) (Chaperonin-10) (Cpn10)	groES	groS mopB	FUNCTION: Together with the chaperonin GroEL, plays an essential role in assisting protein folding (PubMed:2897629, PubMed:2573517, PubMed:10532860, PubMed:1676490, PubMed:16751100, PubMed:18418386, PubMed:18987317, PubMed:20603018, PubMed:24816391). The GroEL-GroES system forms a nano-cage that allows encapsulation of the non-native substrate proteins and provides a physical environment optimize…	ATP binding [GO:0005524]; chaperone binding [GO:0051087]; identical protein binding [GO:0042802]; metal ion binding [GO:0046872]; unfolded protein binding [GO:0051082]	cytosol [GO:0005829]; GroEL-GroES complex [GO:1990220]	cell cycle [GO:0007049]; cell division [GO:0051301]; chaperone cofactor-dependent protein refolding [GO:0051085]; protein folding [GO:0006457]; response to heat [GO:0009408]; virion assembly [GO:0019068]	2897629; 2901493; 7610040; 9278503; 16738553; 7901771; 8506346; 9298646; 9600841; 379350; 7015340; 2573517; 10532860; 1676490; 1361169; 8618836; 7638600; 7638601; 8663256; 9298644; 16751100; 18418386; 18987317; 20603018; 21151122; 22380631; 24816391; 25912285; 19638247; 26422689; 32446288; 8538739; 9285585; 8876186; 14517228; 23746846; 25174333; 29336887	FALSE	FALSE	FALSE
P0AEH3	1	0	2	2	2	2	0.4149049652411672	1.3401076844496458	0.2602335193875655	0.32705085230138153	1.438162819078624	0.3506736159341975	1	2	0.7052957624380677	1.163502918200764	0.24462551482262046	0.633055459574608	Protein ElaA OS=Escherichia coli (strain K12) OX=83333 GN=elaA PE=1 SV=1	ELAA_ECOLI	Protein ElaA	elaA	yfbC	NA	acyltransferase activity, transferring groups other than amino-acyl groups [GO:0016747]; N-acetyltransferase activity [GO:0008080]	NA	NA	9205837; 9278503; 16738553; 8549818;	FALSE	FALSE	FALSE
P37692	2	1	2	5	9	0	0.886942162758154	2.3633719559505852	-1.2421591557669291	0.7420883515802255	2.17512841324483	-1.2342888847869586	1.6666666666666667	4.666666666666667	0.5609759600126989	1.1594088084289371	0.2462895880189397	0.633055459574608	ADP-heptose--LPS heptosyltransferase 2 OS=Escherichia coli (strain K12) OX=83333 GN=rfaF PE=1 SV=1	RFAF_ECOLI	ADP-heptose--LPS heptosyltransferase 2 (EC 2.-.-.-) (ADP-heptose--LPS heptosyltransferase II)	rfaF	waaF	NA	ADP-heptose-lipopolysaccharide heptosyltransferase activity [GO:0008713]	cytosol [GO:0005829]	lipopolysaccharide core region biosynthetic process [GO:0009244]	8041620; 9278503; 16738553; 2198271; 8478319	FALSE	FALSE	FALSE
P15977	1	0	0	1	5	0	-0.13478594180272788	2.1189584939860984	0	-0.25791164841977476	2.4381628190786238	0	0.3333333333333333	2	0.7267503902196163	1.1455625571217358	0.2519761973847098	0.6409176407846635	4-alpha-glucanotransferase OS=Escherichia coli (strain K12) OX=83333 GN=malQ PE=1 SV=2	MALQ_ECOLI	4-alpha-glucanotransferase (EC 2.4.1.25) (Amylomaltase) (Disproportionating enzyme) (D-enzyme)	malQ	malA	NA	4-alpha-glucanotransferase activity [GO:0004134]; beta-maltose 4-alpha-glucanotransferase activity [GO:0102500]	cytosol [GO:0005829]	glycogen catabolic process [GO:0005980]; maltose catabolic process [GO:0000025]	2845225; 9278503; 16738553	FALSE	FALSE	FALSE
P17169	35	47	53	54	63	40	1.1250827056535277	0.9638048393460874	-0.10477455438711998	0.35352306366257275	0.2682378176363115	-0.04666188161118728	45	52.333333333333336	0.19169966656256565	1.1455281692327577	0.2519904334135801	0.6409176407846635	Glutamine--fructose-6-phosphate aminotransferase [isomerizing] OS=Escherichia coli (strain K12) OX=83333 GN=glmS PE=1 SV=4	GLMS_ECOLI	Glutamine--fructose-6-phosphate aminotransferase [isomerizing] (EC 2.6.1.16) (D-fructose-6-phosphate amidotransferase) (GFAT) (Glucosamine-6-phosphate synthase) (Hexosephosphate aminotransferase) (L-glutamine--D-fructose-6-phosphate amidotransferase)	glmS	NA	FUNCTION: Catalyzes the first step in hexosamine metabolism, converting fructose-6P into glucosamine-6P using glutamine as a nitrogen source.	carbohydrate derivative binding [GO:0097367]; glutamine-fructose-6-phosphate transaminase (isomerizing) activity [GO:0004360]	cytosol [GO:0005829]	carbohydrate metabolic process [GO:0005975]; fructose 6-phosphate metabolic process [GO:0006002]; glutamine metabolic process [GO:0006541]; protein N-linked glycosylation [GO:0006487]; UDP-N-acetylglucosamine biosynthetic process [GO:0006048]; UDP-N-acetylglucosamine metabolic process [GO:0006047]	6395859; 7686882; 9278503; 16738553; 1915361; 6283361; 3010949; 2826397; 3134953; 18334534; 18351803; 23475961; 8805567; 9739095; 10091662	FALSE	FALSE	FALSE
P67095	0	0	2	3	3	0	1.5748752228912744	1.641306072524243	-1.2421591557669291	1.7420883515802252	1.853200318357468	-1.2342888847869586	0.6666666666666666	2	0.7869999283835781	1.1397022137123936	0.2544103845912285	0.6424928782272261	Phosphodiesterase YfcE OS=Escherichia coli (strain K12) OX=83333 GN=yfcE PE=1 SV=1	YFCE_ECOLI	Phosphodiesterase YfcE (EC 3.1.4.-)	yfcE	NA	FUNCTION: Shows phosphodiesterase activity, hydrolyzing phosphodiesters bonds in the artificial chromogenic substrates bis-p-nitrophenyl phosphate (bis-pNPP), and less efficiently thymidine 5'-monophosphate p-nitrophenyl ester (pNP-TMP) and p-nitrophenylphosphorylcholine (pNPPC). The physiological substrate is unknown. {ECO:0000269|PubMed:15808744}.	identical protein binding [GO:0042802]; manganese ion binding [GO:0030145]; phosphoric diester hydrolase activity [GO:0008081]	cytosol [GO:0005829]; protein-containing complex [GO:0032991]	NA	9278503; 16738553; 15808744;	FALSE	FALSE	FALSE
P0ACX3	0	0	4	4	4	0	1.818528795473844	1.8952355493329711	-1.756720084266613	2.0640164464675874	2.17512841324483	-1.971254478953165	1.3333333333333333	2.6666666666666665	0.7559634602530841	1.1299000306388978	0.25851835105934423	0.6491017931808426	Putative monooxygenase YdhR OS=Escherichia coli (strain K12) OX=83333 GN=ydhR PE=1 SV=1	YDHR_ECOLI	Putative monooxygenase YdhR (EC 1.-.-.-)	ydhR	NA	FUNCTION: May function as monooxygenase and play a role in the metabolism of aromatic compounds. {ECO:0000305}.	oxidoreductase activity [GO:0016491]	cytosol [GO:0005829]	NA	9023191; 9278503; 16738553; 10493123; 16260765	FALSE	FALSE	FALSE
P0C037	1	2	1	3	3	2	0.8139542973952278	0.3274228196514213	0.8076035925253167	0.7420883515802252	0.2682378176363115	0.9356361166553536	1.3333333333333333	2.6666666666666665	0.6486540952906301	1.1252445373167623	0.26048542503410177	0.6512455255764276	Pyrimidine/purine nucleoside phosphorylase OS=Escherichia coli (strain K12) OX=83333 GN=ppnP PE=1 SV=1	PPNP_ECOLI	Pyrimidine/purine nucleoside phosphorylase (EC 2.4.2.1) (EC 2.4.2.2) (Adenosine phosphorylase) (Cytidine phosphorylase) (Guanosine phosphorylase) (EC 2.4.2.15) (Inosine phosphorylase) (Thymidine phosphorylase) (EC 2.4.2.4) (Uridine phosphorylase) (EC 2.4.2.3) (Xanthosine phosphorylase)	ppnP	yaiE	FUNCTION: Catalyzes the phosphorolysis of diverse nucleosides, yielding D-ribose 1-phosphate and the respective free bases. Can use uridine, adenosine, guanosine, cytidine, thymidine, inosine and xanthosine as substrates. Also catalyzes the reverse reactions. Is not able to produce D-ribose 1-phosphate from D-ribose and phosphate. {ECO:0000269|PubMed:27941785}.	guanosine phosphorylase activity [GO:0047975]; purine-nucleoside phosphorylase activity [GO:0004731]; pyrimidine-nucleoside phosphorylase activity [GO:0016154]; thymidine phosphorylase activity [GO:0009032]; uridine phosphorylase activity [GO:0004850]	cytosol [GO:0005829]	NA	8807285; 9278503; 16738553; 27941785	FALSE	FALSE	FALSE
P0A8L1	25	39	26	42	45	23	1.3071190341439836	0.1620166295835914	0.47886917731489786	0.4679133881412313	0.05483417952711822	0.18074861449188517	30	36.666666666666664	0.2344987273867449	1.124681119358566	0.2607241852333741	0.6512455255764276	Serine--tRNA ligase OS=Escherichia coli (strain K12) OX=83333 GN=serS PE=1 SV=1	SYS_ECOLI	Serine--tRNA ligase (EC 6.1.1.11) (Seryl-tRNA synthetase) (SerRS) (Seryl-tRNA(Ser/Sec) synthetase)	serS	NA	FUNCTION: Catalyzes the attachment of serine to tRNA(Ser). Is also able to aminoacylate tRNA(Sec) with serine, to form the misacylated tRNA L-seryl-tRNA(Sec), which will be further converted into selenocysteinyl-tRNA(Sec). {ECO:0000269|PubMed:2963963, ECO:0000269|PubMed:7537870, ECO:0000269|PubMed:8065908}.	ATP binding [GO:0005524]; identical protein binding [GO:0042802]; magnesium ion binding [GO:0000287]; serine-tRNA ligase activity [GO:0004828]	cytosol [GO:0005829]	selenocysteine biosynthetic process [GO:0016260]; selenocysteinyl-tRNA(Sec) biosynthetic process [GO:0097056]; seryl-tRNA aminoacylation [GO:0006434]	3029694; 8905232; 9278503; 16738553; 3062312; 2963963; 1859832; 8508916; 8065908; 7537870; 9298644; 2205803	FALSE	FALSE	FALSE
P0A7D4	49	55	58	67	81	42	0.65316805058789	1.6066358293159122	-0.31275236029666	0.18569500305584022	0.40339740091794746	-0.10570467872554587	54	63.333333333333336	0.16112924174941393	1.1241307189712535	0.2609575751006787	0.6512455255764276	Adenylosuccinate synthetase OS=Escherichia coli (strain K12) OX=83333 GN=purA PE=1 SV=2	PURA_ECOLI	Adenylosuccinate synthetase (AMPSase) (AdSS) (EC 6.3.4.4) (IMP--aspartate ligase)	purA	adeK	FUNCTION: Plays an important role in the de novo pathway of purine nucleotide biosynthesis. Catalyzes the first committed step in the biosynthesis of AMP from IMP. {ECO:0000255|HAMAP-Rule:MF_00011}.	adenylosuccinate synthase activity [GO:0004019]; GTP binding [GO:0005525]; magnesium ion binding [GO:0000287]	cytoplasm [GO:0005737]; cytosol [GO:0005829]; membrane [GO:0016020]	'de novo' AMP biosynthetic process [GO:0044208]; adenosine biosynthetic process [GO:0046086]; cellular response to DNA damage stimulus [GO:0006974]; IMP metabolic process [GO:0046040]; nucleobase-containing small molecule interconversion [GO:0015949]; purine nucleotide biosynthetic process [GO:0006164]	3058695; 7610040; 9278503; 16738553; 2061308; 9298646; 2108156; 1733940; 7490761; 8961938; 8663109; 9000627; 8790347; 9182542; 10556888; 10346917; 10364182; 11741996; 16981730	FALSE	FALSE	FALSE
P30137	7	11	13	15	16	10	1.2666088716087343	0.6839136942395291	-0.00682933289926482	0.7420883515802252	0.3557006588866509	0.002750312513890688	10.333333333333334	13.666666666666666	0.36684644099358893	1.1221918112651583	0.2617808936051111	0.6512455255764276	Thiamine-phosphate synthase OS=Escherichia coli (strain K12) OX=83333 GN=thiE PE=1 SV=1	THIE_ECOLI	Thiamine-phosphate synthase (TP synthase) (TPS) (EC 2.5.1.3) (Thiamine-phosphate pyrophosphorylase) (TMP pyrophosphorylase) (TMP-PPase)	thiE	NA	FUNCTION: Condenses 4-methyl-5-(beta-hydroxyethyl)thiazole monophosphate (THZ-P) and 2-methyl-4-amino-5-hydroxymethyl pyrimidine pyrophosphate (HMP-PP) to form thiamine monophosphate (TMP). {ECO:0000269|PubMed:15292217, ECO:0000269|Ref.5}.	magnesium ion binding [GO:0000287]; metal ion binding [GO:0046872]; thiamine-phosphate diphosphorylase activity [GO:0004789]	cytoplasm [GO:0005737]	thiamine biosynthetic process [GO:0009228]; thiamine diphosphate biosynthetic process [GO:0009229]	8432721; 8265357; 9278503; 16738553; 10082377; 15292217	FALSE	FALSE	FALSE
P0A953	24	29	33	36	35	31	0.8185036119337719	0.320334418898085	0.7893780347843381	0.3076855274344506	0.1162347241912618	0.2632107746838582	28.666666666666668	34	0.22904367543652351	1.1132560645392713	0.26559847009422366	0.6536359512247916	3-oxoacyl-[acyl-carrier-protein] synthase 1 OS=Escherichia coli (strain K12) OX=83333 GN=fabB PE=1 SV=1	FABB_ECOLI	3-oxoacyl-[acyl-carrier-protein] synthase 1 (EC 2.3.1.41) (3-oxoacyl-[acyl-carrier-protein] synthase I) (Beta-ketoacyl-ACP synthase I) (KAS I)	fabB	fabC	FUNCTION: Involved in the type II fatty acid elongation cycle. Catalyzes the elongation of a wide range of acyl-ACP by the addition of two carbons from malonyl-ACP to an acyl acceptor (PubMed:9013860, PubMed:8910376, PubMed:19679654, PubMed:22017312). Can also use unsaturated fatty acids (PubMed:3076377, PubMed:8910376, PubMed:19679654). Catalyzes a key reaction in unsaturated fatty acid (UFA) sy…	3-oxoacyl-[acyl-carrier-protein] synthase activity [GO:0004315]	cytosol [GO:0005829]	fatty acid biosynthetic process [GO:0006633]; lipid biosynthetic process [GO:0008610]	3076376; 9205837; 9278503; 16738553; 3076377; 8910376; 9013860; 9298644; 11859088; 19679654; 21276098; 22017312; 10571059	FALSE	FALSE	FALSE
P02358	29	30	35	61	46	15	2.4866328559158086	1.369384660167885	-1.9333961022287784	0.789394066358582	0.4535928596482297	-0.8192513855081148	31.333333333333332	40.666666666666664	0.1412451801662323	1.110025990838874	0.266987826770318	0.656124475136688	30S ribosomal protein S6 OS=Escherichia coli (strain K12) OX=83333 GN=rpsF PE=1 SV=1	RS6_ECOLI	30S ribosomal protein S6 (Small ribosomal subunit protein bS6) [Cleaved into: 30S ribosomal protein S6, fully modified isoform; 30S ribosomal protein S6, non-modified isoform]	rpsF	NA	FUNCTION: Binds together with S18 to 16S ribosomal RNA.	mRNA 5'-UTR binding [GO:0048027]; small ribosomal subunit rRNA binding [GO:0070181]; structural constituent of ribosome [GO:0003735]	cytosol [GO:0005829]; cytosolic small ribosomal subunit [GO:0022627]	translation [GO:0006412]	328274; 3528756; 7610040; 9278503; 16738553; 9868784; 9298646; 9600841; 9298644; 10094780; 18723842; 24524803; 12244297; 12809609; 16272117; 27906160; 27906161; 27934701; 28077875	FALSE	FALSE	FALSE
P0A858	22	24	29	27	35	28	0.05040687435530226	1.0209666781908966	0.8493191852248123	0.025881317580817003	0.3792691300250553	0.30176401545325104	25	30	0.2356381543530411	1.1089124691826526	0.26746794414682984	0.656304848146598	Triosephosphate isomerase OS=Escherichia coli (strain K12) OX=83333 GN=tpiA PE=1 SV=1	TPIS_ECOLI	Triosephosphate isomerase (TIM) (TPI) (EC 5.3.1.1) (Triose-phosphate isomerase)	tpiA	tpi	FUNCTION: Involved in the gluconeogenesis. Catalyzes stereospecifically the conversion of dihydroxyacetone phosphate (DHAP) to D-glyceraldehyde-3-phosphate (G3P). {ECO:0000255|HAMAP-Rule:MF_00147, ECO:0000269|PubMed:9442062}.	identical protein binding [GO:0042802]; triose-phosphate isomerase activity [GO:0004807]	cytosol [GO:0005829]; membrane [GO:0016020]	gluconeogenesis [GO:0006094]; glyceraldehyde-3-phosphate biosynthetic process [GO:0046166]; glycerol catabolic process [GO:0019563]; glycolytic process [GO:0006096]	6092857; 8346018; 9278503; 16738553; 9298646; 17895580; 9600841; 7493933; 9442062; 16223443; 24745552; 8309937; 15299515; 7809033	FALSE	FALSE	FALSE
P21169	1	1	2	5	6	0	1.4070323915604572	1.7501577526663452	-1.2421591557669291	1.3270508523013815	1.6605552404150719	-1.2342888847869586	1.3333333333333333	3.6666666666666665	0.5844390693098316	1.105643656693783	0.26888078597834475	0.656304848146598	Constitutive ornithine decarboxylase OS=Escherichia coli (strain K12) OX=83333 GN=speC PE=1 SV=2	DCOR_ECOLI	Constitutive ornithine decarboxylase (EC 4.1.1.17)	speC	NA	NA	carboxy-lyase activity [GO:0016831]; ornithine decarboxylase activity [GO:0004586]; pyridoxal phosphate binding [GO:0030170]	cytosol [GO:0005829]	putrescine biosynthetic process from ornithine [GO:0033387]; spermidine biosynthetic process [GO:0008295]	9278503; 16738553; 9298644	FALSE	FALSE	FALSE
P0ABQ4	2	4	5	7	6	4	1.3884350787577302	0.46306844774781103	0.054194566040457845	1.1571258508590692	0.33862714552770956	0.08763921010040356	3.6666666666666665	5.666666666666667	0.5277974021623941	1.100255306725589	0.2712208992604808	0.656304848146598	Dihydrofolate reductase OS=Escherichia coli (strain K12) OX=83333 GN=folA PE=1 SV=1	DYR_ECOLI	Dihydrofolate reductase (EC 1.5.1.3)	folA	tmrA	FUNCTION: Key enzyme in folate metabolism. Catalyzes an essential reaction for de novo glycine and purine synthesis, and for DNA precursor synthesis.	dihydrofolate reductase activity [GO:0004146]; dihydrofolic acid binding [GO:0051871]; folic acid binding [GO:0005542]; methotrexate binding [GO:0051870]; NADP+ binding [GO:0070401]; NADP binding [GO:0050661]; NADPH binding [GO:0070402]	cytosol [GO:0005829]	dihydrofolate metabolic process [GO:0046452]; folic acid metabolic process [GO:0046655]; glycine biosynthetic process [GO:0006545]; one-carbon metabolic process [GO:0006730]; response to antibiotic [GO:0046677]; response to drug [GO:0042493]; response to methotrexate [GO:0031427]; tetrahydrofolate biosynthetic process [GO:0046654]	320005; 350268; 6159575; 7007370; 3549289; 1630901; 9278503; 16738553; 9298644; 6815179; 2185835; 1998681; 7873554; 8679526; 9012674; 16510443; 17125251; 17130456; 19374017	FALSE	FALSE	FALSE
P0A7A9	6	9	6	9	11	9	0.4090539500228285	0.20699210339468888	1.2852708712559098	0.2566615244099836	0.11623472419126149	0.8652467887639559	7	9.666666666666666	0.4127143457884003	1.0977258382749946	0.2723242235960472	0.656304848146598	Inorganic pyrophosphatase OS=Escherichia coli (strain K12) OX=83333 GN=ppa PE=1 SV=2	IPYR_ECOLI	Inorganic pyrophosphatase (EC 3.6.1.1) (Pyrophosphate phospho-hydrolase) (PPase)	ppa	NA	FUNCTION: Catalyzes the hydrolysis of inorganic pyrophosphate (PPi) forming two phosphate ions. {ECO:0000255|HAMAP-Rule:MF_00209}.	inorganic diphosphatase activity [GO:0004427]; magnesium ion binding [GO:0000287]; triphosphatase activity [GO:0050355]; zinc ion binding [GO:0008270]	cytosol [GO:0005829]; membrane [GO:0016020]	phosphate-containing compound metabolic process [GO:0006796]	2848015; 7610040; 9278503; 16738553; 9298646; 2160278; 1974462; 1645654; 8383066; 7971944; 8664256; 15299678; 9237692; 9201917	FALSE	FALSE	FALSE
P0A6X3	2	2	3	4	5	3	0.5867831321222611	0.9930809380971983	0.31872724516163936	0.47905394574643173	0.8532003183574677	0.3506736159341975	2.3333333333333335	4	0.560975960012699	1.0961522070163632	0.27301217086422985	0.656304848146598	RNA-binding protein Hfq OS=Escherichia coli (strain K12) OX=83333 GN=hfq PE=1 SV=2	HFQ_ECOLI	RNA-binding protein Hfq (HF-1) (Host factor-I protein) (HF-I)	hfq	NA	FUNCTION: RNA chaperone that binds small regulatory RNA (sRNAs) and mRNAs to facilitate mRNA translational regulation in response to envelope stress, environmental stress and changes in metabolite concentrations. Involved in the regulation of stress responses mediated by the sigma factors RpoS, sigma-E and sigma-32 (PubMed:17158661). Binds with high specificity to tRNAs (PubMed:18230766). Binds s…	bent DNA binding [GO:0003681]; RNA binding [GO:0003723]	cytosol [GO:0005829]	negative regulation of translation, ncRNA-mediated [GO:0040033]; positive regulation of translation, ncRNA-mediated [GO:0045975]; regulation of RNA stability [GO:0043487]; regulation of transcription, DNA-templated [GO:0006355]; regulation of translation, ncRNA-mediated [GO:0045974]	2020545; 7610040; 9278503; 16738553; 1999389; 8248183; 9245691; 805130; 10677490; 11222598; 17158661; 18230766; 19909729; 24748661; 12853626	FALSE	FALSE	FALSE
P0ABA4	8	10	13	12	14	14	0.4723601848847632	0.5539063593864756	0.8704259566392282	0.2726030682790051	0.3006592953286891	0.45020928948511196	10.333333333333334	13.333333333333334	0.34115721769760204	1.0950559259706028	0.2734921359606079	0.656304848146598	ATP synthase subunit delta OS=Escherichia coli (strain K12) OX=83333 GN=atpH PE=1 SV=1	ATPD_ECOLI	ATP synthase subunit delta (ATP synthase F(1) sector subunit delta) (F-type ATPase subunit delta) (F-ATPase subunit delta)	atpH	papE uncH	FUNCTION: F(1)F(0) ATP synthase produces ATP from ADP in the presence of a proton or sodium gradient. F-type ATPases consist of two structural domains, F(1) containing the extramembraneous catalytic core and F(0) containing the membrane proton channel, linked together by a central stalk and a peripheral stalk. During catalysis, ATP synthesis in the catalytic domain of F(1) is coupled via a rotary…	proton-transporting ATPase activity, rotational mechanism [GO:0046961]; proton-transporting ATP synthase activity, rotational mechanism [GO:0046933]	plasma membrane [GO:0005886]; proton-transporting ATP synthase complex, catalytic core F(1) [GO:0045261]	ATP synthesis coupled proton transport [GO:0015986]	6395859; 6272190; 6278247; 6458296; 6301339; 7686882; 9278503; 16738553; 16079137; 9164460	FALSE	FALSE	FALSE
P00893	0	0	0	0	4	0	0	1.8952355493329711	0	0	2.17512841324483	0	0	1.3333333333333333	0.7250428044149433	1.0942147545851393	0.27386080186141193	0.656304848146598	Acetolactate synthase isozyme 3 large subunit OS=Escherichia coli (strain K12) OX=83333 GN=ilvI PE=1 SV=2	ILVI_ECOLI	Acetolactate synthase isozyme 3 large subunit (EC 2.2.1.6) (AHAS-III) (ALS-III) (Acetohydroxy-acid synthase III large subunit)	ilvI	NA	NA	acetolactate synthase activity [GO:0003984]; flavin adenine dinucleotide binding [GO:0050660]; magnesium ion binding [GO:0000287]; thiamine pyrophosphate binding [GO:0030976]	acetolactate synthase complex [GO:0005948]; cytosol [GO:0005829]	isoleucine biosynthetic process [GO:0009097]; valine biosynthetic process [GO:0009099]	6308579; 1630901; 9278503; 16738553; 3891724; 9298646	FALSE	FALSE	FALSE
P0AAI5	33	37	32	45	47	30	0.5236081907000939	0.5994448386265401	0.7689172954895822	0.17818746638689875	0.19023530563503852	0.26047580696261935	34	40.666666666666664	0.20963285966151887	1.0923295763314262	0.2746882648025284	0.656304848146598	3-oxoacyl-[acyl-carrier-protein] synthase 2 OS=Escherichia coli (strain K12) OX=83333 GN=fabF PE=1 SV=2	FABF_ECOLI	3-oxoacyl-[acyl-carrier-protein] synthase 2 (EC 2.3.1.179) (3-oxoacyl-[acyl-carrier-protein] synthase II) (Beta-ketoacyl-ACP synthase II) (KAS II)	fabF	fabJ	FUNCTION: Involved in the type II fatty acid elongation cycle (PubMed:9013860, PubMed:6988423). Catalyzes the elongation of a wide range of acyl-ACP by the addition of two carbons from malonyl-ACP to an acyl acceptor (PubMed:9013860, PubMed:22017312). Can efficiently catalyze the conversion of palmitoleoyl-ACP (cis-hexadec-9-enoyl-ACP) to cis-vaccenoyl-ACP (cis-octadec-11-enoyl-ACP), an essential…	3-oxoacyl-[acyl-carrier-protein] synthase activity [GO:0004315]; beta-ketoacyl-acyl-carrier-protein synthase II activity [GO:0033817]	cytosol [GO:0005829]	fatty acid biosynthetic process [GO:0006633]	7972002; 7768872; 8905232; 9278503; 16738553; 3549687; 6988423; 9013860; 22017312; 9482715; 10037680; 16710421; 19233644; 19581087	FALSE	FALSE	FALSE
P0ABH0	3	2	1	3	9	1	-0.2334661273159355	1.9351838651415936	0.18400851202180257	-0.25791164841977476	1.5901659125236738	0.3506736159341975	2	4.333333333333333	0.5609759600126989	1.088724557967375	0.2762753688035885	0.6568303800338187	Cell division protein FtsA OS=Escherichia coli (strain K12) OX=83333 GN=ftsA PE=1 SV=1	FTSA_ECOLI	Cell division protein FtsA	ftsA	divA	FUNCTION: Essential cell division protein that assists in the assembly of the Z ring (PubMed:11847116). May serve as the principal membrane anchor for the Z ring (PubMed:15752196). Also required for the recruitment to the septal ring of the downstream cell division proteins FtsK, FtsQ, FtsL, FtsI and FtsN (PubMed:9282742, PubMed:9495771, PubMed:9603865, PubMed:9882666, PubMed:10027987, PubMed:247…	ATP binding [GO:0005524]; identical protein binding [GO:0042802]	cell division site [GO:0032153]; cytoplasmic side of plasma membrane [GO:0009898]; cytosol [GO:0005829]	cell division [GO:0051301]; FtsZ-dependent cytokinesis [GO:0043093]	6094474; 2995680; 2846985; 1630901; 9278503; 16738553; 2228979; 3000876; 2203741; 8955398; 8917533; 9282742; 9495771; 9603865; 9882666; 10027987; 11053380; 11847116; 15752196; 17501933; 22328664; 24750258	FALSE	FALSE	FALSE
P0A7D1	5	6	9	8	13	7	0.4922586297574036	1.3736834936418059	0.016230953096331036	0.32705085230138153	0.8532003183574677	0.02874552104683502	6.666666666666667	9.333333333333334	0.4029988972352281	1.0866731323761665	0.27718129200097924	0.6570742276808201	Peptidyl-tRNA hydrolase OS=Escherichia coli (strain K12) OX=83333 GN=pth PE=1 SV=1	PTH_ECOLI	Peptidyl-tRNA hydrolase (PTH) (EC 3.1.1.29)	pth	NA	FUNCTION: The natural substrate for this enzyme may be peptidyl-tRNAs which drop off the ribosome during protein synthesis. Involved in lambda inhibition of host protein synthesis. PTH activity may, directly or indirectly, be the target for lambda bar RNA leading to rap cell death.	aminoacyl-tRNA hydrolase activity [GO:0004045]	cytoplasm [GO:0005737]	protein quality control for misfolded or incompletely synthesized proteins [GO:0006515]; translation [GO:0006412]	1833189; 8905232; 9278503; 16738553; 9144799; 9303320	FALSE	FALSE	FALSE
P45577	19	25	23	28	36	19	0.6656845785221132	0.9903069742660692	0.22090738461186615	0.2781412518204355	0.3622139658453253	0.08763921010040356	22.333333333333332	27.666666666666668	0.2426648092553881	1.0836281067496405	0.2785297235472562	0.6583774800469884	RNA chaperone ProQ OS=Escherichia coli (strain K12) OX=83333 GN=proQ PE=1 SV=2	PROQ_ECOLI	RNA chaperone ProQ	proQ	yebJ yobE yoeC	FUNCTION: RNA chaperone with significant RNA binding, RNA strand exchange and RNA duplexing activities. May regulate ProP activity through an RNA-based, post-transcriptional mechanism. {ECO:0000255|HAMAP-Rule:MF_00749, ECO:0000269|PubMed:21381725}.	mRNA 3'-UTR binding [GO:0003730]; mRNA binding [GO:0003729]; RNA strand annealing activity [GO:0033592]; RNA strand-exchange activity [GO:0034057]	cytosol [GO:0005829]	cellular hyperosmotic salinity response [GO:0071475]; cellular response to DNA damage stimulus [GO:0006974]; osmosensory signaling pathway [GO:0007231]; positive regulation of proline import across plasma membrane [GO:1902836]; posttranscriptional regulation of gene expression [GO:0010608]; single-species biofilm formation [GO:0044010]	10049386; 9097040; 9278503; 16738553; 1856173; 15476391; 7567469; 17319698; 21381725	FALSE	FALSE	FALSE
P39310	0	0	0	1	1	0	0.9092351070987831	0.9475899598667946	0	0.7420883515802252	0.8532003183574678	0	0	0.6666666666666666	0.531762889979231	1.0720384522506212	0.2837027614079121	0.66248222213018515	Cell division protein YtfB OS=Escherichia coli (strain K12) OX=83333 GN=ytfB PE=3 SV=2	YTFB_ECOLI	Cell division protein YtfB	ytfB	NA	FUNCTION: Cell division protein whose function is related to the generation of a transient cell wall structure. Function is linked to the late stages of cell division. {ECO:0000269|PubMed:29686141}.	metalloendopeptidase activity [GO:0004222]; peptidoglycan binding [GO:0042834]	integral component of membrane [GO:0016021]; plasma membrane [GO:0005886]	FtsZ-dependent cytokinesis [GO:0043093]; septum digestion after cytokinesis [GO:0000920]	7610040; 9278503; 16738553; 29686141	FALSE	FALSE	FALSE
P77625	0	0	0	1	1	0	0.9092351070987831	0.9475899598667946	0	0.7420883515802252	0.8532003183574678	0	0	0.6666666666666666	0.531762889979231	1.0720384522506212	0.2837027614079121	0.66248222213018515	Hexitol phosphatase A OS=Escherichia coli (strain K12) OX=83333 GN=hxpA PE=1 SV=2	HXPA_ECOLI	Hexitol phosphatase A (Mannitol-1-phosphatase) (EC 3.1.3.22) (Sorbitol-6-phosphatase) (EC 3.1.3.50) (Sugar-phosphatase) (EC 3.1.3.23)	hxpA	yfbT	FUNCTION: Sugar-phosphate phosphohydrolase that appears to contribute to butanol tolerance (PubMed:27941785). Catalyzes the dephosphorylation of D-mannitol 1-phosphate and D-sorbitol 6-phosphate (PubMed:27941785). Is also able to dephosphorylate other sugar phosphates in vitro including ribose-5-phosphate (Rib5P), 2-deoxyribose-5-phosphate, fructose-1-phosphate (Fru1P), fructose-6-phosphate (Fru6…	beta-phosphoglucomutase activity [GO:0008801]; cobalt ion binding [GO:0050897]; glycerol-3-phosphatase activity [GO:0043136]; magnesium ion binding [GO:0000287]; manganese ion binding [GO:0030145]; mannitol-1-phosphatase activity [GO:0050084]; sorbitol-6-phosphatase activity [GO:0050286]; sugar-phosphatase activity [GO:0050308]	NA	carbohydrate metabolic process [GO:0005975]	9205837; 9278503; 16738553; 10493123; 15808744; 16990279; 27941785	FALSE	FALSE	FALSE
P27127	0	0	0	1	1	0	0.9092351070987831	0.9475899598667946	0	0.7420883515802252	0.8532003183574678	0	0	0.6666666666666666	0.531762889979231	1.0720384522506212	0.2837027614079121	0.66248222213018515	Lipopolysaccharide 1,6-galactosyltransferase OS=Escherichia coli (strain K12) OX=83333 GN=rfaB PE=3 SV=2	RFAB_ECOLI	Lipopolysaccharide 1,6-galactosyltransferase (EC 2.4.1.-) (UDP-D-galactose--(Glucosyl)lipopolysaccharide-alpha-1,3-D-galactosyltransferase)	rfaB	waaB	FUNCTION: Adds a galactose goup to a glucose group of LPS.	lipopolysaccharide-1,6-galactosyltransferase activity [GO:0008921]	cytosol [GO:0005829]	lipopolysaccharide core region biosynthetic process [GO:0009244]	1624461; 8041620; 9278503; 16738553	FALSE	FALSE	FALSE
P67826	0	0	0	1	1	0	0.9092351070987831	0.9475899598667946	0	0.7420883515802252	0.8532003183574678	0	0	0.6666666666666666	0.531762889979231	1.0720384522506212	0.2837027614079121	0.66248222213018515	Copper homeostasis protein CutC OS=Escherichia coli (strain K12) OX=83333 GN=cutC PE=3 SV=1	CUTC_ECOLI	Copper homeostasis protein CutC	cutC	cutCM	FUNCTION: Participates in the control of copper homeostasis. {ECO:0000255|HAMAP-Rule:MF_00795}.	copper ion binding [GO:0005507]	cytoplasm [GO:0005737]	cellular copper ion homeostasis [GO:0006878]; copper ion homeostasis [GO:0055070]	9097040; 9278503; 16738553; 7635807; 25030700	FALSE	FALSE	FALSE
[truncated: 1,368 more rows]
