# Supplementary material for: Membrane-associated σ factors disrupt rRNA operon clustering in Escherichia coli
Source: PLoS Biol. 2025 Apr 17;23(4):e3003113. doi: 10.1371/journal.pbio.3003113 (PMC12037070; doi:10.1371/journal.pbio.3003113)
Supplement: S4 Table — (CSV) [file pbio.3003113.s015.csv]

accession	ctrl_PSMs_b1	ctrl_PSMs_b2	ctrl_PSMs_b3	exp_PSMs_b1	exp_PSMs_b2	exp_PSMs_b3	PSM_zscore_b1	PSM_zscore_b2	PSM_zscore_b3	PSM_log2fc_b1	PSM_log2fc_b2	PSM_log2fc_b3	mean_ctrl_PSMs	mean_exp_PSMs	mean_log2fc	joint_zscore	pval	fdr_bh	description	entry_name	protein_names	gene_names_primary	gene_names_synonym	function_cc	gene_ontology_molecular_function	gene_ontology_cellular_component	gene_ontology_biological_process	pub_med_id	conf_90	conf_95	conf_99
P0A6F5	97	90	107	160	241	205	2.7637208059042226	8.004413863452632	5.320432301508297	0.5165185881877015	1.362740180401487	0.8939882902062115	98	202	0.9244156862651333	9.288738471504319	1.561277730057912e-20	5.670560715570336e-18	Chaperonin GroEL OS=Escherichia coli (strain K12) OX=83333 GN=groEL PE=1 SV=2	CH60_ECOLI	Chaperonin GroEL (EC 5.6.1.7) (60 kDa chaperonin) (Chaperonin-60) (Cpn60) (GroEL protein)	groEL	groL mopA	FUNCTION: Together with its co-chaperonin GroES, plays an essential role in assisting protein folding (PubMed:2897629, PubMed:2573517, PubMed:10532860, PubMed:1676490, PubMed:8104102, PubMed:9285593, PubMed:16751100, PubMed:18418386, PubMed:18987317, PubMed:20603018, PubMed:24816391). The GroEL-GroES system forms a nano-cage that allows encapsulation of the non-native substrate proteins and provi…	ATP binding [GO:0005524]; identical protein binding [GO:0042802]; magnesium ion binding [GO:0000287]; unfolded protein binding [GO:0051082]	cytosol [GO:0005829]; GroEL-GroES complex [GO:1990220]; membrane [GO:0016020]	cell cycle [GO:0007049]; cell division [GO:0051301]; chaperone cofactor-dependent protein refolding [GO:0051085]; protein folding [GO:0006457]; protein refolding [GO:0042026]; response to heat [GO:0009408]; response to radiation [GO:0009314]; virion assembly [GO:0019068]	2897629; 7610040; 9278503; 16738553; 2901493; 2578448; 9298646; 17895580; 7903255; 379350; 7015340; 2573517; 10532860; 1676490; 1349729; 1361169; 8104102; 7915201; 7935796; 7867798; 8618836; 7638600; 7638601; 8861908; 8663256; 9298644; 9285593; 15327959; 16751100; 16684774; 18418386; 18987317; 18723842; 19915138; 20603018; 20094032; 21151122; 22445172; 22380631; 24816391; 25912285; 19638247; 2642…	TRUE	TRUE	TRUE
P10408	40	37	30	80	110	112	2.8557158901283746	5.814934929693189	6.726242115638409	0.7826095524548339	1.4981599362321092	1.828357917214774	35.666666666666664	100.66666666666667	1.3697091353005724	8.889400280971664	6.143961632982599e-19	1.5939191893566286e-16	Protein translocase subunit SecA OS=Escherichia coli (strain K12) OX=83333 GN=secA PE=1 SV=2	SECA_ECOLI	Protein translocase subunit SecA (EC 7.4.2.8)	secA	azi pea prlD	FUNCTION: Required for protein export, interacts with the SecYEG preprotein conducting channel. SecA has a central role in coupling the hydrolysis of ATP to the transfer of proteins into and across the cell membrane, serving both as a receptor for the preprotein-SecB complex and as an ATP-driven molecular motor driving the stepwise translocation of polypeptide chains across the membrane. {ECO:000…	ABC-type protein transporter activity [GO:0015462]; ATP binding [GO:0005524]; identical protein binding [GO:0042802]; preprotein binding [GO:0070678]; protein-exporting ATPase activity [GO:0008564]; zinc ion binding [GO:0008270]	cell envelope Sec protein transport complex [GO:0031522]; cytoplasm [GO:0005737]; cytosol [GO:0005829]; integral component of plasma membrane [GO:0005887]; plasma membrane [GO:0005886]	chaperone-mediated protein folding [GO:0061077]; intracellular protein transmembrane transport [GO:0065002]; protein import [GO:0017038]; protein targeting [GO:0006605]; protein transport [GO:0015031]; protein transport by the Sec complex [GO:0043952]	2841285; 1630901; 9278503; 16738553; 2824434; 2846186; 2542029; 2153463; 1825804; 1830665; 10213615; 10931320; 12198149; 12941690; 12403785; 12946344; 15140892; 17418789; 17525736; 15488768; 17229438; 15063851; 17938627	TRUE	TRUE	TRUE
P60723	24	36	22	82	91	75	4.893717458345654	4.686840179171216	5.250256659566738	1.5314947957604927	1.2657801737536516	1.6867408225730343	27.333333333333332	82.66666666666667	1.4946719306957261	8.562574626722572	1.1037455221718736e-17	2.227113186960136e-15	50S ribosomal protein L4 OS=Escherichia coli (strain K12) OX=83333 GN=rplD PE=1 SV=1	RL4_ECOLI	50S ribosomal protein L4 (Large ribosomal subunit protein uL4)	rplD	eryA	FUNCTION: One of the primary rRNA binding proteins, this protein initially binds near the 5'-end of the 23S rRNA (PubMed:3298242). It is important during the early stages of 50S assembly (PubMed:3298242). It makes multiple contacts with different domains of the 23S rRNA in the assembled 50S subunit and ribosome (PubMed:7556101, PubMed:6170935). {ECO:0000269|PubMed:13130133, ECO:0000269|PubMed:244…	endoribonuclease inhibitor activity [GO:0060698]; rRNA binding [GO:0019843]; structural constituent of ribosome [GO:0003735]; translation repressor activity [GO:0030371]	cytosol [GO:0005829]; cytosolic large ribosomal subunit [GO:0022625]; large ribosomal subunit [GO:0015934]; polysomal ribosome [GO:0042788]	DNA-templated transcription, termination [GO:0006353]; negative regulation of endoribonuclease activity [GO:0060702]; negative regulation of transcription, DNA-templated [GO:0045892]; negative regulation of translation [GO:0017148]; response to antibiotic [GO:0046677]; ribosome assembly [GO:0042255]; translation [GO:0006412]	3892488; 9278503; 16738553; 9298646; 7556101; 6170935; 9298644; 24524803; 4589347; 3298242; 2442760; 1692593; 2157208; 7928988; 7766155; 8846294; 10498727; 13130133; 10094780; 12809609; 11511371; 16272117; 25310980; 24844575; 27906160; 27906161; 27934701; 28077875	TRUE	TRUE	TRUE
P0A7A7	6	1	8	38	36	37	4.349266536996277	5.6488057680037045	4.2322279983762705	2.2783588509929373	4.161124948954539	2.040377777187735	5	37	2.826620525711737	8.215867710803492	2.1063556459728603e-16	3.8251418530867144e-14	Glycerol-3-phosphate acyltransferase OS=Escherichia coli (strain K12) OX=83333 GN=plsB PE=1 SV=2	PLSB_ECOLI	Glycerol-3-phosphate acyltransferase (GPAT) (EC 2.3.1.15)	plsB	NA	FUNCTION: Catalyzes the transfer of an acyl group from acyl-ACP to glycerol-3-phosphate (G3P) to form lysophosphatidic acid (LPA). This enzyme can utilize either acyl-CoA or acyl-ACP as the fatty acyl donor. {ECO:0000269|PubMed:17645809, ECO:0000269|PubMed:6997313}.	glycerol-3-phosphate O-acyltransferase activity [GO:0004366]; sn-1-glycerol-3-phosphate C16:0-DCA-CoA acyl transferase activity [GO:0102420]	integral component of plasma membrane [GO:0005887]; plasma membrane [GO:0005886]	CDP-diacylglycerol biosynthetic process [GO:0016024]; fatty acid metabolic process [GO:0006631]; glycerol-3-phosphate metabolic process [GO:0006072]; phospholipid biosynthetic process [GO:0008654]; triglyceride biosynthetic process [GO:0019432]	6309817; 10074094; 8265357; 9278503; 16738553; 1644758; 6350296; 4943977; 6251087; 6997313; 7026564; 9515909; 10231527; 16294310; 17645809	TRUE	TRUE	TRUE
P0A7W7	14	14	16	66	48	48	5.17323324925572	4.18126851000974	3.8917868443675667	1.9595101490375466	1.6594908318322783	1.4896222680513307	14.666666666666666	54	1.702874416307052	7.647748291071	2.0452906821032282e-14	3.0952065655828857e-12	30S ribosomal protein S8 OS=Escherichia coli (strain K12) OX=83333 GN=rpsH PE=1 SV=2	RS8_ECOLI	30S ribosomal protein S8 (Small ribosomal subunit protein uS8)	rpsH	NA	FUNCTION: One of the primary rRNA binding proteins, it binds directly to 16S rRNA central domain where it helps coordinate assembly of the platform of the 30S subunit. {ECO:0000250}.; FUNCTION: Protein S8 is a translational repressor protein, it controls the translation of the spc operon by binding to its mRNA. {ECO:0000269|PubMed:6262737}.	rRNA binding [GO:0019843]; structural constituent of ribosome [GO:0003735]	cytosol [GO:0005829]; cytosolic small ribosomal subunit [GO:0022627]	regulation of mRNA stability [GO:0043488]; regulation of translation [GO:0006417]; ribosomal small subunit assembly [GO:0000028]; translation [GO:0006412]	6222285; 9278503; 16738553; 365698; 6262737; 1735715; 9298644; 10094780; 24524803; 12244297; 12809609; 16272117; 27906160; 27906161; 27934701; 28077875	TRUE	TRUE	TRUE
P09546	31	24	23	64	71	71	2.6775049075017647	4.65399250775541	4.821254593680388	0.8226793672167471	1.4777403949931762	1.547337765907618	26	68.66666666666667	1.282585842705847	7.016394643754868	2.2766642848140647e-12	2.7562815608148944e-10	Bifunctional protein PutA OS=Escherichia coli (strain K12) OX=83333 GN=putA PE=1 SV=3	PUTA_ECOLI	Bifunctional protein PutA [Includes: Proline dehydrogenase (EC 1.5.5.2) (Proline oxidase); Delta-1-pyrroline-5-carboxylate dehydrogenase (P5C dehydrogenase) (EC 1.2.1.88) (L-glutamate gamma-semialdehyde dehydrogenase)]	putA	poaA	FUNCTION: Oxidizes proline to glutamate for use as a carbon and nitrogen source and also function as a transcriptional repressor of the put operon.	1-pyrroline-5-carboxylate dehydrogenase activity [GO:0003842]; bacterial-type cis-regulatory region sequence-specific DNA binding [GO:0000986]; DNA binding [GO:0003677]; DNA-binding transcription repressor activity [GO:0001217]; flavin adenine dinucleotide binding [GO:0050660]; identical protein binding [GO:0042802]; oxidoreductase activity, acting on the aldehyde or oxo group of donors, NAD or N…	cytoplasmic side of plasma membrane [GO:0009898]; cytosol [GO:0005829]; plasma membrane [GO:0005886]	negative regulation of transcription, DNA-templated [GO:0045892]; proline biosynthetic process [GO:0006561]; proline catabolic process to glutamate [GO:0010133]; response to oxidative stress [GO:0006979]	7966312; 8905232; 9278503; 16738553; 3325781; 12514740	TRUE	TRUE	TRUE
dCas9	284	304	279	171	536	618	-6.922993017584302	7.55535093998442	11.006455904661689	-0.9282418001617133	0.7677844288607526	1.1068878474557597	289	441.6666666666667	0.315476825384933	6.719672296102073	1.821337072988938e-11	2.0672175778424447e-9	dCas9	NA	NA	NA	NA	NA	NA	NA	NA	NA	TRUE	TRUE	TRUE
P37751	6	0	0	20	23	19	2.376991618143572	4.712388176843519	4.299588387930776	1.3852740549094489	4.536634084046745	4.284303360073824	2	20.666666666666668	3.4020704996766726	6.5754238461997145	4.8514769198618456e-11	5.182518874393596e-9	Putative glycosyltransferase WbbK OS=Escherichia coli (strain K12) OX=83333 GN=wbbK PE=4 SV=1	WBBK_ECOLI	Putative glycosyltransferase WbbK	wbbK	yefI	FUNCTION: May be a glycosyltransferase involved in the transfer of UDP-GalF and UDP-glucose.	glycosyltransferase activity [GO:0016757]	plasma membrane [GO:0005886]	lipopolysaccharide biosynthetic process [GO:0009103]	7517390; 9097040; 9278503; 16738553; 7517391; 7512872	TRUE	TRUE	TRUE
P0AA10	15	16	14	47	49	44	3.4956077761661364	3.953003109931097	3.836038286352339	1.3852740549094489	1.5080649318499741	1.547337765907618	15	46.666666666666664	1.480225584222347	6.5151952374242486	7.259517316610867e-11	7.324046359425186e-9	50S ribosomal protein L13 OS=Escherichia coli (strain K12) OX=83333 GN=rplM PE=1 SV=1	RL13_ECOLI	50S ribosomal protein L13 (Large ribosomal subunit protein uL13)	rplM	NA	FUNCTION: This protein is one of the early assembly proteins of the 50S ribosomal subunit, although it is not seen to bind rRNA by itself. It is important during the early stages of 50S assembly. {ECO:0000269|PubMed:3298242}.	large ribosomal subunit rRNA binding [GO:0070180]; mRNA binding [GO:0003729]; structural constituent of ribosome [GO:0003735]; zinc ion binding [GO:0008270]	cytosol [GO:0005829]; cytosolic large ribosomal subunit [GO:0022625]; ribosome [GO:0005840]	negative regulation of translation [GO:0017148]; translation [GO:0006412]	365580; 3884974; 9278503; 16738553; 9298646; 3298242; 10094780; 24524803; 12809609; 16272117; 25310980; 24844575; 27906160; 27906161; 27934701; 28077875	TRUE	TRUE	TRUE
P0A7V0	43	49	47	128	84	77	5.561988349810707	2.8340695624352024	2.5428516394307015	1.3521071909742497	0.7172063296885656	0.6628149833275537	46.333333333333336	96.33333333333333	0.910709501330123	6.31558237430146	2.6914597556441677e-10	2.572468903289373e-8	30S ribosomal protein S2 OS=Escherichia coli (strain K12) OX=83333 GN=rpsB PE=1 SV=2	RS2_ECOLI	30S ribosomal protein S2 (Small ribosomal subunit protein uS2)	rpsB	NA	FUNCTION: Required for ribosomal protein S1 to bind to the 30S subunit. {ECO:0000269|PubMed:12068815}.	structural constituent of ribosome [GO:0003735]; zinc ion binding [GO:0008270]	cytosolic small ribosomal subunit [GO:0022627]	ribosomal small subunit assembly [GO:0000028]; translation [GO:0006412]	6272196; 8202364; 9278503; 16738553; 7023985; 1575737; 9298646; 7556101; 9298644; 9716382; 10094780; 12068815; 24524803; 12244297; 21151122; 12809609; 16272117; 27906160; 27906161; 27934701; 28077875	TRUE	TRUE	TRUE
P16676	2	0	1	12	19	20	2.4037738224803342	4.282883471008037	4.083742403825329	1.915788771608229	4.2735996782129515	3.354692687965222	1	17	3.1813603792621343	6.218293164523929	5.025918847359291e-10	4.346223155621178e-8	Sulfate/thiosulfate import ATP-binding protein CysA OS=Escherichia coli (strain K12) OX=83333 GN=cysA PE=1 SV=2	CYSA_ECOLI	Sulfate/thiosulfate import ATP-binding protein CysA (EC 7.3.2.3) (Sulfate-transporting ATPase)	cysA	NA	FUNCTION: Part of the ABC transporter complex CysAWTP involved in sulfate/thiosulfate import. Responsible for energy coupling to the transport system.	ABC-type sulfate transporter activity [GO:0015419]; ABC-type thiosulfate transporter activity [GO:0102025]; ATP binding [GO:0005524]	ATP-binding cassette (ABC) transporter complex [GO:0043190]	sulfate transport [GO:0008272]	2188958; 9205837; 9278503; 16738553; 7665461	TRUE	TRUE	TRUE
P60438	16	26	19	57	48	53	4.183760077568327	2.4066532225297803	3.8923047827541373	1.5708297080655254	0.8114939252773281	1.395334672462568	20.333333333333332	52.666666666666664	1.2592194352684738	6.052200106973701	1.428808254879137e-9	1.1794162685729604e-7	50S ribosomal protein L3 OS=Escherichia coli (strain K12) OX=83333 GN=rplC PE=1 SV=1	RL3_ECOLI	50S ribosomal protein L3 (Large ribosomal subunit protein uL3)	rplC	NA	FUNCTION: One of two assembly initiator proteins, it binds directly near the 3'-end of the 23S rRNA, where it nucleates assembly of the 50S subunit. {ECO:0000269|PubMed:3298242, ECO:0000269|PubMed:6760192}.	rRNA binding [GO:0019843]; structural constituent of ribosome [GO:0003735]	cytosol [GO:0005829]; cytosolic large ribosomal subunit [GO:0022625]	ribosomal large subunit assembly [GO:0000027]; translation [GO:0006412]	365579; 3892488; 9278503; 16738553; 7037196; 9298646; 6760192; 3298242; 9298644; 10094780; 11847124; 21151122; 24524803; 12809609; 16272117; 25310980; 24844575; 27906160; 27906161; 27934701; 28077875	TRUE	TRUE	TRUE
P68919	9	10	10	29	37	37	2.798915568948938	3.8188608383369216	3.84533102972141	1.3852740549094489	1.7401674781318768	1.75087115999275	9.666666666666666	34.333333333333336	1.6254375643446919	6.0408778953161235	1.5327794511011482e-9	1.2102293405216022e-7	50S ribosomal protein L25 OS=Escherichia coli (strain K12) OX=83333 GN=rplY PE=1 SV=1	RL25_ECOLI	50S ribosomal protein L25 (Large ribosomal subunit protein bL25)	rplY	NA	FUNCTION: This is one of the proteins that binds to the 5S RNA in the ribosome where it forms part of the central protuberance. Binds to the 5S rRNA independently of L5 and L18. Not required for binding of the 5S rRNA/L5/L18 subcomplex to 23S rRNA. {ECO:0000269|PubMed:3298242, ECO:0000269|PubMed:354687, ECO:0000269|PubMed:8925931}.	5S rRNA binding [GO:0008097]; structural constituent of ribosome [GO:0003735]	cytosol [GO:0005829]; cytosolic large ribosomal subunit [GO:0022625]	negative regulation of translation [GO:0017148]; response to radiation [GO:0009314]; ribosomal large subunit assembly [GO:0000027]; translation [GO:0006412]	1093874; 1100506; 2034228; 9278503; 16738553; 9298646; 9868784; 3298242; 354687; 8925931; 9298644; 10094780; 24524803; 9799245; 10562563; 10696113; 10756104; 12809609; 16272117; 25310980; 24844575; 27906160; 27906161; 27934701; 28077875	TRUE	TRUE	TRUE
P0A6F3	0	3	1	16	16	17	3.7159740565257455	2.9059051235596782	3.7133307434942235	3.887774395438632	2.039134424575928	3.132300266628774	1.3333333333333333	16.333333333333332	3.0197363622144446	5.967036231510002	2.4160177613524937e-9	1.8281201060900538e-7	Glycerol kinase OS=Escherichia coli (strain K12) OX=83333 GN=glpK PE=1 SV=2	GLPK_ECOLI	Glycerol kinase (EC 2.7.1.30) (ATP:glycerol 3-phosphotransferase) (Glycerokinase) (GK)	glpK	NA	FUNCTION: Key enzyme in the regulation of glycerol uptake and metabolism. Catalyzes the phosphorylation of glycerol to yield sn-glycerol 3-phosphate. It also catalyzes the phosphorylation of dihydroxyacetone, L-glyceraldehyde and D-glyceraldehyde. It uses only ATP. {ECO:0000255|HAMAP-Rule:MF_00186, ECO:0000269|PubMed:2826434, ECO:0000269|PubMed:4575199, ECO:0000269|PubMed:5335908}.	ATP binding [GO:0005524]; glycerol kinase activity [GO:0004370]; identical protein binding [GO:0042802]; metal ion binding [GO:0046872]; zinc ion binding [GO:0008270]	cytosol [GO:0005829]	cellular response to DNA damage stimulus [GO:0006974]; glycerol-3-phosphate metabolic process [GO:0006072]; glycerol catabolic process [GO:0019563]; glycerol metabolic process [GO:0006071]; phosphorylation [GO:0016310]	2826434; 1372899; 8346018; 9278503; 16738553; 2544860; 8899705; 8631672; 5328677; 5335908; 4934840; 4575199; 215194; 215195; 31903; 2985549; 9298644; 21908771; 8430315; 8170944; 9843423; 9817843; 10090737; 17441732	TRUE	TRUE	TRUE
P00393	14	5	10	31	36	33	2.0464196575887965	4.73023183769499	3.418196633075432	0.8934209585797742	2.576162448233382	1.5904064877995039	9.666666666666666	33.333333333333336	1.68666329820422	5.885998311255547	3.95658352250213e-9	2.874062270745547e-7	Type II NADH:quinone oxidoreductase OS=Escherichia coli (strain K12) OX=83333 GN=ndh PE=1 SV=2	NDH_ECOLI	Type II NADH:quinone oxidoreductase (EC 1.6.5.9) (Cupric reductase) (EC 1.16.1.-) (NADH dehydrogenase-2) (NADH dh II) (NDH-2) (NADH-quinone reductase) (NQR) (NADH:ubiquinone oxidoreductase) (Respiratory NADH dehydrogenase)	ndh	NA	FUNCTION: Alternative, nonproton pumping NADH:quinone oxidoreductase that delivers electrons to the respiratory chain by oxidation of NADH and reduction of quinones (PubMed:6784762, PubMed:7009604, PubMed:7020757, PubMed:6362717, PubMed:3122832, PubMed:2679883, PubMed:10664466). Utilizes NADH exclusively, and electron flow from NADH to ubiquinone does not generate an electrochemical gradient (Pub…	flavin adenine dinucleotide binding [GO:0050660]; NADH dehydrogenase (ubiquinone) activity [GO:0008137]	NADH dehydrogenase complex [GO:0030964]; plasma membrane [GO:0005886]	aerobic electron transport chain [GO:0019646]; aerobic respiration [GO:0009060]; anaerobic respiration [GO:0009061]; copper ion homeostasis [GO:0055070]	6265208; 8905232; 9278503; 16738553; 6784762; 7009604; 7020757; 6362717; 3122832; 2679883; 8387992; 7487066; 8809757; 9168602; 9308170; 10510271; 10664466; 12176061; 16759635; 21040753; 21390523; 15581635	TRUE	TRUE	TRUE
P61175	19	31	27	62	62	53	4.129417387601829	3.0464082602407045	2.7851748961569354	1.455663382800847	0.9289515068255051	0.909907845292326	25.666666666666668	59	1.0981742449728926	5.750986345476102	8.8724281660611e-9	6.197049826756522e-7	50S ribosomal protein L22 OS=Escherichia coli (strain K12) OX=83333 GN=rplV PE=1 SV=1	RL22_ECOLI	50S ribosomal protein L22 (Large ribosomal subunit protein uL22)	rplV	eryB	FUNCTION: This protein binds specifically to 23S rRNA; its binding is stimulated by other ribosomal proteins, e.g. L4, L17, and L20. It is important during the early stages of 50S assembly. It makes multiple contacts with different domains of the 23S rRNA in the assembled 50S subunit and ribosome. {ECO:0000269|PubMed:7766155}.; FUNCTION: The globular domain of the protein is one of the proteins t…	rRNA binding [GO:0019843]; structural constituent of ribosome [GO:0003735]	cytosol [GO:0005829]; cytosolic large ribosomal subunit [GO:0022625]; large ribosomal subunit [GO:0015934]; polysomal ribosome [GO:0042788]	response to antibiotic [GO:0046677]; ribosome assembly [GO:0042255]; translation [GO:0006412]	7007072; 3892488; 9278503; 16738553; 24524803; 4589347; 7729693; 7928988; 7766155; 11893334; 13130133; 10094780; 12809609; 11511371; 16272117; 25310980; 24844575; 27906160; 27906161; 27934701; 28077875	TRUE	TRUE	TRUE
P39177	0	0	0	5	18	13	2.0770411171300793	4.168610230839321	3.556270325873228	2.385274054909449	4.199599096769174	3.769730187244066	0	12	3.451534446307563	5.659142116968669	1.5213153898200068e-8	1.0232254621900488e-6	Universal stress protein UP12 OS=Escherichia coli (strain K12) OX=83333 GN=uspG PE=1 SV=2	USPG_ECOLI	Universal stress protein UP12 (Universal stress protein G)	uspG	ybdQ yzzU	FUNCTION: Has intrinsic autoadenylation and autophosphorylation activities, probably on Ser or Thr residues. {ECO:0000269|PubMed:16460009}.	adenylate kinase activity [GO:0004017]	cytoplasm [GO:0005737]	protein adenylylation [GO:0018117]; protein autophosphorylation [GO:0046777]; regulation of cell motility [GO:2000145]	8905232; 9278503; 16738553; 9298646; 9600841; 11849540; 12071968; 16460009	TRUE	TRUE	TRUE
P25519	1	7	3	25	17	19	4.344063330585418	1.9549022094234318	3.3471187543918175	3.500751272329385	1.121596584767901	2.284303360073824	3.6666666666666665	20.333333333333332	2.30221707239037	5.569169363998047	2.5595659829978766e-8	1.6028178707324634e-6	GTPase HflX OS=Escherichia coli (strain K12) OX=83333 GN=hflX PE=1 SV=3	HFLX_ECOLI	GTPase HflX (GTP-binding protein HflX)	hflX	NA	FUNCTION: GTPase that associates with the 50S ribosomal subunit and may have a role during protein synthesis or ribosome biogenesis. In vitro, also exhibits ATPase activity. {ECO:0000255|HAMAP-Rule:MF_00900, ECO:0000269|PubMed:19109926, ECO:0000269|PubMed:19181811, ECO:0000269|PubMed:19824612}.	ATP binding [GO:0005524]; GTPase activity [GO:0003924]; GTP binding [GO:0005525]; guanosine tetraphosphate binding [GO:0097216]; metal ion binding [GO:0046872]; ribosomal large subunit binding [GO:0043023]; ribosome binding [GO:0043022]; rRNA binding [GO:0019843]	cytoplasm [GO:0005737]; cytosol [GO:0005829]	peptidyl-serine autophosphorylation [GO:0036289]; rescue of stalled ribosome [GO:0072344]; response to heat [GO:0009408]; ribosome disassembly [GO:0032790]	8248183; 7610040; 9278503; 16738553; 2020545; 3040675; 19109926; 19824612; 19181811	TRUE	TRUE	TRUE
P0A717	40	33	39	89	74	64	3.4916279811523534	3.7843755440993845	2.324998667581117	0.9346126458998839	1.0930274325711304	0.6628149833275537	37.333333333333336	75.66666666666667	0.896818353932856	5.5431412005222365	2.9709309461015837e-8	1.7403905155227342e-6	Ribose-phosphate pyrophosphokinase OS=Escherichia coli (strain K12) OX=83333 GN=prs PE=1 SV=2	KPRS_ECOLI	Ribose-phosphate pyrophosphokinase (RPPK) (EC 2.7.6.1) (5-phospho-D-ribosyl alpha-1-diphosphate) (Phosphoribosyl diphosphate synthase) (Phosphoribosyl pyrophosphate synthase) (P-Rib-PP synthase) (PRPP synthase) (PRPPase)	prs	prsA	FUNCTION: Involved in the biosynthesis of the central metabolite phospho-alpha-D-ribosyl-1-pyrophosphate (PRPP) via the transfer of pyrophosphoryl group from ATP to 1-hydroxyl of ribose-5-phosphate (Rib-5-P). {ECO:0000255|HAMAP-Rule:MF_00583, ECO:0000269|PubMed:10954724, ECO:0000269|PubMed:2542328, ECO:0000269|PubMed:3009477, ECO:0000269|PubMed:6290219, ECO:0000269|PubMed:7657655, ECO:0000269|Pub…	ADP binding [GO:0043531]; ATP binding [GO:0005524]; identical protein binding [GO:0042802]; kinase activity [GO:0016301]; magnesium ion binding [GO:0000287]; phosphate ion binding [GO:0042301]; ribose phosphate diphosphokinase activity [GO:0004749]	cytoplasm [GO:0005737]; cytosol [GO:0005829]; ribose phosphate diphosphokinase complex [GO:0002189]	5-phosphoribose 1-diphosphate biosynthetic process [GO:0006015]; nucleoside metabolic process [GO:0009116]; protein hexamerization [GO:0034214]; purine nucleotide biosynthetic process [GO:0006164]; ribonucleoside monophosphate biosynthetic process [GO:0009156]	3009477; 2542328; 8905232; 9278503; 16738553; 9298646; 6290219; 7657655; 8679571; 9125530; 10954724; 28031352;	TRUE	TRUE	TRUE
P0A7L0	43	47	45	83	91	84	2.7475235275095593	3.542144739773128	3.2806308240632527	0.7331973583297557	0.8902710386614453	0.8482042452671505	45	86	0.8238908807527838	5.52541475661381	3.287081466270421e-8	1.8654187321084638e-6	50S ribosomal protein L1 OS=Escherichia coli (strain K12) OX=83333 GN=rplA PE=1 SV=2	RL1_ECOLI	50S ribosomal protein L1 (Large ribosomal subunit protein uL1)	rplA	NA	FUNCTION: One of the primary rRNA binding proteins, it binds very close to the 3'-end of the 23S rRNA. Forms part of the L1 stalk. It is often not seen in high-resolution crystal structures, but can be seen in cryo_EM and 3D reconstruction models. These indicate that the distal end of the stalk moves by approximately 20 angstroms (PubMed:12859903, PubMed:16272117). This stalk movement is thought …	RNA binding [GO:0003723]; rRNA binding [GO:0019843]; structural constituent of ribosome [GO:0003735]; tRNA binding [GO:0000049]	cytosol [GO:0005829]; cytosolic large ribosomal subunit [GO:0022625]	maturation of LSU-rRNA [GO:0000470]; negative regulation of translational initiation [GO:0045947]; ribosomal large subunit assembly [GO:0000027]; translation [GO:0006412]	377281; 8265357; 9278503; 16738553; 365581; 9298646; 7556101; 3298242; 3104883; 8524654; 9298644; 10094780; 24524803; 10756104; 21151122; 12859903; 16272117; 24844575	TRUE	TRUE	TRUE
P68767	11	11	10	34	33	31	2.943730154275926	3.2005950406627925	3.1923343576223715	1.344632070412103	1.4541719238547717	1.5029436465491646	10.666666666666666	32.666666666666664	1.433915880272013	5.390522906003037	7.025295987323849e-8	3.8660416706000336e-6	Cytosol aminopeptidase OS=Escherichia coli (strain K12) OX=83333 GN=pepA PE=1 SV=1	AMPA_ECOLI	Cytosol aminopeptidase (EC 3.4.11.1) (Aminopeptidase A/I) (Leucine aminopeptidase) (LAP) (EC 3.4.11.10) (Leucyl aminopeptidase)	pepA	carP xerB	FUNCTION: Probably involved in the processing and regular turnover of intracellular proteins (PubMed:20067529). Catalyzes the removal of unsubstituted N-terminal amino acids from various peptides. Required for plasmid ColE1 site-specific recombination but not in its aminopeptidase activity. Could act as a structural component of the putative nucleoprotein complex in which the Xer recombination re…	aminopeptidase activity [GO:0004177]; DNA binding [GO:0003677]; manganese ion binding [GO:0030145]; metalloaminopeptidase activity [GO:0070006]; transcription antitermination factor activity, DNA binding [GO:0001073]	cytoplasm [GO:0005737]	peptide catabolic process [GO:0043171]; plasmid maintenance [GO:0006276]; plasmid recombination [GO:0042150]; transcription, DNA-templated [GO:0006351]	2670557; 7616564; 7610040; 9278503; 16738553; 8057849; 20067529; 10449417	TRUE	TRUE	TRUE
P77737	11	8	12	30	37	27	2.503352140359541	4.2063541309825725	2.3163004707707278	1.1695453638540119	2.0296740953268615	1.0692904691029737	10.333333333333334	31.333333333333332	1.4228366427612824	5.211167422266226	1.8765600497627798e-7	9.486906156103922e-6	Oligopeptide transport ATP-binding protein OppF OS=Escherichia coli (strain K12) OX=83333 GN=oppF PE=3 SV=1	OPPF_ECOLI	Oligopeptide transport ATP-binding protein OppF	oppF	NA	FUNCTION: Part of the binding-protein-dependent transport system for oligopeptides. Probably responsible for energy coupling to the transport system.	ATPase-coupled transmembrane transporter activity [GO:0042626]; ATP binding [GO:0005524]	plasma membrane [GO:0005886]	peptide transport [GO:0015833]; protein transport [GO:0015031]	9097039; 9278503; 16738553	TRUE	TRUE	TRUE
P0A7E1	4	5	3	18	23	17	2.6469831197731932	3.3090396867087866	3.069282003596081	1.7263109727445158	1.9516715833255887	2.132300266628774	4	19.333333333333332	1.9367609408996262	5.2107621616169935	1.8806642159677378e-7	9.486906156103922e-6	Dihydroorotate dehydrogenase (quinone) OS=Escherichia coli (strain K12) OX=83333 GN=pyrD PE=1 SV=1	PYRD_ECOLI	Dihydroorotate dehydrogenase (quinone) (EC 1.3.5.2) (DHOdehase) (DHOD) (DHODase) (Dihydroorotate oxidase)	pyrD	NA	FUNCTION: Catalyzes the conversion of dihydroorotate to orotate with quinone as electron acceptor. {ECO:0000269|PubMed:10074342}.	dihydroorotate dehydrogenase activity [GO:0004152]; FMN binding [GO:0010181]	cytosol [GO:0005829]; membrane [GO:0016020]; plasma membrane [GO:0005886]	'de novo' pyrimidine nucleobase biosynthetic process [GO:0006207]; 'de novo' UMP biosynthetic process [GO:0044205]; pyrimidine ribonucleotide biosynthetic process [GO:0009220]	2992959; 8905232; 9278503; 16738553; 10074342; 12220493	TRUE	TRUE	TRUE
P0A9A6	21	34	25	55	61	54	3.269220443801412	2.599724715126624	3.1421183795687435	1.1482348576085997	0.7765848767674973	1.043295260570029	26.666666666666668	56.666666666666664	0.989371664982042	5.202539959635938	1.965830724438269e-7	9.648509717783504e-6	Cell division protein FtsZ OS=Escherichia coli (strain K12) OX=83333 GN=ftsZ PE=1 SV=1	FTSZ_ECOLI	Cell division protein FtsZ	ftsZ	sfiB sulB	FUNCTION: Essential cell division protein that forms a contractile ring structure (Z ring) at the future cell division site. The regulation of the ring assembly controls the timing and the location of cell division. One of the functions of the FtsZ ring is to recruit other cell division proteins to the septum to produce a new cell wall between the dividing cells. Binds GTP and shows GTPase activi…	GTPase activity [GO:0003924]; GTP binding [GO:0005525]; identical protein binding [GO:0042802]	cell division site [GO:0032153]; cytoplasm [GO:0005737]	cell division [GO:0051301]; division septum assembly [GO:0000917]; FtsZ-dependent cytokinesis [GO:0043093]; protein polymerization [GO:0051258]	3000876; 1630901; 9278503; 16738553; 6094474; 2995680; 9298646; 14731269; 2824434; 1944597; 1528267; 1528268; 8169229; 8016071; 8083192; 8752322; 8917533; 9430638; 10231484; 11847116; 14705956; 14743312; 15491352; 17307852; 21166897; 20005847; 22239607; 22515815; 28257056; 30343895; 10880432	TRUE	TRUE	TRUE
P0A887	0	5	2	14	15	15	3.475898907209725	2.1573135549535096	3.09651218232338	3.707202149796811	1.3667090826044324	2.377412764465306	2.3333333333333335	14.666666666666666	2.483774665622183	5.040108873445657	4.6526708417550406e-7	2.1579465527147522e-5	Ubiquinone/menaquinone biosynthesis C-methyltransferase UbiE OS=Escherichia coli (strain K12) OX=83333 GN=ubiE PE=1 SV=1	UBIE_ECOLI	Ubiquinone/menaquinone biosynthesis C-methyltransferase UbiE (EC 2.1.1.163) (EC 2.1.1.201) (2-methoxy-6-polyprenyl-1,4-benzoquinol methylase) (Demethylmenaquinone methyltransferase)	ubiE	yigO	FUNCTION: Methyltransferase required for the conversion of demethylmenaquinol (DMKH2) to menaquinol (MKH2) and the conversion of 2-polyprenyl-6-methoxy-1,4-benzoquinol (DDMQH2) to 2-polyprenyl-3-methyl-6-methoxy-1,4-benzoquinol (DMQH2) (PubMed:9045837). In vitro, can use demethylphylloquinol, an intermediate in the biosynthesis of phylloquinone (vitamin K1) in plants and cyanobacteria (PubMed:260…	2-octaprenyl-6-methoxy-1,4-benzoquinone methylase activity [GO:0043333]; demethylmenaquinone methyltransferase activity [GO:0043770]; methyltransferase activity [GO:0008168]; quinone cofactor methyltransferase activity [GO:0030580]; S-adenosylmethionine:2-demethylmenaquinol-7 methyltransferase activity [GO:0102955]; S-adenosylmethionine:2-demethylmenaquinol methyltransferase activity [GO:0102094]…	cytoplasm [GO:0005737]; ubiquinone biosynthesis complex [GO:0110142]	aerobic respiration [GO:0009060]; menaquinone biosynthetic process [GO:0009234]; methylation [GO:0032259]; ubiquinone biosynthetic process [GO:0006744]	1379743; 9278503; 16397293; 16738553; 9045837; 26023160; 30686758	TRUE	TRUE	TRUE
P0A7R1	20	21	24	57	49	40	3.5826345204545658	3.200630670783939	1.8902668597688166	1.2659751265371046	1.136096154463016	0.6760710800298205	21.666666666666668	48.666666666666664	1.026047453676647	5.0076660644739235	5.509401184996185e-7	2.4402615980373345e-5	50S ribosomal protein L9 OS=Escherichia coli (strain K12) OX=83333 GN=rplI PE=1 SV=1	RL9_ECOLI	50S ribosomal protein L9 (Large ribosomal subunit protein bL9)	rplI	NA	FUNCTION: One of the primary rRNA binding proteins, it binds very close to the 3' end of the 23S rRNA. {ECO:0000269|PubMed:3298242}.	large ribosomal subunit rRNA binding [GO:0070180]; structural constituent of ribosome [GO:0003735]	cytosol [GO:0005829]; cytosolic large ribosomal subunit [GO:0022625]	translation [GO:0006412]	3528756; 7610040; 9278503; 16738553; 9298646; 9600841; 3298242; 9298644; 10094780; 18723842; 21151122; 24524803; 10756104; 12809609; 16272117; 25310980; 24844575; 27906160; 27906161; 27934701; 28077875	TRUE	TRUE	TRUE
P0ACQ4	4	8	8	22	26	22	3.163820303120311	2.9847787205219154	2.4809369159709256	2.0019454153579432	1.5366340840467447	1.3160122198011621	6.666666666666667	23.333333333333332	1.6181972397352833	4.9822648977172035	6.284432232848956e-7	2.7172687940127868e-5	Hydrogen peroxide-inducible genes activator OS=Escherichia coli (strain K12) OX=83333 GN=oxyR PE=1 SV=1	OXYR_ECOLI	Hydrogen peroxide-inducible genes activator (Morphology and auto-aggregation control protein)	oxyR	momR mor	FUNCTION: Hydrogen peroxide sensor. Activates the expression of a regulon of hydrogen peroxide-inducible genes such as katG, gor, ahpC, ahpF, oxyS (a regulatory RNA), dps, fur and grxA. OxyR expression is negatively autoregulated by binding to a 43 bp region upstream of its own coding sequence. OxyR is inactivated by reduction of its essential disulfide bond by the product of GrxA, itself positiv…	bacterial-type cis-regulatory region sequence-specific DNA binding [GO:0000986]; DNA-binding transcription factor activity [GO:0003700]	cytosol [GO:0005829]; protein-DNA complex [GO:0032993]	cellular response to DNA damage stimulus [GO:0006974]; regulation of DNA-templated transcription, initiation [GO:2000142]; regulation of transcription, DNA-templated [GO:0006355]; response to nitrosative stress [GO:0051409]; response to oxidative stress [GO:0006979]	2471187; 2551682; 2511419; 2167922; 8265357; 9278503; 16738553; 1864839; 9497290; 12015987; 18223068	TRUE	TRUE	TRUE
P0A7K6	13	25	18	52	46	33	4.257816930563241	2.3444515612470442	2.002433259912707	1.720877086693888	0.8058207168621339	0.8019105929932157	18.666666666666668	43.666666666666664	1.1095361321830792	4.967926872653714	6.767247112877426e-7	2.8579815713919546e-5	50S ribosomal protein L19 OS=Escherichia coli (strain K12) OX=83333 GN=rplS PE=1 SV=2	RL19_ECOLI	50S ribosomal protein L19 (Large ribosomal subunit protein bL19)	rplS	NA	FUNCTION: This protein is located at the 30S-50S ribosomal subunit interface. In the 70S ribosome it has been modeled to make two contacts with the 16S rRNA of the 30S subunit forming part of bridges B6 and B8 (PubMed:12809609). In the 3.5 A resolved structures L14 and L19 interact and together make contact with the 16S rRNA (PubMed:16272117). The protein conformation is quite different between t…	large ribosomal subunit rRNA binding [GO:0070180]; structural constituent of ribosome [GO:0003735]	cytosol [GO:0005829]; cytosolic large ribosomal subunit [GO:0022625]	ribosomal large subunit assembly [GO:0000027]; translation [GO:0006412]	6357787; 9205837; 9278503; 16738553; 339951; 2665813; 10094780; 24524803; 12809609; 16272117; 25310980; 24844575; 27906160; 27906161; 27934701; 28077875	TRUE	TRUE	TRUE
P0CE48	390	460	454	481	634	557	0.9197917819041423	4.726069932061833	2.827562753767853	0.10217609311090192	0.413661424555779	0.25677384192959063	434.6666666666667	557.3333333333334	0.2575371198654238	4.892133897404087	9.974854389388853e-7	4.091774860812115e-5	Elongation factor Tu 2 OS=Escherichia coli (strain K12) OX=83333 GN=tufB PE=1 SV=1	EFTU2_ECOLI	Elongation factor Tu 2 (EF-Tu 2) (Bacteriophage Q beta RNA-directed RNA polymerase subunit III) (P-43)	tufB	NA	FUNCTION: This protein promotes the GTP-dependent binding of aminoacyl-tRNA to the A-site of ribosomes during protein biosynthesis.; FUNCTION: May play an important regulatory role in cell growth and in the bacterial response to nutrient deprivation.; FUNCTION: Plays a stimulatory role in trans-translation, binds tmRNA. {ECO:0000269|PubMed:15069072}.; FUNCTION: Protects glycyl-tRNA(Gly) from hydr…	GTPase activity [GO:0003924]; GTP binding [GO:0005525]; translation elongation factor activity [GO:0003746]	cytosol [GO:0005829]; plasma membrane [GO:0005886]	response to antibiotic [GO:0046677]; translational elongation [GO:0006414]	7011904; 8265357; 9278503; 16738553; 6997043; 7021545; 7035813; 2022614; 9298646; 775340; 816798; 8416965; 389663; 3308869; 2498311; 2508560; 8978702; 9298644; 9468511; 15069072; 16781472; 18723842; 19150849; 21151122; 24095282; 24141193; 3898365; 1542116; 8596629; 8939740; 9918724; 12093756; 14566331; 16257965; 20534494; 20798060; 22245970; 22884418; 25122749	TRUE	TRUE	TRUE
P0A7V8	55	80	69	112	111	110	3.4742543172346116	2.001504190803867	2.884195795518059	0.8131355945458765	0.4191765024985679	0.627508114591601	68	111	0.6199400705453485	4.826621867571338	1.3886843024885853e-6	5.482284115911459e-5	30S ribosomal protein S4 OS=Escherichia coli (strain K12) OX=83333 GN=rpsD PE=1 SV=2	RS4_ECOLI	30S ribosomal protein S4 (Small ribosomal subunit protein uS4)	rpsD	ramA	FUNCTION: One of two assembly initiator proteins for the 30S subunit, it binds directly to 16S rRNA where it nucleates assembly of the body of the 30S subunit. {ECO:0000269|PubMed:2461734}.; FUNCTION: With S5 and S12 plays an important role in translational accuracy; many suppressors of streptomycin-dependent mutants of protein S12 are found in this protein, some but not all of which decrease tra…	mRNA 5'-UTR binding [GO:0048027]; rRNA binding [GO:0019843]; structural constituent of ribosome [GO:0003735]; translation repressor activity, mRNA regulatory element binding [GO:0000900]	cytosol [GO:0005829]; cytosolic small ribosomal subunit [GO:0022627]; small ribosomal subunit [GO:0015935]	DNA-templated transcription, termination [GO:0006353]; maintenance of translational fidelity [GO:1990145]; negative regulation of translational initiation [GO:0045947]; positive regulation of translational fidelity [GO:0045903]; response to antibiotic [GO:0046677]; ribosomal small subunit assembly [GO:0000028]; transcription antitermination [GO:0031564]	2989779; 9278503; 16738553; 4587210; 1100394; 7556101; 387752; 3309351; 2461734; 2477554; 7559430; 9716382; 24524803; 11018284; 11447122; 15652481; 10094780; 12244297; 12809609; 16272117; 27906160; 27906161; 27934701; 28077875; 32871103	TRUE	TRUE	TRUE
P0A7T3	7	11	8	27	25	26	3.009562093671848	2.2277948481813032	3.0072963682559264	1.6076664762458968	1.0671488007455248	1.5473377659076177	8.666666666666666	26	1.407384347633013	4.760052807966615	1.9354231268795395e-6	7.172915098802538e-5	30S ribosomal protein S16 OS=Escherichia coli (strain K12) OX=83333 GN=rpsP PE=1 SV=1	RS16_ECOLI	30S ribosomal protein S16 (Small ribosomal subunit protein bS16)	rpsP	NA	FUNCTION: In addition to being a ribosomal protein, S16 also has a cation-dependent endonuclease activity. {ECO:0000269|PubMed:8730873}.; FUNCTION: In-frame fusions with the ribosome maturation factor rimM suppress mutations in the latter (probably due to increased rimM expression) and are found in translationally active 70S ribosomes. {ECO:0000269|PubMed:11514519}.	endodeoxyribonuclease activity [GO:0004520]; four-way junction DNA binding [GO:0000400]; structural constituent of ribosome [GO:0003735]	cytosolic small ribosomal subunit [GO:0022627]; small ribosomal subunit [GO:0015935]	ribosomal small subunit assembly [GO:0000028]; translation [GO:0006412]	336510; 6357787; 9205837; 9278503; 16738553; 8730873; 9298646; 9298644; 11514519; 10094780; 24524803; 12244297; 12809609; 16272117; 27906160; 27906161; 27934701; 28077875	TRUE	TRUE	TRUE
P0AED0	1	7	6	16	24	14	3.343895657996136	2.9556700698741447	1.7272337018416783	2.887774395438632	1.5955277731003135	1.0619109387373762	4.666666666666667	18	1.8484043690921073	4.6342748114753345	3.5819090389286144e-6	1.2273107197536534e-4	Universal stress protein A OS=Escherichia coli (strain K12) OX=83333 GN=uspA PE=1 SV=2	USPA_ECOLI	Universal stress protein A	uspA	NA	FUNCTION: Required for resistance to DNA-damaging agents.	identical protein binding [GO:0042802]	cytoplasm [GO:0005737]; membrane [GO:0016020]	NA	1453957; 8041620; 9278503; 16738553; 8506346; 9298646; 9298644; 9405142; 8932299; 10652104; 10931298; 11157932	TRUE	TRUE	TRUE
P0A910	360	224	156	400	281	299	-0.5872162429879929	2.1482143982105306	6.438555122877637	-0.04808504624395766	0.2774417445073452	0.8965732067907155	246.66666666666666	326.6666666666667	0.3753099683513677	4.618544238507889	3.8644159911617205e-6	1.2995887851758673e-4	Outer membrane protein A OS=Escherichia coli (strain K12) OX=83333 GN=ompA PE=1 SV=1	OMPA_ECOLI	Outer membrane protein A (OmpA) (Outer membrane porin A) (Outer membrane protein 3A) (Outer membrane protein B) (Outer membrane protein II*) (Outer membrane protein d)	ompA	con tolG tut	FUNCTION: With TolR probably plays a role in maintaining the position of the peptidoglycan cell wall in the periplasm (Probable). Plays a role in resistance to environmental stress, and a role in outer membrane functionality and cell shape (PubMed:11906175, PubMed:361695). Non-covalently binds peptidoglycan (PubMed:25135663) (Probable). Acts as a porin with low permeability that allows slow penet…	identical protein binding [GO:0042802]; ion transmembrane transporter activity [GO:0015075]; porin activity [GO:0015288]	cell outer membrane [GO:0009279]; integral component of cell outer membrane [GO:0045203]; integral component of membrane [GO:0016021]; membrane [GO:0016020]; outer membrane [GO:0019867]; outer membrane-bounded periplasmic space [GO:0030288]; pore complex [GO:0046930]	cellular response to DNA damage stimulus [GO:0006974]; conjugation [GO:0000746]; detection of virus [GO:0009597]; ion transport [GO:0006811]; viral entry into host cell [GO:0046718]	6253901; 6260961; 8905232; 9278503; 16738553; 7001461; 9298646; 9629924; 17659252; 21697552; 4604263; 4591955; 1107069; 791936; 783129; 321438; 361695; 6086577; 3013869; 3902787; 2211627; 1370823; 7813480; 8106193; 7517935; 9298644; 9696748; 10368142; 10636850; 10947984; 11906175; 15850404; 16079137; 16272376; 17041590; 20004640; 21069910; 21778229; 24766808; 24746938; 27866852; 28978443; 3071302…	TRUE	TRUE	TRUE
P33232	0	0	0	3	10	11	1.6088337142334062	3.1068456566901195	3.2712251469762577	1.8003115541882926	3.411103201962886	3.547337765907618	0	8	2.919584174019599	4.611241473401279	4.002712407963065e-6	1.3216228605201683e-4	L-lactate dehydrogenase OS=Escherichia coli (strain K12) OX=83333 GN=lldD PE=1 SV=1	LLDD_ECOLI	L-lactate dehydrogenase (EC 1.1.-.-)	lldD	lctD	FUNCTION: Catalyzes the conversion of L-lactate to pyruvate. Seems to be a primary dehydrogenase in the respiratory chain. To a lesser extent, can also oxidize DL-alpha-hydroxybutyrate, but not D-lactate. {ECO:0000269|PubMed:18473, ECO:0000269|PubMed:8407843}.	FMN binding [GO:0010181]; L-lactate dehydrogenase activity [GO:0004459]	plasma membrane [GO:0005886]	aerobic respiration [GO:0009060]; lactate oxidation [GO:0019516]; L-fucose catabolic process [GO:0042355]	8407843; 8041620; 9278503; 16738553; 18473	TRUE	TRUE	TRUE
P0AGD7	12	17	12	29	36	34	2.190011530369393	2.4821089600946205	3.151280736505618	1.0067624316557189	0.9911999475122263	1.3912185639903358	13.666666666666666	33	1.1297269810527604	4.516842804369365	6.2768465859643086e-6	1.9653023103639972e-4	Signal recognition particle protein OS=Escherichia coli (strain K12) OX=83333 GN=ffh PE=1 SV=1	SRP54_ECOLI	Signal recognition particle protein (Fifty-four homolog) (Ffh) (p48)	ffh	NA	FUNCTION: Involved in targeting and insertion of nascent membrane proteins into the cytoplasmic membrane. Binds to the hydrophobic signal sequence of the ribosome-nascent chain (RNC) as it emerges from the ribosomes. The SRP-RNC complex is then targeted to the cytoplasmic membrane where it interacts with the SRP receptor FtsY. Interaction with FtsY leads to the transfer of the RNC complex to the …	7S RNA binding [GO:0008312]; GTPase activity [GO:0003924]; GTP binding [GO:0005525]	cytosol [GO:0005829]; ribonucleoprotein complex [GO:1990904]; signal recognition particle [GO:0048500]	protein targeting to membrane [GO:0006612]; SRP-dependent cotranslational protein targeting to membrane [GO:0006614]	6357787; 9205837; 9278503; 16738553; 2171778; 1279430; 1331806; 9305630; 11735405; 11741850; 12756233; 12702815; 15140892; 15148364; 20682283; 8898086; 10678824; 12269812; 17086193; 17637337; 21151118; 21330537	TRUE	TRUE	TRUE
P30178	2	1	6	12	17	13	2.4037738224803342	3.6970447745302093	1.545791904377967	1.915788771608229	3.121596584767901	0.9623752651864618	3	14	1.9999202071875306	4.414772631364876	1.0111621015376327e-5	3.04041797199383e-4	Hydroxycarboxylate dehydrogenase B OS=Escherichia coli (strain K12) OX=83333 GN=hcxB PE=1 SV=2	HCXB_ECOLI	Hydroxycarboxylate dehydrogenase B (EC 1.1.1.-) (2-oxoglutarate reductase) (Hydroxyphenylpyruvate reductase) (EC 1.1.1.237) (Phenylpyruvate reductase)	hcxB	ybiC	FUNCTION: Catalyzes the NAD(P)H-dependent reduction of 2-oxoglutarate, phenylpyruvate and (4-hydroxyphenyl)pyruvate, leading to the respective 2-hydroxycarboxylate in vitro. Shows a preference for NADPH over NADH as a redox partner. Do not catalyze the reverse reactions. {ECO:0000269|PubMed:27941785}.	hydroxyphenylpyruvate reductase activity [GO:0047995]; R(+)-3,4-dihydroxyphenyllactate:NADP+ oxidoreductase activity [GO:0102742]	cytosol [GO:0005829]	NA	8037924; 8905232; 9278503; 16738553; 27941785;	TRUE	TRUE	TRUE
P25746	0	1	0	11	6	7	3.0809533199965933	1.843191846794919	2.6094268220733405	3.385274054909449	1.7590265053831926	2.962375265186462	0.3333333333333333	8	2.702225275159701	4.349509815730547	1.3644217684524396e-5	3.871546767983797e-4	High frequency lysogenization protein HflD OS=Escherichia coli (strain K12) OX=83333 GN=hflD PE=1 SV=1	HFLD_ECOLI	High frequency lysogenization protein HflD	hflD	ycfC	FUNCTION: Negative regulator of phage lambda lysogenization. Contributes to the degradation of the phage regulatory protein CII. Acts probably by holding CII on the membrane surface, away from the target promoters, but close to the FtsH protease. {ECO:0000269|PubMed:11278968}.	NA	cytoplasm [GO:0005737]; extrinsic component of cytoplasmic side of plasma membrane [GO:0031234]; plasma membrane [GO:0005886]	response to heat [GO:0009408]	8969519; 1729205; 8905232; 9278503; 16738553; 11278968;	TRUE	TRUE	TRUE
P76027	7	5	7	19	19	22	1.9835772756552033	2.7717274218086954	2.711673545783013	1.122239649075655	1.6886371774917948	1.4859372212434747	6.333333333333333	20	1.432271349270308	4.311061898771683	1.6247241275145922e-5	4.5392292547176915e-4	Oligopeptide transport ATP-binding protein OppD OS=Escherichia coli (strain K12) OX=83333 GN=oppD PE=1 SV=2	OPPD_ECOLI	Oligopeptide transport ATP-binding protein OppD	oppD	NA	FUNCTION: Part of the binding-protein-dependent transport system for oligopeptides. Probably responsible for energy coupling to the transport system.	ATPase-coupled transmembrane transporter activity [GO:0042626]; ATP binding [GO:0005524]	plasma membrane [GO:0005886]	peptide transport [GO:0015833]; protein transport [GO:0015031]	9097039; 9278503; 16397293; 16738553	TRUE	TRUE	TRUE
P10384	0	0	0	8	10	3	2.627359050255321	3.1068456566901195	1.7082000867557912	2.970236555630605	3.411103201962886	1.9623752651864619	0	7	2.781238340926651	4.296874411061568	1.7322326978947923e-5	4.7662645142074894e-4	Long-chain fatty acid transport protein OS=Escherichia coli (strain K12) OX=83333 GN=fadL PE=1 SV=5	FADL_ECOLI	Long-chain fatty acid transport protein (Outer membrane FadL protein) (Outer membrane flp protein)	fadL	ttr	FUNCTION: Involved in translocation of long-chain fatty acids across the outer membrane. It is a receptor for the bacteriophage T2. FadL may form a specific channel.	ligand-gated channel activity [GO:0022834]; long-chain fatty acid transporting porin activity [GO:0015483]	cell outer membrane [GO:0009279]; integral component of membrane [GO:0016021]	NA	1987139; 9205837; 9278503; 16738553; 2840553; 16079137; 15178802	TRUE	TRUE	TRUE
P0AG14	8	4	7	16	21	23	1.2757641813036922	3.3124440420275536	2.846234042497064	0.7178493939963196	2.0891751070755236	1.547337765907618	6.333333333333333	20	1.4514540889931538	4.292277243450706	1.768499365862648e-5	4.793425146875475e-4	Probable protease SohB OS=Escherichia coli (strain K12) OX=83333 GN=sohB PE=1 SV=1	SOHB_ECOLI	Probable protease SohB (EC 3.4.21.-)	sohB	NA	FUNCTION: Multicopy suppressor of the HtrA (DegP) null phenotype. It is possibly a protease, not essential for bacterial viability.	serine-type endopeptidase activity [GO:0004252]	integral component of membrane [GO:0016021]; plasma membrane [GO:0005886]	proteolysis [GO:0006508]	1885549; 9097039; 9278503; 16738553; 3029379; 15919996	TRUE	TRUE	TRUE
P39180	0	3	1	18	4	13	3.941472471890411	0.3309871052837547	3.1559027418108014	4.0482390676318785	0.27359967821295106	2.769730187244066	1.3333333333333333	11.666666666666666	2.363856311029632	4.2887669845040435	1.7966774031122546e-5	4.798185535370374e-4	Antigen 43 OS=Escherichia coli (strain K12) OX=83333 GN=flu PE=1 SV=3	AG43_ECOLI	Antigen 43 (AG43) (Fluffing protein) [Cleaved into: Antigen 43 alpha chain; Antigen 43 beta chain]	flu	yeeQ yzzX	FUNCTION: Controls colony form variation and autoaggregation. May function as an adhesin. {ECO:0000269|PubMed:22466966}.	NA	cell outer membrane [GO:0009279]; cell surface [GO:0009986]; extracellular region [GO:0005576]; integral component of membrane [GO:0016021]; periplasmic space [GO:0042597]	NA	9097040; 9278503; 16397293; 16738553; 2661530; 9298646; 9103983; 22466966; 25341963	TRUE	TRUE	TRUE
P02413	27	42	29	72	53	54	3.803885561322999	0.956310481023595	2.6200126711171623	1.182781191010706	0.28029433078695926	0.8368443831026027	32.666666666666664	59.666666666666664	0.7666399683000893	4.260965487393921	2.035456670992838e-5	5.280556163604277e-4	50S ribosomal protein L15 OS=Escherichia coli (strain K12) OX=83333 GN=rplO PE=1 SV=1	RL15_ECOLI	50S ribosomal protein L15 (Large ribosomal subunit protein uL15)	rplO	NA	FUNCTION: This protein binds the 5S rRNA. It is required for the late stages of subunit assembly, and is essential for 5S rRNA assembly onto the ribosome. {ECO:0000269|PubMed:3298242}.	rRNA binding [GO:0019843]; structural constituent of ribosome [GO:0003735]	cytosolic large ribosomal subunit [GO:0022625]	translation [GO:0006412]	340263; 6222285; 9278503; 16738553; 3298242; 10094780; 24524803; 12809609; 16272117; 25310980; 24844575; 27906160; 27906161; 27934701; 28077875	TRUE	TRUE	TRUE
P62517	1	0	0	5	9	9	1.4565326414009196	2.9473825909652662	2.9588731873095155	1.3852740549094489	3.273599678212951	3.284303360073824	0.3333333333333333	7.666666666666667	2.6477256977320747	4.250907876086026	2.1290573288137205e-5	5.445588886092558e-4	Glucans biosynthesis glucosyltransferase H OS=Escherichia coli (strain K12) OX=83333 GN=mdoH PE=1 SV=1	OPGH_ECOLI	Glucans biosynthesis glucosyltransferase H (EC 2.4.1.-)	mdoH	opgH	FUNCTION: Involved in the biosynthesis of osmoregulated periplasmic glucans (OPGs).	hexosyltransferase activity [GO:0016758]	integral component of membrane [GO:0016021]; plasma membrane [GO:0005886]	beta-glucan biosynthetic process [GO:0051274]	7934824; 8905232; 9278503; 16738553; 9352918; 15919996	TRUE	TRUE	TRUE
P0A6P5	17	28	24	40	51	45	2.498390635276848	2.4319701733534327	2.4146322046274964	0.9879385573640641	0.7941303063391086	0.8420810314687498	23	45.333333333333336	0.8747166317239742	4.240633693400299	2.228896283378108e-5	5.544761165225539e-4	GTPase Der OS=Escherichia coli (strain K12) OX=83333 GN=der PE=1 SV=1	DER_ECOLI	GTPase Der (Double era-like domain protein) (GTP-binding protein EngA)	der	engA yfgK	FUNCTION: GTPase that plays an essential role in the late steps of ribosome biogenesis. GTPase point mutations (but not a deletion mutant) are suppressed by mild overexpression of RelA, probably due to increased levels of the stringent response mediator (p)ppGpp. 50S subunits assembled in the absence of Der are defective and unable to assemble into 70S ribosomes. GTPase activity is stimulated by …	GTPase activating protein binding [GO:0032794]; GTPase activity [GO:0003924]; GTP binding [GO:0005525]; guanosine tetraphosphate binding [GO:0097216]; ribosomal large subunit binding [GO:0043023]; ribosome binding [GO:0043022]	cytosol [GO:0005829]	ribosomal large subunit assembly [GO:0000027]	9205837; 9278503; 16738553; 11387344; 11976298; 16963571; 16930151; 18296517; 20172997; 20434458	TRUE	TRUE	TRUE
P25535	0	1	1	8	6	11	2.627359050255321	1.843191846794919	2.8392408407866707	2.970236555630605	1.7590265053831926	2.547337765907618	0.6666666666666666	8.333333333333334	2.4255336089738053	4.220310227560243	2.4396635565517192e-5	5.987066241483678e-4	2-octaprenylphenol hydroxylase OS=Escherichia coli (strain K12) OX=83333 GN=ubiI PE=1 SV=2	UBII_ECOLI	2-octaprenylphenol hydroxylase (EC 1.14.13.240) (2-polyprenylphenol 6-hydroxylase)	ubiI	visC	FUNCTION: FAD-dependent monooxygenase required for the aerobic hydroxylation of 2-octaprenylphenol to 2-octaprenyl-6-hydroxy-phenol, the first hydroxylation step in coenzyme Q (ubiquinone) biosynthesis. {ECO:0000269|PubMed:23709220}.	2-octaprenylphenol hydroxylase activity [GO:0019168]; FAD binding [GO:0071949]; oxidoreductase activity [GO:0016491]; oxidoreductase activity, acting on paired donors, with incorporation or reduction of molecular oxygen, NAD(P)H as one donor, and incorporation of one atom of oxygen [GO:0016709]	cytoplasm [GO:0005737]; ubiquinone biosynthesis complex [GO:0110142]	ubiquinone biosynthetic process [GO:0006744]	1339425; 9278503; 16738553; 30686758; 23709220	TRUE	TRUE	TRUE
P0ADG7	40	40	44	65	78	70	1.6911417362909253	3.3094931523404783	2.2896788291570265	0.4871536689286625	0.8979003268846079	0.6202692883614691	41.333333333333336	71	0.6684410947249132	4.209064587441971	2.5643008641478936e-5	6.209027159056766e-4	Inosine-5'-monophosphate dehydrogenase OS=Escherichia coli (strain K12) OX=83333 GN=guaB PE=1 SV=1	IMDH_ECOLI	Inosine-5'-monophosphate dehydrogenase (IMP dehydrogenase) (IMPD) (IMPDH) (EC 1.1.1.205)	guaB	guaR	FUNCTION: Catalyzes the conversion of inosine 5'-phosphate (IMP) to xanthosine 5'-phosphate (XMP), the first committed and rate-limiting step in the de novo synthesis of guanine nucleotides, and therefore plays an important role in the regulation of cell growth. {ECO:0000255|HAMAP-Rule:MF_01964, ECO:0000269|PubMed:9341229}.	ATP binding [GO:0005524]; C-rich single-stranded DNA binding [GO:1990829]; identical protein binding [GO:0042802]; IMP dehydrogenase activity [GO:0003938]; metal ion binding [GO:0046872]; single-stranded DNA binding [GO:0003697]	cytosol [GO:0005829]	GMP biosynthetic process [GO:0006177]; GTP biosynthetic process [GO:0006183]; protein homotetramerization [GO:0051289]; response to UV [GO:0009411]	2860637; 9205837; 9278503; 16738553; 2998937; 1736096; 9298646; 9629924; 9600841; 9341229; 18312263; 19153081; 18723842	TRUE	TRUE	TRUE
P0AFI2	10	8	12	23	28	26	1.8453458574663315	3.228319559269125	2.1865102622042185	0.9258424362721518	1.6397275770108484	1.016823049208838	10	25.666666666666668	1.1941310208306126	4.191664382599796	2.7691543729694335e-5	6.54954498246412e-4	DNA topoisomerase 4 subunit A OS=Escherichia coli (strain K12) OX=83333 GN=parC PE=1 SV=1	PARC_ECOLI	DNA topoisomerase 4 subunit A (EC 5.6.2.2) (Topoisomerase IV subunit A)	parC	NA	FUNCTION: Topoisomerase IV is essential for chromosome segregation; it is the principal protein responsible for decatenating newly replicated chromosomes (PubMed:9334322). It relaxes supercoiled DNA (PubMed:12269820, PuMed:16023670, PubMed:21300644). MukB stimulates the relaxation activity of topoisomerase IV and also has a modest effect on decatenation (PubMed:20921377). {ECO:0000269|PubMed:1226…	ATP binding [GO:0005524]; DNA binding [GO:0003677]; DNA topoisomerase type II (double strand cut, ATP-hydrolyzing) activity [GO:0003918]	chromosome [GO:0005694]; cytoplasm [GO:0005737]; cytosol [GO:0005829]; DNA topoisomerase type II (double strand cut, ATP-hydrolyzing) complex [GO:0009330]; extrinsic component of plasma membrane [GO:0019897]	chromosome segregation [GO:0007059]; DNA topological change [GO:0006265]; plasmid partitioning [GO:0030541]; sister chromatid cohesion [GO:0007062]	2170028; 9278503; 16738553; 20921377; 1557036; 8227000; 12269820; 9334322; 21300644; 16023670	TRUE	TRUE	TRUE
P06149	11	7	8	24	28	19	1.7668943530913435	3.4462057702915003	2.045514250117829	0.8592052432418613	1.809652578453161	1.1143783586315115	8.666666666666666	23.666666666666668	1.2610787267755112	4.190762962484301	2.780179917334313e-5	6.54954498246412e-4	Quinone-dependent D-lactate dehydrogenase OS=Escherichia coli (strain K12) OX=83333 GN=dld PE=1 SV=3	DLD_ECOLI	Quinone-dependent D-lactate dehydrogenase (EC 1.1.5.12) ((R)-lactate:quinone 2-oxidoreductase) (D-lactate dehydrogenase) (D-LDH) (Respiratory D-lactate dehydrogenase)	dld	NA	FUNCTION: Catalyzes the oxidation of D-lactate to pyruvate. Electrons derived from D-lactate oxidation are transferred to the ubiquinone/cytochrome electron transfer chain, where they may be used to provide energy for the active transport of a variety of amino acids and sugars across the membrane. {ECO:0000269|PubMed:2185834, ECO:0000269|PubMed:3013300, ECO:0000269|PubMed:4575624, ECO:0000269|Pub…	D-lactate dehydrogenase (quinone) activity [GO:0102029]; electron transfer activity [GO:0009055]; FAD binding [GO:0071949]; flavin adenine dinucleotide binding [GO:0050660]; oxidoreductase activity, acting on the CH-OH group of donors, quinone or similar compound as acceptor [GO:0016901]; quinone binding [GO:0048038]	extrinsic component of cytoplasmic side of plasma membrane [GO:0031234]; integral component of plasma membrane [GO:0005887]; plasma membrane [GO:0005886]	aerobic respiration [GO:0009060]; anaerobic respiration [GO:0009061]; lactate oxidation [GO:0019516]; respiratory electron transport chain [GO:0022904]; transmembrane transport [GO:0055085]	6386470; 3882663; 9278503; 16738553; 9298644; 4575624; 4582730; 1092688; 3013300; 2185834; 7578233; 10944213	TRUE	TRUE	TRUE
P00954	10	12	13	19	35	32	1.2782769160144483	3.23502933278251	2.7406768925117455	0.662808030438358	1.4211568666268088	1.1994144624873109	11.666666666666666	28.666666666666668	1.0944597865174925	4.188089119331587	2.8131305541420783e-5	6.54954498246412e-4	Tryptophan--tRNA ligase OS=Escherichia coli (strain K12) OX=83333 GN=trpS PE=1 SV=3	SYW_ECOLI	Tryptophan--tRNA ligase (EC 6.1.1.2) (Tryptophanyl-tRNA synthetase) (TrpRS)	trpS	NA	FUNCTION: Catalyzes the attachment of tryptophan to tRNA(Trp). Amino acylates tRNA(Trp) with both L- and D-tryptophan, although D-tryptophan is a poor substrate (PubMed:10918062). {ECO:0000255|HAMAP-Rule:MF_00140, ECO:0000269|PubMed:10918062}.	ATP binding [GO:0005524]; tryptophan-tRNA ligase activity [GO:0004830]	cytosol [GO:0005829]	tryptophanyl-tRNA aminoacylation [GO:0006436]	7042706; 7603433; 8555191; 9278503; 16738553; 334569; 6171561; 9298644; 10918062	TRUE	TRUE	TRUE
P0A9Q7	76	78	78	114	119	120	1.7493923940107612	2.677306249723378	2.795281088055459	0.37901506443776656	0.5547814307570045	0.5774577542839533	77.33333333333333	117.66666666666667	0.5037514164929081	4.1696119422307465	3.0511872124781216e-5	7.013868326405404e-4	Aldehyde-alcohol dehydrogenase OS=Escherichia coli (strain K12) OX=83333 GN=adhE PE=1 SV=2	ADHE_ECOLI	Aldehyde-alcohol dehydrogenase [Includes: Alcohol dehydrogenase (ADH) (EC 1.1.1.1); Acetaldehyde dehydrogenase [acetylating] (ACDH) (EC 1.2.1.10); Pyruvate-formate-lyase deactivase (PFL deactivase)]	adhE	ana	FUNCTION: This enzyme has three activities: ADH, ACDH, and PFL-deactivase. In aerobic conditions it acts as a hydrogen peroxide scavenger. The PFL deactivase activity catalyzes the quenching of the pyruvate-formate-lyase catalyst in an iron, NAD, and CoA dependent reaction.	acetaldehyde dehydrogenase (acetylating) activity [GO:0008774]; alcohol dehydrogenase (NAD+) activity [GO:0004022]; identical protein binding [GO:0042802]; metal ion binding [GO:0046872]	cytosol [GO:0005829]; membrane [GO:0016020]	carbon utilization [GO:0015976]; ethanol biosynthetic process [GO:0006115]	2695398; 2015910; 8905232; 9278503; 16738553; 7773397; 7521508; 9298644; 12783863; 18723842	TRUE	TRUE	TRUE
P0AF24	4	0	3	9	16	11	1.1242540574490365	3.930123416397254	2.0865995179264534	0.8003115541882929	4.039134424575928	1.547337765907618	2.3333333333333335	12	2.128927914890613	4.122844988476918	3.742215409125628e-5	8.494828978715174e-4	Ribonucleotide monophosphatase NagD OS=Escherichia coli (strain K12) OX=83333 GN=nagD PE=1 SV=1	NAGD_ECOLI	Ribonucleotide monophosphatase NagD (EC 3.1.3.5)	nagD	NA	FUNCTION: Catalyzes the dephosphorylation of an unusually broad range of substrate including deoxyribo- and ribonucleoside tri-, di-, and monophosphates, as well as polyphosphate and glucose-1-P (Glu1P). {ECO:0000269|PubMed:16430214, ECO:0000269|PubMed:16990279}.	5'-nucleotidase activity [GO:0008253]; magnesium ion binding [GO:0000287]; phosphatase activity [GO:0016791]	cytosol [GO:0005829]	carbohydrate metabolic process [GO:0005975]; UMP catabolic process [GO:0046050]	2668691; 2190615; 8905232; 9278503; 16738553; 16990279; 16430214	TRUE	TRUE	TRUE
P0AG55	26	24	26	47	47	50	1.8346664364585052	2.5820171097195224	2.634173544085995	0.6303865527459803	0.8927778942720203	0.8799131049944888	25.333333333333332	48	0.8010258506708298	4.070814239081515	4.6849097568019214e-5	0.0010503451997965789	50S ribosomal protein L6 OS=Escherichia coli (strain K12) OX=83333 GN=rplF PE=1 SV=2	RL6_ECOLI	50S ribosomal protein L6 (Large ribosomal subunit protein uL6)	rplF	NA	FUNCTION: This protein binds directly to at least 2 domains of the 23S ribosomal RNA, thus is important in its secondary structure. It is located near the subunit interface in the base of the L7/L12 stalk, and near the tRNA binding site of the peptidyltransferase center. {ECO:0000269|PubMed:6170935}.; FUNCTION: Gentamicin-resistant mutations in this protein affect translation fidelity. {ECO:00002…	large ribosomal subunit rRNA binding [GO:0070180]; structural constituent of ribosome [GO:0003735]	cytosol [GO:0005829]; cytosolic large ribosomal subunit [GO:0022625]	cytoplasmic translation [GO:0002181]; response to antibiotic [GO:0046677]; ribosomal large subunit assembly [GO:0000027]	324885; 6222285; 9278503; 16738553; 9298646; 369594; 6170935; 9642068; 9298644; 10094780; 18723842; 24524803; 10756104; 12809609; 16272117; 25310980; 24844575; 27906160; 27906161; 27934701; 28077875	TRUE	TRUE	TRUE
P0ADZ0	4	5	2	18	16	9	2.6469831197731932	2.3197606061108087	2.0649258994197255	1.7263109727445158	1.4541719238547717	1.6993408593526678	3.6666666666666665	14.333333333333334	1.6266079186506517	4.0597363510216224	4.9128156842380244e-5	0.0010796399189331354	50S ribosomal protein L23 OS=Escherichia coli (strain K12) OX=83333 GN=rplW PE=1 SV=1	RL23_ECOLI	50S ribosomal protein L23 (Large ribosomal subunit protein uL23)	rplW	NA	FUNCTION: One of the early assembly proteins, it binds 23S rRNA; is essential for growth. One of the proteins that surround the polypeptide exit tunnel on the outside of the subunit. Acts as the docking site for trigger factor (PubMed:12226666) for Ffh binding to the ribosome (SRP54, PubMed:12756233 and PubMed:12702815) and to nascent polypeptide chains (PubMed:12756233). {ECO:0000269|PubMed:1222…	rRNA binding [GO:0019843]; structural constituent of ribosome [GO:0003735]	cytosolic large ribosomal subunit [GO:0022625]	ribosomal large subunit assembly [GO:0000027]; translation [GO:0006412]	391594; 3892488; 9278503; 16738553; 6170935; 3298242; 2665813; 9298644; 12226666; 12756233; 12702815; 10094780; 16292303; 24524803; 12809609; 16272117; 21499241; 25310980; 24844575; 27906160; 27906161; 27934701; 28077875	TRUE	TRUE	TRUE
P27306	13	20	17	32	43	31	2.3455231564845063	2.7587726753226613	1.9255942241916582	1.0373507514891425	1.0187857791841257	0.7924502637441493	16.666666666666668	35.333333333333336	0.9495289314724725	4.058708916204396	4.9344776030534274e-5	0.0010796399189331354	Soluble pyridine nucleotide transhydrogenase OS=Escherichia coli (strain K12) OX=83333 GN=sthA PE=1 SV=5	STHA_ECOLI	Soluble pyridine nucleotide transhydrogenase (STH) (EC 1.6.1.1) (NAD(P)(+) transhydrogenase [B-specific])	sthA	sth udhA	FUNCTION: Conversion of NADPH, generated by peripheral catabolic pathways, to NADH, which can enter the respiratory chain for energy generation.	dihydrolipoyl dehydrogenase activity [GO:0004148]; flavin adenine dinucleotide binding [GO:0050660]; identical protein binding [GO:0042802]; NAD(P)+ transhydrogenase (B-specific) activity [GO:0003957]; NAD(P)+ transhydrogenase activity [GO:0008746]	cytosol [GO:0005829]	cell redox homeostasis [GO:0045454]; NADP metabolic process [GO:0006739]	9922271; 8265357; 9278503; 16738553; 1447162; 2511419	TRUE	TRUE	TRUE
P0AAI3	21	14	22	32	37	47	0.9776801622925085	3.0957337695225267	2.8965665715770847	0.3852740549094491	1.2927085011606556	1.023775809850605	19	38.666666666666664	0.9005861219735699	4.024120119879884	5.71887239981529e-5	0.001236365747388639	ATP-dependent zinc metalloprotease FtsH OS=Escherichia coli (strain K12) OX=83333 GN=ftsH PE=1 SV=1	FTSH_ECOLI	ATP-dependent zinc metalloprotease FtsH (EC 3.4.24.-) (Cell division protease FtsH)	ftsH	hflB mrsC std tolZ	FUNCTION: Acts as a processive, ATP-dependent zinc metallopeptidase for both cytoplasmic and membrane proteins. Plays a role in the quality control of integral membrane proteins. Degrades a few membrane proteins that have not been assembled into complexes such as SecY, F(0) ATPase subunit a and YccA, and also cytoplasmic proteins sigma-32, LpxC, KdtA and phage lambda cII protein among others. Deg…	ATP binding [GO:0005524]; ATP-dependent peptidase activity [GO:0004176]; metalloendopeptidase activity [GO:0004222]; zinc ion binding [GO:0008270]	integral component of plasma membrane [GO:0005887]; membrane protein complex [GO:0098796]; plasma membrane [GO:0005886]	protein catabolic process [GO:0030163]; proteolysis [GO:0006508]	8444796; 9278503; 16738553; 8444797; 1925026; 8248182; 8106505; 7781608; 7753838; 8947034; 9159109; 9573051; 9636708; 10357810; 10473576; 10048027; 11256624; 11827531; 12169602; 14514680; 15919996; 16573693; 18387365; 18776015; 26305955; 12037319; 12176385; 19454621; 19744556	TRUE	TRUE	TRUE
P30140	6	12	14	18	27	31	2.094703405242916	2.2921303794968515	2.44236667133884	1.2408841455742743	1.0585867872421004	1.0554846695779432	10.666666666666666	25.333333333333332	1.1183185341314392	3.9428407216668995	8.052213533549541e-5	0.0017203317384618783	2-iminoacetate synthase OS=Escherichia coli (strain K12) OX=83333 GN=thiH PE=1 SV=3	THIH_ECOLI	2-iminoacetate synthase (EC 4.1.99.19) (Dehydroglycine synthase) (Tyrosine lyase)	thiH	NA	FUNCTION: Catalyzes the radical-mediated cleavage of tyrosine to 2-iminoacetate and 4-cresol. {ECO:0000269|PubMed:17403671, ECO:0000269|PubMed:17969213}.	2-iminoacetate synthase activity [GO:0036355]; 4 iron, 4 sulfur cluster binding [GO:0051539]; iron ion binding [GO:0005506]	NA	cellular response to DNA damage stimulus [GO:0006974]; thiamine biosynthetic process [GO:0009228]; thiamine diphosphate biosynthetic process [GO:0009229]	8432721; 8265357; 9278503; 16738553; 10082377; 12650933; 17969213; 17403671	TRUE	TRUE	TRUE
P60624	15	14	12	34	29	28	2.2055992266673994	2.1721518766918955	2.4431835599222493	0.9295945711332593	0.9516715833255887	1.1199165421729416	13.666666666666666	30.333333333333332	1.0003942322105965	3.9380684639704495	8.21401599268817e-5	0.0017344945398513622	50S ribosomal protein L24 OS=Escherichia coli (strain K12) OX=83333 GN=rplX PE=1 SV=2	RL24_ECOLI	50S ribosomal protein L24 (Large ribosomal subunit protein uL24)	rplX	NA	FUNCTION: One of two assembly initiator proteins, it binds directly to the 5'-end of the 23S rRNA, where it nucleates assembly of the 50S subunit. It is not thought to be involved in the functions of the mature 50S subunit in vitro. {ECO:0000269|PubMed:3298242, ECO:0000269|PubMed:357435, ECO:0000269|PubMed:6760192}.; FUNCTION: One of the proteins that surrounds the polypeptide exit tunnel on the …	large ribosomal subunit rRNA binding [GO:0070180]; structural constituent of ribosome [GO:0003735]	cytosol [GO:0005829]; cytosolic large ribosomal subunit [GO:0022625]	ribosomal large subunit assembly [GO:0000027]; translation [GO:0006412]	6222285; 9278503; 16738553; 391595; 6262737; 357435; 6760192; 3298242; 10094780; 16292303; 24524803; 12809609; 16272117; 25310980; 24844575; 27906160; 27906161; 27934701; 28077875	TRUE	TRUE	TRUE
P0A7B1	5	7	5	18	19	15	2.36428072522581	2.2636670638865217	2.1745831357598124	1.463276566910722	1.273599678212951	1.3774127644653056	5.666666666666667	17.333333333333332	1.3714296698629929	3.9274430606456865	8.585373746791937e-5	0.001792073416571742	Polyphosphate kinase OS=Escherichia coli (strain K12) OX=83333 GN=ppk PE=1 SV=2	PPK1_ECOLI	Polyphosphate kinase (EC 2.7.4.1) (ATP-polyphosphate phosphotransferase) (Polyphosphoric acid kinase)	ppk	NA	FUNCTION: Catalyzes the reversible transfer of the terminal phosphate of ATP to form a long-chain polyphosphate (polyP). Can form linear polymers of orthophosphate with chain lengths up to 1000 or more. Can use GTP instead of ATP, but the efficiency of GTP is 5% that of ATP. Also exhibits several other enzymatic activities, which include: ATP synthesis from polyP in the presence of excess ADP, ge…	ATP binding [GO:0005524]; diphosphotransferase activity [GO:0016778]; metal ion binding [GO:0046872]; phosphotransferase activity, phosphate group as acceptor [GO:0016776]; polyphosphate:AMP phosphotransferase activity [GO:0043751]; polyphosphate kinase activity [GO:0008976]	cytosol [GO:0005829]; periplasmic side of cell outer membrane [GO:0031241]; plasma membrane [GO:0005886]; polyphosphate kinase complex [GO:0009358]	ATP generation from ADP [GO:0006757]; polyphosphate biosynthetic process [GO:0006799]; protein autophosphorylation [GO:0046777]	1331061; 9205837; 9278503; 16738553; 3301838; 8380170; 8962061; 10660553; 15947782	TRUE	TRUE	TRUE
P0AGA2	4	2	2	12	10	13	1.7101675194319217	2.2484239510749338	2.7870704913421753	1.1788231774420226	1.8261407012417297	2.18476768652291	2.6666666666666665	11.666666666666666	1.7299105217355542	3.894609749535757	9.835695195414177e-5	0.0020069238735811396	Protein translocase subunit SecY OS=Escherichia coli (strain K12) OX=83333 GN=secY PE=1 SV=1	SECY_ECOLI	Protein translocase subunit SecY	secY	prlA	FUNCTION: The central subunit of the protein translocation channel SecYEG. Consists of two halves formed by TMs 1-5 and 6-10. These two domains form a lateral gate at the front which open onto the bilayer between TMs 2 and 7, and are clamped together by SecE at the back. The channel is closed by both a pore ring composed of hydrophobic SecY resides and a short helix (helix 2A) on the extracellula…	protein transmembrane transporter activity [GO:0008320]; signal sequence binding [GO:0005048]	cell envelope Sec protein transport complex [GO:0031522]; integral component of membrane [GO:0016021]; integral component of plasma membrane [GO:0005887]; plasma membrane [GO:0005886]	intracellular protein transmembrane transport [GO:0065002]; intracellular protein transport [GO:0006886]; protein insertion into membrane from inner side [GO:0032978]; protein transport by the Sec complex [GO:0043952]; SRP-dependent cotranslational protein targeting to membrane, translocation [GO:0006616]	6222285; 9278503; 16738553; 2828030; 2646297; 2535843; 2254269; 2007553; 1633829; 8253067; 8183945; 7889938; 7753838; 11415986; 15919996; 17418789; 19661432; 17531809; 17531810; 20855604; 27435098; 16292303; 21499241; 2202723; 18078384	TRUE	TRUE	TRUE
P15877	1	0	0	13	8	1	2.93983636484503	2.7787906788068653	0.9862093549504537	2.607666476245897	3.121596584767901	0.9623752651864618	0.3333333333333333	7.333333333333333	2.23054610873342	3.871039099605467	1.0837240578635223e-4	0.002186714321200174	Quinoprotein glucose dehydrogenase OS=Escherichia coli (strain K12) OX=83333 GN=gcd PE=1 SV=3	DHG_ECOLI	Quinoprotein glucose dehydrogenase (EC 1.1.5.2) (Glucose dehydrogenase [pyrroloquinoline-quinone])	gcd	NA	FUNCTION: GDH is probably involved in energy conservation rather than in sugar metabolism.	magnesium ion binding [GO:0000287]; pyrroloquinoline quinone binding [GO:0070968]; quinoprotein glucose dehydrogenase activity [GO:0008876]; ubiquinone binding [GO:0048039]	integral component of membrane [GO:0016021]; outer membrane-bounded periplasmic space [GO:0030288]; plasma membrane [GO:0005886]	NA	2228962; 8419307; 8202364; 9278503; 16738553; 8509415; 16079137; 15919996; 8554505	TRUE	TRUE	TRUE
P0ACU5	0	0	0	5	5	6	2.0770411171300793	2.1967598608717194	2.4158347818891923	2.385274054909449	2.536634084046745	2.769730187244066	0	5.333333333333333	2.5638794420667534	3.8622630067536106	1.1234152740825649e-4	0.0022418924590482834	HTH-type transcriptional repressor FabR OS=Escherichia coli (strain K12) OX=83333 GN=fabR PE=1 SV=2	FABR_ECOLI	HTH-type transcriptional repressor FabR	fabR	yijC	FUNCTION: Binds the promoter region of at least fabA and fabB, but probably not yqfA (PubMed:11160901, PubMed:19854834, PubMed:21276098). Represses the transcription of fabA and fabB, involved in unsaturated fatty acid (UFA) biosynthesis (PubMed:11859088). By controlling UFA production, FabR directly influences the physical properties of the membrane bilayer. {ECO:0000269|PubMed:11160901, ECO:000…	DNA binding [GO:0003677]; DNA-binding transcription factor activity [GO:0003700]	cytoplasm [GO:0005737]	fatty acid biosynthetic process [GO:0006633]; negative regulation of fatty acid biosynthetic process [GO:0045717]; negative regulation of transcription, DNA-templated [GO:0045892]	1447162; 8265357; 9278503; 16738553; 11160901; 11859088; 19854834; 21276098	TRUE	TRUE	TRUE
P75829	3	2	2	14	11	8	2.3709258613620734	2.43273455058152	1.853794274405145	1.707202149796811	1.9516715833255887	1.547337765907618	2.3333333333333335	11	1.735403833010006	3.8436832552811797	1.2120141825760788e-4	0.002389886804705561	Uncharacterized protein YbjX OS=Escherichia coli (strain K12) OX=83333 GN=ybjX PE=4 SV=1	YBJX_ECOLI	Uncharacterized protein YbjX	ybjX	NA	NA	NA	NA	cellular response to DNA damage stimulus [GO:0006974]	8905232; 9278503; 16738553	TRUE	TRUE	TRUE
P0AEB2	0	0	1	6	8	5	2.2753095902581233	2.7787906788068653	1.599208619023185	2.607666476245897	3.121596584767901	1.547337765907618	0.3333333333333333	6.333333333333333	2.4255336089738053	3.841289677539437	1.2238957755375394e-4	0.002389886804705561	D-alanyl-D-alanine carboxypeptidase DacA OS=Escherichia coli (strain K12) OX=83333 GN=dacA PE=1 SV=1	DACA_ECOLI	D-alanyl-D-alanine carboxypeptidase DacA (DD-carboxypeptidase) (DD-peptidase) (EC 3.4.16.4) (Beta-lactamase) (EC 3.5.2.6) (Penicillin-binding protein 5) (PBP-5)	dacA	pfv	FUNCTION: Removes C-terminal D-alanyl residues from sugar-peptide cell wall precursors.	beta-lactamase activity [GO:0008800]; carboxypeptidase activity [GO:0004180]; penicillin binding [GO:0008658]; serine-type D-Ala-D-Ala carboxypeptidase activity [GO:0009002]	integral component of periplasmic side of plasma membrane [GO:1990914]; integral component of plasma membrane [GO:0005887]; outer membrane-bounded periplasmic space [GO:0030288]; plasma membrane [GO:0005886]	cell wall organization [GO:0071555]; peptidoglycan biosynthetic process [GO:0009252]; peptidoglycan metabolic process [GO:0000270]; regulation of cell shape [GO:0008360]	3279397; 8905232; 9278503; 16738553; 6319180; 3316191; 7042389; 1597468; 8424800; 9298644; 10967102; 14555648; 15938610	TRUE	TRUE	TRUE
P0ACB4	2	0	1	6	7	11	1.2091645531651256	2.5992942175505016	2.8392408407866707	1.0227039755247407	2.951671583325589	2.547337765907618	1	8	2.1739044415859823	3.8380511601926224	1.2401464786832207e-4	0.002395857452434818	Protoporphyrinogen IX dehydrogenase [quinone] OS=Escherichia coli (strain K12) OX=83333 GN=hemG PE=1 SV=1	HEMG_ECOLI	Protoporphyrinogen IX dehydrogenase [quinone] (EC 1.3.5.3) (Protoporphyrinogen IX dehydrogenase [menaquinone]) (Protoporphyrinogen IX dehydrogenase [ubiquinone]) (Protoporphyrinogen oxidase) (PPO)	hemG	yihB	FUNCTION: Catalyzes the 6-electron oxidation of protoporphyrinogen IX to form protoporphyrin IX; under anaerobic conditions uses menaquinone as an electron acceptor, under aerobic condition uses ubiquinone as an electron acceptor. {ECO:0000255|HAMAP-Rule:MF_00853}.; FUNCTION: Anaerobically in vitro transfers electrons to fumarate reductase and nitrate reductase; transfer to nitrate reductase coup…	electron transfer activity [GO:0009055]; FMN binding [GO:0010181]; menaquinone-dependent protoporphyrinogen oxidase activity [GO:0070819]; oxygen-dependent protoporphyrinogen oxidase activity [GO:0004729]	cytosol [GO:0005829]; plasma membrane [GO:0005886]	heme biosynthetic process [GO:0006783]; porphyrin-containing compound biosynthetic process [GO:0006779]; protoporphyrinogen IX biosynthetic process [GO:0006782]	2243799; 7916647; 7788523; 1379743; 9278503; 16738553; 390093; 19583219; 20484676	TRUE	TRUE	TRUE
P0A9H7	3	2	2	6	12	16	0.7811138081589072	2.6068525990045543	3.2417928057018734	0.6076664762458968	2.0671488007455245	2.464875605715645	2.3333333333333335	11.333333333333334	1.7132302942356887	3.827693266210203	1.2934981044699707e-4	0.0024252383154854357	Cyclopropane-fatty-acyl-phospholipid synthase OS=Escherichia coli (strain K12) OX=83333 GN=cfa PE=1 SV=2	CFA_ECOLI	Cyclopropane-fatty-acyl-phospholipid synthase (CFA synthase) (Cyclopropane fatty acid synthase) (EC 2.1.1.79)	cfa	cdfA	FUNCTION: Transfers a methylene group from S-adenosyl-L-methionine to the cis double bond of an unsaturated fatty acid chain resulting in the replacement of the double bond with a methylene bridge. {ECO:0000250}.	bicarbonate binding [GO:0071890]; cyclopropane-fatty-acyl-phospholipid synthase activity [GO:0008825]	cytosol [GO:0005829]	fatty acid biosynthetic process [GO:0006633]; lipid modification [GO:0030258]; methylation [GO:0032259]	1445840; 9097039; 9278503; 16738553	TRUE	TRUE	TRUE
P0AG51	2	2	4	12	12	10	2.4037738224803342	2.6068525990045543	1.5519479059842791	1.915788771608229	2.0671488007455245	1.0998787889363966	2.6666666666666665	11.333333333333334	1.69427212043005	3.7889040545412516	1.5131333423851973e-4	0.002720643712645068	50S ribosomal protein L30 OS=Escherichia coli (strain K12) OX=83333 GN=rpmD PE=1 SV=2	RL30_ECOLI	50S ribosomal protein L30 (Large ribosomal subunit protein uL30)	rpmD	NA	NA	structural constituent of ribosome [GO:0003735]	cytosolic large ribosomal subunit [GO:0022625]	ribosomal large subunit assembly [GO:0000027]; translation [GO:0006412]	6222285; 9278503; 16738553; 776670; 9298644; 10094780; 24524803; 12809609; 16272117; 25310980; 24844575; 27906160; 27906161; 27934701; 28077875	TRUE	TRUE	TRUE
P09980	0	1	0	4	7	7	1.8577416036493903	2.0715144766145897	2.6094268220733405	2.122239649075655	1.9516715833255887	2.962375265186462	0.3333333333333333	6	2.345428832529235	3.775110333810056	1.599368568054334e-4	0.0028326501853944462	ATP-dependent DNA helicase Rep OS=Escherichia coli (strain K12) OX=83333 GN=rep PE=1 SV=3	REP_ECOLI	ATP-dependent DNA helicase Rep (EC 3.6.4.12)	rep	NA	FUNCTION: Rep helicase is a single-stranded DNA-dependent ATPase involved in DNA replication; it can initiate unwinding at a nick in the DNA. It binds to the single-stranded DNA and acts in a progressive fashion along the DNA in the 3' to 5' direction. {ECO:0000255|HAMAP-Rule:MF_01920, ECO:0000269|PubMed:221901}.	3'-5' DNA helicase activity [GO:0043138]; 3'-5' exonuclease activity [GO:0008408]; ATP binding [GO:0005524]; ATP hydrolysis activity [GO:0140603]; DNA helicase activity [GO:0003678]; single-stranded DNA binding [GO:0003697]	cytosol [GO:0005829]	bacterial-type DNA replication [GO:0044787]; DNA unwinding involved in DNA replication [GO:0006268]; recombinational repair [GO:0000725]; response to radiation [GO:0009314]	3029683; 1379743; 9278503; 16397293; 16738553; 2999067; 221901; 1658335; 11428893; 9288744	TRUE	TRUE	TRUE
P0A7M2	8	13	15	27	28	25	2.784236747138023	2.230013224930444	1.4940154352000978	1.4377414748035844	1.0022976563955566	0.6628149833275541	12	26.666666666666668	1.0342847048422317	3.757548784844036	1.7158592242061884e-4	0.0029676193820556552	50S ribosomal protein L28 OS=Escherichia coli (strain K12) OX=83333 GN=rpmB PE=1 SV=2	RL28_ECOLI	50S ribosomal protein L28 (Large ribosomal subunit protein bL28)	rpmB	NA	NA	rRNA binding [GO:0019843]; structural constituent of ribosome [GO:0003735]	cytosol [GO:0005829]; cytosolic large ribosomal subunit [GO:0022625]	ribosomal large subunit assembly [GO:0000027]; translation [GO:0006412]	7035835; 7686882; 9278503; 16738553; 332524; 7556101; 9298644; 10094780; 24524803; 25310980; 24844575; 27906160; 27906161; 27934701; 28077875	TRUE	TRUE	TRUE
P0A9X4	25	20	27	35	49	49	0.7225901870855416	3.346339725973793	2.404554884643954	0.2697968374895129	1.203210350321553	0.7988765329035823	24	44.333333333333336	0.7572945735715494	3.7374681905489444	1.8588259785092437e-4	0.0031255814601599875	Cell shape-determining protein MreB OS=Escherichia coli (strain K12) OX=83333 GN=mreB PE=1 SV=1	MREB_ECOLI	Cell shape-determining protein MreB (Actin-like MreB protein) (Rod shape-determining protein MreB)	mreB	envB rodY	FUNCTION: Forms membrane-associated dynamic filaments that are essential for cell shape determination (PubMed:15612918, PubMed:21903929). Acts by regulating cell wall synthesis and cell elongation, and thus cell shape (PubMed:21903929). A feedback loop between cell geometry and MreB localization maintains elongated cell shape by targeting cell wall growth to regions of negative cell wall curvatur…	ATP binding [GO:0005524]; identical protein binding [GO:0042802]	cytoplasm [GO:0005737]; cytoskeleton [GO:0005856]; intrinsic component of plasma membrane [GO:0031226]; plasma membrane [GO:0005886]; polymeric cytoskeletal fiber [GO:0099513]	cell morphogenesis [GO:0000902]; FtsZ-dependent cytokinesis [GO:0043093]; negative regulation of cell division [GO:0051782]; regulation of cell shape [GO:0008360]; regulation of chromosome segregation [GO:0051983]	3049542; 9278503; 16738553; 2687239; 9298646; 15612918; 21166897; 21903929; 22239607; 22515815; 23235161; 24550515	TRUE	TRUE	TRUE
P25714	2	0	0	10	5	5	2.0599842703889735	2.1967598608717194	2.2053225037858377	1.6747806721044338	2.536634084046745	2.547337765907618	0.6666666666666666	6.666666666666667	2.252917507352932	3.730875911265414	1.9081519705250178e-4	0.0031764300309464286	Membrane protein insertase YidC OS=Escherichia coli (strain K12) OX=83333 GN=yidC PE=1 SV=2	YIDC_ECOLI	Membrane protein insertase YidC (Foldase YidC) (Inner membrane protein YidC) (Membrane integrase YidC) (Oxa1Ec)	yidC	NA	FUNCTION: Inner membrane protein required for the insertion and/or proper folding and/or complex formation of integral inner membrane proteins. Involved in integration of membrane proteins that insert dependently and independently of the Sec translocase complex, as well as at least 2 lipoproteins. Its own insertion requires SRP and is Sec translocase-dependent. Essential for the integration of Se…	membrane insertase activity [GO:0032977]	cell envelope Sec protein transport complex [GO:0031522]; integral component of membrane [GO:0016021]; integral component of plasma membrane [GO:0005887]; plasma membrane [GO:0005886]	protein-containing complex assembly [GO:0065003]; protein folding [GO:0006457]; protein insertion into membrane [GO:0051205]; protein transport [GO:0015031]	7686882; 9278503; 16738553; 2415431; 9804807; 10675323; 10949305; 11415986; 11821429; 12068816; 12724529; 12707259; 14506280; 12950181; 15140892; 15067017; 16079137; 17073462; 18387365; 18178746; 18456666; 19717609; 21778229; 27435098; 18093969; 18234665; 21275640	TRUE	TRUE	TRUE
P63389	5	5	5	11	20	16	1.2087158851584652	2.9122789727884397	2.3374509330438373	0.8003115541882929	1.7590265053831926	1.464875605715645	5	15.666666666666666	1.34140455509571	3.728785415975111	1.9240490275556564e-4	0.0031764300309464286	Probable ATP-binding protein YheS OS=Escherichia coli (strain K12) OX=83333 GN=yheS PE=1 SV=1	YHES_ECOLI	Probable ATP-binding protein YheS	yheS	NA	FUNCTION: Genetic data indicate it may be involved in ribosome assembly or function. {ECO:0000305|PubMed:30597160}.	ATPase-coupled transmembrane transporter activity [GO:0042626]; ATP binding [GO:0005524]	NA	NA	9278503; 16738553; 30597160	TRUE	TRUE	TRUE
P0A9V1	5	3	2	13	12	12	1.5775547451507999	2.255611997036197	2.621251129868627	1.0227039755247407	1.6521113014666808	2.0778524826063975	3.3333333333333335	12.333333333333334	1.5842225865326063	3.726459895893646	1.9418795244070895e-4	0.0031769848795705174	Lipopolysaccharide export system ATP-binding protein LptB OS=Escherichia coli (strain K12) OX=83333 GN=lptB PE=1 SV=2	LPTB_ECOLI	Lipopolysaccharide export system ATP-binding protein LptB (EC 7.5.2.-)	lptB	yhbG	FUNCTION: Part of the ABC transporter complex LptBFG involved in the translocation of lipopolysaccharide (LPS) from the inner membrane to the outer membrane. Probably responsible for energy coupling to the transport system. {ECO:0000269|PubMed:16765569, ECO:0000269|PubMed:17056748, ECO:0000269|PubMed:18424520}.	ATPase-coupled transmembrane transporter activity [GO:0042626]; ATP binding [GO:0005524]	ATP-binding cassette (ABC) transporter complex [GO:0043190]; cytoplasm [GO:0005737]; plasma membrane [GO:0005886]; transporter complex [GO:1990351]	lipopolysaccharide transport [GO:0015920]	8444818; 7876255; 9278503; 16738553; 9298646; 16079137; 16765569; 17056748; 18424520; 19500581	TRUE	TRUE	TRUE
P0A725	0	0	2	1	11	10	0.9288401313453543	3.2585203743310704	2.261763059914564	0.8003115541882925	3.536634084046745	1.8368443831026027	0.6666666666666666	7.333333333333333	2.057930007112547	3.7234032266311172	1.965552220263441e-4	0.003187002528570008	UDP-3-O-acyl-N-acetylglucosamine deacetylase OS=Escherichia coli (strain K12) OX=83333 GN=lpxC PE=1 SV=1	LPXC_ECOLI	UDP-3-O-acyl-N-acetylglucosamine deacetylase (UDP-3-O-acyl-GlcNAc deacetylase) (EC 3.5.1.108) (Protein EnvA) (UDP-3-O-[R-3-hydroxymyristoyl]-N-acetylglucosamine deacetylase)	lpxC	asmB envA	FUNCTION: Catalyzes the hydrolysis of UDP-3-O-myristoyl-N-acetylglucosamine to form UDP-3-O-myristoylglucosamine and acetate, the committed step in lipid A biosynthesis. {ECO:0000255|HAMAP-Rule:MF_00388, ECO:0000269|PubMed:10026271, ECO:0000269|PubMed:8530464, ECO:0000269|PubMed:8824222, ECO:0000269|Ref.7}.	deacetylase activity [GO:0019213]; iron ion binding [GO:0005506]; UDP-3-O-[3-hydroxymyristoyl] N-acetylglucosamine deacetylase activity [GO:0008759]; UDP-3-O-acyl-N-acetylglucosamine deacetylase activity [GO:0103117]; zinc ion binding [GO:0008270]	cytoplasm [GO:0005737]	lipid A biosynthetic process [GO:0009245]	2824434; 1630901; 9278503; 16738553; 3000876; 8530464; 8752330; 8824222; 10026271; 10048027; 11148046; 15705580; 16420369; 18289052; 20136146; 20709752; 20019290; 21193611; 23417489; 24108127; 24117400	TRUE	TRUE	TRUE
P75949	1	0	1	4	6	11	1.1801257808702106	2.406454344763018	2.8392408407866707	1.122239649075655	2.7590265053831926	2.547337765907618	0.6666666666666666	7	2.1428679734554885	3.70994946472687	2.0730062244764765e-4	0.003321653638863293	Beta-hexosaminidase OS=Escherichia coli (strain K12) OX=83333 GN=nagZ PE=1 SV=1	NAGZ_ECOLI	Beta-hexosaminidase (EC 3.2.1.52) (Beta-N-acetylhexosaminidase) (N-acetyl-beta-glucosaminidase)	nagZ	ycfO	FUNCTION: Plays a role in peptidoglycan recycling by cleaving the terminal beta-1,4-linked N-acetylglucosamine (GlcNAc) from peptide-linked peptidoglycan fragments, giving rise to free GlcNAc, anhydro-N-acetylmuramic acid and anhydro-N-acetylmuramic acid-linked peptides. Cleaves GlcNAc linked beta-1,4 to MurNAc tripeptides.	beta-N-acetylhexosaminidase activity [GO:0004563]; N-acetyl-beta-D-galactosaminidase activity [GO:0102148]	cytosol [GO:0005829]	carbohydrate metabolic process [GO:0005975]; cell cycle [GO:0007049]; cell division [GO:0051301]; cell wall organization [GO:0071555]; peptidoglycan biosynthetic process [GO:0009252]; peptidoglycan turnover [GO:0009254]; regulation of cell shape [GO:0008360]	8905232; 9278503; 16738553; 1377; 10940025	TRUE	TRUE	TRUE
P15723	1	0	0	5	11	3	1.4565326414009196	3.2585203743310704	1.7082000867557912	1.3852740549094489	3.536634084046745	1.9623752651864619	0.3333333333333333	6.333333333333333	2.2947611347142187	3.7084669077944192	2.0851790464229922e-4	0.003321653638863293	Deoxyguanosinetriphosphate triphosphohydrolase OS=Escherichia coli (strain K12) OX=83333 GN=dgt PE=1 SV=4	DGTP_ECOLI	Deoxyguanosinetriphosphate triphosphohydrolase (dGTP triphosphohydrolase) (dGTPase) (EC 3.1.5.1)	dgt	NA	FUNCTION: dGTPase preferentially hydrolyzes dGTP over the other canonical NTPs. {ECO:0000255|HAMAP-Rule:MF_00030, ECO:0000269|PubMed:2826481}.	cobalt ion binding [GO:0050897]; dGTPase activity [GO:0008832]; GTPase activity [GO:0003924]; identical protein binding [GO:0042802]; magnesium ion binding [GO:0000287]; manganese ion binding [GO:0030145]; single-stranded DNA binding [GO:0003697]	NA	dGTP catabolic process [GO:0006203]; nucleobase-containing small molecule interconversion [GO:0015949]	2157212; 2165018; 8202364; 9278503; 16738553; 2826481	TRUE	TRUE	TRUE
P0AAH0	1	2	1	6	12	7	1.6995937955680425	2.6068525990045543	2.0823898519205035	1.6076664762458968	2.0671488007455245	1.9623752651864619	1.3333333333333333	8.333333333333334	1.8790635140592944	3.6885963267212296	2.2549465435896628e-4	0.0035608547157902847	Phosphate import ATP-binding protein PstB OS=Escherichia coli (strain K12) OX=83333 GN=pstB PE=1 SV=2	PSTB_ECOLI	Phosphate import ATP-binding protein PstB (EC 7.3.2.1) (ABC phosphate transporter) (Phosphate-transporting ATPase)	pstB	phoT	FUNCTION: Part of the ABC transporter complex PstSACB involved in phosphate import. Responsible for energy coupling to the transport system.	ATPase-coupled phosphate ion transmembrane transporter activity [GO:0015415]; ATP binding [GO:0005524]; inorganic phosphate transmembrane transporter activity [GO:0005315]	plasma membrane [GO:0005886]	phosphate ion transmembrane transport [GO:0035435]; phosphate ion transport [GO:0006817]; regulation of phosphatase activity [GO:0010921]	2993631; 3881386; 7686882; 9278503; 16738553; 8682808	TRUE	TRUE	TRUE
P77171	2	6	1	9	12	13	1.8714730470451246	1.3392174929846483	3.1559027418108014	1.537277148354499	0.8447563794090769	2.769730187244066	3	11.333333333333334	1.717254571669214	3.6757543450915184	2.3714763779577556e-4	0.003712587157216624	Uncharacterized HTH-type transcriptional regulator YdcI OS=Escherichia coli (strain K12) OX=83333 GN=ydcI PE=3 SV=2	YDCI_ECOLI	Uncharacterized HTH-type transcriptional regulator YdcI	ydcI	NA	NA	bacterial-type cis-regulatory region sequence-specific DNA binding [GO:0000986]; DNA binding [GO:0003677]; DNA-binding transcription factor activity [GO:0003700]; sequence-specific DNA binding [GO:0043565]	cytosol [GO:0005829]	negative regulation of transcription, DNA-templated [GO:0045892]; regulation of transcription, DNA-templated [GO:0006355]	9097039; 9278503; 16738553	TRUE	TRUE	TRUE
P0A6E6	0	1	0	4	8	5	1.8577416036493903	2.2805494070212613	2.2053225037858377	2.122239649075655	2.121596584767901	2.547337765907618	0.3333333333333333	5.666666666666667	2.2637246665837245	3.6624869702064022	2.4977846124950607e-4	0.003844048183297483	ATP synthase epsilon chain OS=Escherichia coli (strain K12) OX=83333 GN=atpC PE=1 SV=2	ATPE_ECOLI	ATP synthase epsilon chain (ATP synthase F1 sector epsilon subunit) (F-ATPase epsilon subunit)	atpC	papG uncC	FUNCTION: Produces ATP from ADP in the presence of a proton gradient across the membrane.	ATP binding [GO:0005524]; proton-transporting ATP synthase activity, rotational mechanism [GO:0046933]	plasma membrane [GO:0005886]; proton-transporting ATP synthase complex, catalytic core F(1) [GO:0045261]	ATP synthesis coupled proton transport [GO:0015986]	6395859; 6285901; 6301339; 6272217; 7686882; 9278503; 16738553; 9868784; 16079137; 21778229; 7583669; 9756905; 9331422	TRUE	TRUE	TRUE
P0A9F3	5	9	7	17	19	19	2.219315476996286	1.7965117011847513	2.283372472756045	1.385274054909449	0.9516715833255885	1.284303360073824	7	18.333333333333332	1.2070829994362873	3.636844614147721	2.759983109598998e-4	0.0042118733840603205	HTH-type transcriptional regulator CysB OS=Escherichia coli (strain K12) OX=83333 GN=cysB PE=3 SV=1	CYSB_ECOLI	HTH-type transcriptional regulator CysB (Cys regulon transcriptional activator)	cysB	NA	FUNCTION: This protein is a positive regulator of gene expression for the cysteine regulon, a system of 10 or more loci involved in the biosynthesis of L-cysteine from inorganic sulfate. The inducer for CysB is N-acetylserine. CysB inhibits its own transcription.	DNA binding [GO:0003677]; DNA-binding transcription factor activity [GO:0003700]; identical protein binding [GO:0042802]; transcription cis-regulatory region binding [GO:0000976]	cytosol [GO:0005829]	cysteine biosynthetic process [GO:0019344]; regulation of transcription, DNA-templated [GO:0006355]; response to X-ray [GO:0010165]	3032952; 2182030; 9097039; 9278503; 16738553; 1541275	TRUE	TRUE	TRUE
P0A9E0	11	21	14	27	35	30	2.147988310894684	1.739007872900445	2.321196412635565	1.0227039755247407	0.6621649661306037	1.0096809799648183	15.333333333333334	30.666666666666668	0.8981833072067209	3.584301666730303	3.379812749841561e-4	0.004993476269568841	Arabinose operon regulatory protein OS=Escherichia coli (strain K12) OX=83333 GN=araC PE=1 SV=1	ARAC_ECOLI	Arabinose operon regulatory protein (HTH-type transcriptional regulator AraC)	araC	NA	FUNCTION: Transcription factor that regulates the expression of several genes involved in the transport and metabolism of L-arabinose (PubMed:4362626, PubMed:328165, PubMed:6251457, PubMed:2962192, PubMed:6319708, PubMed:2231717, PubMed:1447222). Functions both as a positive and a negative regulator (PubMed:328165, PubMed:6251457). In the presence of arabinose, activates the expression of the ara…	DNA-binding transcription repressor activity [GO:0001217]; identical protein binding [GO:0042802]; transcription cis-regulatory region binding [GO:0000976]	cytosol [GO:0005829]; protein-DNA complex [GO:0032993]	arabinose catabolic process [GO:0019568]	7019009; 7008027; 6283093; 1630901; 9278503; 16738553; 6160371; 4943786; 4362626; 328165; 6251457; 6319708; 6377308; 2962192; 3279415; 2531226; 2231717; 1447222; 9298644; 26800223; 9367758; 9103202; 17173282; 19422057	TRUE	TRUE	TRUE
P0A7N4	1	3	2	10	10	8	2.476213183520859	1.8778732179701303	1.853794274405145	2.2597431728255897	1.411103201962886	1.547337765907618	2	9.333333333333334	1.7393947135653645	3.5841215793257093	3.382145270688147e-4	0.004993476269568841	50S ribosomal protein L32 OS=Escherichia coli (strain K12) OX=83333 GN=rpmF PE=1 SV=2	RL32_ECOLI	50S ribosomal protein L32 (Large ribosomal subunit protein bL32)	rpmF	NA	NA	structural constituent of ribosome [GO:0003735]	cytosol [GO:0005829]; cytosolic large ribosomal subunit [GO:0022625]	response to radiation [GO:0009314]; response to reactive oxygen species [GO:0000302]; ribosomal large subunit assembly [GO:0000027]; translation [GO:0006412]	2477362; 8905232; 9278503; 16738553; 765258; 2665813; 9298644; 10094780; 24524803; 12809609; 16272117; 25310980; 24844575; 27906160; 27906161; 27934701; 28077875	TRUE	TRUE	TRUE
P0A7R9	19	23	26	37	46	41	1.8600639397807612	2.623402657271619	1.720157130846302	0.726310972744516	0.9212979342820697	0.5998051858017535	22.666666666666668	41.333333333333336	0.7491380309427798	3.581663829253454	3.414129350081533e-4	0.005000047499796825	30S ribosomal protein S11 OS=Escherichia coli (strain K12) OX=83333 GN=rpsK PE=1 SV=2	RS11_ECOLI	30S ribosomal protein S11 (Small ribosomal subunit protein uS11)	rpsK	NA	FUNCTION: Located on the platform of the 30S subunit, it bridges several disparate RNA helices of the 16S rRNA. Forms part of the Shine-Dalgarno cleft in the 70S ribosome (By similarity). {ECO:0000250}.	mRNA 5'-UTR binding [GO:0048027]; small ribosomal subunit rRNA binding [GO:0070181]; structural constituent of ribosome [GO:0003735]	cytosol [GO:0005829]; cytosolic small ribosomal subunit [GO:0022627]	maturation of SSU-rRNA from tricistronic rRNA transcript (SSU-rRNA, 5.8S rRNA, LSU-rRNA) [GO:0000462]; ribosomal small subunit assembly [GO:0000028]; translation [GO:0006412]	2989779; 9278503; 16738553; 7007074; 7000779; 7020604; 6349681; 9298644; 10094780; 24524803; 11684020; 12244297; 12809609; 16272117; 27906160; 27906161; 27934701; 28077875	TRUE	TRUE	TRUE
P17993	1	2	3	11	9	8	2.63898524422937	2.05214920250497	1.4617762756414594	2.385274054909449	1.6886371774917948	1.132300266628774	2	9.333333333333334	1.735403833010006	3.5523846618634027	3.81756338739853e-4	0.005469453420617125	Ubiquinone biosynthesis O-methyltransferase OS=Escherichia coli (strain K12) OX=83333 GN=ubiG PE=1 SV=1	UBIG_ECOLI	Ubiquinone biosynthesis O-methyltransferase (2-octaprenyl-6-hydroxyphenol methylase) (EC 2.1.1.222) (3-demethylubiquinone-8 3-O-methyltransferase) (EC 2.1.1.64)	ubiG	pufX yfaB	FUNCTION: O-methyltransferase that catalyzes the 2 O-methylation steps in the ubiquinone biosynthetic pathway. {ECO:0000255|HAMAP-Rule:MF_00472, ECO:0000269|PubMed:10419476}.	2-octaprenyl-3-methyl-5-hydroxy-6-methoxy-1,4-benzoquinone methyltransferase activity [GO:0043431]; 2-polyprenyl-6-hydroxyphenol methylase activity [GO:0102208]; 2-polyprenyl-6-methoxy-1,4-benzoquinone methyltransferase activity [GO:0008425]; 3-demethylubiquinol-8 3-O-methyltransferase activity [GO:0099119]; 3-demethylubiquinone-9 3-O-methyltransferase activity [GO:0008689]; phosphatidylglycerol …	cytosol [GO:0005829]; ubiquinone biosynthesis complex [GO:0110142]	hyperosmotic salinity response [GO:0042538]; methylation [GO:0032259]; ubiquinone biosynthetic process [GO:0006744]	1479344; 2834621; 9205837; 9278503; 16738553; 10419476; 30686758;	TRUE	TRUE	TRUE
P63177	0	1	1	5	9	5	2.0770411171300793	2.474225714894473	1.599208619023185	2.385274054909449	2.273599678212951	1.547337765907618	0.6666666666666666	6.333333333333333	2.068737166343339	3.550978657306596	3.838015387963395e-4	0.005469453420617125	23S rRNA (guanosine-2'-O-)-methyltransferase RlmB OS=Escherichia coli (strain K12) OX=83333 GN=rlmB PE=1 SV=1	RLMB_ECOLI	23S rRNA (guanosine-2'-O-)-methyltransferase RlmB (EC 2.1.1.185) (23S rRNA (guanosine2251 2'-O)-methyltransferase) (23S rRNA Gm2251 2'-O-methyltransferase)	rlmB	yjfH	FUNCTION: Specifically methylates the ribose of guanosine 2251 in 23S rRNA. {ECO:0000269|PubMed:11698387}.	RNA binding [GO:0003723]; RNA methyltransferase activity [GO:0008173]; rRNA (guanosine-2'-O-)-methyltransferase activity [GO:0070039]	cytosol [GO:0005829]	enzyme-directed rRNA 2'-O-methylation [GO:0000453]; RNA methylation [GO:0001510]	7610040; 9278503; 16738553; 11698387; 12377117	TRUE	TRUE	TRUE
P0ABB8	2	0	0	5	7	7	0.9415452948989065	2.5992942175505016	2.6094268220733405	0.8003115541882929	2.951671583325589	2.962375265186462	0.6666666666666666	6.333333333333333	2.238119467566781	3.550857923824602	3.8397763651636026e-4	0.005469453420617125	Magnesium-transporting ATPase, P-type 1 OS=Escherichia coli (strain K12) OX=83333 GN=mgtA PE=1 SV=1	ATMA_ECOLI	Magnesium-transporting ATPase, P-type 1 (EC 7.2.2.14) (Mg(2+) transport ATPase, P-type 1)	mgtA	corB mgt	FUNCTION: Mediates magnesium influx to the cytosol. {ECO:0000250|UniProtKB:P36640}.	ATPase-coupled cation transmembrane transporter activity [GO:0019829]; ATP binding [GO:0005524]; metal ion binding [GO:0046872]; P-type ion transporter activity [GO:0015662]; P-type magnesium transporter activity [GO:0015444]	integral component of plasma membrane [GO:0005887]; intracellular membrane-bounded organelle [GO:0043231]; plasma membrane [GO:0005886]	cellular response to magnesium ion [GO:0071286]; magnesium ion transmembrane transport [GO:1903830]	7610040; 9278503; 16738553; 12813061; 15919996; 28512220; 19923713	TRUE	TRUE	TRUE
P00904	19	23	17	29	44	38	0.9358341466963793	2.422020548292061	2.7304022598891122	0.3852740549094488	0.858562178934107	1.0778524826063973	19.666666666666668	37	0.773896238816651	3.515056791794166	4.396599554881541e-4	0.006141711378203752	Bifunctional protein TrpGD OS=Escherichia coli (strain K12) OX=83333 GN=trpGD PE=1 SV=3	TRPGD_ECOLI	Bifunctional protein TrpGD [Includes: Anthranilate synthase component 2 (AS) (ASII) (EC 4.1.3.27) (Anthranilate synthase, glutamine amidotransferase component); Anthranilate phosphoribosyltransferase (EC 2.4.2.18)]	trpGD	trpD	FUNCTION: Part of a heterotetrameric complex that catalyzes the two-step biosynthesis of anthranilate, an intermediate in the biosynthesis of L-tryptophan. In the first step, the glutamine-binding beta subunit (TrpG) of anthranilate synthase (AS) provides the glutamine amidotransferase activity which generates ammonia as a substrate that, along with chorismate, is used in the second step, catalyz…	anthranilate phosphoribosyltransferase activity [GO:0004048]; anthranilate synthase activity [GO:0004049]; magnesium ion binding [GO:0000287]	NA	glutamine metabolic process [GO:0006541]; phenazine biosynthetic process [GO:0002047]; tryptophan biosynthetic process [GO:0000162]	7038627; 6283099; 9097039; 9278503; 16738553; 4594441; 5333199; 4567790; 2428387; 9298644	TRUE	TRUE	TRUE
P42641	13	15	16	29	31	29	1.9976032974237934	2.239853759098636	1.8457462289930302	0.8998472277392072	0.9516715833255887	0.7818030195446409	14.666666666666666	29.666666666666668	0.877773943536479	3.5121390544275664	4.4451535413784105e-4	0.006162136512323049	GTPase ObgE/CgtA OS=Escherichia coli (strain K12) OX=83333 GN=obgE PE=1 SV=1	OBG_ECOLI	GTPase ObgE/CgtA (EC 3.6.5.-) (GTP-binding protein Obg)	obgE	cgtA obg yhbZ	FUNCTION: An abundant, essential GTPase which binds GTP, GDP and ppGpp with moderate affinity. Has high guanosine nucleotide exchange rate constants for GTP and GDP, and a relatively low GTP hydrolysis rate stimulated by the 50S ribosomal subunit. It is estimated there are 34000 molecules in log-phase cells and 5600 molecules in stationary-phase cells. Required for chromosome segregation. Plays a…	DNA binding [GO:0003677]; GDP binding [GO:0019003]; GTPase activity [GO:0003924]; GTP binding [GO:0005525]; guanyl ribonucleotide binding [GO:0032561]; magnesium ion binding [GO:0000287]; ribosomal large subunit binding [GO:0043023]; rRNA binding [GO:0019843]	cytosol [GO:0005829]	chromosome segregation [GO:0007059]; dormancy process [GO:0022611]; negative regulation of ribosome biogenesis [GO:0090071]; ribosome assembly [GO:0042255]	9278503; 16738553; 9743119; 11555285; 12402086; 11976298; 12855728; 12826057; 15292126; 15836769; 15721258; 16518617; 16980477; 17616600; 17578452; 19555460; 22863262; 26051177; 15827604; 15737924; 24844575	TRUE	TRUE	TRUE
P02942	12	8	13	28	25	20	2.0702676615491877	2.8585680165664558	1.139215995449951	0.9578528311747726	1.4821863000243687	0.547337765907618	11	24.333333333333332	0.9957922990355864	3.5033912671896554	4.593741579600564e-4	0.006272356923725282	Methyl-accepting chemotaxis protein I OS=Escherichia coli (strain K12) OX=83333 GN=tsr PE=1 SV=2	MCP1_ECOLI	Methyl-accepting chemotaxis protein I (MCP-I) (Serine chemoreceptor protein)	tsr	cheD	FUNCTION: Receptor for the attractant L-serine and related amino acids. Is also responsible for chemotaxis away from a wide range of repellents, including leucine, indole, and weak acids.; FUNCTION: Chemotactic-signal transducers respond to changes in the concentration of attractants and repellents in the environment, transduce a signal from the outside to the inside of the cell, and facilitate s…	identical protein binding [GO:0042802]; transmembrane signaling receptor activity [GO:0004888]	integral component of plasma membrane [GO:0005887]; methyl accepting chemotaxis protein complex [GO:0098561]	cell motility [GO:0048870]; cellular response to amino acid stimulus [GO:0071230]; chemotaxis [GO:0006935]; detection of chemical stimulus [GO:0009593]; receptor clustering [GO:0043113]; regulation of bacterial-type flagellum-dependent cell motility [GO:1902021]; regulation of chemotaxis [GO:0050920]; regulation of protein histidine kinase activity [GO:0032110]; signal complex assembly [GO:000717…	6402709; 7610040; 9278503; 16738553; 8384293; 6213619; 2033064; 9298644; 15919996; 22380631; 10466731	TRUE	TRUE	TRUE
P0A7C2	2	4	4	8	15	12	1.6690417441436205	2.446912341076892	1.9449256970958055	1.385274054909449	1.6297434884382263	1.3408868884401917	3.3333333333333335	11.666666666666666	1.451968143929289	3.499250573846287	4.665678973862947e-4	0.006323039564578441	LexA repressor OS=Escherichia coli (strain K12) OX=83333 GN=lexA PE=1 SV=1	LEXA_ECOLI	LexA repressor (EC 3.4.21.88)	lexA	exrA spr tsl umuA	FUNCTION: Represses a number of genes involved in the response to DNA damage (SOS response), including recA and lexA. Binds to the 16 bp palindromic sequence 5'-CTGTATATATATACAG-3'. In the presence of single-stranded DNA, RecA interacts with LexA causing an autocatalytic cleavage which disrupts the DNA-binding part of LexA, leading to derepression of the SOS regulon and eventually DNA repair. Imp…	DNA binding [GO:0003677]; DNA-binding transcription repressor activity [GO:0001217]; identical protein binding [GO:0042802]; serine-type endopeptidase activity [GO:0004252]; transcription cis-regulatory region binding [GO:0000976]	cytosol [GO:0005829]; protein-DNA complex [GO:0032993]	cellular response to DNA damage stimulus [GO:0006974]; DNA repair [GO:0006281]; DNA replication [GO:0006260]; negative regulation of transcription, DNA-templated [GO:0045892]; SOS response [GO:0009432]; transcription, DNA-templated [GO:0006351]	7013987; 6272195; 8265357; 9278503; 16738553; 2259342; 6261224; 7027255; 7027256; 20005847; 22412352; 2780544; 8076591; 7784426	TRUE	TRUE	TRUE
P77338	13	7	10	0	44	47	-3.8823763376931275	5.057454152498725	4.799153126908086	-4.007043367869311	2.443524679655263	2.0879061472703206	10	30.333333333333332	0.17479581968542415	3.4492238423993866	5.622004531491299e-4	0.0075070295802854405	Mechanosensitive channel MscK OS=Escherichia coli (strain K12) OX=83333 GN=mscK PE=1 SV=1	MSCK_ECOLI	Mechanosensitive channel MscK (Potassium efflux system KefA)	mscK	aefA kefA	FUNCTION: Mechanosensitive channel that opens in response to membrane tension and specific ionic conditions. Requires high concentrations of external K(+), NH(4)(+), Rb(+) or Cs(+) to gate. May participate in the regulation of osmotic pressure changes within the cell, although it does not appear to have a major role in osmolarity regulation. Forms an ion channel of 1.0 nanosiemens conductance. Th…	NA	integral component of membrane [GO:0016021]; plasma membrane [GO:0005886]	cellular water homeostasis [GO:0009992]; potassium ion transport [GO:0006813]; transmembrane transport [GO:0055085]	9278503; 16738553; 10202137; 12374733; 11985727; 15919996	TRUE	TRUE	TRUE
P0C0R7	0	4	0	11	5	7	3.0809533199965933	0.28004985518924647	2.6094268220733405	3.385274054909449	0.21470598915938252	2.962375265186462	1.3333333333333333	7.666666666666667	2.1874517697517644	3.447029366095405	5.667869705693121e-4	0.007513030208422415	Ribosomal RNA large subunit methyltransferase E OS=Escherichia coli (strain K12) OX=83333 GN=rlmE PE=1 SV=1	RLME_ECOLI	Ribosomal RNA large subunit methyltransferase E (EC 2.1.1.166) (23S rRNA Um2552 methyltransferase) (Cell division protein FtsJ) (rRNA (uridine-2'-O-)-methyltransferase)	rlmE	ftsJ mrsF rrmJ	FUNCTION: Specifically methylates the uridine in position 2552 of 23S rRNA at the 2'-O position of the ribose in the fully assembled 50S ribosomal subunit. {ECO:0000269|PubMed:10748051}.	RNA methyltransferase activity [GO:0008173]; rRNA (uridine-2'-O-)-methyltransferase activity [GO:0008650]	cytosol [GO:0005829]	enzyme-directed rRNA 2'-O-methylation [GO:0000453]; ribosomal large subunit assembly [GO:0000027]; RNA methylation [GO:0001510]	8444796; 9278503; 16738553; 10748051; 10814528; 11976298; 12181314; 15375145; 10983982	TRUE	TRUE	TRUE
P27242	0	0	0	2	6	5	1.313592768750223	2.406454344763018	2.2053225037858377	1.3852740549094489	2.7590265053831926	2.547337765907618	0	4.333333333333333	2.23054610873342	3.421013743595653	6.238817940060805e-4	0.008209922738514798	Lipopolysaccharide 1,2-N-acetylglucosaminetransferase OS=Escherichia coli (strain K12) OX=83333 GN=waaU PE=4 SV=2	WAAU_ECOLI	Lipopolysaccharide 1,2-N-acetylglucosaminetransferase (EC 2.4.1.56)	waaU	rfaK waaK	FUNCTION: Adds the terminal N-acetyl-D-glucosamine group on the glucose(II) group of LPS.	ADP-heptose-lipopolysaccharide heptosyltransferase activity [GO:0008713]; lipopolysaccharide N-acetylglucosaminyltransferase activity [GO:0008917]	cytosol [GO:0005829]; membrane [GO:0016020]	lipopolysaccharide biosynthetic process [GO:0009103]; lipopolysaccharide core region biosynthetic process [GO:0009244]	1624462; 8041620; 9278503; 16738553	TRUE	TRUE	TRUE
P0ABT2	23	29	36	59	44	46	3.32020919367893	1.605112883400974	0.9794073519267984	1.122239649075655	0.5366340840467448	0.3075107512351495	29.333333333333332	49.666666666666664	0.6554614947858498	3.409097125328925	6.517826989459404e-4	0.008515376843782934	DNA protection during starvation protein OS=Escherichia coli (strain K12) OX=83333 GN=dps PE=1 SV=2	DPS_ECOLI	DNA protection during starvation protein (EC 1.16.-.-)	dps	pexB vtm	FUNCTION: During stationary phase, binds the chromosome non-specifically, forming a highly ordered and stable dps-DNA co-crystal within which chromosomal DNA is condensed and protected from diverse damages. It protects DNA from oxidative damage by sequestering intracellular Fe(2+) ion and storing it in the form of Fe(3+) oxyhydroxide mineral, which can be released after reduction. One hydrogen pe…	DNA binding [GO:0003677]; ferric iron binding [GO:0008199]; identical protein binding [GO:0042802]; oxidoreductase activity, acting on metal ions [GO:0016722]	cytoplasm [GO:0005737]; membrane [GO:0016020]; nucleoid [GO:0009295]	cellular iron ion homeostasis [GO:0006879]; chromosome condensation [GO:0030261]; response to starvation [GO:0042594]	1340475; 8021175; 8905232; 9278503; 16738553; 3027504; 7984106; 8354462; 9298646; 9694902; 10403254; 12016214; 12163499; 12950924; 15205421; 15534364; 9546221;	TRUE	TRUE	TRUE
P32176	11	9	18	26	27	25	2.0240367649663495	2.894811322239851	0.9768966508790111	0.9702365556306051	1.4370984104958304	0.41488746988396846	12.666666666666666	26	0.9407408120034679	3.4039098116068165	6.642868272126376e-4	0.008602892121034949	Formate dehydrogenase-O major subunit OS=Escherichia coli (strain K12) OX=83333 GN=fdoG PE=1 SV=5	FDOG_ECOLI	Formate dehydrogenase-O major subunit (EC 1.17.1.9) (Aerobic formate dehydrogenase major subunit) (FDH-Z subunit alpha) (Formate dehydrogenase-O subunit alpha)	fdoG	NA	FUNCTION: Allows to use formate as major electron donor during aerobic respiration. Subunit alpha possibly forms the active site.	4 iron, 4 sulfur cluster binding [GO:0051539]; electron transfer activity [GO:0009055]; formate dehydrogenase (cytochrome-c-553) activity [GO:0047111]; formate dehydrogenase (NAD+) activity [GO:0008863]; formate dehydrogenase (quinone) activity [GO:0036397]; molybdenum ion binding [GO:0030151]; molybdopterin cofactor binding [GO:0043546]	cytosol [GO:0005829]; formate dehydrogenase complex [GO:0009326]; membrane [GO:0016020]; periplasmic space [GO:0042597]	anaerobic respiration [GO:0009061]; cellular respiration [GO:0045333]; cellular response to DNA damage stimulus [GO:0006974]; formate oxidation [GO:0015944]	8346018; 9278503; 16738553; 8522521; 17218314	TRUE	TRUE	TRUE
P21338	1	0	0	6	5	4	1.6995937955680425	2.1967598608717194	1.972479985755943	1.6076664762458968	2.536634084046745	2.284303360073824	0.3333333333333333	5	2.1428679734554885	3.3883726831508225	7.03086613313988e-4	0.00899158654773382	Ribonuclease I OS=Escherichia coli (strain K12) OX=83333 GN=rna PE=1 SV=1	RNI_ECOLI	Ribonuclease I (RNase I) (EC 4.6.1.21) (Enterobacter ribonuclease)	rna	rnsA	FUNCTION: One of the few RNases that cleaves the phosphodiester bond between any two nucleotide. Shows a preference for cytidylic or guanylic acid.	Enterobacter ribonuclease activity [GO:0008847]; ribonuclease T2 activity [GO:0033897]; RNA binding [GO:0003723]	cytoplasm [GO:0005737]; outer membrane-bounded periplasmic space [GO:0030288]	RNA catabolic process [GO:0006401]	2253883; 8905232; 9278503; 16738553; 8188249	TRUE	TRUE	TRUE
P10346	5	7	3	12	16	14	1.3979560647280103	1.7920411579199185	2.611308673299396	0.9157887716082288	1.039134424575928	1.8692658607949804	5	14	1.2747296856597123	3.349385520676551	8.099101698797167e-4	0.010143426679321142	Glutamine transport ATP-binding protein GlnQ OS=Escherichia coli (strain K12) OX=83333 GN=glnQ PE=1 SV=1	GLNQ_ECOLI	Glutamine transport ATP-binding protein GlnQ	glnQ	NA	FUNCTION: Part of the binding-protein-dependent transport system for glutamine. Probably responsible for energy coupling to the transport system.	ABC-type amino acid transporter activity [GO:0015424]; ATP binding [GO:0005524]	plasma membrane [GO:0005886]	NA	3027504; 8905232; 9278503; 16738553; 9298644; 16079137	TRUE	TRUE	FALSE
P37774	0	0	0	4	4	4	1.8577416036493903	1.9648217592743307	1.972479985755943	2.122239649075655	2.273599678212951	2.284303360073824	0	4	2.22671422912081	3.3457698373257547	8.205447630827397e-4	0.010206228012042844	L-cystine transport system ATP-binding protein TcyN OS=Escherichia coli (strain K12) OX=83333 GN=tcyN PE=1 SV=2	TCYN_ECOLI	L-cystine transport system ATP-binding protein TcyN (EC 7.4.2.12)	tcyN	yecC	FUNCTION: Part of the ABC transporter complex TcyJLN involved in L-cystine import (PubMed:25139244, PubMed:20351115, PubMed:25837721, PubMed:26350134). This high affinity cystine transporter is involved in resistance to oxidative stress by forming a L-cysteine/L-cystine shuttle system with the EamA transporter, which exports L-cysteine as reducing equivalents to the periplasm to prevent the cells…	ABC-type amino acid transporter activity [GO:0015424]; ATP binding [GO:0005524]; L-cystine transmembrane transporter activity [GO:0015184]	plasma membrane [GO:0005886]	L-cystine transport [GO:0015811]	9097040; 9278503; 16738553; 3515318; 7984428; 20351115; 25139244; 25837721; 26350134; 28911185	TRUE	TRUE	FALSE
P00909	23	26	28	37	53	43	1.2407382764122903	2.882438735238129	1.6644667786123124	0.46327656691072205	0.9516715833255883	0.563825888696187	25.666666666666668	44.333333333333336	0.6595913463108325	3.3414977002818542	8.332770680064486e-4	0.010224534834457503	Tryptophan biosynthesis protein TrpCF OS=Escherichia coli (strain K12) OX=83333 GN=trpC PE=1 SV=4	TRPC_ECOLI	Tryptophan biosynthesis protein TrpCF [Includes: Indole-3-glycerol phosphate synthase (IGPS) (EC 4.1.1.48); N-(5'-phospho-ribosyl)anthranilate isomerase (PRAI) (EC 5.3.1.24)]	trpC	trpF	FUNCTION: Bifunctional enzyme that catalyzes two sequential steps of tryptophan biosynthetic pathway. The first reaction is catalyzed by the isomerase, coded by the TrpF domain; the second reaction is catalyzed by the synthase, coded by the TrpC domain.	indole-3-glycerol-phosphate synthase activity [GO:0004425]; phosphoribosylanthranilate isomerase activity [GO:0004640]	NA	tryptophan biosynthetic process [GO:0000162]	7007653; 6355484; 7038627; 8095913; 9097039; 9278503; 16738553; 23908556; 9298644; 1738159; 2184433	TRUE	TRUE	FALSE
P0ADY1	4	4	6	16	15	10	2.360641353088498	2.446912341076892	0.9446633993466828	1.5658463005512697	1.6297434884382263	0.6144519617661547	4.666666666666667	13.666666666666666	1.2700139169185503	3.3210440873763623	8.968136973182626e-4	0.010700493129079974	Periplasmic chaperone PpiD OS=Escherichia coli (strain K12) OX=83333 GN=ppiD PE=1 SV=1	PPID_ECOLI	Periplasmic chaperone PpiD (Periplasmic folding chaperone)	ppiD	ybaU	FUNCTION: Chaperone that functions as a gatekeeper on the periplasmic side of the SecYEG translocon (PubMed:18439025, PubMed:20920237, PubMed:29097228). Facilitates the translocation of precursor proteins across SecYEG by interacting with the translocating substrate (PubMed:29097228). Also plays a role in the release of newly synthesized secreted proteins at the periplasmic exit site of the Sec t…	identical protein binding [GO:0042802]; peptidyl-prolyl cis-trans isomerase activity [GO:0003755]	integral component of external side of plasma membrane [GO:0071575]	chaperone-mediated protein folding [GO:0061077]	9278503; 16738553; 9670013; 16079137; 16267292; 18439025; 18498364; 20920237; 21210718; 24855643; 24951590; 29097228; 31699901; 33036312; 19866485	TRUE	TRUE	FALSE
P03024	0	0	0	1	6	6	0.9288401313453543	2.406454344763018	2.4158347818891923	0.8003115541882925	2.7590265053831926	2.769730187244066	0	4.333333333333333	2.1096894156051835	3.3204160252492265	8.98833952536002e-4	0.010700493129079974	HTH-type transcriptional regulator GalR OS=Escherichia coli (strain K12) OX=83333 GN=galR PE=1 SV=1	GALR_ECOLI	HTH-type transcriptional regulator GalR (Galactose operon repressor)	galR	NA	FUNCTION: Repressor of the galactose operon. Binds galactose as an inducer.	DNA binding [GO:0003677]; DNA-binding transcription factor activity [GO:0003700]; identical protein binding [GO:0042802]; transcription cis-regulatory region binding [GO:0000976]	NA	galactose metabolic process [GO:0006012]; regulation of transcription, DNA-templated [GO:0006355]; transcription, DNA-templated [GO:0006351]	6283521; 9278503; 16738553; 6350601; 8188660; 8982002	TRUE	TRUE	FALSE
P0A6H1	31	46	35	55	55	68	1.9115630971361623	0.7176529770036337	3.114180351260842	0.6076664762458968	0.20443765370555544	0.9009747205223184	37.333333333333336	59.333333333333336	0.5710262834912568	3.315951472267793	9.133168669431346e-4	0.010700493129079974	ATP-dependent Clp protease ATP-binding subunit ClpX OS=Escherichia coli (strain K12) OX=83333 GN=clpX PE=1 SV=2	CLPX_ECOLI	ATP-dependent Clp protease ATP-binding subunit ClpX (ATP-dependent unfoldase ClpX)	clpX	lopC	FUNCTION: ATP-dependent specificity component of the Clp protease. Uses cycles of ATP binding and hydrolysis to unfold proteins and translocate them to the ClpP protease. It directs the protease to specific substrates both with and without the help of adapter proteins such as SspB. Participates in the final steps of RseA-sigma-E degradation, liberating sigma-E to induce the extracytoplasmic-stres…	ATP binding [GO:0005524]; ATP-dependent peptidase activity [GO:0004176]; disordered domain specific binding [GO:0097718]; identical protein binding [GO:0042802]; protease binding [GO:0002020]; protein dimerization activity [GO:0046983]; unfolded protein binding [GO:0051082]; zinc ion binding [GO:0008270]	cytosol [GO:0005829]; HslUV protease complex [GO:0009376]	cell division [GO:0051301]; protein catabolic process [GO:0030163]; protein denaturation [GO:0030164]; protein folding [GO:0006457]; protein unfolding [GO:0043335]; proteolysis [GO:0006508]	8226770; 8093059; 9278503; 16738553; 8226769; 7743994; 12941278; 15371343; 17210793; 18406325; 14525985; 17258768; 19914167; 23622246	TRUE	TRUE	FALSE
P21169	1	1	2	9	10	4	2.3032915679532793	2.6553347884180205	0.7825824561571775	2.122239649075655	2.411103201962886	0.6993408593526679	1.3333333333333333	7.666666666666667	1.7442279034637362	3.314688453387168	9.174531441370303e-4	0.010700493129079974	Constitutive ornithine decarboxylase OS=Escherichia coli (strain K12) OX=83333 GN=speC PE=1 SV=2	DCOR_ECOLI	Constitutive ornithine decarboxylase (EC 4.1.1.17)	speC	NA	NA	carboxy-lyase activity [GO:0016831]; ornithine decarboxylase activity [GO:0004586]; pyridoxal phosphate binding [GO:0030170]	cytosol [GO:0005829]	putrescine biosynthetic process from ornithine [GO:0033387]; spermidine biosynthetic process [GO:0008295]	9278503; 16738553; 9298644	TRUE	TRUE	FALSE
P27278	0	1	1	4	5	8	1.8577416036493903	1.5897787538574608	2.292080001099397	2.122239649075655	1.536634084046745	2.132300266628774	0.6666666666666666	5.666666666666667	1.9303913332503913	3.31375981208219	9.205054299616535e-4	0.010700493129079974	Trifunctional NAD biosynthesis/regulator protein NadR OS=Escherichia coli (strain K12) OX=83333 GN=nadR PE=1 SV=2	NADR_ECOLI	Trifunctional NAD biosynthesis/regulator protein NadR [Includes: Transcriptional regulator NadR; Nicotinamide mononucleotide adenylyltransferase (NMN adenylyltransferase) (NMN-AT) (NMNAT) (EC 2.7.7.1) (Nicotinamide ribonucleotide adenylyltransferase) (Nicotinamide-nucleotide adenylyltransferase); Ribosylnicotinamide kinase (RNK) (EC 2.7.1.22) (Nicotinamide riboside kinase) (NRK) (NmR-K)]	nadR	nadI	FUNCTION: This enzyme has three activities: DNA binding, nicotinamide mononucleotide (NMN) adenylyltransferase and ribosylnicotinamide (RN) kinase. The DNA-binding domain binds to the nadB operator sequence in an NAD- and ATP-dependent manner. As NAD levels increase within the cell, the affinity of NadR for the nadB operator regions of nadA, nadB, and pncB increases, repressing the transcription …	ATP binding [GO:0005524]; bacterial-type cis-regulatory region sequence-specific DNA binding [GO:0000986]; identical protein binding [GO:0042802]; magnesium ion binding [GO:0000287]; nicotinamide-nucleotide adenylyltransferase activity [GO:0000309]; ribosylnicotinamide kinase activity [GO:0050262]	catalytic complex [GO:1902494]; cytoplasm [GO:0005737]; plasma membrane [GO:0005886]	cellular response to metal ion [GO:0071248]; NAD biosynthetic process [GO:0009435]; response to alkaline pH [GO:0010446]	7610040; 9278503; 16738553; 1327967; 10464228	TRUE	TRUE	FALSE
P21507	8	19	13	23	28	28	2.290767415388749	1.1916190633420671	2.2548031926346086	1.2153490534671365	0.4877244835657984	1.0130013382564296	13.333333333333334	26.333333333333332	0.9053582917631215	3.3123680011547685	9.250976989347775e-4	0.010700493129079974	ATP-dependent RNA helicase SrmB OS=Escherichia coli (strain K12) OX=83333 GN=srmB PE=1 SV=1	SRMB_ECOLI	ATP-dependent RNA helicase SrmB (EC 3.6.4.13)	srmB	rbaB rhlA	FUNCTION: DEAD-box RNA helicase involved in the assembly of the 50S ribosomal subunit at low temperature. Exhibits RNA-stimulated ATP hydrolysis and RNA unwinding activity. Acts before DeaD. {ECO:0000255|HAMAP-Rule:MF_00967, ECO:0000269|PubMed:12787353, ECO:0000269|PubMed:15148362, ECO:0000269|PubMed:15196029}.	ATPase, acting on RNA [GO:0008186]; ATP binding [GO:0005524]; ATP hydrolysis activity [GO:0140603]; poly(A) binding [GO:0008143]; RNA helicase activity [GO:0003724]; RNA strand annealing activity [GO:0033592]	cytosol [GO:0005829]	ribosomal large subunit assembly [GO:0000027]	2461520; 9278503; 16738553; 12787353; 15196029; 15148362; 19734346;	TRUE	TRUE	FALSE
P76576	0	2	2	9	8	5	2.7867657781277733	1.841605773098827	1.0973133313204675	3.122239649075655	1.5366340840467447	0.9623752651864617	1.3333333333333333	7.333333333333333	1.8737496661029538	3.3057257082335205	9.473077269069807e-4	0.01088804324090555	Ancillary SecYEG translocon subunit OS=Escherichia coli (strain K12) OX=83333 GN=yfgM PE=1 SV=1	YFGM_ECOLI	Ancillary SecYEG translocon subunit (Periplasmic chaperone YfgM)	yfgM	NA	FUNCTION: May mediate protein transfer from the SecYEG translocon to the periplasmic chaperone network via its periplasmic C-terminal region (PubMed:24855643). In addition, at the cytosolic site, acts as a negative regulator of RcsB (PubMed:26092727). In stationary phase, the FtsH-dependent degradation of YfgM ensures the release of RcsB from YfgM and thereby permits cellular protection by the Rc…	protein-containing complex binding [GO:0044877]	integral component of external side of plasma membrane [GO:0071575]; protein-containing complex [GO:0032991]	NA	9278503; 16738553; 9205837; 21210718; 24855643; 25403562; 26092727; 31699901	TRUE	TRUE	FALSE
P0ACL9	0	1	2	6	7	6	2.2753095902581233	2.0715144766145897	1.3751562010509157	2.607666476245897	1.9516715833255887	1.1847676865229098	1	6.333333333333333	1.9147019153647984	3.303586847983434	9.545639710034326e-4	0.010902441329196436	Pyruvate dehydrogenase complex repressor OS=Escherichia coli (strain K12) OX=83333 GN=pdhR PE=1 SV=1	PDHR_ECOLI	Pyruvate dehydrogenase complex repressor	pdhR	aceC genA yacB	FUNCTION: Transcriptional repressor for the pyruvate dehydrogenase complex genes aceEF and lpd.	DNA binding [GO:0003677]; DNA-binding transcription factor activity [GO:0003700]	NA	negative regulation of transcription, DNA-templated [GO:0045892]; positive regulation of transcription, DNA-templated [GO:0045893]	6343085; 9278503; 16738553; 8262214	TRUE	TRUE	FALSE
P26647	2	0	1	6	6	7	1.2091645531651256	2.406454344763018	2.0823898519205035	1.0227039755247407	2.7590265053831926	1.9623752651864619	1	6.333333333333333	1.9147019153647984	3.2897468855699596	0.0010027754285038683	0.011381501113518905	1-acyl-sn-glycerol-3-phosphate acyltransferase OS=Escherichia coli (strain K12) OX=83333 GN=plsC PE=1 SV=1	PLSC_ECOLI	1-acyl-sn-glycerol-3-phosphate acyltransferase (1-AGP acyltransferase) (1-AGPAT) (EC 2.3.1.51) (EC 2.3.1.n4) (Lysophosphatidic acid acyltransferase) (LPAAT) (Phosphatidic acid synthase) (PA synthase)	plsC	parF	FUNCTION: Converts lysophosphatidic acid (LPA) into phosphatidic acid by incorporating an acyl moiety at the 2 position. This enzyme can utilize either acyl-CoA or acyl-ACP as the fatty acyl donor. {ECO:0000269|PubMed:2211622}.	1-acylglycerol-3-phosphate O-acyltransferase activity [GO:0003841]	plasma membrane [GO:0005886]	CDP-diacylglycerol biosynthetic process [GO:0016024]; phosphatidic acid biosynthetic process [GO:0006654]	1557036; 9278503; 16738553; 2211622; 16949372	TRUE	TRUE	FALSE
P0AFH2	0	0	0	2	4	6	1.313592768750223	1.9648217592743307	2.4158347818891923	1.3852740549094489	2.273599678212951	2.769730187244066	0	4	2.1428679734554885	3.287576371911542	0.001010537754626621	0.01139836374162698	Oligopeptide transport system permease protein OppB OS=Escherichia coli (strain K12) OX=83333 GN=oppB PE=1 SV=1	OPPB_ECOLI	Oligopeptide transport system permease protein OppB	oppB	NA	FUNCTION: Part of the binding-protein-dependent transport system for oligopeptides; probably responsible for the translocation of the substrate across the membrane.	NA	integral component of membrane [GO:0016021]; plasma membrane [GO:0005886]	peptide transport [GO:0015833]; protein transport [GO:0015031]; transmembrane transport [GO:0055085]	9097039; 9278503; 16738553; 2187863; 15919996	TRUE	TRUE	FALSE
P0A8D0	2	0	2	6	6	9	1.2091645531651256	2.406454344763018	2.0649258994197255	1.0227039755247407	2.7590265053831926	1.6993408593526678	1.3333333333333333	7	1.827023780086867	3.2796640678925204	0.0010393075938003428	0.011650509816922361	Transcriptional repressor NrdR OS=Escherichia coli (strain K12) OX=83333 GN=nrdR PE=1 SV=1	NRDR_ECOLI	Transcriptional repressor NrdR	nrdR	ybaD	FUNCTION: Represses transcription of the class Ib RNR genes nrdHIEF but has much smaller effect on transcription of the class Ia RNR genes nrdAB and class III RNR genes nrdDG. By binding to nrdR boxes in the promoter regions to alter promoter activity, nrdR differentially regulates nrdAB, nrdHIEF and nrdD transcription in aerobic growth. {ECO:0000269|PubMed:17496099}.	ATP binding [GO:0005524]; double-stranded DNA binding [GO:0003690]; zinc ion binding [GO:0008270]	NA	negative regulation of transcription, DNA-templated [GO:0045892]	1406588; 9278503; 16738553; 17496099	TRUE	TRUE	FALSE
P0AG24	0	2	0	4	7	5	1.8577416036493903	1.6137162230772566	2.2053225037858377	2.122239649075655	1.3667090826044324	2.547337765907618	0.6666666666666666	5.333333333333333	2.012095499195902	3.277490651951756	0.001047341984686763	0.011668546283381358	Bifunctional (p)ppGpp synthase/hydrolase SpoT OS=Escherichia coli (strain K12) OX=83333 GN=spoT PE=1 SV=1	SPOT_ECOLI	Bifunctional (p)ppGpp synthase/hydrolase SpoT [Includes: GTP pyrophosphokinase (EC 2.7.6.5) ((p)ppGpp synthase) (ATP:GTP 3'-pyrophosphotransferase) (Stringent response-like protein) (ppGpp synthase II); Guanosine-3',5'-bis(diphosphate) 3'-pyrophosphohydrolase (EC 3.1.7.2) (Penta-phosphate guanosine-3'-pyrophosphohydrolase) ((ppGpp)ase)]	spoT	NA	FUNCTION: In eubacteria ppGpp (guanosine 3'-diphosphate 5'-diphosphate) is a mediator of the stringent response which coordinates a variety of cellular activities in response to changes in nutritional abundance. This enzyme catalyzes both the synthesis and degradation of ppGpp. The second messengers ppGpp and c-di-GMP together control biofilm formation in response to translational stress; ppGpp r…	GTP diphosphokinase activity [GO:0008728]; guanosine-3',5'-bis(diphosphate) 3'-diphosphatase activity [GO:0008893]; kinase activity [GO:0016301]	cytosol [GO:0005829]	guanosine tetraphosphate biosynthetic process [GO:0015970]; guanosine tetraphosphate metabolic process [GO:0015969]; nucleobase-containing small molecule interconversion [GO:0015949]; response to starvation [GO:0042594]	2549050; 7686882; 9278503; 16738553; 2005134; 12596879; 14622409; 15292126; 17616600; 19460094; 21488981; 26051177	TRUE	TRUE	FALSE
P0AG67	228	231	213	298	284	271	1.3736437394612209	1.9423750449130652	2.3426451466008826	0.18510944028945409	0.24850869725012062	0.30837112003565414	224	284.3333333333333	0.24732975252507627	3.2670311438021398	0.0010868172357719195	0.011961576364617005	30S ribosomal protein S1 OS=Escherichia coli (strain K12) OX=83333 GN=rpsA PE=1 SV=1	RS1_ECOLI	30S ribosomal protein S1 (Bacteriophage Q beta RNA-directed RNA polymerase subunit I) (Small ribosomal subunit protein bS1)	rpsA	ssyF	FUNCTION: Required for translation of most natural mRNAs except for leaderless mRNA (PubMed:9677288, PubMed:7003157, PubMed:12068815, PubMed:17376482, PubMed:24339747). Binds mRNA upstream of the Shine-Dalgarno (SD) sequence and helps it bind to the 30S ribosomal subunit; acts as an RNA chaperone to unfold structured mRNA on the ribosome but is not essential for mRNAs with strong SDs and little 5…	mRNA binding [GO:0003729]; RNA binding [GO:0003723]; structural constituent of ribosome [GO:0003735]	cytoplasm [GO:0005737]; cytosolic small ribosomal subunit [GO:0022627]; membrane [GO:0016020]	negative regulation of cytoplasmic translation [GO:2000766]; ribosomal small subunit assembly [GO:0000028]; translation [GO:0006412]	7041110; 6281725; 8905232; 9278503; 16738553; 6384724; 7003157; 3159903; 9298646; 778845; 816798; 342903; 6358207; 2120211; 1712292; 9298644; 9716382; 7783627; 9677288; 11101533; 12068815; 15340139; 17130171; 17376482; 17392345; 18723842; 22908248; 23653193; 24339747; 22370051; 24524803; 11593008; 19605565; 25122749	TRUE	TRUE	FALSE
P36659	0	2	3	11	7	6	3.0809533199965933	1.6137162230772566	0.9584936286791591	3.385274054909449	1.3667090826044324	0.7697301872440658	1.6666666666666667	8	1.840571108252649	3.2638552789844786	0.0010990729008158483	0.012023592698081809	Curved DNA-binding protein OS=Escherichia coli (strain K12) OX=83333 GN=cbpA PE=1 SV=2	CBPA_ECOLI	Curved DNA-binding protein	cbpA	NA	FUNCTION: DNA-binding protein that preferentially recognizes a curved DNA sequence. It is probably a functional analog of DnaJ; displays overlapping activities with DnaJ, but functions under different conditions, probably acting as a molecular chaperone in an adaptive response to environmental stresses other than heat shock. Lacks autonomous chaperone activity; binds native substrates and targets…	bent DNA binding [GO:0003681]; unfolded protein binding [GO:0051082]	cytoplasm [GO:0005737]; nucleoid [GO:0009295]	chaperone cofactor-dependent protein refolding [GO:0051085]; protein refolding [GO:0042026]	8302830; 8905232; 9278503; 16738553; 7997164; 7601860; 8824642; 10551881; 10947847; 15184371; 17337578	TRUE	TRUE	FALSE
P0AFL3	0	0	0	6	4	2	2.2753095902581233	1.9648217592743307	1.394725087519017	2.607666476245897	2.273599678212951	1.547337765907618	0	4	2.1428679734554885	3.2532858807765623	0.0011407866356835986	0.012331360300008424	Peptidyl-prolyl cis-trans isomerase A OS=Escherichia coli (strain K12) OX=83333 GN=ppiA PE=1 SV=1	PPIA_ECOLI	Peptidyl-prolyl cis-trans isomerase A (PPIase A) (EC 5.2.1.8) (Cyclophilin A) (Rotamase A)	ppiA	rot rotA	FUNCTION: PPIases accelerate the folding of proteins. It catalyzes the cis-trans isomerization of proline imidic peptide bonds in oligopeptides. {ECO:0000269|PubMed:2190212}.	peptidyl-prolyl cis-trans isomerase activity [GO:0003755]	outer membrane-bounded periplasmic space [GO:0030288]; periplasmic space [GO:0042597]	protein folding [GO:0006457]; protein peptidyl-prolyl isomerization [GO:0000413]	2007139; 2546924; 9278503; 16738553; 2403545; 2190212; 1606970; 2001362; 8130188; 8180197	TRUE	TRUE	FALSE
P09323	0	1	0	5	4	5	2.0770411171300793	1.302145677298653	2.2053225037858377	2.385274054909449	1.273599678212951	2.547337765907618	0.3333333333333333	4.666666666666667	2.068737166343339	3.2242179466161502	0.0012631722270803585	0.01342454844072084	PTS system N-acetylglucosamine-specific EIICBA component OS=Escherichia coli (strain K12) OX=83333 GN=nagE PE=1 SV=1	PTW3C_ECOLI	PTS system N-acetylglucosamine-specific EIICBA component (EIICBA-Nag) (EII-Nag) [Includes: N-acetylglucosamine permease IIC component (PTS system N-acetylglucosamine-specific EIIC component); N-acetylglucosamine-specific phosphotransferase enzyme IIB component (EC 2.7.1.193) (PTS system N-acetylglucosamine-specific EIIB component); N-acetylglucosamine-specific phosphotransferase enzyme IIA compon…	nagE	pstN	FUNCTION: The phosphoenolpyruvate-dependent sugar phosphotransferase system (sugar PTS), a major carbohydrate active transport system, catalyzes the phosphorylation of incoming sugar substrates concomitantly with their translocation across the cell membrane (PubMed:4919472). This system is involved in N-acetylglucosamine transport (PubMed:4919472). It can also transport and phosphorylate the anti…	kinase activity [GO:0016301]; metal ion binding [GO:0046872]; N-acetylglucosamine transmembrane transporter activity [GO:0015572]; protein-N(PI)-phosphohistidine-sugar phosphotransferase activity [GO:0008982]; protein-phosphocysteine-glucosamine phosphotransferase system transporter activity [GO:0090587]; protein-phosphocysteine-N-acetylglucosamine phosphotransferase system transporter activity […	integral component of plasma membrane [GO:0005887]; organelle inner membrane [GO:0019866]	cellular response to DNA damage stimulus [GO:0006974]; N-acetylglucosamine transport [GO:0015764]; phosphoenolpyruvate-dependent sugar phosphotransferase system [GO:0009401]	3284790; 3056518; 8905232; 9278503; 16738553; 4919472; 161156; 1766379; 7791215; 15919996; 19617367	TRUE	TRUE	FALSE
P27830	3	2	4	12	11	8	2.044262839346538	2.43273455058152	1.1068074981703508	1.500751272329385	1.9516715833255887	0.8103721717414117	3	10.333333333333334	1.420931675798795	3.223811255245965	0.0012649674482563286	0.01342454844072084	dTDP-glucose 4,6-dehydratase 2 OS=Escherichia coli (strain K12) OX=83333 GN=rffG PE=1 SV=3	RMLB2_ECOLI	dTDP-glucose 4,6-dehydratase 2 (EC 4.2.1.46)	rffG	NA	FUNCTION: Catalyzes the dehydration of dTDP-D-glucose to form dTDP-6-deoxy-D-xylo-4-hexulose via a three-step process involving oxidation, dehydration and reduction. {ECO:0000269|PubMed:11380254, ECO:0000269|PubMed:11601973, ECO:0000269|PubMed:7559340}.	dTDP-glucose 4,6-dehydratase activity [GO:0008460]	NA	enterobacterial common antigen biosynthetic process [GO:0009246]; extracellular polysaccharide biosynthetic process [GO:0045226]; lipopolysaccharide biosynthetic process [GO:0009103]; nucleotide-sugar metabolic process [GO:0009225]	1379743; 9278503; 16397293; 16738553; 7559340; 11380254; 11601973;	TRUE	TRUE	FALSE
P0A698	12	9	14	22	21	29	1.289256219309618	2.0944512021293593	2.197546641977221	0.6234337921042132	1.0891751070755236	0.9623752651864618	11.666666666666666	24	0.8916613881220662	3.2223385359290346	0.0012714880681740004	0.01342454844072084	UvrABC system protein A OS=Escherichia coli (strain K12) OX=83333 GN=uvrA PE=1 SV=1	UVRA_ECOLI	UvrABC system protein A (UvrA protein) (Excinuclease ABC subunit A)	uvrA	dinE	FUNCTION: The UvrABC repair system catalyzes the recognition and processing of DNA lesions. UvrA is an ATPase and a DNA-binding protein. A damage recognition complex composed of 2 UvrA and 2 UvrB subunits scans DNA for abnormalities. When the presence of a lesion has been verified by UvrB, the UvrA molecules dissociate. {ECO:0000255|HAMAP-Rule:MF_00205}.	ATPase-coupled transmembrane transporter activity [GO:0042626]; ATP binding [GO:0005524]; DNA binding [GO:0003677]; excinuclease ABC activity [GO:0009381]; identical protein binding [GO:0042802]; zinc ion binding [GO:0008270]	cytosol [GO:0005829]; excinuclease repair complex [GO:0009380]	DNA repair [GO:0006281]; nucleotide-excision repair [GO:0006289]; response to radiation [GO:0009314]; SOS response [GO:0009432]	3007478; 8265357; 9278503; 16738553; 6310514; 6283374; 1826851; 2550431; 9298644; 22331906	TRUE	TRUE	FALSE
P0AFB8	7	12	4	14	18	21	1.1933286968906391	0.9984982444700687	3.331703797493574	0.7072021497968112	0.49915937862808185	2.0998787889363966	7.666666666666667	17.666666666666668	1.1020801057870966	3.1890119589546924	0.0014275997157865057	0.01481440619353311	DNA-binding transcriptional regulator NtrC OS=Escherichia coli (strain K12) OX=83333 GN=glnG PE=1 SV=1	NTRC_ECOLI	DNA-binding transcriptional regulator NtrC (Nitrogen regulation protein NR(I)) (Nitrogen regulator I) (NRI)	glnG	glnT ntrC	FUNCTION: Member of the two-component regulatory system NtrB/NtrC, which controls expression of the nitrogen-regulated (ntr) genes in response to nitrogen limitation. Phosphorylated NtrC binds directly to DNA and stimulates the formation of open promoter-sigma54-RNA polymerase complexes (PubMed:2874557, PubMed:3304660, PubMed:2574599, PubMed:1350679). Activates transcription of many genes and ope…	ATP binding [GO:0005524]; phosphorelay response regulator activity [GO:0000156]; sequence-specific DNA binding [GO:0043565]	cytosol [GO:0005829]	nitrogen fixation [GO:0009399]; regulation of nitrogen utilization [GO:0006808]; regulation of transcription, DNA-templated [GO:0006355]	2882477; 8346018; 9278503; 16738553; 2874557; 3304660; 2574599; 1350679; 11121068; 15208307	TRUE	TRUE	FALSE
P00895	32	30	39	43	69	51	0.6341930820985319	3.747062368733802	1.1342482228968944	0.21534905346713654	1.1267582898836799	0.34088688844019166	33.666666666666664	54.333333333333336	0.5609980772636693	3.1843775307439395	0.0014506568042771712	0.014883574895860695	Anthranilate synthase component 1 OS=Escherichia coli (strain K12) OX=83333 GN=trpE PE=1 SV=2	TRPE_ECOLI	Anthranilate synthase component 1 (AS) (ASI) (EC 4.1.3.27)	trpE	NA	FUNCTION: Part of a heterotetrameric complex that catalyzes the two-step biosynthesis of anthranilate, an intermediate in the biosynthesis of L-tryptophan. In the first step, the glutamine-binding beta subunit (TrpG) of anthranilate synthase (AS) provides the glutamine amidotransferase activity which generates ammonia as a substrate that, along with chorismate, is used in the second step, catalyz…	anthranilate synthase activity [GO:0004049]; metal ion binding [GO:0046872]	cytosol [GO:0005829]	tryptophan biosynthetic process [GO:0000162]	7038627; 7021857; 9097039; 9278503; 16738553; 351195; 4598537; 5333199; 4886289; 4567790; 9298644	TRUE	TRUE	FALSE
P07604	2	2	0	4	12	5	0.6377556925437158	2.6068525990045543	2.2053225037858377	0.537277148354499	2.0671488007455245	2.547337765907618	1.3333333333333333	7	1.7172545716692138	3.146519011750979	0.0016522651936085138	0.016762645763089726	Transcriptional regulatory protein TyrR OS=Escherichia coli (strain K12) OX=83333 GN=tyrR PE=1 SV=2	TYRR_ECOLI	Transcriptional regulatory protein TyrR	tyrR	NA	FUNCTION: Involved in transcriptional regulation of aromatic amino acid biosynthesis and transport. Modulates the expression of at least 8 unlinked operons. Seven of these operons are regulated in response to changes in the concentration of the three aromatic amino acids (phenylalanine, tyrosine and tryptophan). These amino acids are suggested to act as co-effectors which bind to the TyrR protein…	ATP binding [GO:0005524]; DNA binding [GO:0003677]	cytosol [GO:0005829]	aromatic compound catabolic process [GO:0019439]; negative regulation of transcription, DNA-templated [GO:0045892]; phosphorelay signal transduction system [GO:0000160]; regulation of transcription, DNA-templated [GO:0006355]	3001057; 9097039; 9278503; 16738553; 8449883; 8444880; 8106498; 8176727; 8947567; 1943694	TRUE	TRUE	FALSE
P07018	2	4	2	8	9	11	1.6690417441436205	1.3230118853587411	2.446613421759287	1.385274054909449	0.9516715833255885	1.9623752651864617	2.6666666666666665	9.333333333333334	1.4331069678071664	3.140015886078661	0.0016893867330952945	0.017044035040561414	Methyl-accepting chemotaxis protein IV OS=Escherichia coli (strain K12) OX=83333 GN=tap PE=1 SV=2	MCP4_ECOLI	Methyl-accepting chemotaxis protein IV (MCP-IV) (Dipeptide chemoreceptor protein)	tap	NA	FUNCTION: Mediates taxis toward dipeptides via an interaction with the periplasmic dipeptide-binding protein.; FUNCTION: Chemotactic-signal transducers respond to changes in the concentration of attractants and repellents in the environment, transduce a signal from the outside to the inside of the cell, and facilitate sensory adaptation through the variation of the level of methylation. Attractan…	transmembrane signaling receptor activity [GO:0004888]	integral component of plasma membrane [GO:0005887]; plasma membrane [GO:0005886]	chemotaxis [GO:0006935]; signal transduction [GO:0007165]	6305515; 9097040; 9278503; 16738553; 15919996; 22380631	TRUE	TRUE	FALSE
P0CG19	0	3	1	2	8	10	1.313592768750223	1.44896361659192	2.6680755231979916	1.3852740549094489	1.121596584767901	2.4218068838237587	1.3333333333333333	6.666666666666667	1.6428925078337029	3.1353767942654183	0.0017163350626821796	0.017220245711772587	Truncated inactive ribonuclease PH OS=Escherichia coli (strain K12) OX=83333 GN=rph PE=1 SV=1	RNPH_ECOLI	Truncated inactive ribonuclease PH (Truncated inactive RNase PH) (Inactive RNase PH) (Truncated RNase PH)	rph	orfE	FUNCTION: This an expressed but non-active exoribonuclease allele (PubMed:8501045). The catalytically inactive protein translated in strain K12 MG1655 inhibits the 5'-processing of primary pre-tRNAs with short (<5 nucleotide) leaders in a dominant-negative effect when RNA pyrophosphohydrolase (rppH) is also inactive; perhaps inactive Rph inhibits interaction with RNase P which is exacerbated when…	3'-5'-exoribonuclease activity [GO:0000175]; tRNA binding [GO:0000049]; tRNA nucleotidyltransferase activity [GO:0009022]	cytosol [GO:0005829]	rRNA catabolic process [GO:0016075]; rRNA processing [GO:0006364]; tRNA processing [GO:0008033]	7686882; 9278503; 16738553; 8501045; 21135037; 27298395; 28625967; 28808133	TRUE	TRUE	FALSE
P30859	2	0	0	6	2	8	1.2091645531651256	1.3893105175961231	2.7896235027900906	1.0227039755247407	1.536634084046745	3.132300266628774	0.6666666666666666	5.333333333333333	1.8972127754000865	3.1108201618601043	0.0018656852475905455	0.018615848404529838	Putative ABC transporter arginine-binding protein 2 OS=Escherichia coli (strain K12) OX=83333 GN=artI PE=1 SV=3	ARTI_ECOLI	Putative ABC transporter arginine-binding protein 2	artI	NA	FUNCTION: Part of the ABC transporter complex ArtPIQMJ involved in arginine transport. {ECO:0000269|PubMed:8801422}.	ligand-gated ion channel activity [GO:0015276]	membrane [GO:0016020]; outer membrane-bounded periplasmic space [GO:0030288]; periplasmic space [GO:0042597]	amino acid transport [GO:0006865]	8501075; 8905232; 9278503; 16738553; 8801422; 9298646; 9600841	TRUE	TRUE	FALSE
P0ABH7	32	45	37	44	68	65	0.7366472173155177	1.9771932851124774	2.6351083923662495	0.24777053115951408	0.5366340840467446	0.7588418711013295	38	59	0.5144154954358627	3.0882170842910086	0.0020136132021073847	0.019659793414123713	Citrate synthase OS=Escherichia coli (strain K12) OX=83333 GN=gltA PE=1 SV=1	CISY_ECOLI	Citrate synthase (EC 2.3.3.16)	gltA	gluT icdB	NA	citrate (Si)-synthase activity [GO:0004108]; identical protein binding [GO:0042802]; NADH binding [GO:0070404]	cytosol [GO:0005829]	protein hexamerization [GO:0034214]; tricarboxylic acid cycle [GO:0006099]	8905232; 9278503; 16738553; 6383359; 6380576; 6343122; 3309132; 3514304; 1939121; 7730298; 9298644; 18723842	TRUE	TRUE	FALSE
P76014	2	3	2	6	8	12	1.2091645531651256	1.44896361659192	2.621251129868627	1.0227039755247407	1.121596584767901	2.0778524826063975	2.3333333333333335	8.666666666666666	1.407384347633013	3.04805105979302	0.002303307873427911	0.02213125448754014	PEP-dependent dihydroxyacetone kinase, ADP-binding subunit DhaL OS=Escherichia coli (strain K12) OX=83333 GN=dhaL PE=1 SV=3	DHAL_ECOLI	PEP-dependent dihydroxyacetone kinase, ADP-binding subunit DhaL (EC 2.7.1.121)	dhaL	ycgS	FUNCTION: ADP-binding subunit of the dihydroxyacetone kinase, which is responsible for the phosphoenolpyruvate (PEP)-dependent phosphorylation of dihydroxyacetone (PubMed:11350937). DhaL-ADP is converted to DhaL-ATP via a phosphoryl group transfer from DhaM and transmits it to dihydroxyacetone bound to DhaK (PubMed:11350937). DhaL acts also as coactivator of the transcription activator DhaR by bi…	ADP binding [GO:0043531]; ATP binding [GO:0005524]; glycerone kinase activity [GO:0004371]; magnesium ion binding [GO:0000287]; phosphoenolpyruvate-glycerone phosphotransferase activity [GO:0047324]	cytosol [GO:0005829]	glycerol catabolic process [GO:0019563]	8905232; 9278503; 16738553; 10493123; 11350937; 15753087; 15616579; 16647083; 21209328; 24440518	TRUE	TRUE	FALSE
P36879	4	4	5	10	12	14	1.3316487377509432	1.9294813491150222	2.004757984970102	0.9378150779382277	1.3301832065793182	1.284303360073824	4.333333333333333	12	1.1841005481971234	3.040261895796993	0.0023637250853805456	0.022473951597126025	Uncharacterized ABC transporter ATP-binding protein YadG OS=Escherichia coli (strain K12) OX=83333 GN=yadG PE=1 SV=1	YADG_ECOLI	Uncharacterized ABC transporter ATP-binding protein YadG	yadG	NA	NA	ATPase-coupled transmembrane transporter activity [GO:0042626]; ATP binding [GO:0005524]	plasma membrane [GO:0005886]	response to X-ray [GO:0010165]	8202364; 9278503; 16738553; 25561288	TRUE	TRUE	FALSE
P00934	14	14	13	21	33	25	0.7495519590446644	2.651197827228098	1.8619083405690502	0.3528525772170715	1.1322438289674093	0.8554600612699498	13.666666666666666	26.333333333333332	0.7801854891514768	3.038397086185092	0.0023784032678514015	0.022484572485775175	Threonine synthase OS=Escherichia coli (strain K12) OX=83333 GN=thrC PE=1 SV=1	THRC_ECOLI	Threonine synthase (TS) (EC 4.2.3.1)	thrC	NA	FUNCTION: Catalyzes the gamma-elimination of phosphate from L-phosphohomoserine and the beta-addition of water to produce L-threonine. To a lesser extent, is able to slowly catalyze the deamination of L-threonine into alpha-ketobutyrate and that of L-serine and 3-chloroalanine into pyruvate. Is also able to rapidly convert vinylglycine to threonine, which proves that the pyridoxal p-quinonoid of …	pyridoxal phosphate binding [GO:0030170]; threonine synthase activity [GO:0004795]	cytosol [GO:0005829]	threonine biosynthetic process [GO:0009088]	6316258; 1630901; 7610040; 9278503; 16738553; 9298646; 9600841; 7907888;	TRUE	TRUE	FALSE
P02358	29	30	35	47	45	58	1.4273490063571252	1.579488103615029	2.2533683449351165	0.47838345930093046	0.5210372289957262	0.6750933131059905	31.333333333333332	50	0.5581713338008825	3.0369810353834508	0.002389604895239322	0.022484572485775175	30S ribosomal protein S6 OS=Escherichia coli (strain K12) OX=83333 GN=rpsF PE=1 SV=1	RS6_ECOLI	30S ribosomal protein S6 (Small ribosomal subunit protein bS6) [Cleaved into: 30S ribosomal protein S6, fully modified isoform; 30S ribosomal protein S6, non-modified isoform]	rpsF	NA	FUNCTION: Binds together with S18 to 16S ribosomal RNA.	mRNA 5'-UTR binding [GO:0048027]; small ribosomal subunit rRNA binding [GO:0070181]; structural constituent of ribosome [GO:0003735]	cytosol [GO:0005829]; cytosolic small ribosomal subunit [GO:0022627]	translation [GO:0006412]	328274; 3528756; 7610040; 9278503; 16738553; 9868784; 9298646; 9600841; 9298644; 10094780; 18723842; 24524803; 12244297; 12809609; 16272117; 27906160; 27906161; 27934701; 28077875	TRUE	TRUE	FALSE
P09348	0	1	0	5	3	5	2.0770411171300793	0.9646228724110852	2.2053225037858377	2.385274054909449	0.9516715833255887	2.547337765907618	0.3333333333333333	4.333333333333333	1.9614278013808852	3.0293490643566754	0.002450813320974168	0.022941633973655097	Motility protein A OS=Escherichia coli (strain K12) OX=83333 GN=motA PE=1 SV=1	MOTA_ECOLI	Motility protein A (Chemotaxis protein MotA)	motA	flaJ	FUNCTION: MotA and MotB comprise the stator element of the flagellar motor complex. Required for rotation of the flagellar motor. Probable transmembrane proton channel. Overexpression of MotA, with or without MotB, restores motility in a pdeH disruption, (a c-di-GMP phosphodiesterase) suggesting there is an interaction (direct or indirect) between the c-di-GMP-binding flagellar brake protein YcgR…	NA	integral component of membrane [GO:0016021]; plasma membrane [GO:0005886]	bacterial-type flagellum-dependent cell motility [GO:0071973]; bacterial-type flagellum-dependent swarming motility [GO:0071978]; chemotaxis [GO:0006935]; ion transport [GO:0006811]	6090403; 9097040; 9278503; 16738553; 3007435; 1719217; 7643400; 15919996; 20303158; 20346719; 19081534	TRUE	TRUE	FALSE
P00490	5	18	16	25	25	23	3.2577667400911237	0.9514361671853471	1.0346338518643121	1.915788771608229	0.4041837880230954	0.4598749246572786	13	24.333333333333332	0.9266158280962009	3.027530564476386	0.0024656077858674305	0.022961762764796174	Maltodextrin phosphorylase OS=Escherichia coli (strain K12) OX=83333 GN=malP PE=1 SV=7	PHSM_ECOLI	Maltodextrin phosphorylase (EC 2.4.1.1)	malP	NA	FUNCTION: Phosphorylase is an important allosteric enzyme in carbohydrate metabolism. Enzymes from different sources differ in their regulatory mechanisms and in their natural substrates. However, all known phosphorylases share catalytic and structural properties.	glycogen phosphorylase activity [GO:0008184]; linear malto-oligosaccharide phosphorylase activity [GO:0102250]; maltodextrin phosphorylase activity [GO:0031220]; pyridoxal phosphate binding [GO:0030170]; SHG alpha-glucan phosphorylase activity [GO:0102499]	cytoplasm [GO:0005737]; cytosol [GO:0005829]	alpha-glucan catabolic process [GO:0030980]; glycogen catabolic process [GO:0005980]	3037809; 9278503; 16397293; 16738553; 3155826; 2845225; 6283313; 6339728; 6986282; 18723842; 9009262; 10220320; 10469642	TRUE	TRUE	FALSE
P25666	0	0	0	2	3	5	1.313592768750223	1.7015682440538882	2.2053225037858377	1.3852740549094489	1.9516715833255887	2.547337765907618	0	3.3333333333333335	1.9614278013808852	3.0140475636032114	0.00257787387876123	0.023375805244638417	Protein HtrL OS=Escherichia coli (strain K12) OX=83333 GN=htrL PE=2 SV=2	HTRL_ECOLI	Protein HtrL	htrL	yibB	NA	NA	NA	NA	8041620; 9278503; 16738553; 2198271; 3287333; 10899145	TRUE	TRUE	FALSE
P64429	0	0	0	4	2	4	1.8577416036493903	1.3893105175961231	1.972479985755943	2.122239649075655	1.536634084046745	2.284303360073824	0	3.3333333333333335	1.981059031065408	3.013498267021186	0.0025825451613317773	0.023375805244638417	Uncharacterized protein YpfJ OS=Escherichia coli (strain K12) OX=83333 GN=ypfJ PE=4 SV=1	YPFJ_ECOLI	Uncharacterized protein YpfJ	ypfJ	NA	NA	NA	integral component of membrane [GO:0016021]	NA	9278503; 16738553	TRUE	TRUE	FALSE
P06709	1	1	1	3	7	8	0.8549708102722721	2.0715144766145897	2.292080001099397	0.8003115541882925	1.9516715833255887	2.132300266628774	1	6	1.6280944680475518	3.0129400738025036	0.0025873000298305736	0.023375805244638417	Bifunctional ligase/repressor BirA OS=Escherichia coli (strain K12) OX=83333 GN=birA PE=1 SV=1	BIRA_ECOLI	Bifunctional ligase/repressor BirA (Biotin operon repressor) (Biotin--[acetyl-CoA-carboxylase] ligase) (EC 6.3.4.15) (Biotin--protein ligase) (Biotin-[acetyl-CoA carboxylase] synthetase)	birA	bioR dhbB	FUNCTION: Acts both as a biotin--[acetyl-CoA-carboxylase] ligase and a biotin-operon repressor. In the presence of ATP, BirA activates biotin to form the BirA-biotinyl-5'-adenylate (BirA-bio-5'-AMP or holoBirA) complex. HoloBirA can either transfer the biotinyl moiety to the biotin carboxyl carrier protein (BCCP) subunit of acetyl-CoA carboxylase, or bind to the biotin operator site and inhibit t…	ATP binding [GO:0005524]; bacterial-type RNA polymerase transcription regulatory region sequence-specific DNA binding [GO:0000984]; biotin-[acetyl-CoA-carboxylase] ligase activity [GO:0004077]; biotin binding [GO:0009374]; DNA binding [GO:0003677]; protein homodimerization activity [GO:0042803]	cytoplasm [GO:0005737]; transcription repressor complex [GO:0017053]	biotin biosynthetic process [GO:0009102]; biotin metabolic process [GO:0006768]; protein biotinylation [GO:0009305]; regulation of transcription, DNA-templated [GO:0006355]	3899863; 3536662; 8265357; 9278503; 16738553; 1311302; 1328157; 6129246; 2667763; 8003500; 12527300; 24189073; 23896299; 1409631; 11353844; 16438984	TRUE	TRUE	FALSE
P0AFB5	0	1	0	1	7	5	0.9288401313453543	2.0715144766145897	2.2053225037858377	0.8003115541882925	1.9516715833255887	2.547337765907618	0.3333333333333333	4.333333333333333	1.7664403011404997	3.005499081780701	0.002651453966299611	0.02383683367722819	Sensory histidine kinase/phosphatase NtrB OS=Escherichia coli (strain K12) OX=83333 GN=glnL PE=1 SV=1	NTRB_ECOLI	Sensory histidine kinase/phosphatase NtrB (EC 2.7.13.3) (EC 3.1.3.-) (Nitrogen regulation protein NR(II)) (Nitrogen regulator II) (NRII)	glnL	glnR ntrB	FUNCTION: Member of the two-component regulatory system NtrB/NtrC, which controls expression of the nitrogen-regulated (ntr) genes in response to nitrogen limitation. Under conditions of nitrogen limitation, NtrB autophosphorylates and transfers the phosphoryl group to NtrC. In the presence of nitrogen, acts as a phosphatase that dephosphorylates and inactivates NtrC. {ECO:0000269|PubMed:10074086…	ATP binding [GO:0005524]; identical protein binding [GO:0042802]; phosphoprotein phosphatase activity [GO:0004721]; phosphorelay sensor kinase activity [GO:0000155]	cytoplasm [GO:0005737]	nitrogen fixation [GO:0009399]; protein autophosphorylation [GO:0046777]; regulation of nitrogen compound metabolic process [GO:0051171]; regulation of transcription, DNA-templated [GO:0006355]	2882477; 8346018; 9278503; 16738553; 6148334; 2865194; 2874557; 3304660; 2574599; 2016302; 7961766; 10074086; 10231487; 15157101	TRUE	TRUE	FALSE
P0AFI5	0	0	0	3	5	2	1.6088337142334062	2.1967598608717194	1.394725087519017	1.8003115541882926	2.536634084046745	1.547337765907618	0	3.3333333333333335	1.9614278013808852	3.0024053797378834	0.002678552268315671	0.023844367251280682	D-alanyl-D-alanine endopeptidase OS=Escherichia coli (strain K12) OX=83333 GN=pbpG PE=1 SV=2	PBP7_ECOLI	D-alanyl-D-alanine endopeptidase (DD-endopeptidase) (EC 3.4.21.-) (Penicillin-binding protein 7) (PBP-7)	pbpG	yohB	FUNCTION: Cell wall formation. May play a specialized role in remodeling the cell wall. Specifically hydrolyzes the DD-diaminopimelate-alanine bonds in high-molecular-mass murein sacculi.	endopeptidase activity [GO:0004175]; serine-type D-Ala-D-Ala carboxypeptidase activity [GO:0009002]	periplasmic space [GO:0042597]	cell wall organization [GO:0071555]; FtsZ-dependent cytokinesis [GO:0043093]; peptidoglycan biosynthetic process [GO:0009252]; peptidoglycan metabolic process [GO:0000270]; regulation of cell shape [GO:0008360]; response to drug [GO:0042493]	9278503; 16738553; 6386470; 7721700; 7925376	TRUE	TRUE	FALSE
P0A894	4	8	4	12	17	11	1.7101675194319217	1.7117837650710999	1.7540147329314564	1.1788231774420226	0.9516715833255887	1.2254096710202556	5.333333333333333	13.333333333333334	1.1186348105959556	2.9883453734821512	0.002804923909511508	0.024847521071575118	RNase adapter protein RapZ OS=Escherichia coli (strain K12) OX=83333 GN=rapZ PE=1 SV=1	RAPZ_ECOLI	RNase adapter protein RapZ	rapZ	yhbJ	FUNCTION: Modulates the synthesis of GlmS, by affecting the processing and stability of the regulatory small RNA GlmZ. When glucosamine-6-phosphate (GlcN6P) concentrations are high in the cell, RapZ binds GlmZ and targets it to cleavage by RNase E. Consequently, GlmZ is inactivated and unable to activate GlmS synthesis. Under low GlcN6P concentrations, RapZ is sequestered and inactivated by an ot…	ATP binding [GO:0005524]; GTP binding [GO:0005525]; identical protein binding [GO:0042802]; molecular adaptor activity [GO:0060090]; RNA binding [GO:0003723]	NA	protein homotetramerization [GO:0051289]; RNA destabilization [GO:0050779]	8025669; 7876255; 9278503; 16738553; 17824929; 19074378; 18723842; 23475961; 23385747	TRUE	TRUE	FALSE
P0ADU2	0	0	2	4	5	5	1.8577416036493903	2.1967598608717194	1.0973133313204675	2.122239649075655	2.536634084046745	0.9623752651864617	0.6666666666666666	4.666666666666667	1.8737496661029538	2.974401659194232	0.0029356053523182835	0.02587892873694176	Probable quinol monooxygenase YgiN OS=Escherichia coli (strain K12) OX=83333 GN=ygiN PE=1 SV=1	YGIN_ECOLI	Probable quinol monooxygenase YgiN (QuMo) (EC 1.-.-.-)	ygiN	NA	FUNCTION: Can oxidize menadiol to menadione. {ECO:0000269|PubMed:15613473}.	catalytic activity [GO:0003824]; oxidoreductase activity [GO:0016491]	cytosol [GO:0005829]	response to acidic pH [GO:0010447]	7568050; 9278503; 16738553; 9868784; 9298646; 9600841; 10493123; 15613473	TRUE	TRUE	FALSE
P22523	18	27	26	32	40	46	1.463574248393743	1.4438433725076782	2.2409980584422464	0.5967781601031609	0.5018686658860685	0.7620766147006307	23.666666666666668	39.333333333333336	0.62024114689662	2.972439178369157	0.0029544374001642033	0.025919122312551657	Chromosome partition protein MukB OS=Escherichia coli (strain K12) OX=83333 GN=mukB PE=1 SV=2	MUKB_ECOLI	Chromosome partition protein MukB (Structural maintenance of chromosome-related protein)	mukB	NA	FUNCTION: Plays a central role in chromosome condensation, segregation and cell cycle progression. Functions as a homodimer, which is essential for chromosome partition. Involved in negative DNA supercoiling in vivo, and by this means organizes and compacts chromosomes. May achieve or facilitate chromosome segregation by condensation of DNA from both sides of a centrally located replisome during …	ATP binding [GO:0005524]; DNA binding [GO:0003677]; GTP binding [GO:0005525]; identical protein binding [GO:0042802]	condensin complex [GO:0000796]; cytosol [GO:0005829]; nucleoid [GO:0009295]	cell division [GO:0051301]; chromosome condensation [GO:0030261]; chromosome segregation [GO:0007059]; DNA replication [GO:0006260]; sister chromatid cohesion [GO:0007062]	1989883; 7988894; 8905232; 9278503; 16738553; 7513784; 20921377; 1464330; 9688555; 10545099; 10660686; 11886550; 12885413; 22380631; 10545328	TRUE	TRUE	FALSE
P0A7X3	23	28	17	48	35	32	2.354219355937307	0.741349760003517	2.046820901483371	0.8300588975823447	0.2636155896403289	0.8368443831026026	22.666666666666668	38.333333333333336	0.6435062901084254	2.968960260837903	0.0029880923671174358	0.025963520280790735	30S ribosomal protein S9 OS=Escherichia coli (strain K12) OX=83333 GN=rpsI PE=1 SV=2	RS9_ECOLI	30S ribosomal protein S9 (Small ribosomal subunit protein uS9)	rpsI	NA	FUNCTION: The C-terminal tail plays a role in the affinity of the 30S P site for different tRNAs. Mutations that decrease this affinity are suppressed in the 70S ribosome. {ECO:0000269|PubMed:15308780}.	RNA binding [GO:0003723]; structural constituent of ribosome [GO:0003735]; tRNA binding [GO:0000049]	cytosol [GO:0005829]; cytosolic small ribosomal subunit [GO:0022627]; small ribosomal subunit [GO:0015935]	translation [GO:0006412]	3884974; 9278503; 16738553; 1091515; 7556101; 4346030; 8524654; 9298644; 15308780; 10094780; 24524803; 12244297; 12809609; 16272117; 27906160; 27906161; 27934701; 28077875	TRUE	TRUE	FALSE
P0ADP2	2	3	1	5	9	9	0.9415452948989065	1.6709118430552266	2.4863763849036484	0.8003115541882929	1.273599678212951	2.284303360073824	2	7.666666666666667	1.4527381974916893	2.943812906975028	0.0032419591677821406	0.027640365486818627	Uncharacterized protein YigI OS=Escherichia coli (strain K12) OX=83333 GN=yigI PE=4 SV=1	YIGI_ECOLI	Uncharacterized protein YigI	yigI	NA	NA	1,4-dihydroxy-2-naphthoyl-CoA thioesterase activity [GO:0061522]	cytosol [GO:0005829]	NA	1379743; 9278503; 16738553; 6397464	TRUE	TRUE	FALSE
P77434	3	4	5	11	11	11	1.8677112801156386	1.739053693725526	1.444794548221244	1.3852740549094489	1.2147059891593825	0.9623752651864617	4	11	1.1874517697517644	2.916519249890149	0.0035396088037702817	0.029897346919287592	Glutamate-pyruvate aminotransferase AlaC OS=Escherichia coli (strain K12) OX=83333 GN=alaC PE=1 SV=1	ALAC_ECOLI	Glutamate-pyruvate aminotransferase AlaC (EC 2.6.1.2)	alaC	yfdZ	FUNCTION: Involved in the biosynthesis of alanine. {ECO:0000269|PubMed:20729367, ECO:0000269|PubMed:21597182}.	L-alanine:2-oxoglutarate aminotransferase activity [GO:0004021]; pyridoxal phosphate binding [GO:0030170]; transaminase activity [GO:0008483]	cytoplasm [GO:0005737]	alanine biosynthetic process [GO:0006523]; D-alanine biosynthetic process [GO:0030632]; L-alanine biosynthetic process from pyruvate [GO:0019272]	9205837; 9278503; 16738553; 17209026; 20729367; 21597182	TRUE	TRUE	FALSE
P00561	32	34	36	47	60	51	1.0363262980538854	2.5120689492770807	1.4800314831155164	0.34087993555099555	0.7531259039435082	0.4533616176986043	34	52.666666666666664	0.5157891523977027	2.9031635264235867	0.0036941369086623183	0.031058114009864673	Bifunctional aspartokinase/homoserine dehydrogenase 1 OS=Escherichia coli (strain K12) OX=83333 GN=thrA PE=1 SV=2	AK1H_ECOLI	Bifunctional aspartokinase/homoserine dehydrogenase 1 (Aspartokinase I/homoserine dehydrogenase I) (AKI-HDI) [Includes: Aspartokinase (EC 2.7.2.4); Homoserine dehydrogenase (EC 1.1.1.3)]	thrA	thrA1 thrA2	NA	aspartate kinase activity [GO:0004072]; ATP binding [GO:0005524]; homoserine dehydrogenase activity [GO:0004412]; NADP binding [GO:0050661]	NA	homoserine biosynthetic process [GO:0009090]; lysine biosynthetic process via diaminopimelate [GO:0009089]; threonine biosynthetic process [GO:0009088]	7003595; 1630901; 7610040; 9278503; 16738553; 6277952; 2410621; 387092; 6298218; 390305	TRUE	TRUE	FALSE
P0A7J0	0	0	0	4	3	2	1.8577416036493903	1.7015682440538882	1.394725087519017	2.122239649075655	1.9516715833255887	1.547337765907618	0	3	1.8737496661029538	2.8602134034254028	0.004233560169487301	0.03478798763705401	3,4-dihydroxy-2-butanone 4-phosphate synthase OS=Escherichia coli (strain K12) OX=83333 GN=ribB PE=1 SV=1	RIBB_ECOLI	3,4-dihydroxy-2-butanone 4-phosphate synthase (DHBP synthase) (EC 4.1.99.12)	ribB	htrP	FUNCTION: Catalyzes the conversion of D-ribulose 5-phosphate to formate and 3,4-dihydroxy-2-butanone 4-phosphate.	3,4-dihydroxy-2-butanone-4-phosphate synthase activity [GO:0008686]; identical protein binding [GO:0042802]; magnesium ion binding [GO:0000287]; manganese ion binding [GO:0030145]	cytosol [GO:0005829]; plasma membrane [GO:0005886]	riboflavin biosynthetic process [GO:0009231]	1917833; 1314093; 1597419; 9278503; 16738553; 11687623; 11342130	TRUE	TRUE	FALSE
P0A951	0	0	2	3	4	6	1.6088337142334062	1.9648217592743307	1.3751562010509157	1.8003115541882926	2.273599678212951	1.1847676865229098	0.6666666666666666	4.333333333333333	1.7528929729747178	2.857197752475201	0.004273994676892993	0.03496204654611565	Spermidine N(1)-acetyltransferase OS=Escherichia coli (strain K12) OX=83333 GN=speG PE=1 SV=2	ATDA_ECOLI	Spermidine N(1)-acetyltransferase (SAT) (EC 2.3.1.57) (Spermidine/spermine N(1)-acetyltransferase) (SSAT)	speG	NA	FUNCTION: Involved in the protection against polyamine toxicity by regulating their concentration (PubMed:7642535, PubMed:10986239). Catalyzes the transfer of an acetyl group from acetyl coenzyme A (AcCoA) to the primary amino groups of spermidine to yield N(1)- and N(8)-acetylspermidine (PubMed:8077207, PubMed:7052085, PubMed:6297970). It can also use spermine, but not putrescine (PubMed:7052085…	diamine N-acetyltransferase activity [GO:0004145]; identical protein binding [GO:0042802]; magnesium ion binding [GO:0000287]	cytoplasm [GO:0005737]; protein-containing complex [GO:0032991]	polyamine catabolic process [GO:0006598]	8077207; 9097039; 9278503; 16738553; 7052085; 6297970; 2061318; 7642535; 10986239; 30562360; 33826189; 23908034; 31205017	TRUE	TRUE	FALSE
P0AF18	0	0	2	4	4	5	1.8577416036493903	1.9648217592743307	1.0973133313204675	2.122239649075655	2.273599678212951	0.9623752651864617	0.6666666666666666	4.333333333333333	1.7860715308250226	2.8404921338016487	0.00450439838539987	0.036541980420669855	N-acetylglucosamine-6-phosphate deacetylase OS=Escherichia coli (strain K12) OX=83333 GN=nagA PE=1 SV=1	NAGA_ECOLI	N-acetylglucosamine-6-phosphate deacetylase (GlcNAc 6-P deacetylase) (EC 3.5.1.25)	nagA	NA	FUNCTION: Involved in the first step in the biosynthesis of amino-sugar-nucleotides. Catalyzes the hydrolysis of the N-acetyl group of N-acetylglucosamine-6-phosphate (GlcNAc-6-P) to yield glucosamine 6-phosphate and acetate. In vitro, can also hydrolyze substrate analogs such as N-thioacetyl-D-glucosamine-6-phosphate, N-trifluoroacetyl-D-glucosamine-6-phosphate, N-acetyl-D-glucosamine-6-sulfate,…	N-acetylgalactosamine-6-phosphate deacetylase activity [GO:0047419]; N-acetylglucosamine-6-phosphate deacetylase activity [GO:0008448]; zinc ion binding [GO:0008270]	NA	carbohydrate metabolic process [GO:0005975]; N-acetylglucosamine catabolic process [GO:0006046]; N-acetylneuraminate catabolic process [GO:0019262]; protein homotetramerization [GO:0051289]	2668691; 2190615; 8905232; 9278503; 16738553; 4861885; 8349539; 9143339; 10771446; 12813061; 17567047; 16630633; 17567048	TRUE	TRUE	FALSE
P0A898	0	0	0	2	2	5	1.313592768750223	1.3893105175961231	2.2053225037858377	1.3852740549094489	1.536634084046745	2.547337765907618	0	3	1.8230819682879373	2.83376548117628	0.004600307874054472	0.03707110529272559	Endoribonuclease YbeY OS=Escherichia coli (strain K12) OX=83333 GN=ybeY PE=1 SV=1	YBEY_ECOLI	Endoribonuclease YbeY (EC 3.1.-.-)	ybeY	NA	FUNCTION: Single strand-specific metallo-endoribonuclease involved in late-stage 70S ribosome quality control and in maturation of the 3' terminus of the 16S rRNA. Acts together with the RNase R to eliminate defective 70S ribosomes, but not properly matured 70S ribosomes or individual subunits, by a process mediated specifically by the 30S ribosomal subunit. Involved in the processing of 16S, 23S…	endoribonuclease activity, producing 3'-phosphomonoesters [GO:0016892]; metalloendopeptidase activity [GO:0004222]; nickel cation binding [GO:0016151]; zinc ion binding [GO:0008270]	cytoplasm [GO:0005737]	endonucleolytic cleavage involved in rRNA processing [GO:0000478]; maturation of SSU-rRNA [GO:0030490]; response to heat [GO:0009408]; ribosomal small subunit biogenesis [GO:0042274]; ribosome biogenesis [GO:0042254]; rRNA processing [GO:0006364]; transcription antitermination [GO:0031564]; translation [GO:0006412]	8905232; 9278503; 16738553; 16818608; 19181801; 20639334; 20807199; 23273979; 16511207	TRUE	TRUE	FALSE
P0ABH0	3	2	1	3	10	11	-0.18102125631348784	2.2484239510749338	2.8392408407866707	-0.19968844581170747	1.8261407012417297	2.547337765907618	2	8	1.39126334044588	2.8328519660662423	0.004613474557354617	0.03707110529272559	Cell division protein FtsA OS=Escherichia coli (strain K12) OX=83333 GN=ftsA PE=1 SV=1	FTSA_ECOLI	Cell division protein FtsA	ftsA	divA	FUNCTION: Essential cell division protein that assists in the assembly of the Z ring (PubMed:11847116). May serve as the principal membrane anchor for the Z ring (PubMed:15752196). Also required for the recruitment to the septal ring of the downstream cell division proteins FtsK, FtsQ, FtsL, FtsI and FtsN (PubMed:9282742, PubMed:9495771, PubMed:9603865, PubMed:9882666, PubMed:10027987, PubMed:247…	ATP binding [GO:0005524]; identical protein binding [GO:0042802]	cell division site [GO:0032153]; cytoplasmic side of plasma membrane [GO:0009898]; cytosol [GO:0005829]	cell division [GO:0051301]; FtsZ-dependent cytokinesis [GO:0043093]	6094474; 2995680; 2846985; 1630901; 9278503; 16738553; 2228979; 3000876; 2203741; 8955398; 8917533; 9282742; 9495771; 9603865; 9882666; 10027987; 11053380; 11847116; 15752196; 17501933; 22328664; 24750258	TRUE	TRUE	FALSE
P77611	0	1	3	5	6	6	2.0770411171300793	1.843191846794919	0.9584936286791591	2.385274054909449	1.7590265053831926	0.7697301872440658	1.3333333333333333	5.666666666666667	1.6380102491789024	2.816734111542596	0.004851467078774825	0.03864150971515387	Ion-translocating oxidoreductase complex subunit C OS=Escherichia coli (strain K12) OX=83333 GN=rsxC PE=1 SV=1	RSXC_ECOLI	Ion-translocating oxidoreductase complex subunit C (EC 7.-.-.-) (Rsx electron transport complex subunit C)	rsxC	rnfC ydgN	FUNCTION: Part of a membrane-bound complex that couples electron transfer with translocation of ions across the membrane (By similarity). Required to maintain the reduced state of SoxR. Probably transfers electron from NAD(P)H to SoxR (PubMed:12773378). {ECO:0000255|HAMAP-Rule:MF_00461, ECO:0000269|PubMed:12773378}.	4 iron, 4 sulfur cluster binding [GO:0051539]; electron transfer activity [GO:0009055]; metal ion binding [GO:0046872]	plasma membrane [GO:0005886]	NA	9097039; 9278503; 16738553; 12773378	TRUE	TRUE	FALSE
P0ABA0	15	7	6	13	23	21	-0.7702572361186414	2.8250865072355524	2.8156042750315953	-0.3923335237541032	1.536634084046745	1.6144519617661548	9.333333333333334	19	0.9195841740195989	2.811946118939024	0.004924275136899025	0.038969176089862466	ATP synthase subunit b OS=Escherichia coli (strain K12) OX=83333 GN=atpF PE=1 SV=1	ATPF_ECOLI	ATP synthase subunit b (ATP synthase F(0) sector subunit b) (ATPase subunit I) (F-type ATPase subunit b) (F-ATPase subunit b)	atpF	papF uncF	FUNCTION: F(1)F(0) ATP synthase produces ATP from ADP in the presence of a proton or sodium gradient. F-type ATPases consist of two structural domains, F(1) containing the extramembraneous catalytic core and F(0) containing the membrane proton channel, linked together by a central stalk and a peripheral stalk. During catalysis, ATP synthesis in the catalytic domain of F(1) is coupled via a rotary…	proton-transporting ATPase activity, rotational mechanism [GO:0046961]; proton-transporting ATP synthase activity, rotational mechanism [GO:0046933]	integral component of membrane [GO:0016021]; plasma membrane [GO:0005886]; proton-transporting ATP synthase complex, coupling factor F(o) [GO:0045263]	NA	6395859; 6272190; 6277311; 6278247; 6301339; 2861200; 7686882; 9278503; 16738553; 6458296; 1682301; 16079137; 10336456	TRUE	TRUE	FALSE
P43329	0	2	0	7	3	4	2.457642296237178	0.4075314937255868	1.972479985755943	2.8003115541882924	0.3667090826044324	2.284303360073824	0.6666666666666666	4.666666666666667	1.8171079989555163	2.7930207096574056	0.005221834870657565	0.0405660817658018	ATP-dependent RNA helicase HrpA OS=Escherichia coli (strain K12) OX=83333 GN=hrpA PE=1 SV=3	HRPA_ECOLI	ATP-dependent RNA helicase HrpA (EC 3.6.4.13)	hrpA	NA	FUNCTION: Not yet known.	ATP binding [GO:0005524]; ATP hydrolysis activity [GO:0140603]; helicase activity [GO:0004386]; RNA binding [GO:0003723]; RNA helicase activity [GO:0003724]	NA	maturation of SSU-rRNA from tricistronic rRNA transcript (SSU-rRNA, 5.8S rRNA, LSU-rRNA) [GO:0000462]; mRNA processing [GO:0006397]; RNA modification [GO:0009451]	7899078; 9097039; 9278503; 16738553	TRUE	TRUE	FALSE
P23305	0	3	2	2	10	7	1.313592768750223	1.8778732179701303	1.6252868148892783	1.3852740549094489	1.411103201962886	1.3774127644653056	1.6666666666666667	6.333333333333333	1.39126334044588	2.780953526629205	0.005419949541490359	0.041883524967431876	Uncharacterized protein YigA OS=Escherichia coli (strain K12) OX=83333 GN=yigA PE=4 SV=1	YIGA_ECOLI	Uncharacterized protein YigA	yigA	NA	NA	NA	NA	NA	2254268; 1379743; 9278503; 16738553	TRUE	TRUE	FALSE
P09030	6	7	9	9	23	17	0.4905888821484916	2.8250865072355524	1.498620878679403	0.31488472701805126	1.536634084046745	0.8103721717414117	7.333333333333333	16.333333333333332	0.887296994268736	2.7795352463250422	0.005443674560610452	0.04188861441554483	Exodeoxyribonuclease III OS=Escherichia coli (strain K12) OX=83333 GN=xthA PE=1 SV=4	EX3_ECOLI	Exodeoxyribonuclease III (EXO III) (Exonuclease III) (EC 3.1.11.2) (AP endonuclease VI)	xthA	xth	FUNCTION: Major apurinic-apyrimidinic endonuclease of E.coli. It removes the damaged DNA at cytosines and guanines by cleaving on the 3'-side of the AP site by a beta-elimination reaction. It exhibits 3'-5'-exonuclease, 3'-phosphomonoesterase, 3'-repair diesterase and ribonuclease H activities.	DNA binding [GO:0003677]; endonuclease activity [GO:0004519]; exodeoxyribonuclease III activity [GO:0008853]; exonuclease activity [GO:0004527]; metal ion binding [GO:0046872]	cytosol [GO:0005829]	cellular response to DNA damage stimulus [GO:0006974]; DNA repair [GO:0006281]	3049539; 9097039; 9278503; 16738553; 8948651; 9298644; 7885481	TRUE	TRUE	FALSE
P0AEE1	2	0	0	4	8	2	0.6377556925437158	2.7787906788068653	1.394725087519017	0.537277148354499	3.121596584767901	1.547337765907618	0.6666666666666666	4.666666666666667	1.7354038330100061	2.777788871922726	0.005473016715918983	0.04193670192451001	Inner membrane lipoprotein DcrB OS=Escherichia coli (strain K12) OX=83333 GN=dcrB PE=1 SV=1	DCRB_ECOLI	Inner membrane lipoprotein DcrB	dcrB	yhhR	FUNCTION: Plays a role in cell envelope biogenesis, maintenance of cell envelope integrity and membrane homeostasis (PubMed:30368949, PubMed:33431434). Essential for lipoprotein maturation under conditions where membrane fluidity may be altered (PubMed:33431434). {ECO:0000269|PubMed:30368949, ECO:0000269|PubMed:33431434}.; FUNCTION: (Microbial infection) Involved in phage C1 and phage C6 infectio…	NA	periplasmic space [GO:0042597]	NA	8041620; 9278503; 16738553; 8752353; 12558182; 30368949; 33431434	TRUE	TRUE	FALSE
P75823	2	1	2	4	7	9	0.6377556925437158	2.0715144766145897	2.0649258994197255	0.537277148354499	1.9516715833255887	1.6993408593526678	1.6666666666666667	6.666666666666667	1.3960965303442519	2.7563833853575797	0.005844444871870404	0.04440799952852156	Low specificity L-threonine aldolase OS=Escherichia coli (strain K12) OX=83333 GN=ltaE PE=1 SV=1	LTAE_ECOLI	Low specificity L-threonine aldolase (Low specificity L-TA) (EC 4.1.2.48)	ltaE	ybjU	FUNCTION: Catalyzes the cleavage of L-allo-threonine and L-threonine to glycine and acetaldehyde. L-threo-phenylserine and L-erythro-phenylserine are also good substrates.	identical protein binding [GO:0042802]; L-allo-threonine aldolase activity [GO:0008732]; phenylserine aldolase activity [GO:0050179]; pyridoxal phosphate binding [GO:0030170]	cytosol [GO:0005829]	glycine biosynthetic process [GO:0006545]; threonine catabolic process [GO:0006567]	9692922; 8905232; 9278503; 16738553	TRUE	TRUE	FALSE
P39838	0	2	1	2	6	7	1.313592768750223	1.3642382744223138	2.0823898519205035	1.3852740549094489	1.1740640046620365	1.9623752651864619	1	5	1.5072377749193158	2.748314815184048	0.0059902462492029546	0.04532619661896902	Phosphotransferase RcsD OS=Escherichia coli (strain K12) OX=83333 GN=rcsD PE=1 SV=3	RCSD_ECOLI	Phosphotransferase RcsD (EC 2.7.2.-) (Phosphotransfer intermediate RcsD)	rcsD	yojN yojP yojQ	FUNCTION: Component of the Rcs signaling system, which controls transcription of numerous genes. RcsD is a phosphotransfer intermediate between the sensor kinase RcsC and the response regulator RcsB. It acquires a phosphoryl group from RcsC and transfers it to RcsB. The system controls expression of genes involved in colanic acid capsule synthesis, biofilm formation and cell division. {ECO:000025…	ATP binding [GO:0005524]; histidine phosphotransfer kinase activity [GO:0009927]; phosphorelay sensor kinase activity [GO:0000155]; phosphotransferase activity, carboxyl group as acceptor [GO:0016774]	integral component of plasma membrane [GO:0005887]; plasma membrane [GO:0005886]	phosphorelay signal transduction system [GO:0000160]; protein autophosphorylation [GO:0046777]	9097040; 9278503; 16738553; 2404948; 7984428; 10564486; 11758943; 11309126; 13129944; 14651646; 15476819	TRUE	TRUE	FALSE
P77552	0	3	4	6	10	6	2.2753095902581233	1.8778732179701303	0.5886300534081378	2.607666476245897	1.411103201962886	0.44780209235670365	2.3333333333333335	7.333333333333333	1.4888572568551621	2.7376869321126	0.006187294526235033	0.046430276279515785	Uncharacterized protein YdhQ OS=Escherichia coli (strain K12) OX=83333 GN=ydhQ PE=4 SV=1	YDHQ_ECOLI	Uncharacterized protein YdhQ	ydhQ	NA	NA	NA	NA	cellular response to DNA damage stimulus [GO:0006974]	9023191; 9097039; 9278503; 16738553; 25316676	TRUE	TRUE	FALSE
P75828	0	0	0	3	2	3	1.6088337142334062	1.3893105175961231	1.7082000867557912	1.8003115541882926	1.536634084046745	1.9623752651864619	0	2.6666666666666665	1.7664403011404999	2.717209159234301	0.006583498852323082	0.048798505778851906	Uncharacterized protein YbjD OS=Escherichia coli (strain K12) OX=83333 GN=ybjD PE=4 SV=1	YBJD_ECOLI	Uncharacterized protein YbjD	ybjD	NA	NA	ATP binding [GO:0005524]	NA	DNA synthesis involved in DNA repair [GO:0000731]; double-strand break repair [GO:0006302]	8905232; 9278503; 16738553	TRUE	TRUE	FALSE
P0ACB0	5	4	3	12	7	13	1.3979560647280103	0.8457780306788699	2.445056845970367	0.9157887716082288	0.6297434884382261	1.7697301872440658	4	10.666666666666666	1.1050874824301735	2.7070747121780325	0.006787897942252884	0.04950531190012546	Replicative DNA helicase OS=Escherichia coli (strain K12) OX=83333 GN=dnaB PE=1 SV=1	DNAB_ECOLI	Replicative DNA helicase (EC 3.6.4.12)	dnaB	groP grpA	FUNCTION: Participates in initiation and elongation during chromosome replication; it exhibits DNA-dependent ATPase activity and contains distinct active sites for ATP binding, DNA binding, and interaction with DnaC protein, primase, and other prepriming proteins.	ATP binding [GO:0005524]; ATP hydrolysis activity [GO:0140603]; DNA binding [GO:0003677]; DNA helicase activity [GO:0003678]; helicase activity [GO:0004386]; identical protein binding [GO:0042802]	cytosol [GO:0005829]; primosome complex [GO:1990077]	DNA replication [GO:0006260]; DNA replication, synthesis of RNA primer [GO:0006269]; DNA unwinding involved in DNA replication [GO:0006268]; response to ionizing radiation [GO:0010212]	6323420; 8265357; 9278503; 16738553; 9298644; 20005847; 10404597	TRUE	TRUE	FALSE
P77804	2	1	1	10	7	2	2.0599842703889735	2.0715144766145897	0.5533521702406577	1.6747806721044338	1.9516715833255887	0.547337765907618	1.3333333333333333	6.333333333333333	1.39126334044588	2.7047999381842165	0.0068345537581128695	0.049646198498931884	Protein YdgA OS=Escherichia coli (strain K12) OX=83333 GN=ydgA PE=1 SV=1	YDGA_ECOLI	Protein YdgA	ydgA	NA	NA	identical protein binding [GO:0042802]	plasma membrane [GO:0005886]	NA	9097039; 9278503; 16738553; 16079137	TRUE	TRUE	FALSE
P33940	0	0	0	2	2	4	1.313592768750223	1.3893105175961231	1.972479985755943	1.3852740549094489	1.536634084046745	2.284303360073824	0	2.6666666666666665	1.735403833010006	2.69933379071293	0.006947845147619385	0.04987069876710199	Malate:quinone oxidoreductase OS=Escherichia coli (strain K12) OX=83333 GN=mqo PE=1 SV=2	MQO_ECOLI	Malate:quinone oxidoreductase (EC 1.1.5.4) (MQO) (Malate dehydrogenase [quinone])	mqo	yojH	NA	flavin adenine dinucleotide binding [GO:0050660]; malate dehydrogenase (menaquinone) activity [GO:0052589]; malate dehydrogenase (quinone) activity [GO:0008924]; oxidoreductase activity [GO:0016491]	cytoplasm [GO:0005737]; cytoplasmic side of plasma membrane [GO:0009898]; cytosol [GO:0005829]	tricarboxylic acid cycle [GO:0006099]	9097040; 9278503; 16738553; 10809701	TRUE	TRUE	FALSE
P0AD57	1	0	0	10	5	0	2.476213183520859	2.1967598608717194	0	2.2597431728255897	2.536634084046745	0	0.3333333333333333	5	1.598792418957445	2.6979422450959203	0.0069769543961168004	0.04988247709979571	Octaprenyl diphosphate synthase OS=Escherichia coli (strain K12) OX=83333 GN=ispB PE=1 SV=1	ISPB_ECOLI	Octaprenyl diphosphate synthase (EC 2.5.1.90) (All-trans-octaprenyl-diphosphate synthase) (Octaprenyl pyrophosphate synthase) (OPP synthase)	ispB	cel yhbD	FUNCTION: Supplies octaprenyl diphosphate, the precursor for the side chain of the isoprenoid quinones ubiquinone and menaquinone. {ECO:0000269|PubMed:8037730}.	identical protein binding [GO:0042802]; metal ion binding [GO:0046872]; octaprenyl pyrophosphate synthase activity [GO:0106350]; prenyltransferase activity [GO:0004659]	cytosol [GO:0005829]	isoprenoid biosynthetic process [GO:0008299]; polyprenol biosynthetic process [GO:0016094]; ubiquinone biosynthetic process [GO:0006744]	8312607; 9278503; 16738553; 2670911; 8037730	TRUE	TRUE	FALSE
P0A9L8	7	8	10	15	19	17	1.3639801914424732	2.025416878062858	1.275424225204063	0.8003115541882925	1.103674676770639	0.6728686479914769	8.333333333333334	17	0.8589516263168028	2.6932358302219677	0.00707621969221494	0.05039378416102874	Pyrroline-5-carboxylate reductase OS=Escherichia coli (strain K12) OX=83333 GN=proC PE=1 SV=1	P5CR_ECOLI	Pyrroline-5-carboxylate reductase (P5C reductase) (P5CR) (EC 1.5.1.2) (PCA reductase)	proC	NA	FUNCTION: Catalyzes the reduction of 1-pyrroline-5-carboxylate (PCA) to L-proline. Does not catalyze the reverse reaction. {ECO:0000255|HAMAP-Rule:MF_01925, ECO:0000269|PubMed:12133, ECO:0000269|PubMed:6296787}.	identical protein binding [GO:0042802]; pyrroline-5-carboxylate reductase activity [GO:0004735]	cytosol [GO:0005829]	L-proline biosynthetic process [GO:0055129]	6296787; 9278503; 16738553; 12133	TRUE	FALSE	FALSE
P43671	7	6	2	22	5	12	2.395843651856036	-0.3605931411472305	2.621251129868627	1.3238735102453056	-0.27072083801085917	2.0778524826063975	5	13	1.043668384946948	2.6884324756693148	0.007178835320673326	0.050924863056026407	Intermembrane transport protein PqiB OS=Escherichia coli (strain K12) OX=83333 GN=pqiB PE=1 SV=2	PQIB_ECOLI	Intermembrane transport protein PqiB (Paraquat-inducible protein B)	pqiB	pqi5B	FUNCTION: Component of a transport pathway that contributes to membrane integrity (PubMed:27795327). May directly span the intermembrane space, facilitating the transport of substrates across the periplasm (Probable). {ECO:0000269|PubMed:27795327, ECO:0000305|PubMed:28388411}.	identical protein binding [GO:0042802]	integral component of membrane [GO:0016021]; outer membrane-bounded periplasmic space [GO:0030288]; plasma membrane [GO:0005886]	intermembrane lipid transfer [GO:0120009]	8905232; 9278503; 16738553; 7751275; 27795327; 28388411	TRUE	FALSE	FALSE
P63883	0	0	0	6	2	1	2.2753095902581233	1.3893105175961231	0.9862093549504537	2.607666476245897	1.536634084046745	0.9623752651864618	0	3	1.7022252751597011	2.6851576423053363	0.007249560372313039	0.05122646551019642	N-acetylmuramoyl-L-alanine amidase AmiC OS=Escherichia coli (strain K12) OX=83333 GN=amiC PE=1 SV=1	AMIC_ECOLI	N-acetylmuramoyl-L-alanine amidase AmiC (EC 3.5.1.28)	amiC	ygdN	FUNCTION: Cell-wall hydrolase involved in septum cleavage during cell division. Can also act as powerful autolysin in the presence of murein synthesis inhibitors. {ECO:0000269|PubMed:11454209, ECO:0000269|PubMed:18390656}.	N-acetylmuramoyl-L-alanine amidase activity [GO:0008745]	outer membrane-bounded periplasmic space [GO:0030288]; periplasmic space [GO:0042597]	cell wall organization [GO:0071555]; FtsZ-dependent cytokinesis [GO:0043093]; peptidoglycan catabolic process [GO:0009253]	9278503; 16738553; 11454209; 17218314; 12787347; 18390656	TRUE	FALSE	FALSE
P62399	71	88	85	133	97	100	3.3046757888208345	0.42065713547515954	0.9156588033964994	0.6964757432037528	0.0906479964743989	0.19432199323615842	81.33333333333333	110	0.3271485776381034	2.6794778232900875	0.007373708745983254	0.05190176388645577	50S ribosomal protein L5 OS=Escherichia coli (strain K12) OX=83333 GN=rplE PE=1 SV=2	RL5_ECOLI	50S ribosomal protein L5 (Large ribosomal subunit protein uL5)	rplE	NA	FUNCTION: This is 1 of the proteins that binds and probably mediates the attachment of the 5S RNA into the large ribosomal subunit, where it forms part of the central protuberance. Its 5S rRNA binding is significantly enhanced in the presence of L18. {ECO:0000269|PubMed:354687, ECO:0000269|PubMed:7038683, ECO:0000269|PubMed:8925931}.; FUNCTION: In the 70S ribosome in the initiation state (PubMed:…	5S rRNA binding [GO:0008097]; RNA binding [GO:0003723]; structural constituent of ribosome [GO:0003735]; tRNA binding [GO:0000049]	cytosol [GO:0005829]; cytosolic large ribosomal subunit [GO:0022625]	ribosomal large subunit assembly [GO:0000027]; translation [GO:0006412]	6222285; 9278503; 16738553; 791672; 6262737; 354687; 7038683; 8524654; 8925931; 9298644; 10094780; 18223068; 18723842; 24524803; 12809609; 12859903; 16272117; 25310980; 24844575; 27906160; 27906161; 27934701; 28077875	TRUE	FALSE	FALSE
P03004	8	11	9	12	24	20	0.5665144326232459	2.093263198937178	1.9685972964733802	0.3308262708870726	1.010565272379157	1.0327645930778597	9.333333333333334	18.666666666666668	0.7913853787813631	2.672193510610832	0.007535717824690003	0.05263409065245017	Chromosomal replication initiator protein DnaA OS=Escherichia coli (strain K12) OX=83333 GN=dnaA PE=1 SV=2	DNAA_ECOLI	Chromosomal replication initiator protein DnaA	dnaA	NA	FUNCTION: Plays a key role in the initiation and regulation of chromosomal replication. Binds in an ATP-dependent fashion to the origin of replication (oriC) to initiate formation of the DNA replication initiation complex exactly once per cell cycle. Binds the DnaA box (consensus sequence 5'-TTATC[CA]A[CA]A-3'); subsequent binding of DNA polymerase III subunits leads to replisome formation. The D…	ATP binding [GO:0005524]; DNA binding [GO:0003677]; DNA replication origin binding [GO:0003688]; identical protein binding [GO:0042802]; sequence-specific DNA binding [GO:0043565]	cytoplasmic side of plasma membrane [GO:0009898]; cytosol [GO:0005829]; plasma membrane [GO:0005886]	DNA replication [GO:0006260]; DNA replication initiation [GO:0006270]; negative regulation of DNA replication [GO:0008156]; regulation of DNA replication [GO:0006275]	6296774; 6234204; 7686882; 9278503; 16738553; 6329723; 2558436; 9298644; 9242693; 16077105; 17699754; 18977760; 27484197; 12682358;	TRUE	FALSE	FALSE
P09169	31	10	3	32	33	9	-0.4605249194494057	3.392867586198443	1.6842852790424574	-0.1552943264532539	1.5797028059386307	1.284303360073824	14.666666666666666	24.666666666666668	0.9029039465197336	2.6654113872510683	0.007689419359690837	0.05329765479846779	Protease 7 OS=Escherichia coli (strain K12) OX=83333 GN=ompT PE=1 SV=1	OMPT_ECOLI	Protease 7 (EC 3.4.23.49) (Omptin) (Outer membrane protein 3B) (Protease A) (Protease VII)	ompT	NA	FUNCTION: Protease that can cleave T7 RNA polymerase, ferric enterobactin receptor protein (FEP), antimicrobial peptide protamine and other proteins. This protease has a specificity for paired basic residues. {ECO:0000269|PubMed:9683502}.	aspartic-type endopeptidase activity [GO:0004190]; endopeptidase activity [GO:0004175]; serine-type endopeptidase activity [GO:0004252]	cell outer membrane [GO:0009279]; integral component of membrane [GO:0016021]; intrinsic component of cell outer membrane [GO:0031230]	proteolysis [GO:0006508]	3278297; 3056908; 9278503; 16738553; 8905232; 9629924; 9683502; 10651827; 11576541; 11566868	TRUE	FALSE	FALSE
P77293	0	0	0	1	3	4	0.9288401313453543	1.7015682440538882	1.972479985755943	0.8003115541882925	1.9516715833255887	2.284303360073824	0	2.6666666666666665	1.6787621658625684	2.6574788343627422	0.00787275338221768	0.054360913087860493	Prophage bactoprenol glucosyl transferase homolog OS=Escherichia coli (strain K12) OX=83333 GN=yfdH PE=1 SV=1	GTRB_ECOLI	Prophage bactoprenol glucosyl transferase homolog (EC 2.4.1.-) (Bactoprenol glucosyl transferase homolog from prophage CPS-53)	yfdH	NA	FUNCTION: Involved in O antigen modification. Catalyzes the transfer of the glucose residue from UDP-glucose to a lipid carrier (By similarity). {ECO:0000250}.	glycosyltransferase activity [GO:0016757]	integral component of membrane [GO:0016021]; plasma membrane [GO:0005886]	NA	9205837; 9278503; 16738553; 15919996	TRUE	FALSE	FALSE
P0AES6	51	57	67	76	85	82	1.3936153932278907	2.141215263759407	1.0609650782190159	0.366658376742102	0.5199553429001142	0.2499518552830471	58.333333333333336	81	0.37885519164175446	2.6533839048618995	0.007968917835047407	0.05479349851822094	DNA gyrase subunit B OS=Escherichia coli (strain K12) OX=83333 GN=gyrB PE=1 SV=2	GYRB_ECOLI	DNA gyrase subunit B (EC 5.6.2.2) (Type IIA topoisomerase subunit GyrB)	gyrB	acrB cou himB hisU nalC parA pcbA	FUNCTION: DNA gyrase negatively supercoils closed circular double-stranded DNA in an ATP-dependent manner to maintain chromosomes in an underwound state (PubMed:186775, PubMed:3031051, PubMed:1323022, PubMed:8248233, PubMed:7811004, PubMed:8621650, PubMed:9657678, PubMed:12051842, PubMed:12051843, PubMed:18642932, PubMed:19060136, PubMed:19965760, PubMed:22457353, PubMed:23294697, PubMed:20356737…	ATPase, acting on DNA [GO:0008094]; ATP binding [GO:0005524]; DNA binding [GO:0003677]; DNA negative supercoiling activity [GO:0034335]; DNA topoisomerase type II (double strand cut, ATP-hydrolyzing) activity [GO:0003918]; metal ion binding [GO:0046872]	chromosome [GO:0005694]; cytoplasm [GO:0005737]; cytosol [GO:0005829]; DNA topoisomerase type II (double strand cut, ATP-hydrolyzing) complex [GO:0009330]	DNA-dependent DNA replication [GO:0006261]; DNA topological change [GO:0006265]; response to antibiotic [GO:0046677]; response to drug [GO:0042493]; transcription, DNA-templated [GO:0006351]	3020376; 3029692; 9148951; 7686882; 9278503; 16397293; 16738553; 6089112; 3029031; 2174443; 186775; 337300; 3031051; 1846808; 1323022; 8248233; 7811004; 8621650; 8962066; 9298644; 9334322; 9657678; 12051842; 12051843; 16332690; 17400739; 18642932; 19060136; 19965760; 22457353; 22457352; 1656869; 23294697; 1646964; 8635474; 9144789; 9245398; 10734094; 12044152; 20356737; 20675723; 22731783; 233522…	TRUE	FALSE	FALSE
P31224	1	0	1	7	3	3	1.9182618017102233	1.7015682440538882	0.9723419956665064	1.8003115541882926	1.9516715833255887	0.9623752651864618	0.6666666666666666	4.333333333333333	1.5714528009001143	2.6512917642850407	0.008018454087480448	0.05479349851822094	Multidrug efflux pump subunit AcrB OS=Escherichia coli (strain K12) OX=83333 GN=acrB PE=1 SV=1	ACRB_ECOLI	Multidrug efflux pump subunit AcrB (AcrAB-TolC multidrug efflux pump subunit AcrB) (Acridine resistance protein B)	acrB	acrE	FUNCTION: AcrA-AcrB-AcrZ-TolC is a drug efflux protein complex with broad substrate specificity that uses the proton motive force to export substrates. {ECO:0000269|PubMed:16915237, ECO:0000269|PubMed:16946072, ECO:0000269|PubMed:17194213, ECO:0000269|PubMed:23010927}.; FUNCTION: (Microbial infection) Involved in contact-dependent growth inhibition (CDI), acts downstream of BamA, the receptor for…	efflux transmembrane transporter activity [GO:0015562]; identical protein binding [GO:0042802]; xenobiotic transmembrane transporter activity [GO:0042910]	efflux pump complex [GO:1990281]; integral component of plasma membrane [GO:0005887]; membrane [GO:0016020]; outer membrane-bounded periplasmic space [GO:0030288]; plasma membrane [GO:0005886]	NA	8407802; 9278503; 16738553; 7651136; 10920254; 15228545; 16079137; 15919996; 18761695; 23010927; 12374972; 12738864; 16915237; 16946072; 17194213	TRUE	FALSE	FALSE
P76372	13	6	10	21	16	19	0.9451950444371724	2.0493734198397857	1.5970591718185634	0.45238825076798594	1.2317795025183238	0.8248717414365269	9.666666666666666	18.666666666666668	0.8363464982409455	2.650977451718275	0.008025919937140292	0.05479349851822094	Chain length determinant protein OS=Escherichia coli (strain K12) OX=83333 GN=wzzB PE=1 SV=2	WZZB_ECOLI	Chain length determinant protein (Polysaccharide antigen chain regulator)	wzzB	cld rol wzz	FUNCTION: Confers a modal distribution of chain length on the O-antigen component of lipopolysaccharide (LPS). Gives rise to a reduced number of short chain molecules and increases in numbers of longer molecules.	protein tyrosine kinase activity [GO:0004713]	integral component of membrane [GO:0016021]; plasma membrane [GO:0005886]	lipopolysaccharide biosynthetic process [GO:0009103]	9097040; 9278503; 16738553; 16079137; 15919996	TRUE	FALSE	FALSE
P31119	0	0	0	3	4	1	1.6088337142334062	1.9648217592743307	0.9862093549504537	1.8003115541882926	2.273599678212951	0.9623752651864618	0	2.6666666666666665	1.6787621658625684	2.632639186178643	0.00847243002669588	0.05719677668579821	Bifunctional protein Aas OS=Escherichia coli (strain K12) OX=83333 GN=aas PE=1 SV=2	AAS_ECOLI	Bifunctional protein Aas [Includes: 2-acylglycerophosphoethanolamine acyltransferase (EC 2.3.1.40) (2-acyl-GPE acyltransferase) (Acyl-[acyl-carrier-protein]--phospholipid O-acyltransferase); Acyl-[acyl-carrier-protein] synthetase (EC 6.2.1.20) (Acyl-ACP synthetase) (Long-chain-fatty-acid--[acyl-carrier-protein] ligase)]	aas	NA	FUNCTION: Plays a role in lysophospholipid acylation. Transfers fatty acids to the 1-position via an enzyme-bound acyl-ACP intermediate in the presence of ATP and magnesium. Its physiological function is to regenerate phosphatidylethanolamine from 2-acyl-glycero-3-phosphoethanolamine (2-acyl-GPE) formed by transacylation reactions or degradation by phospholipase A1. {ECO:0000255|HAMAP-Rule:MF_011…	acyl-[acyl-carrier-protein]-phospholipid O-acyltransferase activity [GO:0008779]; ATP binding [GO:0005524]; long-chain fatty acid [acyl-carrier-protein] ligase activity [GO:0008922]; long-chain fatty acid-CoA ligase activity [GO:0004467]	integral component of membrane [GO:0016021]; membrane [GO:0016020]; plasma membrane [GO:0005886]	fatty acid metabolic process [GO:0006631]; phospholipid biosynthetic process [GO:0008654]	8300626; 9278503; 16738553; 12664169; 1649829; 9515909	TRUE	FALSE	FALSE
P0ADZ4	5	6	5	12	14	11	1.3979560647280103	1.7099381758302283	1.444794548221244	0.9157887716082288	1.0512072568765034	0.9623752651864617	5.333333333333333	12.333333333333334	0.9764570978903979	2.6284960977384255	0.008576333945101815	0.05768378683075888	30S ribosomal protein S15 OS=Escherichia coli (strain K12) OX=83333 GN=rpsO PE=1 SV=2	RS15_ECOLI	30S ribosomal protein S15 (Small ribosomal subunit protein uS15)	rpsO	secC	FUNCTION: One of the primary rRNA binding proteins, it binds directly to 16S rRNA where it helps nucleate assembly of the platform of the 30S subunit by binding and bridging several RNA helices of the 16S rRNA (PubMed:12809609, PubMed:16272117). Binds to its own mRNA, stabilizing it 5-UTR and preventing its translation (PubMed:24339747). {ECO:0000269|PubMed:12809609, ECO:0000269|PubMed:16272117, …	mRNA binding involved in posttranscriptional gene silencing [GO:1903231]; rRNA binding [GO:0019843]; small ribosomal subunit rRNA binding [GO:0070181]; structural constituent of ribosome [GO:0003735]	cytosol [GO:0005829]; cytosolic small ribosomal subunit [GO:0022627]	regulation of translation [GO:0006417]; ribosomal small subunit assembly [GO:0000028]; translation [GO:0006412]	6394953; 6382163; 3005122; 2432069; 9278503; 16738553; 776686; 2849753; 9298644; 10094780; 24339747; 24524803; 12244297; 12809609; 16272117; 27906160; 27906161; 27934701; 28077875	TRUE	FALSE	FALSE
P0AG48	14	17	12	26	31	19	1.4358082722873182	1.898739165631221	1.1803599034304528	0.6483084607432427	0.7817465818832763	0.5838636419327317	14.333333333333334	25.333333333333332	0.6713062281864168	2.606682968894058	0.009142396436977786	0.06126417686181424	50S ribosomal protein L21 OS=Escherichia coli (strain K12) OX=83333 GN=rplU PE=1 SV=1	RL21_ECOLI	50S ribosomal protein L21 (Large ribosomal subunit protein bL21)	rplU	NA	FUNCTION: This protein binds to 23S rRNA in the presence of protein L20. {ECO:0000269|PubMed:2665813, ECO:0000269|PubMed:6170935}.	rRNA binding [GO:0019843]; structural constituent of ribosome [GO:0003735]	cytosol [GO:0005829]; cytosolic large ribosomal subunit [GO:0022625]	translation [GO:0006412]	387076; 8312607; 9278503; 16738553; 6170935; 2665813; 9298644; 10094780; 24524803; 16272117; 25310980; 24844575; 27906160; 27906161; 27934701; 28077875	TRUE	FALSE	FALSE
P10121	7	5	11	18	16	13	1.8370204551386162	2.3197606061108087	0.34028910678964813	1.0482390676318782	1.4541719238547717	0.18476768652290979	7.666666666666667	15.666666666666666	0.8957262260031865	2.5963846720819945	0.00942105265496014	0.06266898029819638	Signal recognition particle receptor FtsY OS=Escherichia coli (strain K12) OX=83333 GN=ftsY PE=1 SV=1	FTSY_ECOLI	Signal recognition particle receptor FtsY (SRP receptor)	ftsY	NA	FUNCTION: Involved in targeting and insertion of nascent membrane proteins into the cytoplasmic membrane. Acts as a receptor for the complex formed by the signal recognition particle (SRP) and the ribosome-nascent chain (RNC). Interaction with SRP-RNC leads to the transfer of the RNC complex to the Sec translocase for insertion into the membrane, the hydrolysis of GTP by both Ffh and FtsY, and th…	GTPase activity [GO:0003924]; GTP binding [GO:0005525]; signal recognition particle binding [GO:0005047]	cytosol [GO:0005829]; extrinsic component of plasma membrane [GO:0019897]; intrinsic component of plasma membrane [GO:0031226]; membrane [GO:0016020]; plasma membrane [GO:0005886]	protein targeting [GO:0006605]; SRP-dependent cotranslational protein targeting to membrane [GO:0006614]	3025556; 8041620; 9278503; 16738553; 18281057; 2161989; 8194520; 9305630; 9177162; 11735405; 11353766; 11741850; 15148364; 17726013; 17682051; 19414018; 21255212; 20682283; 9002525; 17726012; 21543314; 21330537	TRUE	FALSE	FALSE
P0A7S9	37	56	33	71	54	56	2.515606668048168	-0.37770022669437125	2.309251660755476	0.7223090421870197	-0.09985871731449335	0.707802438100864	42	60.333333333333336	0.44341758765779676	2.5675679273816137	0.010241472159662951	0.0676309579707197	30S ribosomal protein S13 OS=Escherichia coli (strain K12) OX=83333 GN=rpsM PE=1 SV=2	RS13_ECOLI	30S ribosomal protein S13 (Small ribosomal subunit protein uS13)	rpsM	NA	FUNCTION: Located at the top of the head of the 30S subunit, it contacts several helices of the 16S rRNA. {ECO:0000269|PubMed:15308780}.; FUNCTION: In the E.coli 70S ribosome in the initiation state (PubMed:12809609) was modeled to contact the 23S rRNA (bridge B1a) and protein L5 of the 50S subunit (bridge B1b), connecting the 2 subunits; bridge B1a is broken in the model with bound EF-G, while t…	rRNA binding [GO:0019843]; structural constituent of ribosome [GO:0003735]; tRNA binding [GO:0000049]	cytosol [GO:0005829]; cytosolic small ribosomal subunit [GO:0022627]; small ribosomal subunit [GO:0015935]	translation [GO:0006412]	2989779; 9278503; 16738553; 330375; 6154696; 6793240; 3279034; 24524803; 8193163; 8524654; 9226267; 15308780; 10094780; 12244297; 12809609; 16272117; 12859903; 27906160; 27906161; 27934701; 28077875	TRUE	FALSE	FALSE
P0A7E9	12	12	7	18	21	19	0.6939120553346938	1.4652586029876635	2.283372472756045	0.347799349490786	0.7106634838217938	1.284303360073824	10.333333333333334	19.333333333333332	0.7809220644621346	2.5649034726146382	0.010320451175197334	0.06790557729767521	Uridylate kinase OS=Escherichia coli (strain K12) OX=83333 GN=pyrH PE=1 SV=2	PYRH_ECOLI	Uridylate kinase (UK) (EC 2.7.4.22) (Uridine monophosphate kinase) (UMP kinase) (UMPK)	pyrH	smbA	FUNCTION: Catalyzes the reversible phosphorylation of UMP to UDP, with ATP as the most efficient phosphate donor. {ECO:0000269|PubMed:7711027}.	ATP binding [GO:0005524]; identical protein binding [GO:0042802]; UMP kinase activity [GO:0033862]	cytosol [GO:0005829]	'de novo' CTP biosynthetic process [GO:0044210]; pyrimidine nucleotide biosynthetic process [GO:0006221]; UDP biosynthetic process [GO:0006225]	1447125; 7711027; 8202364; 9278503; 16738553; 8190075; 9922246; 9457846; 17210578; 15857829	TRUE	FALSE	FALSE
P14175	2	2	2	2	7	14	-0.1477999831048467	1.6137162230772566	2.945187994844929	-0.1996884458117071	1.3667090826044324	2.284303360073824	2	7.666666666666667	1.1504413322888498	2.546752217395289	0.010873060672811132	0.07066180304721123	Glycine betaine/proline betaine transport system ATP-binding protein ProV OS=Escherichia coli (strain K12) OX=83333 GN=proV PE=1 SV=1	PROV_ECOLI	Glycine betaine/proline betaine transport system ATP-binding protein ProV	proV	NA	FUNCTION: Part of the ProU ABC transporter complex involved in glycine betaine and proline betaine uptake (PubMed:3305496, PubMed:7898450, PubMed:23249124). Probably responsible for energy coupling to the transport system (Probable). {ECO:0000269|PubMed:23249124, ECO:0000269|PubMed:3305496, ECO:0000269|PubMed:7898450, ECO:0000305}.	amine transmembrane transporter activity [GO:0005275]; ATPase-coupled transmembrane transporter activity [GO:0042626]; ATP binding [GO:0005524]; osmosensor activity [GO:0005034]	ATP-binding cassette (ABC) transporter complex [GO:0043190]	amino acid transport [GO:0006865]; glycine betaine transport [GO:0031460]; hyperosmotic response [GO:0006972]	2649479; 9205837; 9278503; 16738553; 2691838; 3305496; 7898450; 9298644; 16079137; 23249124	TRUE	FALSE	FALSE
P0AD27	0	0	0	2	3	2	1.313592768750223	1.7015682440538882	1.394725087519017	1.3852740549094489	1.9516715833255887	1.547337765907618	0	2.3333333333333335	1.6280944680475518	2.546048927117147	0.010894991659261643	0.07066180304721123	Inner membrane protein YejM OS=Escherichia coli (strain K12) OX=83333 GN=yejM PE=1 SV=1	YEJM_ECOLI	Inner membrane protein YejM	yejM	yejN	NA	sulfuric ester hydrolase activity [GO:0008484]	integral component of membrane [GO:0016021]; plasma membrane [GO:0005886]	NA	9278503; 16738553; 15919996	TRUE	FALSE	FALSE
P64604	0	0	0	2	3	2	1.313592768750223	1.7015682440538882	1.394725087519017	1.3852740549094489	1.9516715833255887	1.547337765907618	0	2.3333333333333335	1.6280944680475518	2.546048927117147	0.010894991659261643	0.07066180304721123	Intermembrane phospholipid transport system binding protein MlaD OS=Escherichia coli (strain K12) OX=83333 GN=mlaD PE=1 SV=1	MLAD_ECOLI	Intermembrane phospholipid transport system binding protein MlaD	mlaD	yrbD	FUNCTION: Part of the ABC transporter complex MlaFEDB, which is involved in a phospholipid transport pathway that maintains lipid asymmetry in the outer membrane by retrograde trafficking of phospholipids from the outer membrane to the inner membrane (PubMed:19383799, PubMed:27529189). MlaD functions in substrate binding with strong affinity for phospholipids and modulates ATP hydrolytic activity…	phospholipid binding [GO:0005543]; phospholipid transporter activity [GO:0005548]	integral component of plasma membrane [GO:0005887]; outer membrane-bounded periplasmic space [GO:0030288]; plasma membrane [GO:0005886]; protein-containing complex [GO:0032991]	NA	9278503; 16738553; 19383799; 27529189; 28388411	TRUE	FALSE	FALSE
P0A877	18	24	24	35	39	31	1.80457322819575	1.7500612176630896	0.8413842304867265	0.7223090421870197	0.6297434884382264	0.318519075411737	22	35	0.5568572020123277	2.538042566150735	0.011147442508248654	0.07090305736817633	Tryptophan synthase alpha chain OS=Escherichia coli (strain K12) OX=83333 GN=trpA PE=1 SV=1	TRPA_ECOLI	Tryptophan synthase alpha chain (EC 4.2.1.20)	trpA	NA	FUNCTION: The alpha subunit is responsible for the aldol cleavage of indoleglycerol phosphate to indole and glyceraldehyde 3-phosphate.	lyase activity [GO:0016829]; tryptophan synthase activity [GO:0004834]	cytoplasm [GO:0005737]; cytosol [GO:0005829]	aromatic amino acid family biosynthetic process [GO:0009073]; tryptophan biosynthetic process [GO:0000162]	4863752; 388433; 7038627; 8095913; 9097039; 9278503; 16738553; 9298646; 2502189; 9298644	TRUE	FALSE	FALSE
P0AAS0	0	0	3	4	5	4	1.8577416036493903	2.1967598608717194	0.3412565859440312	2.122239649075655	2.536634084046745	0.284303360073824	1	4.333333333333333	1.6477256977320747	2.537892093728514	0.011152236432786402	0.07090305736817633	Inner membrane protein YlaC OS=Escherichia coli (strain K12) OX=83333 GN=ylaC PE=1 SV=2	YLAC_ECOLI	Inner membrane protein YlaC	ylaC	NA	NA	NA	integral component of membrane [GO:0016021]; plasma membrane [GO:0005886]	NA	9278503; 16738553; 15919996	TRUE	FALSE	FALSE
P0AEB7	0	0	0	3	2	2	1.6088337142334062	1.3893105175961231	1.394725087519017	1.8003115541882926	1.536634084046745	1.547337765907618	0	2.3333333333333335	1.6280944680475518	2.536224284040731	0.011205494198604959	0.07090305736817633	RutC family protein YoaB OS=Escherichia coli (strain K12) OX=83333 GN=yoaB PE=3 SV=1	YOAB_ECOLI	RutC family protein YoaB	yoaB	NA	NA	NA	cytosol [GO:0005829]	NA	9097040; 9278503; 16738553	TRUE	FALSE	FALSE
P0A959	7	8	7	14	17	14	1.1933286968906391	1.7117837650710999	1.4643051976530923	0.7072021497968112	0.9516715833255887	0.8692658607949802	7.333333333333333	15	0.84271319797246	2.5226844619805275	0.011646285080794782	0.07343629759278932	Glutamate-pyruvate aminotransferase AlaA OS=Escherichia coli (strain K12) OX=83333 GN=alaA PE=1 SV=1	ALAA_ECOLI	Glutamate-pyruvate aminotransferase AlaA (EC 2.6.1.2)	alaA	yfbQ	FUNCTION: Involved in the biosynthesis of alanine. {ECO:0000269|PubMed:20729367}.	L-alanine:2-oxoglutarate aminotransferase activity [GO:0004021]; pyridoxal phosphate binding [GO:0030170]; transaminase activity [GO:0008483]	cytoplasm [GO:0005737]	alanine biosynthetic process [GO:0006523]; cellular response to DNA damage stimulus [GO:0006974]; D-alanine biosynthetic process [GO:0030632]; L-alanine biosynthetic process from pyruvate [GO:0019272]; response to antibiotic [GO:0046677]	9205837; 9278503; 16738553; 20729367	TRUE	FALSE	FALSE
P75957	0	1	1	2	3	7	1.313592768750223	0.9646228724110852	2.0823898519205035	1.3852740549094489	0.9516715833255887	1.9623752651864619	0.6666666666666666	4	1.4331069678071664	2.517596755260545	0.011815851132572549	0.07424770123443512	Lipoprotein-releasing system ATP-binding protein LolD OS=Escherichia coli (strain K12) OX=83333 GN=lolD PE=1 SV=2	LOLD_ECOLI	Lipoprotein-releasing system ATP-binding protein LolD (EC 7.6.2.-)	lolD	ycfV	FUNCTION: Part of the ABC transporter complex LolCDE involved in the translocation of mature outer membrane-directed lipoproteins, from the inner membrane to the periplasmic chaperone, LolA. Responsible for the formation of the LolA-lipoprotein complex in an ATP-dependent manner. Such a release is dependent of the sorting-signal (absence of an Asp at position 2 of the mature lipoprotein) and of L…	ATPase-coupled transmembrane transporter activity [GO:0042626]; ATP binding [GO:0005524]; lipoprotein releasing activity [GO:0140306]; transmembrane transporter activity [GO:0022857]	plasma membrane [GO:0005886]; plasma membrane protein complex [GO:0098797]	lipoprotein localization to outer membrane [GO:0044874]; lipoprotein transport [GO:0042953]; protein localization to outer membrane [GO:0089705]; transmembrane transport [GO:0055085]	8905232; 9278503; 16738553; 10783239; 11844772	TRUE	FALSE	FALSE
P06612	18	43	42	46	45	57	2.9204271748448667	0.04641650951801848	1.370830688611699	1.106972892422345	0.015801920745304135	0.39409150561193584	34.333333333333336	49.333333333333336	0.5056221062598617	2.5043574668938176	0.012267402186975775	0.07655533461013062	DNA topoisomerase 1 OS=Escherichia coli (strain K12) OX=83333 GN=topA PE=1 SV=2	TOP1_ECOLI	DNA topoisomerase 1 (EC 5.6.2.1) (DNA topoisomerase I) (Omega-protein) (Relaxing enzyme) (Swivelase) (Untwisting enzyme)	topA	supX	FUNCTION: Releases the supercoiling and torsional tension of DNA, which is introduced during the DNA replication and transcription, by transiently cleaving and rejoining one strand of the DNA duplex. Introduces a single-strand break via transesterification at a target site in duplex DNA. The scissile phosphodiester is attacked by the catalytic tyrosine of the enzyme, resulting in the formation of…	DNA binding [GO:0003677]; DNA topoisomerase activity [GO:0003916]; DNA topoisomerase type I (single strand cut, ATP-independent) activity [GO:0003917]; metal ion binding [GO:0046872]	chromosome [GO:0005694]; cytosol [GO:0005829]	DNA topological change [GO:0006265]	3029379; 9097039; 9278503; 16738553; 3032952; 9298644; 9497321; 10681504; 25561288; 8114910; 7779808; 10504724; 10504732; 14604525; 21482796	TRUE	FALSE	FALSE
P0A8S1	4	4	1	5	12	8	0.11256315150261843	1.9294813491150222	2.292080001099397	0.06334596002208648	1.3301832065793182	2.132300266628774	3	8.333333333333334	1.1752764777433928	2.5023079477676844	0.012338654887415645	0.07673629203954388	HTH-type transcriptional regulator ArgP OS=Escherichia coli (strain K12) OX=83333 GN=argP PE=1 SV=1	ARGP_ECOLI	HTH-type transcriptional regulator ArgP (Inhibitor of chromosome initiation) (OriC replication inhibitor)	argP	iciA	FUNCTION: Controls the transcription of genes involved in arginine and lysine metabolism. Activates transcription of several genes, including argO, lysP, lysC, asd, dapB, dapD, lysA, gdhA and argK. Acts by binding directly to their promoter or control region (PubMed:10600368, PubMed:15150242, PubMed:17504942, PubMed:21441513, PubMed:21890697). ArgP dimer by itself is able to bind the argO promote…	bent DNA binding [GO:0003681]; DNA-binding transcription factor activity [GO:0003700]; sequence-specific DNA binding [GO:0043565]	NA	negative regulation of DNA-dependent DNA replication initiation [GO:0032297]; negative regulation of transcription, DNA-templated [GO:0045892]; positive regulation of transcription, DNA-templated [GO:0045893]; regulation of transcription, DNA-templated [GO:0006355]	2034653; 9278503; 16738553; 8366047; 1733927; 8335089; 9254708; 9819053; 10551881; 10600368; 15150242; 17504942; 21441513; 21890697	TRUE	FALSE	FALSE
P30750	2	3	4	7	12	6	1.449664464815196	2.255611997036197	0.5886300534081378	1.2153490534671365	1.6521113014666808	0.44780209235670365	3	8.333333333333334	1.1050874824301737	2.479088082460178	0.013171877370682422	0.08026889028576939	Methionine import ATP-binding protein MetN OS=Escherichia coli (strain K12) OX=83333 GN=metN PE=1 SV=4	METN_ECOLI	Methionine import ATP-binding protein MetN (EC 7.4.2.11)	metN	abc	FUNCTION: Part of the ABC transporter complex MetNIQ involved in methionine import (PubMed:12169620, PubMed:12218041, PubMed:12819857, PubMed:18621668, PubMed:30352853). Responsible for energy coupling to the transport system (PubMed:18621668, PubMed:25678706). It has also been shown to be involved in formyl-L-methionine transport (PubMed:12819857). {ECO:0000269|PubMed:12169620, ECO:0000269|PubMe…	ABC-type D-methionine transporter activity [GO:0033232]; ATPase-coupled transmembrane transporter activity [GO:0042626]; ATP binding [GO:0005524]; catalytic activity [GO:0003824]; L-methionine transmembrane transporter activity [GO:0015191]	ATP-binding cassette (ABC) transporter complex, substrate-binding subunit-containing [GO:0055052]; Gram-negative-bacterium-type cell wall [GO:0009276]	D-methionine transport [GO:0048473]; metabolic process [GO:0008152]	9278503; 16738553; 7904973; 12169620; 12218041; 12819857; 25678706; 18621668; 22095702; 30352853	TRUE	FALSE	FALSE
P0AEC3	0	0	0	1	2	4	0.9288401313453543	1.3893105175961231	1.972479985755943	0.8003115541882925	1.536634084046745	2.284303360073824	0	2.3333333333333335	1.5404163327696205	2.4771967519358107	0.013241888228044807	0.08042564890344271	Aerobic respiration control sensor protein ArcB OS=Escherichia coli (strain K12) OX=83333 GN=arcB PE=1 SV=1	ARCB_ECOLI	Aerobic respiration control sensor protein ArcB (EC 2.7.13.3)	arcB	NA	FUNCTION: Member of the two-component regulatory system ArcB/ArcA. Sensor-regulator protein for anaerobic repression of the arc modulon. Activates ArcA via a four-step phosphorelay. ArcB can also dephosphorylate ArcA by a reverse phosphorelay involving His-717 and Asp-576.	ATP binding [GO:0005524]; phosphoprotein phosphatase activity [GO:0004721]; phosphorelay sensor kinase activity [GO:0000155]	cytosol [GO:0005829]; integral component of plasma membrane [GO:0005887]; plasma membrane [GO:0005886]	peptidyl-histidine phosphorylation [GO:0018106]; protein autophosphorylation [GO:0046777]; regulation of transcription, DNA-templated [GO:0006355]; response to oxygen levels [GO:0070482]	2201868; 9278503; 16397293; 16738553; 9286997; 9830034; 10851007; 15919996; 9054511; 9761838; 10531481	TRUE	FALSE	FALSE
P0A7S3	16	18	18	24	29	33	0.8013488830254482	1.4835348161192732	2.002433259912707	0.35670490271267824	0.6106346654905219	0.8019105929932157	17.333333333333332	28.666666666666668	0.5897500537321386	2.4752836004130536	0.0133130413283723	0.08058827684108032	30S ribosomal protein S12 OS=Escherichia coli (strain K12) OX=83333 GN=rpsL PE=1 SV=2	RS12_ECOLI	30S ribosomal protein S12 (Small ribosomal subunit protein uS12)	rpsL	strA	FUNCTION: With S4 and S5 plays an important role in translational accuracy.; FUNCTION: Interacts with and stabilizes bases of the 16S rRNA that are involved in tRNA selection in the A site and with the mRNA backbone. Located at the interface of the 30S and 50S subunits, it traverses the body of the 30S subunit contacting proteins on the other side and probably holding the rRNA structure together.…	misfolded RNA binding [GO:0034336]; rRNA binding [GO:0019843]; structural constituent of ribosome [GO:0003735]; tRNA binding [GO:0000049]	cytosol [GO:0005829]; cytosolic small ribosomal subunit [GO:0022627]; ribosome [GO:0005840]	Group I intron splicing [GO:0000372]; maintenance of translational fidelity [GO:1990145]; positive regulation of RNA splicing [GO:0033120]; response to antibiotic [GO:0046677]; RNA folding [GO:0034337]; translation [GO:0006412]	320034; 6989816; 1552908; 9278503; 16738553; 151587; 7556101; 2477554; 10209746; 8844851; 10094780; 18723842; 24524803; 12093756; 12379845; 12244297; 12809609; 16272117; 27906160; 27906161; 27934701; 28077875	TRUE	FALSE	FALSE
P60293	0	1	0	3	3	3	1.6088337142334062	0.9646228724110852	1.7082000867557912	1.8003115541882926	0.9516715833255887	1.9623752651864619	0.3333333333333333	3	1.5714528009001143	2.472015632965211	0.01343536409840797	0.0810585422016906	Chromosome partition protein MukF OS=Escherichia coli (strain K12) OX=83333 GN=mukF PE=1 SV=1	MUKF_ECOLI	Chromosome partition protein MukF (Protein KicB)	mukF	kicB	FUNCTION: Involved in chromosome condensation, segregation and cell cycle progression. May participate in facilitating chromosome segregation by condensation DNA from both sides of a centrally located replisome during cell division. Not required for mini-F plasmid partitioning. Probably acts via its interaction with MukB and MukE. Overexpression results in anucleate cells. It has a calcium bindin…	calcium ion binding [GO:0005509]	cytoplasm [GO:0005737]; nucleoid [GO:0009295]	cell cycle [GO:0007049]; cell division [GO:0051301]; chromosome condensation [GO:0030261]; chromosome segregation [GO:0007059]; DNA replication [GO:0006260]	7513784; 8905232; 9278503; 16738553; 20921377; 8602138; 10545099	TRUE	FALSE	FALSE
P00894	0	0	0	2	4	1	1.313592768750223	1.9648217592743307	0.9862093549504537	1.3852740549094489	2.273599678212951	0.9623752651864618	0	2.3333333333333335	1.5404163327696205	2.4621817468281275	0.013809466903481133	0.08276564982416415	Acetolactate synthase isozyme 3 small subunit OS=Escherichia coli (strain K12) OX=83333 GN=ilvH PE=1 SV=3	ILVH_ECOLI	Acetolactate synthase isozyme 3 small subunit (EC 2.2.1.6) (ALS-III) (Acetohydroxy-acid synthase III small subunit) (AHAS-III)	ilvH	brnP	NA	acetolactate synthase activity [GO:0003984]; acetolactate synthase regulator activity [GO:1990610]	cytosol [GO:0005829]	isoleucine biosynthetic process [GO:0009097]; valine biosynthetic process [GO:0009099]	6308579; 1630901; 9278503; 16738553; 1851954; 2198273	TRUE	FALSE	FALSE
P0A6F9	7	7	7	13	13	17	1.015046162739559	1.2625627967069468	1.9738459701724498	0.6076664762458968	0.7590265053831927	1.132300266628774	7	14.333333333333334	0.8329977494192878	2.4545786480630656	0.01410498065533928	0.08395096707534876	Co-chaperonin GroES OS=Escherichia coli (strain K12) OX=83333 GN=groES PE=1 SV=1	CH10_ECOLI	Co-chaperonin GroES (10 kDa chaperonin) (Chaperonin-10) (Cpn10)	groES	groS mopB	FUNCTION: Together with the chaperonin GroEL, plays an essential role in assisting protein folding (PubMed:2897629, PubMed:2573517, PubMed:10532860, PubMed:1676490, PubMed:16751100, PubMed:18418386, PubMed:18987317, PubMed:20603018, PubMed:24816391). The GroEL-GroES system forms a nano-cage that allows encapsulation of the non-native substrate proteins and provides a physical environment optimize…	ATP binding [GO:0005524]; chaperone binding [GO:0051087]; identical protein binding [GO:0042802]; metal ion binding [GO:0046872]; unfolded protein binding [GO:0051082]	cytosol [GO:0005829]; GroEL-GroES complex [GO:1990220]	cell cycle [GO:0007049]; cell division [GO:0051301]; chaperone cofactor-dependent protein refolding [GO:0051085]; protein folding [GO:0006457]; response to heat [GO:0009408]; virion assembly [GO:0019068]	2897629; 2901493; 7610040; 9278503; 16738553; 7901771; 8506346; 9298646; 9600841; 379350; 7015340; 2573517; 10532860; 1676490; 1361169; 8618836; 7638600; 7638601; 8663256; 9298644; 16751100; 18418386; 18987317; 20603018; 21151122; 22380631; 24816391; 25912285; 19638247; 26422689; 32446288; 8538739; 9285585; 8876186; 14517228; 23746846; 25174333; 29336887	TRUE	FALSE	FALSE
P0AGI8	0	0	0	4	1	2	1.8577416036493903	0.982380892888089	1.394725087519017	2.122239649075655	0.9516715833255887	1.547337765907618	0	2.3333333333333335	1.5404163327696205	2.444990392632054	0.01448560006214681	0.08540860296382664	Trk system potassium uptake protein TrkA OS=Escherichia coli (strain K12) OX=83333 GN=trkA PE=1 SV=1	TRKA_ECOLI	Trk system potassium uptake protein TrkA (K(+)-uptake protein TrkA)	trkA	NA	FUNCTION: Part of the constitutive potassium transport systems TrkG and TrkH. May regulate the transport activity of TrkG and TrkH systems. Binds to NAD(+) and NADH. {ECO:0000269|PubMed:2674131, ECO:0000269|PubMed:8412700}.	NAD binding [GO:0051287]; potassium ion transmembrane transporter activity [GO:0015079]	cytosol [GO:0005829]; extrinsic component of cytoplasmic side of plasma membrane [GO:0031234]	potassium ion transmembrane transport [GO:0071805]; potassium ion transport [GO:0006813]	8412700; 7961514; 9278503; 16738553; 9086272; 2674131	TRUE	FALSE	FALSE
P0A7V3	65	87	75	101	100	99	1.8530562678239406	0.7089171376151236	1.6392475589691233	0.4283427768013349	0.15045144744008612	0.3583039415176007	75.66666666666667	100	0.31236605525300726	2.425576054726166	0.015284112886912726	0.08924742444576692	30S ribosomal protein S3 OS=Escherichia coli (strain K12) OX=83333 GN=rpsC PE=1 SV=2	RS3_ECOLI	30S ribosomal protein S3 (Small ribosomal subunit protein uS3)	rpsC	NA	FUNCTION: Binds the lower part of the 30S subunit head. Binds mRNA in the 70S ribosome, positioning it for translation (By similarity). {ECO:0000250}.; FUNCTION: Plays a role in mRNA unwinding by the ribosome, possibly by forming part of a processivity clamp. {ECO:0000269|PubMed:15652481}.	mRNA binding [GO:0003729]; rRNA binding [GO:0019843]; structural constituent of ribosome [GO:0003735]	cytosol [GO:0005829]; cytosolic small ribosomal subunit [GO:0022627]	ribosomal small subunit assembly [GO:0000028]; translation [GO:0006412]	3892488; 9278503; 16738553; 387449; 7556101; 9716382; 15652481; 10094780; 24524803; 12244297; 12809609; 16272117; 27906160; 27906161; 27934701; 28077875	TRUE	FALSE	FALSE
P0A905	25	17	14	38	33	20	1.05650751125526	2.138412643443095	0.9483896287342064	0.3852740549094488	0.8692094231336156	0.44780209235670343	18.666666666666668	30.333333333333332	0.5674285234665892	2.3921410188007997	0.01675040512854846	0.09687495450141402	Outer membrane lipoprotein SlyB OS=Escherichia coli (strain K12) OX=83333 GN=slyB PE=2 SV=1	SLYB_ECOLI	Outer membrane lipoprotein SlyB	slyB	NA	NA	NA	cell outer membrane [GO:0009279]	NA	8544813; 9097039; 9278503; 16397293; 16738553; 12813061	TRUE	FALSE	FALSE
P07017	30	14	18	38	33	26	0.3636919130568939	2.651197827228098	1.1144846589125295	0.13151746266366596	1.1322438289674093	0.4693352539063447	20.666666666666668	32.333333333333336	0.5776988485124733	2.3840954209614384	0.01712116232256778	0.09777368169114178	Methyl-accepting chemotaxis protein II OS=Escherichia coli (strain K12) OX=83333 GN=tar PE=1 SV=2	MCP2_ECOLI	Methyl-accepting chemotaxis protein II (MCP-II) (Aspartate chemoreceptor protein)	tar	cheM	FUNCTION: Receptor for the attractant L-aspartate and related amino and dicarboxylic acids. Tar also mediates taxis to the attractant maltose via an interaction with the periplasmic maltose binding protein. Tar mediates taxis away from the repellents cobalt and nickel.; FUNCTION: Chemotactic-signal transducers respond to changes in the concentration of attractants and repellents in the environmen…	identical protein binding [GO:0042802]; protein histidine kinase binding [GO:0043424]; protein homodimerization activity [GO:0042803]; transmembrane signaling receptor activity [GO:0004888]	cell tip [GO:0051286]; integral component of plasma membrane [GO:0005887]; methyl accepting chemotaxis protein complex [GO:0098561]	cellular response to amino acid stimulus [GO:0071230]; chemotaxis [GO:0006935]; detection of chemical stimulus [GO:0009593]; positive regulation of post-translational protein modification [GO:1901875]; regulation of chemotaxis [GO:0050920]; signal complex assembly [GO:0007172]; signal transduction [GO:0007165]	6305515; 9097040; 9278503; 16738553; 9298644; 15919996; 22380631; 15299315; 9315712	TRUE	FALSE	FALSE
P0A927	10	14	6	20	19	15	1.4264419652651021	0.7686038961982673	1.900878065348465	0.7331973583297557	0.3667090826044324	1.1550203431288577	10	18	0.7516422613543486	2.3647827817250415	0.018040648712647454	0.10207896215871873	Nucleoside-specific channel-forming protein Tsx OS=Escherichia coli (strain K12) OX=83333 GN=tsx PE=1 SV=1	TSX_ECOLI	Nucleoside-specific channel-forming protein Tsx	tsx	nupA	FUNCTION: Functions as substrate-specific channel for nucleosides and deoxynucleosides (PubMed:791677, PubMed:3276691, PubMed:2458926). Has a greater affinity for deoxynucleosides than for nucleosides, and does not transport free bases (PubMed:2458926). In addition, constitutes the receptor for colicin K and phage T6 (PubMed:791677, PubMed:3276691). {ECO:0000269|PubMed:2458926, ECO:0000269|PubMed…	nucleoside-specific channel forming porin activity [GO:0015471]	cell outer membrane [GO:0009279]; pore complex [GO:0046930]	ion transport [GO:0006811]; nucleoside transport [GO:0015858]; viral entry into host cell [GO:0046718]	2265760; 9278503; 16738553; 2199819; 791677; 2458926; 3276691; 28351921	FALSE	FALSE	FALSE
P76104	1	1	1	4	5	4	1.1801257808702106	1.5897787538574608	1.3107626269351424	1.122239649075655	1.536634084046745	1.284303360073824	1	4.333333333333333	1.3143923643987414	2.355974284259292	0.01847419656329547	0.10418987875448626	23S rRNA 5-hydroxycytidine C2501 synthase OS=Escherichia coli (strain K12) OX=83333 GN=rlhA PE=1 SV=2	RLHA_ECOLI	23S rRNA 5-hydroxycytidine C2501 synthase (Large subunit ribosomal RNA hydroxylation A)	rlhA	ydcP	FUNCTION: Responsible for the formation of the 5-hydroxycytidine modification at the C2501 position (ho5C2501) of 23S rRNA. May be a Fe-S protein that catalyzes ho5C2501 formation using prephenate as a hydroxyl group donor. {ECO:0000269|PubMed:29069499}.	NA	NA	rRNA modification [GO:0000154]	9097039; 9278503; 16738553; 29069499	FALSE	FALSE	FALSE
P0AEX9	0	0	0	5	1	1	2.0770411171300793	0.982380892888089	0.9862093549504537	2.385274054909449	0.9516715833255887	0.9623752651864618	0	2.3333333333333335	1.4331069678071664	2.335746357606627	0.01950446485975301	0.10898494826249683	Maltose/maltodextrin-binding periplasmic protein OS=Escherichia coli (strain K12) OX=83333 GN=malE PE=1 SV=1	MALE_ECOLI	Maltose/maltodextrin-binding periplasmic protein (MMBP) (Maltodextrin-binding protein) (Maltose-binding protein) (MBP)	malE	NA	FUNCTION: Part of the ABC transporter complex MalEFGK involved in maltose/maltodextrin import. Binds maltose and higher maltodextrins such as maltotriose. {ECO:0000269|PubMed:2026607, ECO:0000269|PubMed:2155217, ECO:0000269|PubMed:4215651, ECO:0000269|PubMed:776623}.	carbohydrate transmembrane transporter activity [GO:0015144]; maltose binding [GO:1901982]	ATP-binding cassette (ABC) transporter complex [GO:0043190]; ATP-binding cassette (ABC) transporter complex, substrate-binding subunit-containing [GO:0055052]; outer membrane-bounded periplasmic space [GO:0030288]; periplasmic space [GO:0042597]	carbohydrate transport [GO:0008643]; cell chemotaxis [GO:0060326]; cellular response to DNA damage stimulus [GO:0006974]; detection of maltose stimulus [GO:0034289]; maltodextrin transport [GO:0042956]; maltose transport [GO:0015768]	6088507; 8265357; 9278503; 16738553; 6283312; 6185687; 6088520; 9298646; 9600841; 4215651; 776623; 2155217; 2026607; 9298644; 14527658; 2002054; 1420181; 9309217; 19022906	FALSE	FALSE	FALSE
P0ABX8	0	0	0	5	1	1	2.0770411171300793	0.982380892888089	0.9862093549504537	2.385274054909449	0.9516715833255887	0.9623752651864618	0	2.3333333333333335	1.4331069678071664	2.335746357606627	0.01950446485975301	0.10898494826249683	Flagellar protein FliL OS=Escherichia coli (strain K12) OX=83333 GN=fliL PE=3 SV=1	FLIL_ECOLI	Flagellar protein FliL	fliL	cheC1 fla AI fla QI	FUNCTION: Controls the rotational direction of flagella during chemotaxis.	NA	bacterial-type flagellum basal body [GO:0009425]; integral component of membrane [GO:0016021]; plasma membrane [GO:0005886]	bacterial-type flagellum-dependent swarming motility [GO:0071978]; chemotaxis [GO:0006935]	3519573; 9097040; 9278503; 16738553; 8631687	FALSE	FALSE	FALSE
P0A7U3	3	11	9	14	16	13	2.3709258613620734	0.8702163071902879	0.7878800339402487	1.707202149796811	0.45417192385477173	0.44780209235670365	7.666666666666667	14.333333333333334	0.8697253886694288	2.3261570531800873	0.020010173827364457	0.11146771678065599	30S ribosomal protein S19 OS=Escherichia coli (strain K12) OX=83333 GN=rpsS PE=1 SV=2	RS19_ECOLI	30S ribosomal protein S19 (Small ribosomal subunit protein uS19)	rpsS	NA	FUNCTION: In the E.coli 70S ribosome in the initiation state (PubMed:12809609) it has been modeled to contact the 23S rRNA of the 50S subunit forming part of bridge B1a; this bridge is broken in the model with bound EF-G. The 23S rRNA contact site in bridge B1a is modeled to differ in different ribosomal states (PubMed:12859903), contacting alternately S13 or S19. In the 3.5 angstroms resolved ri…	rRNA binding [GO:0019843]; structural constituent of ribosome [GO:0003735]; tRNA binding [GO:0000049]	cytosol [GO:0005829]; cytosolic small ribosomal subunit [GO:0022627]	ribosomal small subunit assembly [GO:0000028]; translation [GO:0006412]	3892488; 9278503; 16738553; 348496; 3279034; 8524654; 24524803; 15496525; 10094780; 12244297; 12809609; 12859903; 16272117; 27906160; 27906161; 27934701; 28077875	FALSE	FALSE	FALSE
P63386	0	0	0	1	2	3	0.9288401313453543	1.3893105175961231	1.7082000867557912	0.8003115541882925	1.536634084046745	1.9623752651864619	0	2	1.4331069678071664	2.3246146811066657	0.020092573065128544	0.111584442465668	Intermembrane phospholipid transport system ATP-binding protein MlaF OS=Escherichia coli (strain K12) OX=83333 GN=mlaF PE=1 SV=1	MLAF_ECOLI	Intermembrane phospholipid transport system ATP-binding protein MlaF (EC 7.6.2.-)	mlaF	yrbF	FUNCTION: Part of the ABC transporter complex MlaFEDB, which is involved in a phospholipid transport pathway that maintains lipid asymmetry in the outer membrane by retrograde trafficking of phospholipids from the outer membrane to the inner membrane. Responsible for energy coupling to the transport system. {ECO:0000269|PubMed:19383799, ECO:0000269|PubMed:27529189}.	ATPase-coupled transmembrane transporter activity [GO:0042626]; ATP binding [GO:0005524]	plasma membrane [GO:0005886]; protein-containing complex [GO:0032991]	NA	9278503; 16738553; 19383799; 27529189; 28388411	FALSE	FALSE	FALSE
P0A8D6	1	0	2	2	5	6	0.45094648394296294	2.1967598608717194	1.3751562010509157	0.3852740549094488	2.536634084046745	1.1847676865229098	1	4.333333333333333	1.3688919418263679	2.3226007737683663	0.02020060912063666	0.11184239683864687	O-acetyl-ADP-ribose deacetylase OS=Escherichia coli (strain K12) OX=83333 GN=ymdB PE=1 SV=1	YMDB_ECOLI	O-acetyl-ADP-ribose deacetylase (EC 3.1.1.106) (Regulator of RNase III activity)	ymdB	NA	FUNCTION: Deacetylates O-acetyl-ADP ribose to yield ADP-ribose and free acetate (PubMed:21257746, PubMed:26481419). Down-regulates ribonuclease 3 (RNase III) activity. Acts by interacting directly with the region of the ribonuclease that is required for dimerization/activation (PubMed:19141481). Overexpression inhibits biofilm formation via an RNase III-independent pathway. This inhibition is Rpo…	deacetylase activity [GO:0019213]; endoribonuclease inhibitor activity [GO:0060698]; enzyme binding [GO:0019899]; O-acetyl-ADP-ribose deacetylase activity [GO:0061463]; purine nucleoside binding [GO:0001883]	NA	negative regulation of endoribonuclease activity [GO:0060702]; purine nucleoside metabolic process [GO:0042278]; regulation of single-species biofilm formation on inanimate substrate [GO:1900231]; response to antibiotic [GO:0046677]	8905232; 9278503; 16738553; 19141481; 21257746; 24267348; 25546632; 28034758; 28582517; 26481419	FALSE	FALSE	FALSE
P0AG07	6	10	15	28	15	14	3.3536232685442933	0.9114536265928731	-0.2606314514555176	1.850937627258261	0.4922399646882914	-0.1307341392050197	10.333333333333334	19	0.7374811509138443	2.31196765486477	0.020779465850176593	0.11405200070933064	Ribulose-phosphate 3-epimerase OS=Escherichia coli (strain K12) OX=83333 GN=rpe PE=1 SV=1	RPE_ECOLI	Ribulose-phosphate 3-epimerase (EC 5.1.3.1) (Pentose-5-phosphate 3-epimerase) (PPE) (R5P3E)	rpe	dod yhfD	FUNCTION: Catalyzes the reversible epimerization of D-ribulose 5-phosphate to D-xylulose 5-phosphate. {ECO:0000255|HAMAP-Rule:MF_02227, ECO:0000269|PubMed:21402925}.	ferrous iron binding [GO:0008198]; metal ion binding [GO:0046872]; ribulose-phosphate 3-epimerase activity [GO:0004750]	cytosol [GO:0005829]	cellular carbohydrate metabolic process [GO:0044262]; pentose catabolic process [GO:0019323]; pentose-phosphate shunt, non-oxidative branch [GO:0009052]	7603433; 9278503; 16738553; 21402925	FALSE	FALSE	FALSE
P0C093	0	0	0	2	1	3	1.313592768750223	0.982380892888089	1.7082000867557912	1.3852740549094489	0.9516715833255887	1.9623752651864619	0	2	1.4331069678071664	2.3118107915173685	0.02078811246409055	0.11405200070933064	Nucleoid occlusion factor SlmA OS=Escherichia coli (strain K12) OX=83333 GN=slmA PE=1 SV=1	SLMA_ECOLI	Nucleoid occlusion factor SlmA (Protein Ttk) (Synthetically lethal with a defective Min system protein A)	slmA	ttk yicB	FUNCTION: Required for nucleoid occlusion (NO) phenomenon, which prevents Z-ring formation and cell division over the nucleoid. Acts as a DNA-associated cell division inhibitor that binds simultaneously chromosomal DNA and FtsZ, and disrupts the assembly of FtsZ polymers. SlmA-DNA-binding sequences (SBS) are dispersed on non-Ter regions of the chromosome, preventing FtsZ polymerization at these r…	DNA binding [GO:0003677]; DNA-binding transcription factor activity [GO:0003700]; identical protein binding [GO:0042802]; sequence-specific DNA binding [GO:0043565]; transcription cis-regulatory region binding [GO:0000976]	bacterial nucleoid [GO:0043590]; cytoplasm [GO:0005737]	division septum site selection [GO:0000918]; negative regulation of division septum assembly [GO:0010974]; negative regulation of protein polymerization [GO:0032272]; positive regulation of GTPase activity [GO:0043547]; regulation of transcription, DNA-templated [GO:0006355]	6139280; 7686882; 9278503; 16738553; 2830228; 15916962; 21321206; 21113127	FALSE	FALSE	FALSE
P0A9F6	0	0	0	2	1	3	1.313592768750223	0.982380892888089	1.7082000867557912	1.3852740549094489	0.9516715833255887	1.9623752651864619	0	2	1.4331069678071664	2.3118107915173685	0.02078811246409055	0.11405200070933064	Glycine cleavage system transcriptional activator OS=Escherichia coli (strain K12) OX=83333 GN=gcvA PE=1 SV=1	GCVA_ECOLI	Glycine cleavage system transcriptional activator (Gcv operon activator)	gcvA	NA	FUNCTION: Regulatory protein for the glycine cleavage system operon (gcv). Mediates activation of gcv by glycine and repression by purines. GcvA is negatively autoregulated. Binds to three sites upstream of the gcv promoter.	DNA-binding transcription factor activity [GO:0003700]; sequence-specific DNA binding [GO:0043565]	cytoplasm [GO:0005737]	regulation of transcription, DNA-templated [GO:0006355]; response to UV [GO:0009411]; transcription, DNA-templated [GO:0006351]	8188587; 7704273; 9278503; 16738553	FALSE	FALSE	FALSE
P0ACS5	0	1	0	2	3	3	1.313592768750223	0.9646228724110852	1.7082000867557912	1.3852740549094489	0.9516715833255887	1.9623752651864619	0.3333333333333333	2.6666666666666665	1.4331069678071664	2.3015581936146954	0.02136010005889192	0.1168371738161076	HTH-type transcriptional regulator ZntR OS=Escherichia coli (strain K12) OX=83333 GN=zntR PE=1 SV=1	ZNTR_ECOLI	HTH-type transcriptional regulator ZntR (Zn(II)-responsive regulator of zntA)	zntR	yhdM	FUNCTION: Zinc-responsive transcriptional regulator of zntA.	bacterial-type cis-regulatory region sequence-specific DNA binding [GO:0000986]; DNA-binding transcription activator activity [GO:0001216]; DNA-binding transcription factor activity [GO:0003700]; zinc ion binding [GO:0008270]	NA	positive regulation of transcription, DNA-templated [GO:0045893]; transcription, DNA-templated [GO:0006351]	8063098; 9278503; 16738553; 10048032; 12958362	FALSE	FALSE	FALSE
P04846	0	0	0	3	2	1	1.6088337142334062	1.3893105175961231	0.9862093549504537	1.8003115541882926	1.536634084046745	0.9623752651864618	0	2	1.4331069678071664	2.300367615874074	0.02142740190862055	0.11685333893710184	Lipoprotein 28 OS=Escherichia coli (strain K12) OX=83333 GN=nlpA PE=1 SV=1	NLPA_ECOLI	Lipoprotein 28	nlpA	NA	NA	NA	plasma membrane [GO:0005886]	NA	3003106; 7686882; 9278503; 16738553	FALSE	FALSE	FALSE
P37902	5	1	6	11	8	8	1.2087158851584652	2.2805494070212613	0.48264468209993105	0.8003115541882929	2.121596584767901	0.32494534457116986	4	9	1.0822844945091212	2.29318329284732	0.021837454601791192	0.1180262427287286	Glutamate/aspartate import solute-binding protein OS=Escherichia coli (strain K12) OX=83333 GN=gltI PE=1 SV=2	GLTI_ECOLI	Glutamate/aspartate import solute-binding protein	gltI	ybeJ yzzK	FUNCTION: Part of the ABC transporter complex GltIJKL involved in glutamate and aspartate uptake. Binds to both glutamate and aspartate. {ECO:0000269|PubMed:1091635, ECO:0000269|PubMed:1091636, ECO:0000269|PubMed:336628, ECO:0000305|PubMed:9593292}.	aspartate binding [GO:0070335]; glutamate binding [GO:0016595]	outer membrane-bounded periplasmic space [GO:0030288]	L-aspartate transmembrane transport [GO:0070778]; L-glutamate transmembrane transport [GO:0015813]	8905232; 9278503; 16738553; 10493123; 1091635; 1091636; 336628; 9593292	FALSE	FALSE	FALSE
P67087	3	3	2	10	5	7	1.6805463235759432	0.6569620722300383	1.6252868148892783	1.2597431728255897	0.5366340840467451	1.3774127644653056	2.6666666666666665	7.333333333333333	1.0579300071125468	2.287920881638268	0.022142129018637765	0.118613882884502	Ribosomal RNA small subunit methyltransferase I OS=Escherichia coli (strain K12) OX=83333 GN=rsmI PE=1 SV=1	RSMI_ECOLI	Ribosomal RNA small subunit methyltransferase I (EC 2.1.1.198) (16S rRNA 2'-O-ribose C1402 methyltransferase) (rRNA (cytidine-2'-O-)-methyltransferase RsmI)	rsmI	yraL	FUNCTION: Catalyzes the 2'-O-methylation of the ribose of cytidine 1402 (C1402) in 16S rRNA. In vitro, active on the assembled 30S subunit, but not naked 16S rRNA or 70S ribosomes. {ECO:0000269|PubMed:19965768}.	rRNA (cytosine-2'-O-)-methyltransferase activity [GO:0070677]	cytoplasm [GO:0005737]	enzyme-directed rRNA 2'-O-methylation [GO:0000453]	9278503; 16738553; 19965768	FALSE	FALSE	FALSE
P0A6P7	5	11	10	19	17	12	2.504173017212528	1.0402477084227342	0.3613402471983206	1.537277148354499	0.5366340840467448	0.20338336469025678	8.666666666666666	16	0.7590981990305001	2.254992149055804	0.02413382157762787	0.12845727773438012	Probable GTP-binding protein EngB OS=Escherichia coli (strain K12) OX=83333 GN=engB PE=1 SV=1	ENGB_ECOLI	Probable GTP-binding protein EngB	engB	yihA	FUNCTION: Necessary for normal cell division and for the maintenance of normal septation. Depletion of this protein leads to a severe reduction in growth rate and to extensive filamentation, with a block beyond the stage of segregation. Essential for bacteria survival. {ECO:0000255|HAMAP-Rule:MF_00321, ECO:0000269|PubMed:10572302}.	GTP binding [GO:0005525]; metal ion binding [GO:0046872]	cytosol [GO:0005829]	division septum assembly [GO:0000917]	6183253; 8346018; 9278503; 16738553; 10572302;	FALSE	FALSE	FALSE
P37646	0	3	2	2	7	6	1.313592768750223	1.2089858313031807	1.3751562010509157	1.3852740549094489	0.9516715833255887	1.1847676865229098	1.6666666666666667	5	1.1739044415859825	2.2503582366473514	0.02442621386002625	0.12894768712153393	Cyclic di-GMP phosphodiesterase PdeH OS=Escherichia coli (strain K12) OX=83333 GN=pdeH PE=1 SV=3	PDEH_ECOLI	Cyclic di-GMP phosphodiesterase PdeH (EC 3.1.4.52)	pdeH	yhjH	FUNCTION: Involved in the control of the switch from cell motility to adhesion via regulation of cellular levels of cyclic-di-GMP (c-di-GMP) (PubMed:18765794). Part of a signaling cascade that regulates curli biosynthesis. The cascade is composed of two c-di-GMP control modules, in which c-di-GMP controlled by the DgcE/PdeH pair (module I) regulates the activity of the DgcM/PdeR pair (module II),…	cyclic-guanylate-specific phosphodiesterase activity [GO:0071111]; nucleotide binding [GO:0000166]	NA	regulation of bacterial-type flagellum-dependent cell motility [GO:1902021]	8041620; 9278503; 16738553; 11031114; 18765794; 19240136; 19332833; 20303158; 20346719; 23708798; 26148715	FALSE	FALSE	FALSE
P0ADT2	0	0	0	1	4	1	0.9288401313453543	1.9648217592743307	0.9862093549504537	0.8003115541882925	2.273599678212951	0.9623752651864618	0	2	1.3454288325292352	2.240044708051008	0.02508802054680043	0.13129638418728987	UPF0441 protein YgiB OS=Escherichia coli (strain K12) OX=83333 GN=ygiB PE=3 SV=2	YGIB_ECOLI	UPF0441 protein YgiB	ygiB	NA	NA	NA	cell outer membrane [GO:0009279]	NA	1314093; 9278503; 16738553	FALSE	FALSE	FALSE
P0AC86	2	3	3	7	4	11	1.449664464815196	0.3309871052837547	2.0865995179264534	1.2153490534671365	0.27359967821295106	1.547337765907618	2.6666666666666665	7.333333333333333	1.012095499195902	2.2327584566953402	0.025564877212937924	0.13302526366388331	Glycogen phosphorylase OS=Escherichia coli (strain K12) OX=83333 GN=glgP PE=3 SV=1	PHSG_ECOLI	Glycogen phosphorylase (EC 2.4.1.1)	glgP	glgY	FUNCTION: Phosphorylase is an important allosteric enzyme in carbohydrate metabolism. Enzymes from different sources differ in their regulatory mechanisms and in their natural substrates. However, all known phosphorylases share catalytic and structural properties.	glycogen phosphorylase activity [GO:0008184]; linear malto-oligosaccharide phosphorylase activity [GO:0102250]; pyridoxal phosphate binding [GO:0030170]; SHG alpha-glucan phosphorylase activity [GO:0102499]	cytoplasm [GO:0005737]	glycogen catabolic process [GO:0005980]	2645169; 3047129; 9278503; 16738553; 2975249; 3097003	FALSE	FALSE	FALSE
P31806	0	2	2	6	4	4	2.2753095902581233	0.7731031629519034	0.7825824561571775	2.607666476245897	0.6886371774917949	0.6993408593526679	1.3333333333333333	4.666666666666667	1.3318815043634533	2.211826115392322	0.02697868191674489	0.1385987361080392	Bifunctional NAD(P)H-hydrate repair enzyme Nnr OS=Escherichia coli (strain K12) OX=83333 GN=nnr PE=1 SV=2	NNR_ECOLI	Bifunctional NAD(P)H-hydrate repair enzyme Nnr (Nicotinamide nucleotide repair protein) [Includes: ADP-dependent (S)-NAD(P)H-hydrate dehydratase (EC 4.2.1.136) (ADP-dependent NAD(P)HX dehydratase); NAD(P)H-hydrate epimerase (EC 5.1.99.6) (NAD(P)HX epimerase)]	nnr	yjeF	FUNCTION: Bifunctional enzyme that catalyzes the epimerization of the S- and R-forms of NAD(P)HX and the dehydration of the S-form of NAD(P)HX at the expense of ADP, which is converted to AMP. This allows the repair of both epimers of NAD(P)HX, a damaged form of NAD(P)H that is a result of enzymatic or heat-dependent hydration. {ECO:0000269|PubMed:21994945}.	ADP-dependent NAD(P)H-hydrate dehydratase activity [GO:0052855]; ATP binding [GO:0005524]; metal ion binding [GO:0046872]; NADHX epimerase activity [GO:0052856]; NADPHX epimerase activity [GO:0052857]	NA	metabolite repair [GO:0110051]; nicotinamide nucleotide metabolic process [GO:0046496]	7610040; 9278503; 16738553; 7511774; 21994945	FALSE	FALSE	FALSE
P00582	27	33	40	43	48	51	1.300317823755017	1.508088093459024	1.0216148218208727	0.45238825076798594	0.4789185861904575	0.30526297870947017	33.333333333333336	47.333333333333336	0.4121899385559712	2.211263504683657	0.027017595034276358	0.1385987361080392	DNA polymerase I OS=Escherichia coli (strain K12) OX=83333 GN=polA PE=1 SV=1	DPO1_ECOLI	DNA polymerase I (POL I) (EC 2.7.7.7)	polA	resA	FUNCTION: In addition to polymerase activity, this DNA polymerase exhibits 3'-5' and 5'-3' exonuclease activity. It is able to utilize nicked circular duplex DNA as a template and can unwind the parental DNA strand from its template.	3'-5' exonuclease activity [GO:0008408]; 5'-3' exonuclease activity [GO:0008409]; DNA binding [GO:0003677]; DNA-directed DNA polymerase activity [GO:0003887]	cytoplasm [GO:0005737]; cytosol [GO:0005829]	base-excision repair [GO:0006284]; DNA-dependent DNA replication [GO:0006261]; DNA repair [GO:0006281]; DNA replication [GO:0006260]; double-strand break repair [GO:0006302]	6276402; 8346018; 9278503; 16738553; 6183253; 6302278; 7035456; 9298644; 3883192; 1989886; 8469987; 8260491; 9514742; 9888810; 10588690; 8442659	FALSE	FALSE	FALSE
P0AFP6	10	16	13	17	27	21	0.9671325532981369	1.5617940219386215	1.2915407519878268	0.5108049369933079	0.6715636641328533	0.6144519617661547	13	21.666666666666668	0.598940187630772	2.2057478398032844	0.02740166025864203	0.1400997204420948	GTP cyclohydrolase 1 type 2 homolog OS=Escherichia coli (strain K12) OX=83333 GN=ybgI PE=1 SV=1	GCH1L_ECOLI	GTP cyclohydrolase 1 type 2 homolog (Radiation resistance protein YbgI)	ybgI	NA	FUNCTION: Provides significant protection from radiation damage and may be involved in the degradation of radiation-damaged nucleotides. {ECO:0000269|PubMed:25049088}.	identical protein binding [GO:0042802]; metal ion binding [GO:0046872]	cell pole [GO:0060187]; cytoplasm [GO:0005737]; cytosol [GO:0005829]	DNA repair [GO:0006281]; protein hexamerization [GO:0034214]; response to ionizing radiation [GO:0010212]	8905232; 9278503; 16738553; 25049088; 14519207	FALSE	FALSE	FALSE
P64612	1	3	3	6	5	8	1.6995937955680425	0.6569620722300383	1.4617762756414594	1.6076664762458968	0.5366340840467451	1.132300266628774	2.3333333333333335	6.333333333333333	1.0922002756404718	2.204515090870219	0.02748813984254503	0.1400997204420948	Cell division protein ZapE OS=Escherichia coli (strain K12) OX=83333 GN=zapE PE=1 SV=1	ZAPE_ECOLI	Cell division protein ZapE (Z ring-associated protein ZapE)	zapE	yhcM	FUNCTION: Reduces the stability of FtsZ polymers in the presence of ATP. Required for cell division under low-oxygen conditions. Hydrolyzes ATP but not GTP. {ECO:0000255|HAMAP-Rule:MF_01919, ECO:0000269|PubMed:24595368}.	ATP binding [GO:0005524]; hydrolase activity [GO:0016787]	cell division site [GO:0032153]; cytoplasm [GO:0005737]	cell cycle [GO:0007049]; cell division [GO:0051301]	9278503; 16738553; 24595368	FALSE	FALSE	FALSE
P0DMC7	16	16	12	19	26	27	0.0713236963468781	1.4286134070952448	2.3163004707707278	0.03477680782531593	0.6190962442387178	1.0692904691029737	14.666666666666666	24	0.5743878403890025	2.2033057907633538	0.02757320311096639	0.1400997204420948	Transcriptional regulatory protein RcsB OS=Escherichia coli (strain K12) OX=83333 GN=rcsB PE=1 SV=1	RCSB_ECOLI	Transcriptional regulatory protein RcsB (Capsular synthesis regulator component B)	rcsB	NA	FUNCTION: Component of the Rcs signaling system, which controls transcription of numerous genes. RcsB is the response regulator that binds to regulatory DNA regions. Can function both in an RcsA-dependent or RcsA-independent manner. The system regulates expression of numerous genes, including genes involved in colanic acid capsule synthesis, biofilm formation, cell division and outer membrane pro…	DNA binding [GO:0003677]; DNA-binding transcription activator activity [GO:0001216]; DNA-binding transcription repressor activity [GO:0001217]; identical protein binding [GO:0042802]	cytosol [GO:0005829]	negative regulation of transcription, DNA-templated [GO:0045892]; phosphorelay signal transduction system [GO:0000160]; positive regulation of cell projection organization [GO:0031346]; positive regulation of transcription, DNA-templated [GO:0045893]; response to antibiotic [GO:0046677]; single-species biofilm formation on inanimate substrate [GO:0044011]; transcription, DNA-templated [GO:0006351]	2404948; 9097040; 9278503; 16738553; 1597415; 1999391; 10702265; 11758943; 11566985; 11309126; 13129944; 15476819; 19240136; 20005847; 20952573; 20189963	FALSE	FALSE	FALSE
P00448	12	18	21	24	30	26	1.5626921477030096	1.609877264779972	0.6344282969162878	0.7437280258219253	0.6579403802688782	0.25783114871263296	17	26.666666666666668	0.5531665182678122	2.1979711523259566	0.02795116174370176	0.14139083489293147	Superoxide dismutase [Mn] OS=Escherichia coli (strain K12) OX=83333 GN=sodA PE=1 SV=2	SODM_ECOLI	Superoxide dismutase [Mn] (EC 1.15.1.1) (MnSOD)	sodA	NA	FUNCTION: Destroys superoxide anion radicals which are normally produced within the cells and which are toxic to biological systems.	antioxidant activity [GO:0016209]; DNA binding [GO:0003677]; manganese ion binding [GO:0030145]; metal ion binding [GO:0046872]; superoxide dismutase activity [GO:0004784]	cytoplasm [GO:0005737]; cytosol [GO:0005829]	cellular response to selenium ion [GO:0071291]; removal of superoxide radicals [GO:0019430]; response to acidic pH [GO:0010447]; response to heat [GO:0009408]; response to oxidative stress [GO:0006979]; superoxide metabolic process [GO:0006801]	3520487; 8346018; 9278503; 16738553; 363708; 1339463; 1551902; 3131302; 9298646; 9298644; 11141052; 11294629; 9003797; 10686094	FALSE	FALSE	FALSE
P46837	16	18	14	23	31	23	0.6627529209200728	1.7337902096916415	1.3957338908508072	0.2978112136591095	0.7037440698820032	0.6404471702990993	16	25.666666666666668	0.5473341512800707	2.189472159183019	0.02856253994296675	0.143683026416697	Protein YhgF OS=Escherichia coli (strain K12) OX=83333 GN=yhgF PE=1 SV=3	YHGF_ECOLI	Protein YhgF	yhgF	NA	NA	mRNA binding [GO:0003729]; structural constituent of ribosome [GO:0003735]	cytosol [GO:0005829]	nucleobase-containing compound metabolic process [GO:0006139]; response to ionizing radiation [GO:0010212]; translation [GO:0006412]	9278503; 16738553; 10493123	FALSE	FALSE	FALSE
P0ACX3	0	0	4	4	4	4	1.8577416036493903	1.9648217592743307	-0.03931110068825931	2.122239649075655	2.273599678212951	-0.037624734813538216	1.3333333333333333	4	1.4527381974916893	2.1842617120139045	0.02894302252093087	0.14519483120997365	Putative monooxygenase YdhR OS=Escherichia coli (strain K12) OX=83333 GN=ydhR PE=1 SV=1	YDHR_ECOLI	Putative monooxygenase YdhR (EC 1.-.-.-)	ydhR	NA	FUNCTION: May function as monooxygenase and play a role in the metabolism of aromatic compounds. {ECO:0000305}.	oxidoreductase activity [GO:0016491]	cytosol [GO:0005829]	NA	9023191; 9278503; 16738553; 10493123; 16260765	FALSE	FALSE	FALSE
P0A6J5	16	9	13	22	20	21	0.520670165759048	1.9477591502031841	1.2915407519878268	0.23641066899496624	1.0220609112169865	0.6144519617661547	12.666666666666666	21	0.6243078473260358	2.1708197308759023	0.02994480185224169	0.14857857968216096	D-amino acid dehydrogenase OS=Escherichia coli (strain K12) OX=83333 GN=dadA PE=1 SV=1	DADA_ECOLI	D-amino acid dehydrogenase (EC 1.4.99.-) (D-alanine dehydrogenase)	dadA	dadR	FUNCTION: Catalyzes the oxidative deamination of D-amino acids. Has broad substrate specificity; is mostly active on D-alanine, and to a lesser extent, on several other D-amino acids such as D-methionine, D-serine and D-proline, but not on L-alanine. Participates in the utilization of L-alanine and D-alanine as the sole source of carbon, nitrogen and energy for growth. Is also able to oxidize D-a…	D-amino-acid dehydrogenase activity [GO:0008718]; oxidoreductase activity [GO:0016491]	cytoplasm [GO:0005737]; plasma membrane [GO:0005886]	D-alanine catabolic process [GO:0055130]; L-alanine oxidation to pyruvate via D-alanine [GO:0019480]	7906689; 8905232; 9278503; 16738553; 13292; 10383414; 15358424; 21754980	FALSE	FALSE	FALSE
P36938	12	14	11	22	21	19	1.289256219309618	1.0785562704214373	1.3850455363925087	0.6234337921042132	0.5042126063543675	0.6993408593526679	12.333333333333334	20.666666666666668	0.6089957526037495	2.1667135916128872	0.030256699582876436	0.1497170747752142	Phosphoglucomutase OS=Escherichia coli (strain K12) OX=83333 GN=pgm PE=1 SV=1	PGM_ECOLI	Phosphoglucomutase (PGM) (EC 5.4.2.2) (Glucose phosphomutase)	pgm	NA	FUNCTION: This enzyme participates in both the breakdown and synthesis of glucose. {ECO:0000269|PubMed:14216423}.	magnesium ion binding [GO:0000287]; phosphoglucomutase activity [GO:0004614]	cytosol [GO:0005829]	carbohydrate metabolic process [GO:0005975]; glucose metabolic process [GO:0006006]	8083177; 8905232; 9278503; 16738553; 8011018; 14216423; 21778229	FALSE	FALSE	FALSE
P68679	13	12	15	21	25	20	0.9451950444371724	2.0300934392981462	0.7632942924137963	0.45238825076798594	0.9516715833255887	0.35469268796522213	13.333333333333334	22	0.5862508406862655	2.15847177219739	0.03089117078619696	0.15244121235797195	30S ribosomal protein S21 OS=Escherichia coli (strain K12) OX=83333 GN=rpsU PE=1 SV=2	RS21_ECOLI	30S ribosomal protein S21 (Small ribosomal subunit protein bS21)	rpsU	NA	NA	rRNA binding [GO:0019843]; structural constituent of ribosome [GO:0003735]	cytosol [GO:0005829]; cytosolic small ribosomal subunit [GO:0022627]	ribosomal small subunit assembly [GO:0000028]; translation [GO:0006412]	6186393; 6222240; 9278503; 16738553; 765257; 7556101; 10094780; 24524803; 16272117; 27906160; 27906161; 27934701; 28077875	FALSE	FALSE	FALSE
P00550	10	3	2	8	11	11	-0.7863629815888115	2.072169398841451	2.446613421759287	-0.48919506300669213	1.536634084046745	1.9623752651864617	5	10	1.0032714287421716	2.154913598782236	0.031168596031399053	0.15339341569924303	PTS system mannitol-specific EIICBA component OS=Escherichia coli (strain K12) OX=83333 GN=mtlA PE=1 SV=1	PTM3C_ECOLI	PTS system mannitol-specific EIICBA component (EIICBA-Mtl) (EII-Mtl) [Includes: Mannitol permease IIC component (PTS system mannitol-specific EIIC component); Mannitol-specific phosphotransferase enzyme IIB component (EC 2.7.1.197) (PTS system mannitol-specific EIIB component); Mannitol-specific phosphotransferase enzyme IIA component (PTS system mannitol-specific EIIA component)]	mtlA	NA	FUNCTION: The phosphoenolpyruvate-dependent sugar phosphotransferase system (sugar PTS), a major carbohydrate active transport system, catalyzes the phosphorylation of incoming sugar substrates concomitantly with their translocation across the cell membrane. This system is involved in D-mannitol transport (PubMed:368051, PubMed:6427236, PubMed:2123863). Also able to use D-mannonic acid (PubMed:64…	kinase activity [GO:0016301]; protein-N(PI)-phosphohistidine-mannitol phosphotransferase system transmembrane transporter activity [GO:0022872]; protein-phosphocysteine-mannitol phosphotransferase system transporter activity [GO:0090565]; protein-phosphocysteine-sugar phosphotransferase activity [GO:0090563]	integral component of plasma membrane [GO:0005887]; plasma membrane [GO:0005886]	mannitol transport [GO:0015797]; phosphoenolpyruvate-dependent sugar phosphotransferase system [GO:0009401]	6309813; 8041620; 9278503; 16738553; 3135464; 368051; 6427236; 3322385; 3142516; 2407724; 2123863; 1946374; 8300537; 15919996; 9551558; 12202490; 15258141; 16443929	FALSE	FALSE	FALSE
P0C0L2	7	9	11	13	17	18	1.015046162739559	1.4788708071571917	1.225521047163747	0.6076664762458968	0.7996684898805386	0.6253402779088909	9	16	0.6775584146784421	2.1474185403840065	0.031759975926123965	0.15588139535632733	Peroxiredoxin OsmC OS=Escherichia coli (strain K12) OX=83333 GN=osmC PE=1 SV=2	OSMC_ECOLI	Peroxiredoxin OsmC (EC 1.11.1.-) (Osmotically-inducible protein C)	osmC	NA	FUNCTION: Preferentially metabolizes organic hydroperoxides over inorganic hydrogen peroxide. {ECO:0000269|PubMed:14627744}.	peroxidase activity [GO:0004601]; peroxiredoxin activity [GO:0051920]	cytosol [GO:0005829]	hyperosmotic response [GO:0006972]; response to hydroperoxide [GO:0033194]; response to oxidative stress [GO:0006979]	1715407; 9097039; 9278503; 16738553; 9298646; 18723842; 14627744; 15103136	FALSE	FALSE	FALSE
P0A8M3	40	52	41	49	65	68	0.2597133960289234	1.0108456561473271	2.4440474348268646	0.08661573934493395	0.268145248120843	0.6785822991858705	44.333333333333336	60.666666666666664	0.34444776221721585	2.1446290552047786	0.031982517310200305	0.1561008312194862	Threonine--tRNA ligase OS=Escherichia coli (strain K12) OX=83333 GN=thrS PE=1 SV=1	SYT_ECOLI	Threonine--tRNA ligase (EC 6.1.1.3) (Threonyl-tRNA synthetase) (ThrRS)	thrS	NA	FUNCTION: Catalyzes the attachment of threonine to tRNA(Thr) in a two-step reaction: L-threonine is first activated by ATP to form Thr-AMP and then transferred to the acceptor end of tRNA(Thr) (PubMed:15079065, PubMed:10881191, PubMed:18997014). The rate-limiting step is amino acid activation in the presence of tRNA (PubMed:18997014). The 2'-OH of the acceptor base (adenine 76, A76) of tRNA(Thr) …	aminoacyl-tRNA editing activity [GO:0002161]; aminoacyl-tRNA ligase activity [GO:0004812]; ATP binding [GO:0005524]; drug binding [GO:0008144]; mRNA 5'-UTR binding [GO:0048027]; RNA binding [GO:0003723]; threonine-tRNA ligase activity [GO:0004829]; translation repressor activity, mRNA regulatory element binding [GO:0000900]; tRNA binding [GO:0000049]; zinc ion binding [GO:0008270]	cytoplasm [GO:0005737]; cytosol [GO:0005829]	negative regulation of translational initiation [GO:0045947]; regulation of translation [GO:0006417]; response to antibiotic [GO:0046677]; threonyl-tRNA aminoacylation [GO:0006435]; tRNA aminoacylation [GO:0043039]; tRNA aminoacylation for protein translation [GO:0006418]	6353409; 9097039; 9278503; 16738553; 3086882; 2254931; 9298644; 15079065; 15507440; 18997014; 18723842; 10319817; 11136973; 10881191; 11953757; 15525511; 23362938; 25824639	FALSE	FALSE	FALSE
P0AEM0	0	0	0	1	2	2	0.9288401313453543	1.3893105175961231	1.394725087519017	0.8003115541882925	1.536634084046745	1.547337765907618	0	1.6666666666666667	1.2947611347142185	2.1436298059130965	0.03206256059739447	0.1561008312194862	FKBP-type 16 kDa peptidyl-prolyl cis-trans isomerase OS=Escherichia coli (strain K12) OX=83333 GN=fkpB PE=1 SV=2	FKBX_ECOLI	FKBP-type 16 kDa peptidyl-prolyl cis-trans isomerase (PPIase) (EC 5.2.1.8) (Rotamase)	fkpB	slpA yaaD	FUNCTION: PPIases accelerate the folding of proteins. Substrate specificity investigated with 'Suc-Ala-Xaa-Pro-Phe-4-nitroanilide' where Xaa is the amino acid tested, was found to be Phe > Leu >> Ile > Lys = Ala > Trp > His >> Gln.	peptidyl-prolyl cis-trans isomerase activity [GO:0003755]	cytosol [GO:0005829]	chaperone-mediated protein folding [GO:0061077]	2011499; 1630901; 9278503; 16738553; 9188461	FALSE	FALSE	FALSE
P32144	0	0	0	1	2	2	0.9288401313453543	1.3893105175961231	1.394725087519017	0.8003115541882925	1.536634084046745	1.547337765907618	0	1.6666666666666667	1.2947611347142185	2.1436298059130965	0.03206256059739447	0.1561008312194862	HTH-type transcriptional repressor CsqR OS=Escherichia coli (strain K12) OX=83333 GN=csqR PE=1 SV=2	CSQR_ECOLI	HTH-type transcriptional repressor CsqR (Regulator of sulfoquinovose catabolism)	csqR	yihW	FUNCTION: Involved in the regulation of the sulfoquinovose operon (PubMed:24463506, PubMed:30372406). Represses the expression of the yihUTS operon and of the yihV and csqR genes. Binds DNA inside the spacer between the bidirectional transcription units comprising the yihUTS operon and the yihV gene, and upstream the csqR gene itself (PubMed:30372406). {ECO:0000269|PubMed:30372406, ECO:0000305|Pu…	DNA binding [GO:0003677]; DNA-binding transcription factor activity [GO:0003700]	NA	negative regulation of DNA-templated transcription, initiation [GO:2000143]	8346018; 9278503; 16738553; 24463506; 30372406	FALSE	FALSE	FALSE
P09053	0	3	1	5	5	3	2.0770411171300793	0.6569620722300383	0.9723419956665064	2.385274054909449	0.5366340840467451	0.9623752651864618	1.3333333333333333	4.333333333333333	1.2947611347142185	2.1398593902847947	0.03236613184341385	0.15641945528332774	Valine--pyruvate aminotransferase OS=Escherichia coli (strain K12) OX=83333 GN=avtA PE=1 SV=3	AVTA_ECOLI	Valine--pyruvate aminotransferase (EC 2.6.1.66) (Alanine--valine transaminase) (Transaminase C)	avtA	NA	FUNCTION: Involved in the biosynthesis of alanine. {ECO:0000269|PubMed:13034817, ECO:0000269|PubMed:20729367}.	pyridoxal phosphate binding [GO:0030170]; transaminase activity [GO:0008483]; valine-pyruvate transaminase activity [GO:0009042]	cytosol [GO:0005829]	alpha-amino acid metabolic process [GO:1901605]; D-alanine biosynthetic process [GO:0030632]; valine biosynthetic process [GO:0009099]	2825136; 8041620; 9278503; 16397293; 16738553; 13034817; 6373721; 20729367	FALSE	FALSE	FALSE
P33599	35	30	27	49	42	41	0.8552064646076964	1.2644337499272398	1.584428269410049	0.27424274252070513	0.4237400276408112	0.547337765907618	30.666666666666668	44	0.4151068453563781	2.1385449363024462	0.03247254110232079	0.15641945528332774	NADH-quinone oxidoreductase subunit C/D OS=Escherichia coli (strain K12) OX=83333 GN=nuoC PE=1 SV=3	NUOCD_ECOLI	NADH-quinone oxidoreductase subunit C/D (EC 7.1.1.-) (NADH dehydrogenase I subunit C/D) (NDH-1 subunit C/D) (NUO3/NUO4)	nuoC	nuoCD nuoD	FUNCTION: NDH-1 shuttles electrons from NADH, via FMN and iron-sulfur (Fe-S) centers, to quinones in the respiratory chain. The immediate electron acceptor for the enzyme in this species is believed to be ubiquinone. Couples the redox reaction to proton translocation (for every two electrons transferred, four hydrogen ions are translocated across the cytoplasmic membrane), and thus conserves the …	NAD binding [GO:0051287]; NADH dehydrogenase (ubiquinone) activity [GO:0008137]; quinone binding [GO:0048038]	cytoplasm [GO:0005737]; membrane [GO:0016020]; NADH dehydrogenase complex [GO:0030964]; plasma membrane [GO:0005886]; plasma membrane respiratory chain complex I [GO:0045272]	NA	7690854; 9205837; 9278503; 16738553; 11997136; 8157582; 7607227; 16079137	FALSE	FALSE	FALSE
P0A8G3	0	0	0	2	1	2	1.313592768750223	0.982380892888089	1.394725087519017	1.3852740549094489	0.9516715833255887	1.547337765907618	0	1.6666666666666667	1.2947611347142185	2.1308259163237993	0.03310348644099747	0.15861723318430448	Uronate isomerase OS=Escherichia coli (strain K12) OX=83333 GN=uxaC PE=2 SV=1	UXAC_ECOLI	Uronate isomerase (EC 5.3.1.12) (Glucuronate isomerase) (Uronic isomerase)	uxaC	ygjX ygjY ygjZ	NA	glucuronate isomerase activity [GO:0008880]	NA	D-galacturonate catabolic process [GO:0019698]; D-glucuronate catabolic process [GO:0042840]	9278503; 16738553; 19429622	FALSE	FALSE	FALSE
P13445	2	4	4	3	8	14	0.2832104446103417	1.09339973503552	2.298716930117174	0.21534905346713654	0.7996684898805386	1.547337765907618	3.3333333333333335	8.333333333333334	0.854118436418431	2.121951096181618	0.033841844965963264	0.16088165041410807	RNA polymerase sigma factor RpoS OS=Escherichia coli (strain K12) OX=83333 GN=rpoS PE=1 SV=3	RPOS_ECOLI	RNA polymerase sigma factor RpoS (Sigma S) (Sigma-38)	rpoS	appR katF nur otsX sigS	FUNCTION: Sigma factors are initiation factors that promote the attachment of RNA polymerase to specific initiation sites and are then released. This sigma factor is the master transcriptional regulator of the stationary phase and the general stress response. Controls, positively or negatively, the expression of several hundred genes, which are mainly involved in metabolism, transport, regulation…	bacterial-type RNA polymerase core enzyme binding [GO:0001000]; DNA binding [GO:0003677]; sigma factor activity [GO:0016987]	cytoplasm [GO:0005737]	transcription initiation from bacterial-type RNA polymerase promoter [GO:0001123]	2690013; 8475100; 1437569; 9278503; 16738553; 8208244; 8132457; 8637901; 10339606; 10672187; 15558318; 15716429; 16511888; 19251848; 21639793; 21516113; 21398637	FALSE	FALSE	FALSE
P23871	0	0	0	0	4	3	0	1.9648217592743307	1.7082000867557912	0	2.273599678212951	1.9623752651864619	0	2.3333333333333335	1.4119916477998042	2.120620151544867	0.033953780909947884	0.16099233977145	Ferrochelatase OS=Escherichia coli (strain K12) OX=83333 GN=hemH PE=1 SV=3	HEMH_ECOLI	Ferrochelatase (EC 4.99.1.1) (Heme synthase) (Protoheme ferro-lyase)	hemH	popA visA	FUNCTION: Catalyzes the ferrous insertion into protoporphyrin IX. {ECO:0000255|HAMAP-Rule:MF_00323}.	ferrochelatase activity [GO:0004325]; metal ion binding [GO:0046872]	cytoplasm [GO:0005737]	heme biosynthetic process [GO:0006783]; protoporphyrinogen IX metabolic process [GO:0046501]; response to light stimulus [GO:0009416]	2051480; 8056770; 9278503; 16738553; 8458858	FALSE	FALSE	FALSE
P0AD12	3	2	7	6	11	9	0.7811138081589072	2.43273455058152	0.4445322504721209	0.6076664762458968	1.9516715833255887	0.284303360073824	4	8.666666666666666	0.9478804732151032	2.112167029526972	0.034672125376441106	0.16397025959275274	Protein YeeZ OS=Escherichia coli (strain K12) OX=83333 GN=yeeZ PE=1 SV=1	YEEZ_ECOLI	Protein YeeZ	yeeZ	NA	NA	ATP binding [GO:0005524]; catalytic activity [GO:0003824]	cytosol [GO:0005829]	NA	9278503; 16738553; 10493123	FALSE	FALSE	FALSE
P33643	3	8	6	10	12	11	1.6805463235759432	0.815187417583665	1.1556981462274427	1.2597431728255897	0.4821863000243687	0.7399828438500137	5.666666666666667	11	0.8273041055666573	2.1081551831104974	0.03501756845643036	0.16517377744643513	Ribosomal large subunit pseudouridine synthase D OS=Escherichia coli (strain K12) OX=83333 GN=rluD PE=1 SV=4	RLUD_ECOLI	Ribosomal large subunit pseudouridine synthase D (EC 5.4.99.23) (23S rRNA pseudouridine(1911/1915/1917) synthase) (rRNA pseudouridylate synthase D) (rRNA-uridine isomerase D)	rluD	sfhB yfiI	FUNCTION: Responsible for synthesis of pseudouridine from uracil at positions 1911, 1915 and 1917 in 23S ribosomal RNA. Isomerization occurs as a late step during the assembly of the large ribosomal subunit. {ECO:0000269|PubMed:11087118, ECO:0000269|PubMed:17937767}.	pseudouridine synthase activity [GO:0009982]; RNA binding [GO:0003723]; rRNA pseudouridine synthase activity [GO:0120159]	cytosol [GO:0005829]	enzyme-directed rRNA pseudouridine synthesis [GO:0000455]; ribosomal large subunit assembly [GO:0000027]	9205837; 9278503; 16738553; 1906060; 9814761; 11087118; 11453071; 17937767	FALSE	FALSE	FALSE
P0ACP7	13	26	15	26	32	24	1.626555304558361	0.6528846873223456	1.3550505065909162	0.7478441342941572	0.24117820052057348	0.6062314549611864	18	27.333333333333332	0.531751263258639	2.0983740676597287	0.03587211422564066	0.1687662161496462	HTH-type transcriptional repressor PurR OS=Escherichia coli (strain K12) OX=83333 GN=purR PE=1 SV=2	PURR_ECOLI	HTH-type transcriptional repressor PurR (Pur regulon repressor) (Purine nucleotide synthesis repressor)	purR	NA	FUNCTION: Is the main repressor of the genes involved in the de novo synthesis of purine nucleotides, regulating purB, purC, purEK, purF, purHD, purL, purMN and guaBA expression. In addition, it participates in the regulation or coregulation of genes involved in de novo pyrimidine nucleotide biosynthesis, salvage and uptake (pyrC, pyrD, carAB and codBA), and of several genes encoding enzymes nece…	DNA-binding transcription factor activity [GO:0003700]; DNA-binding transcription repressor activity [GO:0001217]; guanine binding [GO:0002057]; transcription cis-regulatory region binding [GO:0000976]	cytosol [GO:0005829]	negative regulation of purine nucleotide biosynthetic process [GO:1900372]; negative regulation of transcription, DNA-templated [GO:0045892]; purine nucleotide biosynthetic process [GO:0006164]; regulation of transcription, DNA-templated [GO:0006355]	3058704; 2404765; 9097039; 9278503; 16738553; 2211500; 1400170; 14741201; 7973627; 7553867; 8591032; 9278422; 9454587; 9628480; 10438625; 11781089	FALSE	FALSE	FALSE
P29131	2	2	0	2	6	6	-0.1477999831048467	1.3642382744223138	2.4158347818891923	-0.1996884458117071	1.1740640046620365	2.769730187244066	1.3333333333333333	4.666666666666667	1.2480352486981319	2.0970938365860943	0.03598526948808129	0.16886110953580263	Cell division protein FtsN OS=Escherichia coli (strain K12) OX=83333 GN=ftsN PE=1 SV=3	FTSN_ECOLI	Cell division protein FtsN	ftsN	msgA	FUNCTION: Essential cell division protein that activates septal peptidoglycan synthesis and constriction of the cell. Acts on both sides of the membrane, via interaction with FtsA in the cytoplasm and interaction with the FtsQBL complex in the periplasm. These interactions may induce a conformational switch in both FtsA and FtsQBL, leading to septal peptidoglycan synthesis by FtsI and associated …	peptidoglycan binding [GO:0042834]	cell septum [GO:0030428]; division septum [GO:0000935]; integral component of plasma membrane [GO:0005887]; plasma membrane [GO:0005886]	cell division [GO:0051301]; division septum assembly [GO:0000917]; FtsZ-dependent cytokinesis [GO:0043093]	8509333; 8346018; 9278503; 16738553; 8631709; 9282742; 11703663; 11948172; 12787347; 15466024; 17185541; 19684127; 20497333; 20345660; 22328664; 24056104; 24750258; 25496050; 25496160; 25496259; 25571948; 15101973	FALSE	FALSE	FALSE
P0AGJ2	0	0	1	1	2	4	0.9288401313453543	1.3893105175961231	1.3107626269351424	0.8003115541882925	1.536634084046745	1.284303360073824	0.3333333333333333	2.3333333333333335	1.2070829994362873	2.0951540566931732	0.036157299881642534	0.16923107367284237	tRNA (guanosine(18)-2'-O)-methyltransferase OS=Escherichia coli (strain K12) OX=83333 GN=trmH PE=1 SV=1	TRMH_ECOLI	tRNA (guanosine(18)-2'-O)-methyltransferase (EC 2.1.1.34) (tRNA [Gm18] methyltransferase)	trmH	spoU	FUNCTION: Catalyzes the 2'-O methylation of guanosine at position 18 in tRNA. Type II methylase, which methylates only a subset of tRNA species. {ECO:0000269|PubMed:9321663}.	tRNA (guanosine-2'-O-)-methyltransferase activity [GO:0009020]; tRNA (uracil-2'-O-)-methyltransferase activity [GO:0052665]; tRNA binding [GO:0000049]	NA	tRNA guanine ribose methylation [GO:0002938]; tRNA methylation [GO:0030488]	2549050; 7686882; 9278503; 16738553; 2005134; 8265370; 9321663	FALSE	FALSE	FALSE
P0A7R5	25	32	28	40	40	42	1.2707288401397212	0.7926089040166534	1.558337409167873	0.4574238406652842	0.2648294685852189	0.5306590247609876	28.333333333333332	40.666666666666664	0.4176374446704969	2.0909751246891335	0.03653029390953516	0.17053731038487366	30S ribosomal protein S10 OS=Escherichia coli (strain K12) OX=83333 GN=rpsJ PE=1 SV=1	RS10_ECOLI	30S ribosomal protein S10 (Small ribosomal subunit protein uS10) (Transcription termination/antitermination protein NusE)	rpsJ	nusE	FUNCTION: Involved in the binding of tRNA to the ribosomes (PubMed:6759118). Part of the processive rRNA transcription and antitermination complex (rrnTAC). The complex forms an RNA-chaperone ring around the RNA exit tunnel of RNA polymerase (RNAP). It supports rapid transcription and antitermination of rRNA operons, cotranscriptional rRNA folding, and annealing of distal rRNA regions to allow co…	structural constituent of ribosome [GO:0003735]; transcription antitermination factor activity, RNA binding [GO:0001072]; tRNA binding [GO:0000049]	cytosol [GO:0005829]; cytosolic small ribosomal subunit [GO:0022627]; small ribosomal subunit [GO:0015935]	ribosome biogenesis [GO:0042254]; transcription antitermination [GO:0031564]; translation [GO:0006412]	7007073; 7037196; 3892488; 9278503; 16738553; 9298646; 6759118; 1731086; 7678781; 9298644; 10094780; 11884128; 16109710; 24524803; 12244297; 12809609; 16272117; 19111659; 27906160; 27906161; 27934701; 28077875; 32871103	FALSE	FALSE	FALSE
P27240	0	0	0	0	5	2	0	2.1967598608717194	1.394725087519017	0	2.536634084046745	1.547337765907618	0	2.3333333333333335	1.3613239499847876	2.0735448017438807	0.038121606150345926	0.1766041754311944	Lipopolysaccharide core heptose(II) kinase RfaY OS=Escherichia coli (strain K12) OX=83333 GN=rfaY PE=3 SV=2	RFAY_ECOLI	Lipopolysaccharide core heptose(II) kinase RfaY (EC 2.7.1.-)	rfaY	waaY	FUNCTION: Catalyzes the phosphorylation of heptose(II) of the outer membrane lipopolysaccharide core. {ECO:0000250}.	ATP binding [GO:0005524]; kinase activity [GO:0016301]	NA	carbohydrate phosphorylation [GO:0046835]; lipopolysaccharide core region biosynthetic process [GO:0009244]	1624462; 8041620; 9278503; 16738553	FALSE	FALSE	FALSE
P0AA39	7	11	12	15	19	17	1.3639801914424732	1.3638158970231653	0.853982922508931	0.8003115541882925	0.6886371774917949	0.4318605484876819	10	17	0.6402697600559231	2.0679410761639194	0.03864556425459143	0.17803722046918566	Ribosomal large subunit pseudouridine synthase C OS=Escherichia coli (strain K12) OX=83333 GN=rluC PE=1 SV=1	RLUC_ECOLI	Ribosomal large subunit pseudouridine synthase C (EC 5.4.99.24) (23S rRNA pseudouridine(955/2504/2580) synthase) (rRNA pseudouridylate synthase C) (rRNA-uridine isomerase C)	rluC	yceC	FUNCTION: Responsible for synthesis of pseudouridine from uracil at positions 955, 2504 and 2580 in 23S ribosomal RNA. {ECO:0000269|PubMed:9660827}.	pseudouridine synthase activity [GO:0009982]; RNA binding [GO:0003723]; rRNA pseudouridine synthase activity [GO:0120159]	cytosol [GO:0005829]	enzyme-directed rRNA pseudouridine synthesis [GO:0000455]	8905232; 9278503; 16738553; 1704367; 1447160; 9660827; 18820021; 25777676; 10089432	FALSE	FALSE	FALSE
P27129	0	0	0	3	0	4	1.6088337142334062	0	1.972479985755943	1.8003115541882926	0	2.284303360073824	0	2.3333333333333335	1.3615383047540388	2.0676724287413455	0.03867083623018118	0.17803722046918566	Lipopolysaccharide 1,2-glucosyltransferase OS=Escherichia coli (strain K12) OX=83333 GN=rfaJ PE=3 SV=2	RFAJ_ECOLI	Lipopolysaccharide 1,2-glucosyltransferase (EC 2.4.1.58)	rfaJ	waaJ	FUNCTION: Adds the glucose(II) group on the galactose(I) group of LPS. {ECO:0000250|UniProtKB:P19817}.	lipopolysaccharide 3-alpha-galactosyltransferase activity [GO:0008918]; lipopolysaccharide glucosyltransferase I activity [GO:0008919]; metal ion binding [GO:0046872]	NA	lipopolysaccharide core region biosynthetic process [GO:0009244]	1624461; 8041620; 9278503; 16738553	FALSE	FALSE	FALSE
P25534	1	1	2	4	4	5	1.1801257808702106	1.302145677298653	1.0973133313204675	1.122239649075655	1.273599678212951	0.9623752651864617	1.3333333333333333	4.333333333333333	1.1194048641583558	2.0666742417987556	0.03876485990028751	0.17803722046918566	2-octaprenyl-6-methoxyphenol hydroxylase OS=Escherichia coli (strain K12) OX=83333 GN=ubiH PE=1 SV=2	UBIH_ECOLI	2-octaprenyl-6-methoxyphenol hydroxylase (EC 1.14.13.-)	ubiH	visB	FUNCTION: Is likely an oxygenase that introduces the hydroxyl group at carbon four of 2-octaprenyl-6-methoxyphenol resulting in the formation of 2-octaprenyl-6-methoxy-1,4-benzoquinol. {ECO:0000269|PubMed:4572721}.	2-octaprenyl-6-methoxyphenol hydroxylase activity [GO:0008681]; FAD binding [GO:0071949]; oxidoreductase activity [GO:0016491]; oxidoreductase activity, acting on paired donors, with incorporation or reduction of molecular oxygen, NAD(P)H as one donor, and incorporation of one atom of oxygen [GO:0016709]	cytoplasm [GO:0005737]; ubiquinone biosynthesis complex [GO:0110142]	response to light stimulus [GO:0009416]; response to oxidative stress [GO:0006979]; ubiquinone biosynthetic process [GO:0006744]	1339425; 9278503; 16738553; 4572721; 30686758	FALSE	FALSE	FALSE
P0AC51	1	2	2	4	4	7	1.1801257808702106	0.7731031629519034	1.6252868148892783	1.122239649075655	0.6886371774917949	1.3774127644653056	1.6666666666666667	5	1.0627631970109186	2.0660570365913404	0.0388230943313863	0.17803722046918566	Zinc uptake regulation protein OS=Escherichia coli (strain K12) OX=83333 GN=zur PE=1 SV=1	ZUR_ECOLI	Zinc uptake regulation protein (Zinc uptake regulator)	zur	yjbK	FUNCTION: Acts as a negative controlling element, employing Zn(2+) as a cofactor to bind the operator of the repressed genes (znuACB).	DNA-binding transcription factor activity [GO:0003700]; DNA-binding transcription repressor activity [GO:0001217]; identical protein binding [GO:0042802]; transcription cis-regulatory region binding [GO:0000976]; zinc ion binding [GO:0008270]	cytosol [GO:0005829]; protein-DNA complex [GO:0032993]	negative regulation of transcription, DNA-templated [GO:0045892]; regulation of secondary metabolite biosynthetic process [GO:1900376]; transcription, DNA-templated [GO:0006351]	8265357; 9278503; 16738553; 9680209	FALSE	FALSE	FALSE
P0AG20	0	4	5	5	10	5	2.0770411171300793	1.5374861986783483	-0.04395205709036546	2.385274054909449	1.0891751070755236	-0.03762473481353838	3	6.666666666666667	1.145608142390478	2.061472586782691	0.03925797613651294	0.17883327346844516	GTP pyrophosphokinase OS=Escherichia coli (strain K12) OX=83333 GN=relA PE=1 SV=1	RELA_ECOLI	GTP pyrophosphokinase (EC 2.7.6.5) ((p)ppGpp synthase) (ATP:GTP 3'-pyrophosphotransferase) (ppGpp synthase I)	relA	NA	FUNCTION: In eubacteria ppGpp (guanosine 3'-diphosphate 5'-diphosphate) is a mediator of the stringent response which coordinates a variety of cellular activities in response to changes in nutritional abundance. This enzyme catalyzes the formation of pppGpp which is then hydrolyzed to form ppGpp. The second messengers ppGpp and c-di-GMP together control biofilm formation in response to translatio…	ATP binding [GO:0005524]; GTP binding [GO:0005525]; GTP diphosphokinase activity [GO:0008728]; guanosine-3',5'-bis(diphosphate) 3'-diphosphatase activity [GO:0008893]; kinase activity [GO:0016301]	NA	guanosine tetraphosphate biosynthetic process [GO:0015970]; guanosine tetraphosphate metabolic process [GO:0015969]; nucleobase-containing small molecule interconversion [GO:0015949]; response to starvation [GO:0042594]	2844820; 9278503; 16738553; 14622409; 19460094; 21488981; 26051177	FALSE	FALSE	FALSE
P0A8W0	0	1	0	2	2	3	1.313592768750223	0.5466498021536841	1.7082000867557912	1.3852740549094489	0.5366340840467451	1.9623752651864619	0.3333333333333333	2.3333333333333335	1.2947611347142187	2.0602413289875705	0.03937547570669612	0.17883327346844516	HTH-type transcriptional repressor NanR OS=Escherichia coli (strain K12) OX=83333 GN=nanR PE=1 SV=1	NANR_ECOLI	HTH-type transcriptional repressor NanR	nanR	yhcK	FUNCTION: Transcriptional repressor that controls expression of the genes required for the catabolism of sialic acids (PubMed:9864311, PubMed:12897000, PubMed:23935044). Represses expression of the nanATEK-yhcH, nanCMS and yjhBC operons. Acts by binding directly to the Nan box, a region of approximately 30 bp covering the promoter region (PubMed:23935044). {ECO:0000269|PubMed:12897000, ECO:000026…	DNA binding [GO:0003677]; DNA-binding transcription factor activity [GO:0003700]	NA	negative regulation of transcription, DNA-templated [GO:0045892]; transcription, DNA-templated [GO:0006351]	9278503; 16738553; 9864311; 12897000; 23935044	FALSE	FALSE	FALSE
P15977	1	0	0	4	2	1	1.1801257808702106	1.3893105175961231	0.9862093549504537	1.122239649075655	1.536634084046745	0.9623752651864618	0.3333333333333333	2.3333333333333335	1.2070829994362873	2.052852975143105	0.04008683890930179	0.18022732915853906	4-alpha-glucanotransferase OS=Escherichia coli (strain K12) OX=83333 GN=malQ PE=1 SV=2	MALQ_ECOLI	4-alpha-glucanotransferase (EC 2.4.1.25) (Amylomaltase) (Disproportionating enzyme) (D-enzyme)	malQ	malA	NA	4-alpha-glucanotransferase activity [GO:0004134]; beta-maltose 4-alpha-glucanotransferase activity [GO:0102500]	cytosol [GO:0005829]	glycogen catabolic process [GO:0005980]; maltose catabolic process [GO:0000025]	2845225; 9278503; 16738553	FALSE	FALSE	FALSE
A5A613	0	0	1	3	2	2	1.6088337142334062	1.3893105175961231	0.5533521702406577	1.8003115541882926	1.536634084046745	0.547337765907618	0.3333333333333333	2.3333333333333335	1.2947611347142185	2.05045740376121	0.04031981642756012	0.18022732915853906	Uncharacterized protein YciY OS=Escherichia coli (strain K12) OX=83333 GN=yciY PE=3 SV=1	YCIY_ECOLI	Uncharacterized protein YciY	yciY	NA	NA	NA	NA	NA	9278503	FALSE	FALSE	FALSE
P37329	0	1	0	3	2	2	1.6088337142334062	0.5466498021536841	1.394725087519017	1.8003115541882926	0.5366340840467451	1.547337765907618	0.3333333333333333	2.3333333333333335	1.2947611347142185	2.0497138931445162	0.04039235846229372	0.18022732915853906	Molybdate-binding protein ModA OS=Escherichia coli (strain K12) OX=83333 GN=modA PE=1 SV=1	MODA_ECOLI	Molybdate-binding protein ModA (Molybdate/tungstate-binding protein ModA)	modA	NA	FUNCTION: Part of the ABC transporter complex ModABC involved in the transport of molybdenum into the cell (PubMed:8576221). Binds molybdate with high affinity in vitro and with a similar affinity in vivo (PubMed:21861186, PubMed:28150901, PubMed:9545596, PubMed:8576221, PubMed:21784948, PubMed:8409926). Binds tungstate with high affinity in vitro (PubMed:28150901, PubMed:9545596, PubMed:8576221,…	ABC-type molybdate transporter activity [GO:0015412]; molybdate ion binding [GO:0030973]; molybdenum ion binding [GO:0030151]; tungstate binding [GO:1901359]	outer membrane-bounded periplasmic space [GO:0030288]	molybdate ion transport [GO:0015689]; response to chromate [GO:0046687]	7860583; 7665460; 8564363; 8905232; 9278503; 16738553; 8576221; 8409926; 8550508; 9545596; 21784948; 9302996; 21861186; 28150901	FALSE	FALSE	FALSE
P0AEQ6	1	0	0	2	3	2	0.45094648394296294	1.7015682440538882	1.394725087519017	0.3852740549094488	1.9516715833255887	1.547337765907618	0.3333333333333333	2.3333333333333335	1.2947611347142185	2.0479998623682447	0.04056001288293798	0.18039393488029498	Glutamine transport system permease protein GlnP OS=Escherichia coli (strain K12) OX=83333 GN=glnP PE=1 SV=1	GLNP_ECOLI	Glutamine transport system permease protein GlnP	glnP	NA	FUNCTION: Part of the binding-protein-dependent transport system for glutamine; probably responsible for the translocation of the substrate across the membrane.	transmembrane transporter activity [GO:0022857]	ATP-binding cassette (ABC) transporter complex [GO:0043190]; plasma membrane [GO:0005886]	amino acid transport [GO:0006865]	3027504; 8905232; 9278503; 16738553; 15919996	FALSE	FALSE	FALSE
P33920	9	9	11	14	16	20	0.6911934783458941	1.3116186958319864	1.5397205668244802	0.3852740549094488	0.7172063296885655	0.7697301872440658	9.666666666666666	16.666666666666668	0.6240701906140267	2.045282231630776	0.04082704142940597	0.18039393488029498	Nucleoid-associated protein YejK OS=Escherichia coli (strain K12) OX=83333 GN=yejK PE=1 SV=3	NDPA_ECOLI	Nucleoid-associated protein YejK	yejK	NA	NA	double-stranded DNA binding [GO:0003690]; identical protein binding [GO:0042802]; single-stranded RNA binding [GO:0003727]	bacterial nucleoid [GO:0043590]; cytoplasm [GO:0005737]	NA	9278503; 16738553; 10368163	FALSE	FALSE	FALSE
P11454	1	0	0	0	6	5	-1.0766352342275485	2.406454344763018	2.2053225037858377	-1.1996884458117074	2.7590265053831926	2.547337765907618	0.3333333333333333	3.6666666666666665	1.3688919418263676	2.041014962651855	0.04124933987415661	0.18181747866861261	Enterobactin synthase component F OS=Escherichia coli (strain K12) OX=83333 GN=entF PE=1 SV=3	ENTF_ECOLI	Enterobactin synthase component F (EC 2.7.7.-) (Enterochelin synthase F) (Serine-activating enzyme) (Seryl-AMP ligase)	entF	NA	FUNCTION: Activates the carboxylate group of L-serine via ATP-dependent PPi exchange reactions to the aminoacyladenylate, preparing that molecule for the final stages of enterobactin synthesis. Holo-EntF acts as the catalyst for the formation of the three amide and three ester bonds present in the cyclic (2,3-dihydroxybenzoyl)serine trimer enterobactin, using seryladenylate and acyl-holo-EntB (ac…	2,3-dihydroxybenzoate-serine ligase activity [GO:0047527]; ATP binding [GO:0005524]; nucleotidyltransferase activity [GO:0016779]; phosphopantetheine binding [GO:0031177]	cytoplasm [GO:0005737]; cytosol [GO:0005829]; enterobactin synthetase complex [GO:0009366]; plasma membrane [GO:0005886]	amino acid activation for nonribosomal peptide biosynthetic process [GO:0043041]; enterobactin biosynthetic process [GO:0009239]; secondary metabolite biosynthetic process [GO:0044550]	1826089; 9278503; 16738553; 3040679; 2974033; 9298644; 9485415	FALSE	FALSE	FALSE
P77529	4	2	5	8	8	8	0.901982322708179	1.841605773098827	0.7821280655883761	0.6483084607432429	1.5366340840467447	0.547337765907618	3.6666666666666665	8	0.9107601035658686	2.035573174867838	0.041793233728456565	0.1831252838661876	L-cystine transporter TcyP OS=Escherichia coli (strain K12) OX=83333 GN=tcyP PE=1 SV=1	TCYP_ECOLI	L-cystine transporter TcyP (S-sulfocysteine transporter)	tcyP	ydjN	FUNCTION: Involved in L-cystine import (PubMed:25139244, PubMed:25837721, PubMed:26350134, PubMed:27481704). Low affinity L-cystine transporter that is mainly involved in L-cystine uptake from outside as a nutrient (PubMed:25837721). Is the primary transporter at high concentrations of cystine (PubMed:26350134). Probably functions as a proton symporter (Probable). Can also transport D-cystine, cy…	L-cystine transmembrane transporter activity [GO:0015184]; sulfur amino acid transmembrane transporter activity [GO:0000099]; symporter activity [GO:0015293]; transmembrane transporter activity [GO:0022857]	integral component of membrane [GO:0016021]; membrane [GO:0016020]; plasma membrane [GO:0005886]	L-cystine transport [GO:0015811]; sulfur amino acid transport [GO:0000101]; sulfur utilization [GO:0006791]	9097039; 9278503; 16738553; 25139244; 25837721; 26350134; 27481704; 28533366	FALSE	FALSE	FALSE
P23908	5	2	2	6	7	8	0.05725263761792064	1.6137162230772566	1.853794274405145	0.022703975524740717	1.3667090826044324	1.547337765907618	3	7	0.978916941345597	2.0350229448798403	0.04184856431964089	0.1831252838661876	Acetylornithine deacetylase OS=Escherichia coli (strain K12) OX=83333 GN=argE PE=1 SV=2	ARGE_ECOLI	Acetylornithine deacetylase (AO) (Acetylornithinase) (EC 3.5.1.16) (N-acetylornithinase) (NAO)	argE	NA	FUNCTION: Displays a broad specificity and can also deacylate substrates such as acetylarginine, acetylhistidine or acetylglutamate semialdehyde.	acetylornithine deacetylase activity [GO:0008777]; cobalt ion binding [GO:0050897]; zinc ion binding [GO:0008270]	cytoplasm [GO:0005737]	arginine biosynthetic process [GO:0006526]	1551850; 1628835; 8265357; 9278503; 16738553; 6761650; 6292860; 10684608	FALSE	FALSE	FALSE
P75864	8	25	20	22	28	28	2.158971875195511	0.2828060374922723	1.0590543912886972	1.153948508802993	0.10921286031206864	0.42803883753527355	17.666666666666668	26	0.5637334022167784	2.021206473088559	0.043258395915425935	0.18883953601541703	Ribosomal RNA large subunit methyltransferase K/L OS=Escherichia coli (strain K12) OX=83333 GN=rlmL PE=1 SV=1	RLMKL_ECOLI	Ribosomal RNA large subunit methyltransferase K/L [Includes: 23S rRNA m2G2445 methyltransferase (EC 2.1.1.173) (rRNA (guanine-N(2)-)-methyltransferase RlmL); 23S rRNA m7G2069 methyltransferase (EC 2.1.1.264) (rRNA (guanine-N(7)-)-methyltransferase RlmK)]	rlmL	rlmK rlmKL ycbY	FUNCTION: Specifically methylates the guanine in position 2445 (m2G2445) and the guanine in position 2069 (m7G2069) of 23S rRNA. Methylation occurs before assembly of 23S rRNA into 50S subunits. {ECO:0000269|PubMed:17010378, ECO:0000269|PubMed:22210896, ECO:0000269|PubMed:22362734}.	23S rRNA (guanine(2445)-N(2))-methyltransferase activity [GO:0052915]; RNA binding [GO:0003723]; rRNA (guanine-N2-)-methyltransferase activity [GO:0008990]; rRNA (guanine-N7-)-methyltransferase activity [GO:0070043]	cytoplasm [GO:0005737]	rRNA base methylation [GO:0070475]; rRNA methylation [GO:0031167]	8905232; 9278503; 16738553; 17010378; 21045301; 22210896; 22362734	FALSE	FALSE	FALSE
P0AF06	0	4	1	3	6	4	1.6088337142334062	0.5763658895075343	1.3107626269351424	1.8003115541882926	0.4370984104958303	1.284303360073824	1.6666666666666667	4.333333333333333	1.1739044415859823	2.0183947349576012	0.04355016729380553	0.18895514392412266	Motility protein B OS=Escherichia coli (strain K12) OX=83333 GN=motB PE=1 SV=1	MOTB_ECOLI	Motility protein B (Chemotaxis protein MotB)	motB	NA	FUNCTION: MotA and MotB comprise the stator element of the flagellar motor complex. Required for the rotation of the flagellar motor. Probably a linker that fastens the torque-generating machinery to the cell wall. Overexpression of this protein with MotA improves motility in a pdeH disruption, (a c-di-GMP phosphodiesterase) suggesting there is an interaction (direct or indirect) between the c-di…	NA	integral component of membrane [GO:0016021]; plasma membrane [GO:0005886]	archaeal or bacterial-type flagellum-dependent cell motility [GO:0097588]; chemotaxis [GO:0006935]	3007435; 9097040; 9278503; 16738553; 2002011; 2447650; 2061285; 20346719; 19081534	FALSE	FALSE	FALSE
P61889	34	39	67	70	58	57	2.7893084445876215	1.7560123032823094	-1.0542228457609646	0.8207756567480083	0.5123865378000675	-0.26710658093630557	46.666666666666664	61.666666666666664	0.3553518712039234	2.0155863135499494	0.04384325212578714	0.18911958636681578	Malate dehydrogenase OS=Escherichia coli (strain K12) OX=83333 GN=mdh PE=1 SV=1	MDH_ECOLI	Malate dehydrogenase (EC 1.1.1.37)	mdh	NA	FUNCTION: Catalyzes the reversible oxidation of malate to oxaloacetate. {ECO:0000255|HAMAP-Rule:MF_01516, ECO:0000269|PubMed:2993232, ECO:0000269|PubMed:7028159}.	L-malate dehydrogenase activity [GO:0030060]; malate dehydrogenase activity [GO:0016615]; oxidoreductase activity [GO:0016491]	cytoplasm [GO:0005737]; cytosol [GO:0005829]; extrinsic component of membrane [GO:0019898]; membrane [GO:0016020]	anaerobic respiration [GO:0009061]; fermentation [GO:0006113]; glycolytic process [GO:0006096]; malate metabolic process [GO:0006108]; tricarboxylic acid cycle [GO:0006099]	3299262; 3322223; 9278503; 16738553; 2993232; 7028159; 9298646; 9190829; 8506346; 8670822; 9600841; 8108402; 9199437; 11214793; 9298644; 1507230; 8331658; 11389141	FALSE	FALSE	FALSE
P00888	0	3	3	3	5	7	1.6088337142334062	0.6569620722300383	1.2212121639066418	1.8003115541882926	0.5366340840467451	0.9623752651864618	2	5	1.0997736344738331	2.0132249788125347	0.04409096656029301	0.18963170497937704	Phospho-2-dehydro-3-deoxyheptonate aldolase, Tyr-sensitive OS=Escherichia coli (strain K12) OX=83333 GN=aroF PE=1 SV=1	AROF_ECOLI	Phospho-2-dehydro-3-deoxyheptonate aldolase, Tyr-sensitive (EC 2.5.1.54) (3-deoxy-D-arabino-heptulosonate 7-phosphate synthase) (DAHP synthase) (Phospho-2-keto-3-deoxyheptonate aldolase)	aroF	NA	FUNCTION: Stereospecific condensation of phosphoenolpyruvate (PEP) and D-erythrose-4-phosphate (E4P) giving rise to 3-deoxy-D-arabino-heptulosonate-7-phosphate (DAHP).	3-deoxy-7-phosphoheptulonate synthase activity [GO:0003849]; identical protein binding [GO:0042802]	cytoplasm [GO:0005737]	aromatic amino acid family biosynthetic process [GO:0009073]; cellular amino acid biosynthetic process [GO:0008652]; chorismate biosynthetic process [GO:0009423]	6146618; 6396419; 9205837; 9278503; 16738553; 1977738; 6104668; 2857723; 9298644; 9056491	FALSE	FALSE	FALSE
P24186	5	11	11	14	18	14	1.7486287109748186	1.2046410131280048	0.5307082325243525	1.122239649075655	0.6146365960480179	0.284303360073824	9	15.333333333333334	0.6737265350658324	2.0114756111094225	0.044275243893863364	0.18963170497937704	Bifunctional protein FolD OS=Escherichia coli (strain K12) OX=83333 GN=folD PE=1 SV=4	FOLD_ECOLI	Bifunctional protein FolD [Includes: Methylenetetrahydrofolate dehydrogenase (EC 1.5.1.5); Methenyltetrahydrofolate cyclohydrolase (EC 3.5.4.9)]	folD	ads	FUNCTION: Catalyzes the oxidation of 5,10-methylenetetrahydrofolate to 5,10-methenyltetrahydrofolate and then the hydrolysis of 5,10-methenyltetrahydrofolate to 10-formyltetrahydrofolate. This enzyme is specific for NADP. {ECO:0000255|HAMAP-Rule:MF_01576, ECO:0000269|PubMed:1748668}.	methenyltetrahydrofolate cyclohydrolase activity [GO:0004477]; methylenetetrahydrofolate dehydrogenase (NADP+) activity [GO:0004488]	cytosol [GO:0005829]	histidine biosynthetic process [GO:0000105]; methionine biosynthetic process [GO:0009086]; purine nucleotide biosynthetic process [GO:0006164]; tetrahydrofolate interconversion [GO:0035999]	1748668; 9278503; 16738553; 10386884	FALSE	FALSE	FALSE
P0ABI4	1	1	0	2	4	3	0.45094648394296294	1.302145677298653	1.7082000867557912	0.3852740549094488	1.273599678212951	1.9623752651864619	0.6666666666666666	3	1.2070829994362873	1.998378011125268	0.04567569370489486	0.19425540929294866	Magnesium transport protein CorA OS=Escherichia coli (strain K12) OX=83333 GN=corA PE=1 SV=1	CORA_ECOLI	Magnesium transport protein CorA	corA	NA	FUNCTION: Mediates influx of magnesium ions. Can also mediate cobalt and manganese uptake (PubMed:780341). Alternates between open and closed states. Activated by low cytoplasmic Mg(2+) levels. Inactive when cytoplasmic Mg(2+) levels are high (By similarity). {ECO:0000250|UniProtKB:Q9WZ31, ECO:0000269|PubMed:780341}.	cobalt ion transmembrane transporter activity [GO:0015087]; magnesium ion transmembrane transporter activity [GO:0015095]; nickel cation transmembrane transporter activity [GO:0015099]	integral component of membrane [GO:0016021]; plasma membrane [GO:0005886]	cobalt ion transport [GO:0006824]; magnesium ion transport [GO:0015693]; nickel cation transmembrane transport [GO:0035444]	8314774; 1379743; 8346018; 9278503; 16738553; 780341; 15919996	FALSE	FALSE	FALSE
P31677	5	9	11	12	11	21	1.3979560647280103	0.36781203846038313	1.6898820070933804	0.9157887716082288	0.21470598915938252	0.8368443831026027	8.333333333333334	14.666666666666666	0.6557797146234047	1.995120521396342	0.04602973668121446	0.195303742553938	Trehalose-6-phosphate synthase OS=Escherichia coli (strain K12) OX=83333 GN=otsA PE=1 SV=3	OTSA_ECOLI	Trehalose-6-phosphate synthase (TPS) (EC 2.4.1.15) (Alpha,alpha-trehalose-phosphate synthase [UDP-forming]) (Osmoregulatory trehalose synthesis protein A) (OtsA) (UDP-glucose-glucosephosphate glucosyltransferase)	otsA	NA	FUNCTION: Catalyzes the transfer of glucose from UDP-alpha-D-glucose (UDP-Glc) to D-glucose 6-phosphate (Glc-6-P) to form trehalose-6-phosphate. Acts with retention of the anomeric configuration of the UDP-sugar donor. Essential for viability of the cells at low temperatures and at elevated osmotic strength. {ECO:0000269|PubMed:12105274, ECO:0000269|PubMed:1310094, ECO:0000269|PubMed:20077550, EC…	alpha,alpha-trehalose-phosphate synthase (UDP-forming) activity [GO:0003825]	cytosol [GO:0005829]	cellular response to DNA damage stimulus [GO:0006974]; response to osmotic stress [GO:0006970]; trehalose biosynthetic process [GO:0005992]; trehalose metabolism in response to cold stress [GO:0070415]	8045430; 9097040; 9278503; 16738553; 3131312; 1744047; 1310094; 12105274; 12498887; 14570926; 20077550	FALSE	FALSE	FALSE
P60716	9	14	14	14	25	21	0.6911934783458941	1.6512621046353533	1.101511236646739	0.3852740549094488	0.7452207058581625	0.5149162882152405	12.333333333333334	20	0.5484703496609507	1.9883751703923573	0.046770212766605215	0.19752257298640716	Lipoyl synthase OS=Escherichia coli (strain K12) OX=83333 GN=lipA PE=1 SV=1	LIPA_ECOLI	Lipoyl synthase (EC 2.8.1.8) (Lip-syn) (LS) (Lipoate synthase) (Lipoic acid synthase) (Sulfur insertion protein LipA)	lipA	lip	FUNCTION: Catalyzes the radical-mediated insertion of two sulfur atoms into the C-6 and C-8 positions of the octanoyl moiety bound to the lipoyl domains of lipoate-dependent enzymes, thereby converting the octanoylated domains into lipoylated derivatives. Free octanoate is not a substrate for LipA. {ECO:0000269|PubMed:11106496, ECO:0000269|PubMed:14700636, ECO:0000269|PubMed:15157071}.	4 iron, 4 sulfur cluster binding [GO:0051539]; lipoate synthase activity [GO:0016992]; lipoyl synthase activity (acting on glycine-cleavage complex H protein [GO:0102552]; lipoyl synthase activity (acting on pyruvate dehydrogenase E2 protein) [GO:0102553]; metal ion binding [GO:0046872]	cytoplasm [GO:0005737]; cytosol [GO:0005829]	lipoate biosynthetic process [GO:0009107]; protein lipoylation [GO:0009249]	1577793; 8444795; 8905232; 9278503; 16738553; 11106496; 14700636; 15157071; 15362861; 15112987; 15911379; 15740115	FALSE	FALSE	FALSE
P77475	0	2	0	1	4	3	0.9288401313453543	0.7731031629519034	1.7082000867557912	0.8003115541882925	0.6886371774917949	1.9623752651864619	0.6666666666666666	2.6666666666666665	1.1504413322888498	1.9688471990261984	0.04897064039523574	0.20538263962528433	Fructose-1-phosphate phosphatase YqaB OS=Escherichia coli (strain K12) OX=83333 GN=yqaB PE=1 SV=1	YQAB_ECOLI	Fructose-1-phosphate phosphatase YqaB (EC 3.1.3.-) (Fructose-1-phosphatase)	yqaB	NA	FUNCTION: Catalyzes strongly the dephosphorylation of fructose-1-phosphate (Fru1P) and slightly the dephosphorylation of 6-phosphogluconate (6P-Glu). It has low beta-phosphoglucomutase activity. {ECO:0000269|PubMed:15808744, ECO:0000269|PubMed:16990279}.	beta-phosphoglucomutase activity [GO:0008801]; magnesium ion binding [GO:0000287]; phosphatase activity [GO:0016791]; sugar-phosphatase activity [GO:0050308]	NA	NA	9205837; 9278503; 16738553; 15808744; 16990279	FALSE	FALSE	FALSE
P0AG78	0	1	2	5	2	4	2.0770411171300793	0.5466498021536841	0.7825824561571775	2.385274054909449	0.5366340840467451	0.6993408593526679	1	3.6666666666666665	1.2070829994362873	1.9666128502442826	0.04922786087413943	0.20598570356552354	Sulfate-binding protein OS=Escherichia coli (strain K12) OX=83333 GN=sbp PE=1 SV=1	SUBI_ECOLI	Sulfate-binding protein (Sulfate starvation-induced protein 2) (SSI2)	sbp	NA	FUNCTION: This protein specifically binds sulfate and is involved in its transmembrane transport.	ABC-type sulfate transporter activity [GO:0015419]; sulfate binding [GO:0043199]	outer membrane-bounded periplasmic space [GO:0030288]	sulfate transport [GO:0008272]; sulfur compound metabolic process [GO:0006790]	3158524; 2002055; 8346018; 9278503; 16738553; 9298646; 8774726	FALSE	FALSE	FALSE
P39356	0	3	2	6	4	4	2.2753095902581233	0.3309871052837547	0.7825824561571775	2.607666476245897	0.27359967821295106	0.6993408593526679	1.6666666666666667	4.666666666666667	1.1935356712705052	1.9565702904845603	0.05039801082992233	0.21039721302790565	Uncharacterized transcriptional regulator YjhU OS=Escherichia coli (strain K12) OX=83333 GN=yjhU PE=3 SV=2	YJHU_ECOLI	Uncharacterized transcriptional regulator YjhU	yjhU	NA	NA	carbohydrate binding [GO:0030246]; DNA binding [GO:0003677]	cytosol [GO:0005829]	NA	7610040; 9278503; 16738553	FALSE	FALSE	FALSE
P75782	3	4	3	4	8	11	0.18349679422977067	1.09339973503552	2.0865995179264534	0.12223964907565495	0.7996684898805386	1.547337765907618	3.3333333333333335	7.666666666666667	0.8230819682879372	1.9419153482643956	0.0521473490318709	0.21620910009561084	Ribosomal RNA large subunit methyltransferase F OS=Escherichia coli (strain K12) OX=83333 GN=rlmF PE=1 SV=2	RLMF_ECOLI	Ribosomal RNA large subunit methyltransferase F (EC 2.1.1.181) (23S rRNA mA1618 methyltransferase) (rRNA adenine N-6-methyltransferase)	rlmF	ybiN	FUNCTION: Specifically methylates the adenine in position 1618 of 23S rRNA. {ECO:0000269|PubMed:18021804}.	23S rRNA (adenine(1618)-N(6))-methyltransferase activity [GO:0052907]	cytoplasm [GO:0005737]	rRNA base methylation [GO:0070475]	8905232; 9278503; 16738553; 18021804	FALSE	FALSE	FALSE
P0AG59	4	11	6	9	13	15	1.1242540574490365	0.3212517846529053	1.900878065348465	0.8003115541882929	0.1740640046620365	1.1550203431288577	7	12.333333333333334	0.7097986339930624	1.9320356497783242	0.05335510587563148	0.2207126930982842	30S ribosomal protein S14 OS=Escherichia coli (strain K12) OX=83333 GN=rpsN PE=1 SV=2	RS14_ECOLI	30S ribosomal protein S14 (Small ribosomal subunit protein uS14)	rpsN	NA	FUNCTION: Binds 16S rRNA, required for the assembly of 30S particles and may also be responsible for determining the conformation of the 16S rRNA at the A site.	rRNA binding [GO:0019843]; structural constituent of ribosome [GO:0003735]	cytosolic small ribosomal subunit [GO:0022627]; small ribosomal subunit [GO:0015935]	ribosomal small subunit assembly [GO:0000028]; translation [GO:0006412]	6222285; 9278503; 16738553; 10094780; 24524803; 12244297; 12809609; 16272117; 27906160; 27906161; 27934701; 28077875	FALSE	FALSE	FALSE
P0AFL6	4	6	5	13	10	7	1.8844409630450423	0.9291603154739065	0.5293297172982443	1.2857383813585346	0.6037482799052818	0.3774127644653056	5	10	0.7556331419097073	1.9300421103174004	0.053601620293603824	0.22089915772773366	Exopolyphosphatase OS=Escherichia coli (strain K12) OX=83333 GN=ppx PE=1 SV=2	PPX_ECOLI	Exopolyphosphatase (ExopolyPase) (EC 3.6.1.11) (Metaphosphatase)	ppx	NA	FUNCTION: Degradation of inorganic polyphosphates (polyP). Releases orthophosphate processively from the ends of the polyP chain. Has a strong preference for long-chain polyphosphates and has only weak affinity for smaller size polyP of about 15 residues. {ECO:0000269|PubMed:16905100, ECO:0000269|PubMed:8380170, ECO:0000269|PubMed:9143103}.	exopolyphosphatase activity [GO:0004309]; identical protein binding [GO:0042802]; pyrophosphatase activity [GO:0016462]	plasma membrane [GO:0005886]	phosphorus metabolic process [GO:0006793]; polyphosphate catabolic process [GO:0006798]	8380170; 9205837; 9278503; 16738553; 8212131; 9143103; 24560923; 16905100	FALSE	FALSE	FALSE
P37760	3	4	3	7	7	8	1.034791920333962	0.8457780306788699	1.4617762756414594	0.8003115541882925	0.6297434884382261	1.132300266628774	3.3333333333333335	7.333333333333333	0.8541184364184309	1.9297044936837853	0.053643462862296556	0.22089915772773366	dTDP-4-dehydrorhamnose reductase OS=Escherichia coli (strain K12) OX=83333 GN=rfbD PE=3 SV=2	RMLD_ECOLI	dTDP-4-dehydrorhamnose reductase (EC 1.1.1.133) (dTDP-4-keto-L-rhamnose reductase) (dTDP-6-deoxy-L-lyxo-4-hexulose reductase) (dTDP-6-deoxy-L-mannose dehydrogenase) (dTDP-L-rhamnose synthase)	rfbD	rmlD	FUNCTION: Involved in the biosynthesis of the dTDP-L-rhamnose which is an important component of lipopolysaccharide (LPS) (Probable). Catalyzes the reduction of dTDP-6-deoxy-L-lyxo-4-hexulose to yield dTDP-L-rhamnose (By similarity). RmlD uses NADH and NADPH nearly equally well (By similarity). {ECO:0000250|UniProtKB:P26392, ECO:0000305|PubMed:7517391}.	dTDP-4-dehydrorhamnose reductase activity [GO:0008831]; metal ion binding [GO:0046872]	cytosol [GO:0005829]	dTDP-rhamnose biosynthetic process [GO:0019305]; extracellular polysaccharide biosynthetic process [GO:0045226]; lipopolysaccharide biosynthetic process [GO:0009103]; O antigen biosynthetic process [GO:0009243]	7517391; 9097040; 9278503; 16738553	FALSE	FALSE	FALSE
P07330	5	5	3	4	12	12	-0.5559875051536705	1.624960158677314	2.270542612136816	-0.46272285164550103	1.0671488007455248	1.662814983327554	4.333333333333333	9.333333333333334	0.7557469774758593	1.9280700375919309	0.0538464152221287	0.22123323539227535	Protein-glutamate methylesterase/protein-glutamine glutaminase OS=Escherichia coli (strain K12) OX=83333 GN=cheB PE=1 SV=3	CHEB_ECOLI	Protein-glutamate methylesterase/protein-glutamine glutaminase (EC 3.1.1.61) (EC 3.5.1.44) (Chemotaxis response regulator protein-glutamate methylesterase/glutamine deamidase) (Methyl-accepting chemotaxis proteins-specific methylesterase/deamidase) (MCP-specific methylesterase/deamidase)	cheB	NA	FUNCTION: Involved in chemotaxis (PubMed:324984, PubMed:358191, PubMed:392505, PubMed:2188960). Part of a chemotaxis signal transduction system that modulates chemotaxis in response to various stimuli (PubMed:392505, PubMed:2188960). Catalyzes the demethylation of specific methylglutamate residues introduced into the chemoreceptors (methyl-accepting chemotaxis proteins or MCP) by CheR (PubMed:358…	deaminase binding [GO:1990827]; phosphorelay response regulator activity [GO:0000156]; protein-glutamate methylesterase activity [GO:0008984]; protein-glutamine glutaminase activity [GO:0050568]	cytosol [GO:0005829]; plasma membrane [GO:0005886]	chemotaxis [GO:0006935]; protein deamination [GO:0018277]; protein demethylation [GO:0006482]	3510184; 9097040; 9278503; 16738553; 324984; 353036; 358191; 392505; 6300110; 6304723; 3280143; 2188960; 7578071; 16573695	FALSE	FALSE	FALSE
P0A9M2	15	13	9	18	21	20	0.09918850253439088	1.268927937000925	1.9685972964733802	0.04823906763187816	0.6037482799052818	1.0327645930778597	12.333333333333334	19.666666666666668	0.5615839802050065	1.9264525736933427	0.05404788826295012	0.22155974059936215	Hypoxanthine phosphoribosyltransferase OS=Escherichia coli (strain K12) OX=83333 GN=hpt PE=1 SV=1	HPRT_ECOLI	Hypoxanthine phosphoribosyltransferase (HPRT) (EC 2.4.2.8) (6-oxopurine phosphoribosyltransferase) (6-oxopurine PRTase)	hpt	NA	FUNCTION: Purine salvage pathway enzyme which catalyzes the transfer of the ribosyl-5-phosphate group from 5-phospho-alpha-D-ribose 1-diphosphate (PRPP) to the N9 position of hypoxanthine to yield IMP (inosine 5'-monophosphate). To a lesser extent, can also act on guanine leading to GMP, but shows a highly less efficient activity with xanthine. {ECO:0000269|PubMed:12070315}.	guanine phosphoribosyltransferase activity [GO:0052657]; guanosine tetraphosphate binding [GO:0097216]; hypoxanthine phosphoribosyltransferase activity [GO:0004422]; magnesium ion binding [GO:0000287]	cytosol [GO:0005829]	adenine salvage [GO:0006168]; GMP salvage [GO:0032263]; guanine salvage [GO:0006178]; hypoxanthine metabolic process [GO:0046100]; IMP salvage [GO:0032264]; protein homotetramerization [GO:0051289]; purine ribonucleoside salvage [GO:0006166]	8202364; 9278503; 16738553; 23927482; 12070315;	FALSE	FALSE	FALSE
P0A7G2	3	9	12	11	15	14	1.8677112801156386	1.1380769970381683	0.3214934875644406	1.3852740549094489	0.6297434884382261	0.16882614265388804	8	13.333333333333334	0.7279478953338544	1.9210070225298135	0.05473082215907509	0.22385399333531614	30S ribosome-binding factor OS=Escherichia coli (strain K12) OX=83333 GN=rbfA PE=1 SV=2	RBFA_ECOLI	30S ribosome-binding factor (Protein P15B) (Ribosome-binding factor A) (RbfA)	rbfA	P15B yhbB	FUNCTION: One of at least 4 proteins (Era, RbfA, RimM and RsgA/YjeQ) that assist in the late maturation steps of the functional core of the 30S subunit. Essential for efficient processing of pre-16S rRNA (PubMed:9422595, PubMed:12963368, PubMed:12628255). Probably part of the 30S subunit prior to or during the final step in the processing of 16S free 30S ribosomal subunits. Probably interacts wit…	ribosomal small subunit binding [GO:0043024]	cytosol [GO:0005829]	cellular response to DNA damage stimulus [GO:0006974]; maturation of SSU-rRNA [GO:0030490]; response to cold [GO:0009409]; ribosome biogenesis [GO:0042254]	2849753; 9278503; 16738553; 7535280; 8898389; 9422595; 12753192; 12963368; 16825789; 21102555; 25904134; 12628255	FALSE	FALSE	FALSE
P30749	0	0	0	1	1	2	0.9288401313453543	0.982380892888089	1.394725087519017	0.8003115541882925	0.9516715833255887	1.547337765907618	0	1.3333333333333333	1.099773634473833	1.9086888775466797	0.056302238825751014	0.22768824012345626	Molybdopterin synthase catalytic subunit OS=Escherichia coli (strain K12) OX=83333 GN=moaE PE=1 SV=3	MOAE_ECOLI	Molybdopterin synthase catalytic subunit (EC 2.8.1.12) (MPT synthase subunit 2) (Molybdenum cofactor biosynthesis protein E) (Molybdopterin-converting factor large subunit) (Molybdopterin-converting factor subunit 2)	moaE	chlA5	FUNCTION: Converts molybdopterin precursor Z to molybdopterin. This requires the incorporation of two sulfur atoms into precursor Z to generate a dithiolene group. The sulfur is provided by MoaD.	molybdopterin synthase activity [GO:0030366]	cytosol [GO:0005829]	Mo-molybdopterin cofactor biosynthetic process [GO:0006777]	8361352; 8905232; 9278503; 16738553; 8514782; 12571226; 11135669; 12571227	FALSE	FALSE	FALSE
P00805	0	0	0	1	1	2	0.9288401313453543	0.982380892888089	1.394725087519017	0.8003115541882925	0.9516715833255887	1.547337765907618	0	1.3333333333333333	1.099773634473833	1.9086888775466797	0.056302238825751014	0.22768824012345626	L-asparaginase 2 OS=Escherichia coli (strain K12) OX=83333 GN=ansB PE=1 SV=2	ASPG2_ECOLI	L-asparaginase 2 (EC 3.5.1.1) (L-asparaginase II) (L-ASNase II) (L-asparagine amidohydrolase II) (Colaspase)	ansB	NA	NA	asparaginase activity [GO:0004067]; identical protein binding [GO:0042802]	outer membrane-bounded periplasmic space [GO:0030288]; periplasmic space [GO:0042597]; protein-containing complex [GO:0032991]	asparagine catabolic process [GO:0006530]	2407723; 2144836; 9278503; 16738553; 6766894; 387570; 321449; 4561256; 1906013; 1521538; 1287659; 8434007; 8706862; 12595697	FALSE	FALSE	FALSE
P37617	0	0	0	1	2	1	0.9288401313453543	1.3893105175961231	0.9862093549504537	0.8003115541882925	1.536634084046745	0.9623752651864618	0	1.3333333333333333	1.0997736344738331	1.9077731377464395	0.056420544083455565	0.22768824012345626	Zinc/cadmium/lead-transporting P-type ATPase OS=Escherichia coli (strain K12) OX=83333 GN=zntA PE=1 SV=1	ZNTA_ECOLI	Zinc/cadmium/lead-transporting P-type ATPase (EC 7.2.2.-) (EC 7.2.2.12) (EC 7.2.2.21) (Pb(II)/Cd(II)/Zn(II)-translocating ATPase) (Zn(2+)/Cd(2+)/Pb(2+) export ATPase)	zntA	yhhO	FUNCTION: Confers resistance to zinc, cadmium and lead (PubMed:9405611, PubMed:9364914, PubMed:9830000, PubMed:10660539, PubMed:17326661). Couples the hydrolysis of ATP with the export of zinc, cadmium or lead, with highest activity when the metals are present as metal-thiolate complexes (PubMed:9405611, PubMed:10660539, PubMed:17326661). Can also bind nickel, copper, cobalt and mercury (PubMed:1…	ATP binding [GO:0005524]; cadmium ion transmembrane transporter activity [GO:0015086]; cobalt ion transmembrane transporter activity [GO:0015087]; lead ion transmembrane transporter activity [GO:0015094]; metal ion binding [GO:0046872]; nickel cation transmembrane transporter activity [GO:0015099]; P-type cadmium transporter activity [GO:0008551]; P-type zinc transporter activity [GO:0016463]; zi…	integral component of membrane [GO:0016021]; plasma membrane [GO:0005886]	cobalt ion transport [GO:0006824]; detoxification of zinc ion [GO:0010312]; lead ion transport [GO:0015692]; response to cadmium ion [GO:0046686]; zinc ion transport [GO:0006829]	8041620; 9278503; 16738553; 9405611; 9364914; 9830000; 10660539; 15919996; 16411752; 16890908; 17326661; 22387457; 12417201	FALSE	FALSE	FALSE
P08622	13	13	12	10	25	28	-0.9818937685340213	1.8380275535501505	2.4431835599222493	-0.5476117492320141	0.8447563794090769	1.1199165421729416	12.666666666666666	21	0.47235372411666815	1.9048617572421744	0.05679804353660633	0.22819744925326788	Chaperone protein DnaJ OS=Escherichia coli (strain K12) OX=83333 GN=dnaJ PE=1 SV=3	DNAJ_ECOLI	Chaperone protein DnaJ (HSP40) (Heat shock protein J)	dnaJ	groP	FUNCTION: Interacts with DnaK and GrpE to disassemble a protein complex at the origins of replication of phage lambda and several plasmids. Participates actively in the response to hyperosmotic and heat shock by preventing the aggregation of stress-denatured proteins and by disaggregating proteins, also in an autonomous, DnaK-independent fashion. Unfolded proteins bind initially to DnaJ; upon int…	ATP binding [GO:0005524]; chaperone binding [GO:0051087]; heat shock protein binding [GO:0031072]; protein disulfide isomerase activity [GO:0003756]; protein-disulfide reductase activity [GO:0015035]; sigma factor antagonist activity [GO:0016989]; unfolded protein binding [GO:0051082]; zinc ion binding [GO:0008270]	cytoplasm [GO:0005737]; cytosol [GO:0005829]; membrane [GO:0016020]; protein-containing complex [GO:0032991]	chaperone cofactor-dependent protein refolding [GO:0051085]; DNA replication [GO:0006260]; protein-containing complex assembly [GO:0065003]; protein folding [GO:0006457]; protein refolding [GO:0042026]; response to heat [GO:0009408]; viral process [GO:0016032]	3003084; 3003085; 1630901; 9278503; 16738553; 1826368; 9298644; 15302880; 15044009; 14726952; 14729677; 15485812; 8106526; 9860950; 12454054; 12941935; 15683252; 8764403; 10210198; 10891270	FALSE	FALSE	FALSE
P60422	124	141	129	172	157	152	1.5311793297624505	0.6218338164507199	1.142563576424149	0.2691554971629303	0.10570521199800963	0.197395294850659	131.33333333333334	160.33333333333334	0.19075200133719963	1.902702107949721	0.057079426740944086	0.22844049581712245	50S ribosomal protein L2 OS=Escherichia coli (strain K12) OX=83333 GN=rplB PE=1 SV=2	RL2_ECOLI	50S ribosomal protein L2 (Large ribosomal subunit protein uL2)	rplB	NA	FUNCTION: One of the primary rRNA binding proteins (PubMed:3298242). Located near the base of the L1 stalk, it is probably also mobile. Required for association of the 30S and 50S subunits to form the 70S ribosome, for tRNA binding and peptide bond formation (PubMed:8722025). It has been suggested to have peptidyltransferase activity; this is highly controversial. {ECO:0000269|PubMed:10756104, EC…	RNA binding [GO:0003723]; rRNA binding [GO:0019843]; structural constituent of ribosome [GO:0003735]; transferase activity [GO:0016740]; zinc ion binding [GO:0008270]	cytosol [GO:0005829]; cytosolic large ribosomal subunit [GO:0022625]	cytoplasmic translation [GO:0002181]; ribosomal large subunit assembly [GO:0000027]	3892488; 9278503; 16738553; 7556101; 3298242; 8722025; 9298644; 9531480; 11013226; 11114255; 10094780; 18723842; 24524803; 10756104; 12809609; 16272117; 25310980; 24844575; 27906160; 27906161; 27934701; 28077875	FALSE	FALSE	FALSE
P0ADA5	5	1	0	6	6	2	0.05725263761792064	1.843191846794919	1.394725087519017	0.022703975524740717	1.7590265053831926	1.547337765907618	2	4.666666666666667	1.1096894156051837	1.9024670393803214	0.05711012395428061	0.22844049581712245	Uncharacterized lipoprotein YajG OS=Escherichia coli (strain K12) OX=83333 GN=yajG PE=3 SV=1	YAJG_ECOLI	Uncharacterized lipoprotein YajG	yajG	NA	NA	NA	plasma membrane [GO:0005886]	NA	8231804; 9278503; 16738553	FALSE	FALSE	FALSE
P0A8R0	0	0	2	3	3	2	1.6088337142334062	1.7015682440538882	-0.027795994422930126	1.8003115541882926	1.9516715833255887	-0.03762473481353838	0.6666666666666666	2.6666666666666665	1.238119467566781	1.8952134368805618	0.05806413071249907	0.2308338587525203	Regulator of ribonuclease activity A OS=Escherichia coli (strain K12) OX=83333 GN=rraA PE=1 SV=1	RRAA_ECOLI	Regulator of ribonuclease activity A	rraA	menG yiiV	FUNCTION: Globally modulates RNA abundance by binding to RNase E (Rne) and regulating its endonucleolytic activity. Can modulate Rne action in a substrate-dependent manner by altering the composition of the degradosome. Modulates RNA-binding and helicase activities of the degradosome. {ECO:0000269|PubMed:13678585, ECO:0000269|PubMed:16725107, ECO:0000269|PubMed:16771842, ECO:0000269|PubMed:185105…	endoribonuclease inhibitor activity [GO:0060698]; enzyme binding [GO:0019899]; ribonuclease inhibitor activity [GO:0008428]	cytosol [GO:0005829]	negative regulation of endoribonuclease activity [GO:0060702]; negative regulation of RNA catabolic process [GO:1902369]; protein homotrimerization [GO:0070207]	8346018; 9278503; 16738553; 13678585; 16725107; 16621818; 16771842; 18510556; 20106955; 14499605	FALSE	FALSE	FALSE
Q46851	0	0	0	2	1	1	1.313592768750223	0.982380892888089	0.9862093549504537	1.3852740549094489	0.9516715833255887	0.9623752651864618	0	1.3333333333333333	1.0997736344738331	1.8949692481571419	0.058096475873869353	0.2308338587525203	L-glyceraldehyde 3-phosphate reductase OS=Escherichia coli (strain K12) OX=83333 GN=gpr PE=1 SV=1	GPR_ECOLI	L-glyceraldehyde 3-phosphate reductase (GAP reductase) (EC 1.1.1.-)	gpr	mgrA yghZ	FUNCTION: Catalyzes the stereospecific, NADPH-dependent reduction of L-glyceraldehyde 3-phosphate (L-GAP). The physiological role of gpr is the detoxification of L-GAP, which may be formed by non-enzymatic racemization of GAP. Also involved in the stress response as a methylglyoxal reductase which converts the toxic metabolite methylglyoxal to acetol in vitro and in vivo. {ECO:0000269|PubMed:1258…	D-threo-aldose 1-dehydrogenase activity [GO:0047834]; oxidoreductase activity, acting on the CH-OH group of donors, NAD or NADP as acceptor [GO:0016616]	NA	cellular response to DNA damage stimulus [GO:0006974]; methylglyoxal catabolic process [GO:0051596]	9278503; 16738553; 12583903; 16077126; 18620424; 22393408	FALSE	FALSE	FALSE
P0AEJ2	0	3	7	7	8	5	2.457642296237178	1.44896361659192	-0.6256258444459692	2.8003115541882924	1.121596584767901	-0.4526622340923821	3.3333333333333335	6.666666666666667	1.1564153016212704	1.894274725686796	0.058188553959979274	0.2308338587525203	Isochorismate synthase EntC OS=Escherichia coli (strain K12) OX=83333 GN=entC PE=1 SV=1	ENTC_ECOLI	Isochorismate synthase EntC (EC 5.4.4.2) (Isochorismate mutase)	entC	NA	FUNCTION: Involved in the biosynthesis of the siderophore enterobactin (macrocyclic trimeric lactone of N-(2,3-dihydroxybenzoyl)-serine). Catalyzes the reversible conversion of chorismate to isochorismate. {ECO:0000269|PubMed:17243787, ECO:0000269|PubMed:20079748, ECO:0000269|PubMed:2139795, ECO:0000269|PubMed:2536681, ECO:0000269|PubMed:8655506, ECO:0000269|PubMed:9795253}.	isochorismate synthase activity [GO:0008909]; magnesium ion binding [GO:0000287]	NA	enterobactin biosynthetic process [GO:0009239]	2110093; 2536681; 9278503; 16738553; 2139473; 2139795; 2521621; 8655506; 9795253; 17243787; 22096151; 20079748	FALSE	FALSE	FALSE
P0AFK9	11	11	15	23	18	18	1.6333173941820638	1.2046410131280048	0.4426000535974971	0.8003115541882929	0.6146365960480179	0.21030277863004732	12.333333333333334	19.666666666666668	0.5417503096221193	1.8940313104972875	0.05822085403038329	0.2308338587525203	Spermidine/putrescine-binding periplasmic protein OS=Escherichia coli (strain K12) OX=83333 GN=potD PE=1 SV=1	POTD_ECOLI	Spermidine/putrescine-binding periplasmic protein (SPBP)	potD	NA	FUNCTION: Required for the activity of the bacterial periplasmic transport system of putrescine and spermidine. Polyamine binding protein. {ECO:0000269|PubMed:1939142}.	putrescine binding [GO:0019810]; spermidine binding [GO:0019809]	outer membrane-bounded periplasmic space [GO:0030288]	putrescine transport [GO:0015847]; spermidine transport [GO:0015848]	1939142; 8905232; 9278503; 16738553; 9298646; 8194593; 8621624; 8897598	FALSE	FALSE	FALSE
P75959	1	0	0	1	4	2	-0.10450806971569192	1.9648217592743307	1.394725087519017	-0.19968844581170747	2.273599678212951	1.547337765907618	0.3333333333333333	2.3333333333333335	1.2070829994362873	1.879297514168455	0.060203880942239905	0.23715888891780407	N-acetyl-D-glucosamine kinase OS=Escherichia coli (strain K12) OX=83333 GN=nagK PE=1 SV=1	NAGK_ECOLI	N-acetyl-D-glucosamine kinase (EC 2.7.1.59) (GlcNAc kinase)	nagK	ycfX	FUNCTION: Catalyzes the phosphorylation of N-acetyl-D-glucosamine (GlcNAc) derived from cell-wall degradation, yielding GlcNAc-6-P. Has also low level glucokinase activity in vitro. {ECO:0000269|PubMed:15489439}.	ATP binding [GO:0005524]; N-acetylglucosamine kinase activity [GO:0045127]; zinc ion binding [GO:0008270]	NA	N-acetylglucosamine metabolic process [GO:0006044]; peptidoglycan turnover [GO:0009254]	8905232; 9278503; 16738553; 15489439; 15157072	FALSE	FALSE	FALSE
P0ADY3	27	48	30	47	47	47	1.6969909823243894	-0.27625019455367594	1.8170168125240909	0.5779191328518449	-0.07807576006846328	0.5931414555207425	35	47	0.3643282761013747	1.8693202221009622	0.06157827633731337	0.24204794335186383	50S ribosomal protein L14 OS=Escherichia coli (strain K12) OX=83333 GN=rplN PE=1 SV=1	RL14_ECOLI	50S ribosomal protein L14 (Large ribosomal subunit protein uL14)	rplN	NA	FUNCTION: This protein binds directly to 23S ribosomal RNA. In the E.coli 70S ribosome it has been modeled to make two contacts with the 16S rRNA of the 30S subunit, forming part of bridges B5 and B8, connecting the 2 subunits (PubMed:12809609). Although the protein undergoes significant rotation during the transition from an initiation to and EF-G bound state, the bridges remain stable. In the 3…	large ribosomal subunit rRNA binding [GO:0070180]; structural constituent of ribosome [GO:0003735]	cytosol [GO:0005829]; cytosolic large ribosomal subunit [GO:0022625]	translation [GO:0006412]	352727; 6222285; 9278503; 16738553; 151587; 7556101; 2665813; 10094780; 22829778; 24524803; 10756104; 12809609; 16272117; 25310980; 24844575; 27906160; 27906161; 27934701; 28077875	FALSE	FALSE	FALSE
P0A7Q1	1	0	0	2	2	2	0.45094648394296294	1.3893105175961231	1.394725087519017	0.3852740549094488	1.536634084046745	1.547337765907618	0.3333333333333333	2	1.1564153016212706	1.8677177799413138	0.06180141901556266	0.24240038214311402	50S ribosomal protein L35 OS=Escherichia coli (strain K12) OX=83333 GN=rpmI PE=1 SV=2	RL35_ECOLI	50S ribosomal protein L35 (Large ribosomal subunit protein bL35) (Ribosomal protein A)	rpmI	NA	NA	structural constituent of ribosome [GO:0003735]	cytosolic large ribosomal subunit [GO:0022625]; large ribosomal subunit [GO:0015934]	translation [GO:0006412]	6325158; 9097039; 9278503; 16738553; 3542048; 3298224; 10094780; 24524803; 16272117; 25310980; 24844575; 27906160; 27906161; 27934701; 28077875	FALSE	FALSE	FALSE
P37759	23	35	22	30	38	44	0.42641811835701476	0.19935248476861203	2.5971466456463506	0.16954536385401198	0.06714880074552469	0.9306664054591236	26.666666666666668	37.333333333333336	0.38912019001955345	1.8607521411543895	0.06277918684976601	0.24570474853270488	dTDP-glucose 4,6-dehydratase 1 OS=Escherichia coli (strain K12) OX=83333 GN=rfbB PE=3 SV=2	RMLB1_ECOLI	dTDP-glucose 4,6-dehydratase 1 (EC 4.2.1.46)	rfbB	rmlB	FUNCTION: Catalyzes the dehydration of dTDP-D-glucose to form dTDP-6-deoxy-D-xylo-4-hexulose via a three-step process involving oxidation, dehydration and reduction. {ECO:0000250|UniProtKB:P27830}.	dTDP-glucose 4,6-dehydratase activity [GO:0008460]; identical protein binding [GO:0042802]	cytosol [GO:0005829]	dTDP-rhamnose biosynthetic process [GO:0019305]; extracellular polysaccharide biosynthetic process [GO:0045226]; lipopolysaccharide biosynthetic process [GO:0009103]; nucleotide-sugar biosynthetic process [GO:0009226]; O antigen biosynthetic process [GO:0009243]	7517391; 9097040; 9278503; 16738553; 7559340	FALSE	FALSE	FALSE
P0AC41	34	38	45	44	56	57	0.4831409707159149	1.6860110333844969	1.049043279039897	0.16288163357300095	0.49915937862808185	0.29679430425702075	39	52.333333333333336	0.3196117721527012	1.8580259130258412	0.0631653345449347	0.24668440329806754	Succinate dehydrogenase flavoprotein subunit OS=Escherichia coli (strain K12) OX=83333 GN=sdhA PE=1 SV=1	SDHA_ECOLI	Succinate dehydrogenase flavoprotein subunit (EC 1.3.5.1)	sdhA	NA	FUNCTION: Two distinct, membrane-bound, FAD-containing enzymes are responsible for the catalysis of fumarate and succinate interconversion; the fumarate reductase is used in anaerobic growth, and the succinate dehydrogenase is used in aerobic growth. {ECO:0000269|PubMed:24374335, ECO:0000305|PubMed:12560550, ECO:0000305|PubMed:16407191, ECO:0000305|PubMed:19710024}.	electron transfer activity [GO:0009055]; flavin adenine dinucleotide binding [GO:0050660]; succinate dehydrogenase (ubiquinone) activity [GO:0008177]; succinate dehydrogenase activity [GO:0000104]	plasma membrane [GO:0005886]; plasma membrane succinate dehydrogenase complex [GO:0045282]	aerobic respiration [GO:0009060]; anaerobic respiration [GO:0009061]; tricarboxylic acid cycle [GO:0006099]	6383359; 8905232; 9278503; 16738553; 6388571; 9298646; 9600841; 9298644; 16079137; 18723842; 24374335; 26644464; 12560550; 16407191; 19710024	FALSE	FALSE	FALSE
P0ACU7	4	4	3	8	7	8	0.901982322708179	0.8457780306788699	1.4617762756414594	0.6483084607432429	0.6297434884382261	1.132300266628774	3.6666666666666665	7.666666666666667	0.8034507386034143	1.8530268367435734	0.06387851220218793	0.24891985522837884	HTH-type transcriptional regulator YjdC OS=Escherichia coli (strain K12) OX=83333 GN=yjdC PE=4 SV=1	YJDC_ECOLI	HTH-type transcriptional regulator YjdC	yjdC	cutA3	NA	DNA-binding transcription factor activity [GO:0003700]; transcription cis-regulatory region binding [GO:0000976]	NA	regulation of transcription, DNA-templated [GO:0006355]	7623666; 7623667; 7610040; 9278503; 16738553; 1370290	FALSE	FALSE	FALSE
P30137	7	11	13	17	17	16	1.6852337932733044	1.0402477084227342	0.482444797854115	0.9702365556306051	0.5366340840467448	0.24248318437919708	10.333333333333334	16.666666666666668	0.5831179413521823	1.8520971125857613	0.06401187907029346	0.24891985522837884	Thiamine-phosphate synthase OS=Escherichia coli (strain K12) OX=83333 GN=thiE PE=1 SV=1	THIE_ECOLI	Thiamine-phosphate synthase (TP synthase) (TPS) (EC 2.5.1.3) (Thiamine-phosphate pyrophosphorylase) (TMP pyrophosphorylase) (TMP-PPase)	thiE	NA	FUNCTION: Condenses 4-methyl-5-(beta-hydroxyethyl)thiazole monophosphate (THZ-P) and 2-methyl-4-amino-5-hydroxymethyl pyrimidine pyrophosphate (HMP-PP) to form thiamine monophosphate (TMP). {ECO:0000269|PubMed:15292217, ECO:0000269|Ref.5}.	magnesium ion binding [GO:0000287]; metal ion binding [GO:0046872]; thiamine-phosphate diphosphorylase activity [GO:0004789]	cytoplasm [GO:0005737]	thiamine biosynthetic process [GO:0009228]; thiamine diphosphate biosynthetic process [GO:0009229]	8432721; 8265357; 9278503; 16738553; 10082377; 15292217	FALSE	FALSE	FALSE
P0C037	1	2	1	5	4	3	1.4565326414009196	0.7731031629519034	0.9723419956665064	1.3852740549094489	0.6886371774917949	0.9623752651864618	1.3333333333333333	4	1.012095499195902	1.8486627447803656	0.0645065263988418	0.24965868506647235	Pyrimidine/purine nucleoside phosphorylase OS=Escherichia coli (strain K12) OX=83333 GN=ppnP PE=1 SV=1	PPNP_ECOLI	Pyrimidine/purine nucleoside phosphorylase (EC 2.4.2.1) (EC 2.4.2.2) (Adenosine phosphorylase) (Cytidine phosphorylase) (Guanosine phosphorylase) (EC 2.4.2.15) (Inosine phosphorylase) (Thymidine phosphorylase) (EC 2.4.2.4) (Uridine phosphorylase) (EC 2.4.2.3) (Xanthosine phosphorylase)	ppnP	yaiE	FUNCTION: Catalyzes the phosphorolysis of diverse nucleosides, yielding D-ribose 1-phosphate and the respective free bases. Can use uridine, adenosine, guanosine, cytidine, thymidine, inosine and xanthosine as substrates. Also catalyzes the reverse reactions. Is not able to produce D-ribose 1-phosphate from D-ribose and phosphate. {ECO:0000269|PubMed:27941785}.	guanosine phosphorylase activity [GO:0047975]; purine-nucleoside phosphorylase activity [GO:0004731]; pyrimidine-nucleoside phosphorylase activity [GO:0016154]; thymidine phosphorylase activity [GO:0009032]; uridine phosphorylase activity [GO:0004850]	cytosol [GO:0005829]	NA	8807285; 9278503; 16738553; 27941785	FALSE	FALSE	FALSE
P0A705	84	103	106	111	122	129	0.9088229452883226	1.002354994450184	1.2906003455368076	0.19827554010819518	0.19374637052373614	0.24327609181376916	97.66666666666667	120.66666666666667	0.2117660008152335	1.848547554889201	0.06452317156981631	0.24965868506647235	Translation initiation factor IF-2 OS=Escherichia coli (strain K12) OX=83333 GN=infB PE=1 SV=1	IF2_ECOLI	Translation initiation factor IF-2	infB	gicD ssyG	FUNCTION: One of the essential components for the initiation of protein synthesis. May protect N-formylmethionyl-tRNA(fMet) from spontaneous hydrolysis. Promotes N-formylmethionyl-tRNA(fMet) binding to the 30S pre-initiation complex (PIC) (PubMed:1764105, PubMed:20224578). Also involved in the hydrolysis of GTP during the formation of the 70S ribosomal complex. Upon addition of the 50S ribosomal …	GTPase activity [GO:0003924]; GTP binding [GO:0005525]; guanosine tetraphosphate binding [GO:0097216]; ribosomal small subunit binding [GO:0043024]; translation initiation factor activity [GO:0003743]	cytosol [GO:0005829]; membrane [GO:0016020]	translational initiation [GO:0006413]	6096856; 9428651; 9278503; 16738553; 6326058; 3894004; 2849753; 1764105; 1374802; 2444251; 1805969; 9298644; 18223068; 18723842; 20224578; 22562136; 22515367; 12600987; 21750663	FALSE	FALSE	FALSE
P0A7U7	4	3	2	8	10	3	0.901982322708179	1.8778732179701303	0.41620275008444735	0.6483084607432429	1.411103201962886	0.3774127644653056	3	7	0.8122748090571448	1.845245114517613	0.06500189052273986	0.24965868506647235	30S ribosomal protein S20 OS=Escherichia coli (strain K12) OX=83333 GN=rpsT PE=1 SV=2	RS20_ECOLI	30S ribosomal protein S20 (Small ribosomal subunit protein bS20)	rpsT	NA	FUNCTION: Binds directly to 16S ribosomal RNA.	ornithine decarboxylase inhibitor activity [GO:0008073]; small ribosomal subunit rRNA binding [GO:0070181]; structural constituent of ribosome [GO:0003735]	cytosol [GO:0005829]; cytosolic small ribosomal subunit [GO:0022627]; small ribosomal subunit [GO:0015935]	ribosomal small subunit assembly [GO:0000028]; translation [GO:0006412]	6267039; 2985604; 2429258; 1630901; 9278503; 16738553; 786731; 9298644; 10094780; 24524803; 12244297; 12809609; 16272117; 27906160; 27906161; 27934701; 28077875	FALSE	FALSE	FALSE
P0AE06	23	13	8	27	22	17	0.044723620923132736	1.4167919132600175	1.731134903225447	0.022703975524740717	0.6678786173249975	0.9623752651864617	14.666666666666666	22	0.5509859526787333	1.8432775894662303	0.06528849145845232	0.24965868506647235	Multidrug efflux pump subunit AcrA OS=Escherichia coli (strain K12) OX=83333 GN=acrA PE=1 SV=1	ACRA_ECOLI	Multidrug efflux pump subunit AcrA (AcrAB-TolC multidrug efflux pump subunit AcrA) (Acridine resistance protein A)	acrA	lir mtcA	FUNCTION: AcrA-AcrB-AcrZ-TolC is a drug efflux protein complex with broad substrate specificity that uses the proton motive force to export substrates. This subunit may act as an adapter protein that links AcrB and TolC stably together. It is elongated in shape, being long enough to span the periplasm. {ECO:0000269|PubMed:9878415}.	identical protein binding [GO:0042802]; xenobiotic transmembrane transporter activity [GO:0042910]	efflux pump complex [GO:1990281]; intrinsic component of plasma membrane [GO:0031226]; outer membrane-bounded periplasmic space [GO:0030288]	bile acid and bile salt transport [GO:0015721]; response to antibiotic [GO:0046677]; xenobiotic transport [GO:0042908]	8407802; 9278503; 16738553; 7651136; 9878415; 10920254; 15228545; 16079137; 23010927; 16531241	FALSE	FALSE	FALSE
P0A7E5	33	43	54	49	59	63	1.103555111382616	1.406304083049544	0.6826345603640023	0.35670490271267824	0.39913056029681	0.18101555166180208	43.333333333333336	57	0.3122836715570968	1.8431871287177635	0.06530169350582289	0.24965868506647235	CTP synthase OS=Escherichia coli (strain K12) OX=83333 GN=pyrG PE=1 SV=2	PYRG_ECOLI	CTP synthase (EC 6.3.4.2) (Cytidine 5'-triphosphate synthase) (Cytidine triphosphate synthetase) (CTP synthetase) (CTPS) (UTP--ammonia ligase)	pyrG	NA	FUNCTION: Catalyzes the ATP-dependent amination of UTP to CTP with either L-glutamine or ammonia as the source of nitrogen. Regulates intracellular CTP levels through interactions with the four ribonucleotide triphosphates. {ECO:0000269|PubMed:11336655, ECO:0000269|PubMed:8385490, ECO:0000305|PubMed:15157079}.	ATP binding [GO:0005524]; CTP synthase activity [GO:0003883]; identical protein binding [GO:0042802]; magnesium ion binding [GO:0000287]	cytoophidium [GO:0097268]; cytosol [GO:0005829]	'de novo' CTP biosynthetic process [GO:0044210]; CTP biosynthetic process [GO:0006241]; glutamine metabolic process [GO:0006541]; protein homotetramerization [GO:0051289]; pyrimidine nucleobase biosynthetic process [GO:0019856]	3514618; 9278503; 16738553; 9298646; 4550559; 4550560; 3298209; 8385490; 9298644; 11336655; 32507415; 15157079; 16216072	FALSE	FALSE	FALSE
P0ADP0	0	1	0	1	2	3	0.9288401313453543	0.5466498021536841	1.7082000867557912	0.8003115541882925	0.5366340840467451	1.9623752651864619	0.3333333333333333	2	1.0997736344738331	1.838104290210451	0.06604703914042262	0.25144952427464884	5-amino-6-(5-phospho-D-ribitylamino)uracil phosphatase YigB OS=Escherichia coli (strain K12) OX=83333 GN=yigB PE=1 SV=1	YIGB_ECOLI	5-amino-6-(5-phospho-D-ribitylamino)uracil phosphatase YigB (EC 3.1.3.104)	yigB	NA	FUNCTION: Catalyzes the dephosphorylation of 5-amino-6-(5-phospho-D-ribitylamino)uracil, and thus could be involved in the riboflavin biosynthesis pathway (PubMed:24123841). Is also able to dephosphorylate flavin mononucleotide (FMN) and other phosphoric acid esters (PubMed:16990279) (PubMed:24123841). YigB is important for the formation of dormant persister cells (PubMed:18519731). {ECO:0000269|…	5-amino-6-(5-phosphoribitylamino)uracil phosphatase activity [GO:0043726]; magnesium ion binding [GO:0000287]; phosphatase activity [GO:0016791]	NA	dormancy process [GO:0022611]; riboflavin biosynthetic process [GO:0009231]	2254268; 1379743; 9278503; 16738553; 6379604; 6324092; 16990279; 18519731; 24123841	FALSE	FALSE	FALSE
P21693	0	1	1	2	2	4	1.313592768750223	0.5466498021536841	1.3107626269351424	1.3852740549094489	0.5366340840467451	1.284303360073824	0.6666666666666666	2.6666666666666665	1.0687371663433394	1.8307807045740776	0.06713328147843783	0.2550502911398391	ATP-dependent RNA helicase DbpA OS=Escherichia coli (strain K12) OX=83333 GN=dbpA PE=1 SV=2	DBPA_ECOLI	ATP-dependent RNA helicase DbpA (EC 3.6.4.13)	dbpA	NA	FUNCTION: DEAD-box RNA helicase involved in the assembly of the 50S ribosomal subunit. Has an RNA-dependent ATPase activity, which is specific for 23S rRNA, and a 3' to 5' RNA helicase activity that uses the energy of ATP hydrolysis to destabilize and unwind short rRNA duplexes. Requires a single-stranded RNA loading site on the 3' side of the substrate helix. {ECO:0000255|HAMAP-Rule:MF_00965, EC…	3'-5' RNA helicase activity [GO:0034458]; ADP binding [GO:0043531]; ATP binding [GO:0005524]; ATP hydrolysis activity [GO:0140603]; DNA/RNA helicase activity [GO:0033677]; RNA helicase activity [GO:0003724]; rRNA binding [GO:0019843]	cytoplasm [GO:0005737]	ribosomal large subunit assembly [GO:0000027]	2216714; 8253085; 9097039; 9278503; 16738553; 9016593; 9836593; 11574482; 11350034; 15910005; 16325852; 18237742; 19734347; 20160110	FALSE	FALSE	FALSE
P0ABS1	7	11	7	13	14	15	1.015046162739559	0.5112885573537598	1.6409596074241053	0.6076664762458968	0.27359967821295106	0.9623752651864618	8.333333333333334	14	0.6145471398817699	1.8286382325949595	0.06745382122999148	0.2553950845419056	RNA polymerase-binding transcription factor DksA OS=Escherichia coli (strain K12) OX=83333 GN=dksA PE=1 SV=1	DKSA_ECOLI	RNA polymerase-binding transcription factor DksA (DnaK suppressor protein)	dksA	NA	FUNCTION: Transcription factor that acts by binding directly to the RNA polymerase (RNAP). Required for negative regulation of rRNA expression and positive regulation of several amino acid biosynthesis promoters. Also required for regulation of fis expression. Binding to RNAP disrupts interaction of RNAP with DNA, inhibits formation of initiation complexes, and amplifies effects of ppGpp and the …	zinc ion binding [GO:0008270]	cytoplasm [GO:0005737]; cytosol [GO:0005829]	double-strand break repair [GO:0006302]; regulation of gene expression [GO:0010468]	2180916; 8202364; 9278503; 16738553; 2013578; 9298646; 9600841; 12142416; 15294157; 15948952; 16858726; 16885445; 21488981; 22210857; 15294156	FALSE	FALSE	FALSE
P14081	9	15	10	15	23	16	0.8662945693340804	1.188788170735147	1.1062450816410823	0.47838345930093024	0.5366340840467451	0.5904064877995039	11.333333333333334	18	0.5351413437157264	1.8251934688611007	0.06797183904785765	0.2566254879644688	Selenocysteine-specific elongation factor OS=Escherichia coli (strain K12) OX=83333 GN=selB PE=1 SV=3	SELB_ECOLI	Selenocysteine-specific elongation factor (SelB translation factor)	selB	fdhA	FUNCTION: Translation factor necessary for the incorporation of selenocysteine into proteins. It probably replaces EF-Tu for the insertion of selenocysteine directed by the UGA codon. SelB binds GTP and GDP.	GDP binding [GO:0019003]; GTPase activity [GO:0003924]; GTP binding [GO:0005525]; selenocysteine insertion sequence binding [GO:0035368]; translation elongation factor activity [GO:0003746]; tRNA binding [GO:0000049]	cytosol [GO:0005829]	selenocysteine incorporation [GO:0001514]; selenocysteine metabolic process [GO:0016259]	2531290; 8041620; 9278503; 16738553; 2140572; 9298644	FALSE	FALSE	FALSE
P0AFC7	8	5	6	11	11	12	0.3680923757196875	1.4293208322944644	1.3556410545324742	0.21534905346713654	0.9516715833255887	0.8554600612699498	6.333333333333333	11.333333333333334	0.6741602326875583	1.8204167272507916	0.06869556699946165	0.2585815768599276	NADH-quinone oxidoreductase subunit B OS=Escherichia coli (strain K12) OX=83333 GN=nuoB PE=1 SV=1	NUOB_ECOLI	NADH-quinone oxidoreductase subunit B (EC 7.1.1.-) (NADH dehydrogenase I subunit B) (NDH-1 subunit B) (NUO2)	nuoB	NA	FUNCTION: NDH-1 shuttles electrons from NADH, via FMN and iron-sulfur (Fe-S) centers, to quinones in the respiratory chain. The immediate electron acceptor for the enzyme in this species is ubiquinone. Couples the redox reaction to proton translocation (for every two electrons transferred, four hydrogen ions are translocated across the cytoplasmic membrane), and thus conserves the redox energy in…	4 iron, 4 sulfur cluster binding [GO:0051539]; iron ion binding [GO:0005506]; NADH dehydrogenase (ubiquinone) activity [GO:0008137]; quinone binding [GO:0048038]	membrane [GO:0016020]; NADH dehydrogenase complex [GO:0030964]; plasma membrane [GO:0005886]; plasma membrane respiratory chain complex I [GO:0045272]	aerobic respiration [GO:0009060]; electron transport coupled proton transport [GO:0015990]	7690854; 9205837; 9278503; 16738553; 9298646; 7607227	FALSE	FALSE	FALSE
P0A8K1	0	1	1	4	1	4	1.8577416036493903	-0.02515552915639133	1.3107626269351424	2.122239649075655	-0.0483284166744113	1.284303360073824	0.6666666666666666	3	1.1194048641583558	1.8148132189263981	0.06955261826209481	0.2586356174138542	Phosphatidylserine decarboxylase proenzyme OS=Escherichia coli (strain K12) OX=83333 GN=psd PE=1 SV=1	PSD_ECOLI	Phosphatidylserine decarboxylase proenzyme (EC 4.1.1.65) [Cleaved into: Phosphatidylserine decarboxylase alpha chain; Phosphatidylserine decarboxylase beta chain]	psd	NA	FUNCTION: Catalyzes the formation of phosphatidylethanolamine (PtdEtn) from phosphatidylserine (PtdSer). Only decarboxylates the lipid-linked form of the serine moiety, and not serine alone or derivatives like phosphoserine or glycerophosphoserine. {ECO:0000255|HAMAP-Rule:MF_00662, ECO:0000269|PubMed:4598120}.	phosphatidylserine decarboxylase activity [GO:0004609]	plasma membrane [GO:0005886]	phosphatidylethanolamine biosynthetic process [GO:0006646]; protein autoprocessing [GO:0016540]; zymogen activation [GO:0031638]	3042771; 7610040; 9278503; 16738553; 4598120; 338609; 2406271; 1495415	FALSE	FALSE	FALSE
P0ADR6	2	3	5	7	5	9	1.449664464815196	0.6569620722300383	1.0172962940421049	1.2153490534671365	0.5366340840467451	0.6993408593526679	3.3333333333333335	7	0.8171079989555164	1.8035976874558932	0.07129439887683535	0.2628831861803096	Ribosomal RNA large subunit methyltransferase M OS=Escherichia coli (strain K12) OX=83333 GN=rlmM PE=1 SV=1	RLMM_ECOLI	Ribosomal RNA large subunit methyltransferase M (EC 2.1.1.186) (23S rRNA (cytidine2498-2'-O)-methyltransferase) (23S rRNA 2'-O-ribose methyltransferase RlmM)	rlmM	ygdE	FUNCTION: Catalyzes the 2'-O-methylation at nucleotide C2498 in 23S rRNA. Modifies C2498 in naked 23S rRNA, but not in assembled 50S subunits or ribosomes. {ECO:0000269|PubMed:19400805, ECO:0000269|PubMed:22923526}.	rRNA (cytosine-2'-O-)-methyltransferase activity [GO:0070677]	cytoplasm [GO:0005737]	enzyme-directed rRNA 2'-O-methylation [GO:0000453]	7704273; 9278503; 16738553; 11293658; 12527203; 19400805; 22923526	FALSE	FALSE	FALSE
P75728	2	4	0	4	5	5	0.6377556925437158	0.28004985518924647	2.2053225037858377	0.537277148354499	0.21470598915938252	2.547337765907618	2	4.666666666666667	1.0997736344738331	1.8031388212580506	0.0713664156315488	0.2628831861803096	3-demethoxyubiquinol 3-hydroxylase OS=Escherichia coli (strain K12) OX=83333 GN=ubiF PE=1 SV=1	UBIF_ECOLI	3-demethoxyubiquinol 3-hydroxylase (EC 1.14.99.60) (2-octaprenyl-3-methyl-6-methoxy-1,4-benzoquinol hydroxylase)	ubiF	yleB	FUNCTION: Catalyzes the hydroxylation of 2-octaprenyl-3-methyl-6-methoxy-1,4-benzoquinol during ubiquinone biosynthesis. {ECO:0000269|PubMed:10802164}.	2-octoprenyl-3-methyl-6-methoxy-1,4-benzoquinone hydroxylase activity [GO:0008682]; FAD binding [GO:0071949]; oxidoreductase activity [GO:0016491]; oxidoreductase activity, acting on paired donors, with incorporation or reduction of molecular oxygen [GO:0016705]; oxidoreductase activity, acting on paired donors, with incorporation or reduction of molecular oxygen, NAD(P)H as one donor, and incorp…	cytoplasm [GO:0005737]; ubiquinone biosynthesis complex [GO:0110142]	ubiquinone biosynthetic process [GO:0006744]	8905232; 9278503; 16738553; 10802164; 30686758	FALSE	FALSE	FALSE
P07003	12	19	16	22	24	24	1.289256219309618	0.6462572398087097	1.1776260602927133	0.6234337921042132	0.27359967821295084	0.518768613710847	15.666666666666666	23.333333333333332	0.47193402800933704	1.7973719395568268	0.0722765923853625	0.2651906537270128	Pyruvate dehydrogenase [ubiquinone] OS=Escherichia coli (strain K12) OX=83333 GN=poxB PE=1 SV=1	POXB_ECOLI	Pyruvate dehydrogenase [ubiquinone] (EC 1.2.5.1) (Pyruvate oxidase) (POX) (Pyruvate:ubiquinone-8 oxidoreductase)	poxB	NA	FUNCTION: A peripheral cell membrane enzyme that catalyzes the oxidative decarboxylation of pyruvate to form acetate and CO(2). It channels electrons from the cytoplasm to the respiratory chain at the cell membrane via ubiquinone (By similarity) (PubMed:18988747, PubMed:2663858, PubMed:365232). The main pathway for acetate production during stationary phase (PubMed:16080684). {ECO:0000255|HAMAP-R…	flavin adenine dinucleotide binding [GO:0050660]; identical protein binding [GO:0042802]; lipid binding [GO:0008289]; magnesium ion binding [GO:0000287]; pyruvate dehydrogenase (quinone) activity [GO:0052737]; thiamine pyrophosphate binding [GO:0030976]; ubiquinone binding [GO:0048039]	cytosol [GO:0005829]; plasma membrane [GO:0005886]; protein-containing complex [GO:0032991]	pyruvate catabolic process [GO:0042867]; pyruvate metabolic process [GO:0006090]	3016647; 8905232; 9278503; 16738553; 2663858; 3902830; 8022274; 5336022; 334770; 334771; 365232; 6286628; 6752142; 6385860; 3527254; 9298644; 16080684; 18988747	FALSE	FALSE	FALSE
P02359	63	85	71	110	96	72	2.6161131417770207	0.5795176530741047	-0.08267923089497661	0.5947274205383987	0.12531967081061818	-0.01772517737583344	73	92.66666666666667	0.2341073046577278	1.797263423424349	0.07229380998460917	0.2651906537270128	30S ribosomal protein S7 OS=Escherichia coli (strain K12) OX=83333 GN=rpsG PE=1 SV=3	RS7_ECOLI	30S ribosomal protein S7 (Small ribosomal subunit protein uS7)	rpsG	NA	FUNCTION: One of the primary rRNA binding proteins, it binds directly to 16S rRNA where it nucleates assembly of the head domain of the 30S subunit (PubMed:2461734). Is located at the subunit interface close to the decoding center, where it has been shown to contact mRNA (PubMed:10606263). Has been shown to contact tRNA in both the P and E sites; it probably blocks exit of the E site tRNA (PubMed…	mRNA binding [GO:0003729]; rRNA binding [GO:0019843]; structural constituent of ribosome [GO:0003735]; tRNA binding [GO:0000049]	cytosol [GO:0005829]; cytosolic small ribosomal subunit [GO:0022627]; membrane [GO:0016020]; ribosome [GO:0005840]	negative regulation of translation [GO:0017148]; ribosomal small subunit assembly [GO:0000028]; translation [GO:0006412]	9278503; 16738553; 385062; 6989816; 1552908; 1398129; 7556101; 7000779; 6349681; 2461734; 7507167; 8524654; 10606263; 10772857; 11160889; 10094780; 24524803; 11684020; 12244297; 12809609; 16272117; 27906160; 27906161; 27934701; 28077875	FALSE	FALSE	FALSE
P0A7M6	4	6	4	11	8	8	1.5263715202805221	0.46811979835214207	1.1068074981703508	1.0633459600220865	0.314241662710297	0.8103721717414117	4.666666666666667	9	0.7293199314912651	1.7905357067186887	0.07336783235047188	0.268080449795688	50S ribosomal protein L29 OS=Escherichia coli (strain K12) OX=83333 GN=rpmC PE=1 SV=1	RL29_ECOLI	50S ribosomal protein L29 (Large ribosomal subunit protein uL29)	rpmC	NA	FUNCTION: Binds 23S rRNA. It is not essential for growth. {ECO:0000269|PubMed:12226666, ECO:0000269|PubMed:6170935}.; FUNCTION: One of the proteins that surrounds the polypeptide exit tunnel on the outside of the subunit. Contacts trigger factor (PubMed:12226666). {ECO:0000269|PubMed:12226666}.	rRNA binding [GO:0019843]; structural constituent of ribosome [GO:0003735]	cytosolic large ribosomal subunit [GO:0022625]	ribosomal large subunit assembly [GO:0000027]; translation [GO:0006412]	1092361; 3892488; 9278503; 16738553; 6170935; 3926498; 2665813; 9298644; 12226666; 12756233; 10094780; 16292303; 24524803; 12809609; 16272117; 21499241; 25310980; 24844575; 27906160; 27906161; 27934701; 28077875	FALSE	FALSE	FALSE
P31467	0	0	0	0	2	3	0	1.3893105175961231	1.7082000867557912	0	1.536634084046745	1.9623752651864619	0	1.6666666666666667	1.1663364497444022	1.7883485812402982	0.07371978649174388	0.2681620849045969	6-phosphogluconate phosphatase OS=Escherichia coli (strain K12) OX=83333 GN=yieH PE=1 SV=1	YIEH_ECOLI	6-phosphogluconate phosphatase (EC 3.1.3.-)	yieH	NA	FUNCTION: Catalyzes strongly the dephosphorylation of 6-phosphogluconate (6P-Glu) and slightly the dephosphorylation of dihydroxyacetone phosphate (DHAP) and phosphoenolpyruvate (PEP). Also hydrolyzes both purines (GMP and IMP) and pyrimidines as secondary substrates. {ECO:0000269|PubMed:15808744, ECO:0000269|PubMed:16990279}.	magnesium ion binding [GO:0000287]; manganese ion binding [GO:0030145]; phosphatase activity [GO:0016791]	NA	NA	7686882; 9278503; 16738553; 15808744; 16990279	FALSE	FALSE	FALSE
P09127	0	0	0	0	3	2	0	1.7015682440538882	1.394725087519017	0	1.9516715833255887	1.547337765907618	0	1.6666666666666667	1.1663364497444022	1.78764578847366	0.07383317315655201	0.2681620849045969	Protein HemX OS=Escherichia coli (strain K12) OX=83333 GN=hemX PE=1 SV=1	HEMX_ECOLI	Protein HemX (ORF X)	hemX	NA	NA	NA	integral component of membrane [GO:0016021]; plasma membrane [GO:0005886]	NA	3062586; 3054815; 1379743; 9278503; 16738553; 9298646; 9298644; 16079137	FALSE	FALSE	FALSE
P37177	7	5	6	8	15	10	-0.02730243691752389	2.1573135549535096	0.9446633993466828	-0.029763444369394904	1.3667090826044324	0.6144519617661547	6	11	0.6504658666670641	1.7751641602813666	0.07587078556126914	0.27446483382323655	Phosphoenolpyruvate-dependent phosphotransferase system OS=Escherichia coli (strain K12) OX=83333 GN=ptsP PE=1 SV=2	PT1P_ECOLI	Phosphoenolpyruvate-dependent phosphotransferase system (EC 2.7.3.9) (Enzyme I-Ntr) (EINtr) (Phosphotransferase system, enzyme I)	ptsP	ygdF ygdO	FUNCTION: Component of the phosphoenolpyruvate-dependent nitrogen-metabolic phosphotransferase system (nitrogen-metabolic PTS), that seems to be involved in regulating nitrogen metabolism. Enzyme I-Ntr transfers the phosphoryl group from phosphoenolpyruvate (PEP) to the phosphoryl carrier protein (NPr) (PubMed:10473571). Could function in the transcriptional regulation of sigma-54 dependent opero…	kinase activity [GO:0016301]; metal ion binding [GO:0046872]; phosphoenolpyruvate-protein phosphotransferase activity [GO:0008965]	cytoplasm [GO:0005737]	phosphoenolpyruvate-dependent sugar phosphotransferase system [GO:0009401]; protein phosphorylation [GO:0006468]; response to organonitrogen compound [GO:0010243]	9278503; 16738553; 7896715; 8973315; 10473571	FALSE	FALSE	FALSE
P37188	1	1	4	4	5	5	1.1801257808702106	1.5897787538574608	0.2917004424690403	1.122239649075655	1.536634084046745	0.2254096710202556	2	4.666666666666667	0.9614278013808852	1.7676184577368195	0.07712471019048038	0.2778937970355404	PTS system galactitol-specific EIIB component OS=Escherichia coli (strain K12) OX=83333 GN=gatB PE=1 SV=2	PTKB_ECOLI	PTS system galactitol-specific EIIB component (EIIB-Gat) (Galactitol-specific phosphotransferase enzyme IIB component) (EC 2.7.1.200)	gatB	NA	FUNCTION: The phosphoenolpyruvate-dependent sugar phosphotransferase system (PTS), a major carbohydrate active transport system, catalyzes the phosphorylation of incoming sugar substrates concomitant with their translocation across the cell membrane. The enzyme II complex composed of GatA, GatB and GatC is involved in galactitol transport. It can also use D-glucitol. {ECO:0000269|PubMed:1100608, …	protein-N(PI)-phosphohistidine-sugar phosphotransferase activity [GO:0008982]; protein-phosphocysteine-galactitol-phosphotransferase system transporter activity [GO:0090584]	cytosol [GO:0005829]	galactitol metabolic process [GO:0019402]; galactitol transport [GO:0015796]; phosphoenolpyruvate-dependent sugar phosphotransferase system [GO:0009401]	7772602; 9097040; 9278503; 16738553; 9868784; 1100608; 8955298; 16079137	FALSE	FALSE	FALSE
P0A749	11	13	16	23	21	17	1.6333173941820638	1.268927937000925	0.09429208267127016	0.8003115541882929	0.6037482799052818	0.04483742537843479	13.333333333333334	20.333333333333332	0.4829657531573365	1.7300516825255414	0.0836210417687953	0.2965933825236958	UDP-N-acetylglucosamine 1-carboxyvinyltransferase OS=Escherichia coli (strain K12) OX=83333 GN=murA PE=1 SV=1	MURA_ECOLI	UDP-N-acetylglucosamine 1-carboxyvinyltransferase (EC 2.5.1.7) (Enoylpyruvate transferase) (UDP-N-acetylglucosamine enolpyruvyl transferase) (EPT)	murA	murZ	FUNCTION: Cell wall formation (PubMed:1512209). Adds enolpyruvyl to UDP-N-acetylglucosamine (PubMed:1512209, PubMed:20392080). Target for the antibiotic fosfomycin. {ECO:0000269|PubMed:1512209, ECO:0000269|PubMed:20392080}.	UDP-N-acetylglucosamine 1-carboxyvinyltransferase activity [GO:0008760]	cytosol [GO:0005829]	cell cycle [GO:0007049]; cell division [GO:0051301]; cell wall organization [GO:0071555]; peptidoglycan biosynthetic process [GO:0009252]; regulation of cell shape [GO:0008360]; UDP-N-acetylgalactosamine biosynthetic process [GO:0019277]	1512209; 10103182; 9278503; 16738553; 21445328; 8994972; 9485407; 20392080; 22378791	FALSE	FALSE	FALSE
P0A6N8	3	4	4	7	8	7	1.034791920333962	1.09339973503552	0.8586266518631933	0.8003115541882925	0.7996684898805386	0.6404471702990995	3.6666666666666665	7.333333333333333	0.7468090714559769	1.7244403537012876	0.08462837795216853	0.298639900299179	Elongation factor P-like protein OS=Escherichia coli (strain K12) OX=83333 GN=yeiP PE=1 SV=1	EFPL_ECOLI	Elongation factor P-like protein	yeiP	NA	NA	translation elongation factor activity [GO:0003746]	cytoplasm [GO:0005737]; cytosol [GO:0005829]	NA	9097040; 9278503; 16738553; 7764507; 10493123	FALSE	FALSE	FALSE
P0AGG8	3	6	8	11	9	10	1.8677112801156386	0.7059370871041835	0.4125651789477746	1.3852740549094489	0.46624475615534683	0.25188188238144643	5.666666666666667	10	0.7011335644820808	1.724091194737569	0.08469138141744338	0.298639900299179	Metalloprotease TldD OS=Escherichia coli (strain K12) OX=83333 GN=tldD PE=1 SV=1	TLDD_ECOLI	Metalloprotease TldD (EC 3.4.-.-)	tldD	yhdO	FUNCTION: Metalloprotease involved in CcdA degradation. Suppresses the inhibitory activity of the carbon storage regulator (CsrA). {ECO:0000269|PubMed:12029038}.	metallopeptidase activity [GO:0008237]	cytosol [GO:0005829]	proteolysis [GO:0006508]	8604133; 9278503; 16738553; 12029038	FALSE	FALSE	FALSE
P52647	10	25	20	18	32	28	1.125302244546452	0.7934885673330043	1.0590543912886972	0.5888074489945809	0.2956259845429499	0.42803883753527355	18.333333333333332	26	0.43749075702426815	1.7192597296541694	0.08556708914396204	0.30114308892526176	Probable pyruvate-flavodoxin oxidoreductase OS=Escherichia coli (strain K12) OX=83333 GN=ydbK PE=3 SV=2	NIFJ_ECOLI	Probable pyruvate-flavodoxin oxidoreductase (EC 1.2.7.-)	ydbK	NA	FUNCTION: Oxidoreductase required for the transfer of electrons from pyruvate to flavodoxin. {ECO:0000305}.	4 iron, 4 sulfur cluster binding [GO:0051539]; iron ion binding [GO:0005506]; pyruvate-flavodoxin oxidoreductase activity [GO:0043873]; thiamine pyrophosphate binding [GO:0030976]	NA	electron transport chain [GO:0022900]; response to oxidative stress [GO:0006979]	9097039; 9278503; 16738553; 9025293;	FALSE	FALSE	FALSE
P0A8G0	1	0	2	3	3	3	0.8549708102722721	1.7015682440538882	0.41620275008444735	0.8003115541882925	1.9516715833255887	0.3774127644653056	1	3	1.0431319673263957	1.7163132810077182	0.086104718820476	0.3024490703636062	UvrABC system protein C OS=Escherichia coli (strain K12) OX=83333 GN=uvrC PE=1 SV=1	UVRC_ECOLI	UvrABC system protein C (Protein UvrC) (Excinuclease ABC subunit C)	uvrC	NA	FUNCTION: The UvrABC repair system catalyzes the recognition and processing of DNA lesions. UvrC both incises the 5' and 3' sides of the lesion. The N-terminal half is responsible for the 3' incision and the C-terminal half is responsible for the 5' incision. {ECO:0000269|PubMed:10671556, ECO:0000269|PubMed:1387639}.	DNA binding [GO:0003677]; excinuclease ABC activity [GO:0009381]	cytoplasm [GO:0005737]; excinuclease repair complex [GO:0009380]	cellular response to DNA damage stimulus [GO:0006974]; nucleotide-excision repair [GO:0006289]; response to radiation [GO:0009314]; SOS response [GO:0009432]	6330676; 3515318; 9097040; 9278503; 16738553; 3295776; 3003065; 1387639; 9298644; 10671556	FALSE	FALSE	FALSE
P0AG90	6	6	3	6	11	11	-0.2560196249726148	1.139728245944287	2.0865995179264534	-0.1996884458117071	0.7292791619891408	1.547337765907618	5	9.333333333333334	0.6923094940283505	1.7149082035689693	0.08636205836414176	0.3027673706356785	Protein translocase subunit SecD OS=Escherichia coli (strain K12) OX=83333 GN=secD PE=1 SV=1	SECD_ECOLI	Protein translocase subunit SecD (Sec translocon accessory complex subunit SecD)	secD	NA	FUNCTION: Part of the Sec protein translocase complex. Interacts with the SecYEG preprotein conducting channel. SecDF uses the proton motive force (PMF) to complete protein translocation after the ATP-dependent function of SecA. The large periplasmic domain is thought to have a base and head domain joined by a hinge; movement of the hinge may be coupled to both proton transport and protein export…	protein-transporting ATPase activity [GO:0015450]	integral component of membrane [GO:0016021]; plasma membrane [GO:0005886]	intracellular protein transmembrane transport [GO:0065002]; protein targeting [GO:0006605]; protein transport [GO:0015031]; protein transport by the Sec complex [GO:0043952]	2170107; 2249673; 9278503; 16738553; 7507921; 16079137; 15919996; 21562494; 27435098	FALSE	FALSE	FALSE
P0ABB4	91	84	88	103	112	110	-0.1657177401004054	1.7547972030082084	1.3708823673011523	-0.022810683727627935	0.36245960960307455	0.2810577005701699	87.66666666666667	108.33333333333333	0.2069022088152055	1.7089347594621578	0.08746303496150949	0.3053808124792396	ATP synthase subunit beta OS=Escherichia coli (strain K12) OX=83333 GN=atpD PE=1 SV=2	ATPB_ECOLI	ATP synthase subunit beta (EC 7.1.2.2) (ATP synthase F1 sector subunit beta) (F-ATPase subunit beta)	atpD	papB uncD	FUNCTION: Produces ATP from ADP in the presence of a proton gradient across the membrane. The catalytic sites are hosted primarily by the beta subunits.	ATP binding [GO:0005524]; proton-transporting ATPase activity, rotational mechanism [GO:0046961]; proton-transporting ATP synthase activity, rotational mechanism [GO:0046933]	membrane [GO:0016020]; plasma membrane [GO:0005886]; proton-transporting ATP synthase complex, catalytic core F(1) [GO:0045261]	NA	6395859; 6272217; 6301339; 6285901; 7686882; 9278503; 16738553; 6277310; 2889623; 9298646; 1832155; 9298644; 10570135	FALSE	FALSE	FALSE
P33136	13	6	12	26	16	9	1.626555304558361	2.0493734198397857	-0.7185591408237711	0.7478441342941572	1.2317795025183238	-0.4161363580672683	10.333333333333334	17	0.5211624262484043	1.7074381251698771	0.08774064917435626	0.3053808124792396	Glucans biosynthesis protein G OS=Escherichia coli (strain K12) OX=83333 GN=mdoG PE=1 SV=1	OPGG_ECOLI	Glucans biosynthesis protein G	mdoG	opgG	FUNCTION: Involved in the biosynthesis of osmoregulated periplasmic glucans (OPGs).	carbohydrate binding [GO:0030246]; catalytic activity [GO:0003824]	outer membrane-bounded periplasmic space [GO:0030288]	beta-glucan biosynthetic process [GO:0051274]; response to osmotic stress [GO:0006970]	7934824; 8905232; 9278503; 16738553; 9298646; 15313617	FALSE	FALSE	FALSE
P0A7Y8	0	2	1	2	5	2	1.313592768750223	1.087089476039337	0.5533521702406577	1.3852740549094489	0.9516715833255887	0.547337765907618	1	3	0.9614278013808851	1.705512564713115	0.08809887093652503	0.3053808124792396	Ribonuclease P protein component OS=Escherichia coli (strain K12) OX=83333 GN=rnpA PE=1 SV=1	RNPA_ECOLI	Ribonuclease P protein component (RNase P protein) (RNaseP protein) (EC 3.1.26.5) (Protein C5)	rnpA	NA	FUNCTION: RNaseP catalyzes the removal of the 5'-leader sequence from pre-tRNA to produce the mature 5'-terminus. It can also cleave other RNA substrates such as 4.5S RNA. The protein component plays an auxiliary but essential role in vivo by binding to the 5'-leader sequence and broadening the substrate specificity of the ribozyme. {ECO:0000255|HAMAP-Rule:MF_00227, ECO:0000269|PubMed:22298511}.	3'-tRNA processing endoribonuclease activity [GO:0042781]; ribonuclease P activity [GO:0004526]; tRNA binding [GO:0000049]	ribonuclease P complex [GO:0030677]	RNA processing [GO:0006396]; tRNA 3'-trailer cleavage, endonucleolytic [GO:0034414]; tRNA 5'-leader removal [GO:0001682]	2415431; 7686882; 9278503; 16738553; 6329723; 22298511	FALSE	FALSE	FALSE
P06987	11	12	11	16	17	20	0.5810681469230072	0.8330819445904154	1.5397205668244802	0.30281189471747605	0.42115686662680873	0.7697301872440658	11.333333333333334	17.666666666666668	0.4978996495294502	1.7054180197427253	0.08811648994445019	0.3053808124792396	Histidine biosynthesis bifunctional protein HisB OS=Escherichia coli (strain K12) OX=83333 GN=hisB PE=1 SV=1	HIS7_ECOLI	Histidine biosynthesis bifunctional protein HisB [Includes: Histidinol-phosphatase (EC 3.1.3.15); Imidazoleglycerol-phosphate dehydratase (IGPD) (EC 4.2.1.19)]	hisB	NA	NA	histidinol-phosphatase activity [GO:0004401]; identical protein binding [GO:0042802]; imidazoleglycerol-phosphate dehydratase activity [GO:0004424]; metal ion binding [GO:0046872]	cytoplasm [GO:0005737]	histidine biosynthetic process [GO:0000105]	3062174; 3007936; 9097040; 9278503; 16738553	FALSE	FALSE	FALSE
P0AGD3	13	17	19	27	25	20	1.753037966918253	1.119825913458163	0.07338388768450119	0.8003115541882929	0.4821863000243687	0.03276459307785976	16.333333333333332	24	0.4384208157635071	1.7010169419893046	0.08893980588990079	0.30706214352863087	Superoxide dismutase [Fe] OS=Escherichia coli (strain K12) OX=83333 GN=sodB PE=1 SV=2	SODF_ECOLI	Superoxide dismutase [Fe] (EC 1.15.1.1)	sodB	NA	FUNCTION: Destroys superoxide anion radicals which are normally produced within the cells and which are toxic to biological systems.	iron ion binding [GO:0005506]; oxidoreductase activity [GO:0016491]; superoxide dismutase activity [GO:0004784]	cytoplasm [GO:0005737]; cytosol [GO:0005829]; membrane [GO:0016020]	removal of superoxide radicals [GO:0019430]; response to superoxide [GO:0000303]; superoxide metabolic process [GO:0006801]	2447093; 9097039; 9278503; 16738553; 3305077; 4590170; 9298646; 9600841; 9125513; 9298644; 18723842; 6346322	FALSE	FALSE	FALSE
P0A8L1	25	39	26	29	48	45	0.0027890042716698787	0.7998534839639718	2.1395747041934157	0.006762431655718848	0.24445333255343432	0.731049719080006	30	40.666666666666664	0.32742182776305306	1.6986898880632613	0.08937762971098732	0.3079042419438794	Serine--tRNA ligase OS=Escherichia coli (strain K12) OX=83333 GN=serS PE=1 SV=1	SYS_ECOLI	Serine--tRNA ligase (EC 6.1.1.11) (Seryl-tRNA synthetase) (SerRS) (Seryl-tRNA(Ser/Sec) synthetase)	serS	NA	FUNCTION: Catalyzes the attachment of serine to tRNA(Ser). Is also able to aminoacylate tRNA(Sec) with serine, to form the misacylated tRNA L-seryl-tRNA(Sec), which will be further converted into selenocysteinyl-tRNA(Sec). {ECO:0000269|PubMed:2963963, ECO:0000269|PubMed:7537870, ECO:0000269|PubMed:8065908}.	ATP binding [GO:0005524]; identical protein binding [GO:0042802]; magnesium ion binding [GO:0000287]; serine-tRNA ligase activity [GO:0004828]	cytosol [GO:0005829]	selenocysteine biosynthetic process [GO:0016260]; selenocysteinyl-tRNA(Sec) biosynthetic process [GO:0097056]; seryl-tRNA aminoacylation [GO:0006434]	3029694; 8905232; 9278503; 16738553; 3062312; 2963963; 1859832; 8508916; 8065908; 7537870; 9298644; 2205803	FALSE	FALSE	FALSE
P0ABH9	36	48	41	43	58	63	0.13301606113624806	0.7891597507345314	2.0179336283061757	0.05028980719664011	0.2196047885722217	0.5700578424077015	41.666666666666664	54.666666666666664	0.27998414605885447	1.697472976733125	0.08960727587775362	0.3079042419438794	ATP-dependent Clp protease ATP-binding subunit ClpA OS=Escherichia coli (strain K12) OX=83333 GN=clpA PE=1 SV=1	CLPA_ECOLI	ATP-dependent Clp protease ATP-binding subunit ClpA	clpA	lopD	FUNCTION: ATP-dependent specificity component of the ClpAP protease. It directs the protease to specific substrates. It has unfoldase activity. The primary function of the ClpA-ClpP complex appears to be the degradation of unfolded or abnormal proteins.	ATP binding [GO:0005524]; ATP-dependent peptidase activity [GO:0004176]	cytoplasm [GO:0005737]; cytosol [GO:0005829]	cellular response to heat [GO:0034605]; protein unfolding [GO:0043335]; response to oxidative stress [GO:0006979]	2186030; 8905232; 9278503; 16738553; 3049606; 1909328; 2185473; 12205096; 12426582; 12235156	FALSE	FALSE	FALSE
P0A8H6	4	5	9	10	10	11	1.3316487377509432	1.222495390414855	0.3851854000872755	0.9378150779382277	0.8261407012417298	0.2254096710202556	6	10.333333333333334	0.6631218167334043	1.697022694373928	0.08969237003761685	0.3079042419438794	Der GTPase-activating protein YihI OS=Escherichia coli (strain K12) OX=83333 GN=yihI PE=1 SV=1	YIHI_ECOLI	Der GTPase-activating protein YihI (GAP)	yihI	NA	FUNCTION: A GTPase-activating protein (GAP) that modifies Der/EngA GTPase function, negatively regulating cell growth, probably via ribosome assembly. Stimulates the GTPase activity of Der; a construct missing the first 45 residues is even more stimulatory. Does not stimulate 2 other GTPases (ObgE and Era). Overexpression inhibits cell growth; precursor 16S rRNA accumulates, the 23S rRNA is 6-7 b…	GTPase activator activity [GO:0005096]	cytosol [GO:0005829]	negative regulation of ribosome biogenesis [GO:0090071]; positive regulation of GTPase activity [GO:0043547]; ribosome biogenesis [GO:0042254]	8346018; 9278503; 16738553; 20434458	FALSE	FALSE	FALSE
P33221	31	29	36	41	45	43	0.5551301453038998	1.7085312542230737	0.6646585266516133	0.19262897696705283	0.5683429437740831	0.21235351819480924	32	43	0.3244418129786484	1.6906662976525522	0.09090055459748857	0.3114630323566778	Formate-dependent phosphoribosylglycinamide formyltransferase OS=Escherichia coli (strain K12) OX=83333 GN=purT PE=1 SV=3	PURT_ECOLI	Formate-dependent phosphoribosylglycinamide formyltransferase (5'-phosphoribosylglycinamide transformylase 2) (Formate-dependent GAR transformylase) (EC 2.1.2.-) (GAR transformylase 2) (GART 2) (Non-folate glycinamide ribonucleotide transformylase) (Phosphoribosylglycinamide formyltransferase 2)	purT	NA	FUNCTION: Involved in the de novo purine biosynthesis. Catalyzes the transfer of formate to 5-phospho-ribosyl-glycinamide (GAR), producing 5-phospho-ribosyl-N-formylglycinamide (FGAR). Formate is provided by PurU via hydrolysis of 10-formyl-tetrahydrofolate. PurT is also able to cleave acetyl phosphate and carbamoyl phosphate to produce ATP with acetate and carbamate, respectively. {ECO:0000269|P…	acetate kinase activity [GO:0008776]; ATP binding [GO:0005524]; magnesium ion binding [GO:0000287]; phosphoribosylglycinamide formyltransferase 2 activity [GO:0043815]; phosphoribosylglycinamide formyltransferase activity [GO:0004644]	cytosol [GO:0005829]	'de novo' IMP biosynthetic process [GO:0006189]	8117714; 9097040; 9278503; 16738553; 9184151; 18723842; 10913290; 11953435	FALSE	FALSE	FALSE
P0C0S1	7	2	4	8	8	8	-0.02730243691752389	1.841605773098827	1.1068074981703508	-0.029763444369394904	1.5366340840467447	0.8103721717414117	4.333333333333333	8	0.77241427047292055	1.6865041265456597	0.09169874094807047	0.31360624022918265	Small-conductance mechanosensitive channel OS=Escherichia coli (strain K12) OX=83333 GN=mscS PE=1 SV=1	MSCS_ECOLI	Small-conductance mechanosensitive channel	mscS	yggB	FUNCTION: Mechanosensitive channel that participates in the regulation of osmotic pressure changes within the cell, opening in response to stretch forces in the membrane lipid bilayer, without the need for other proteins. Contributes to normal resistance to hypoosmotic shock. Forms an ion channel of 1.0 nanosiemens conductance with a slight preference for anions. The channel is sensitive to volta…	identical protein binding [GO:0042802]; mechanosensitive ion channel activity [GO:0008381]	integral component of membrane [GO:0016021]; integral component of plasma membrane [GO:0005887]	cellular water homeostasis [GO:0009992]; ion transmembrane transport [GO:0034220]; protein homooligomerization [GO:0051260]	2546007; 9278503; 16738553; 2436228; 7595939; 10202137; 12080120; 12015316; 12551944; 12767977; 15304354; 16079137; 15919996; 15665866; 12446901; 23012406; 23074248; 23339071; 26551077	FALSE	FALSE	FALSE
P16456	9	14	14	17	20	19	1.196748590678465	0.9257577802967271	0.7909080245237236	0.6483084607432429	0.4370984104958303	0.3774127644653056	12.333333333333334	18.666666666666668	0.4876065452347929	1.68206058550223	0.0925570922864627	0.3153539954825821	Selenide, water dikinase OS=Escherichia coli (strain K12) OX=83333 GN=selD PE=1 SV=1	SELD_ECOLI	Selenide, water dikinase (EC 2.7.9.3) (Selenium donor protein) (Selenophosphate synthase)	selD	fdhB	FUNCTION: Synthesizes selenophosphate from selenide and ATP. {ECO:0000255|HAMAP-Rule:MF_00625, ECO:0000269|PubMed:22081394, ECO:0000269|PubMed:2405383}.	ATP binding [GO:0005524]; identical protein binding [GO:0042802]; magnesium ion binding [GO:0000287]; selenide, water dikinase activity [GO:0004756]	cytoplasm [GO:0005737]; cytosol [GO:0005829]	selenocysteine biosynthetic process [GO:0016260]; tRNA seleno-modification [GO:0070329]	2405383; 9097039; 9278503; 16738553; 2553698; 1527085; 8262938; 22081394	FALSE	FALSE	FALSE
P77302	0	1	4	2	4	5	1.313592768750223	1.302145677298653	0.2917004424690403	1.3852740549094489	1.273599678212951	0.2254096710202556	1.6666666666666667	3.6666666666666665	0.9614278013808852	1.6786106249382053	0.09322795449122043	0.31704487894392563	Diguanylate cyclase DgcM OS=Escherichia coli (strain K12) OX=83333 GN=dgcM PE=1 SV=2	DGCM_ECOLI	Diguanylate cyclase DgcM (DGC) (EC 2.7.7.65)	dgcM	ydaM	FUNCTION: Part of a signaling cascade that regulates curli biosynthesis. The cascade is composed of two cyclic-di-GMP (c-di-GMP) control modules, in which c-di-GMP controlled by the DgcE/PdeH pair (module I) regulates the activity of the DgcM/PdeR pair (module II), which in turn regulates activity of the transcription factor MlrA and expression of the master biofilm regulator csgD (PubMed:2370879…	diguanylate cyclase activity [GO:0052621]; GTP binding [GO:0005525]; identical protein binding [GO:0042802]; metal ion binding [GO:0046872]	plasma membrane [GO:0005886]	cell adhesion involved in single-species biofilm formation [GO:0043709]; negative regulation of bacterial-type flagellum-dependent cell motility [GO:1902201]; positive regulation of DNA-binding transcription factor activity [GO:0051091]; positive regulation of single-species biofilm formation on inanimate substrate [GO:1900233]	9097039; 9278503; 16738553; 17010156; 19332833; 23708798; 26148715	FALSE	FALSE	FALSE
P10902	19	26	30	28	35	40	0.810173105670435	1.0142207193308932	1.0798528517001502	0.3363644544285025	0.3667090826044324	0.3657309594176701	25	34.333333333333336	0.356268165483535	1.6767676005866747	0.09358793565066667	0.31733030220888	L-aspartate oxidase OS=Escherichia coli (strain K12) OX=83333 GN=nadB PE=1 SV=4	NADB_ECOLI	L-aspartate oxidase (LASPO) (EC 1.4.3.16) (Quinolinate synthase B)	nadB	nicB	FUNCTION: Catalyzes the oxidation of L-aspartate to iminoaspartate.	flavin adenine dinucleotide binding [GO:0050660]; L-aspartate:fumarate oxidoreductase activity [GO:0044318]; L-aspartate oxidase activity [GO:0008734]	cytosol [GO:0005829]	'de novo' NAD biosynthetic process from aspartate [GO:0034628]	2841129; 9278503; 16738553; 2187483; 10425677	FALSE	FALSE	FALSE
P67603	0	0	0	1	0	4	0.9288401313453543	0	1.972479985755943	0.8003115541882925	0	2.284303360073824	0	1.6666666666666667	1.0282049714207055	1.6750779506137106	0.09391893849136138	0.31733030220888	N(4)-acetylcytidine amidohydrolase OS=Escherichia coli (strain K12) OX=83333 GN=yqfB PE=1 SV=1	AC4CH_ECOLI	N(4)-acetylcytidine amidohydrolase (ac4C amidohydrolase) (EC 3.5.1.135)	yqfB	NA	FUNCTION: Catalyzes the hydrolysis of N(4)-acetylcytidine (ac4C). Can also hydrolyze N(4)-acetyl-2'-deoxycytidine and N(4)-acetylcytosine with lower efficiency. Has weaker activity towards a wide range of structurally different N(4)-acylated cytosines and cytidines. {ECO:0000269|PubMed:31964920}.	hydrolase activity, acting on carbon-nitrogen (but not peptide) bonds, in linear amidines [GO:0016813]; N4-acetylcytidine amidohydrolase activity [GO:0106251]	cytosol [GO:0005829]	NA	9278503; 16738553; 31964920; 15969587	FALSE	FALSE	FALSE
P0ACK5	0	0	0	1	1	1	0.9288401313453543	0.982380892888089	0.9862093549504537	0.8003115541882925	0.9516715833255887	0.9623752651864618	0	1	0.9047861342334477	1.6728322093800225	0.0943603321546229	0.31733030220888	Deoxyribose operon repressor OS=Escherichia coli (strain K12) OX=83333 GN=deoR PE=1 SV=1	DEOR_ECOLI	Deoxyribose operon repressor	deoR	nucR	FUNCTION: This protein is one of the repressors that regulate the expression of deoCABD genes, which encode nucleotide and deoxy ribonucleotide catabolizing enzymes. It also negatively regulates the expression of nupG (a transport protein) and tsx (a pore-forming protein). The inducer is deoxyribose-5-phosphate.	bacterial-type cis-regulatory region sequence-specific DNA binding [GO:0000986]; DNA-binding transcription factor activity [GO:0003700]	NA	negative regulation of DNA-templated transcription, initiation [GO:2000143]	2994018; 8905232; 9278503; 16738553; 2653814	FALSE	FALSE	FALSE
P60595	0	0	0	1	1	1	0.9288401313453543	0.982380892888089	0.9862093549504537	0.8003115541882925	0.9516715833255887	0.9623752651864618	0	1	0.9047861342334477	1.6728322093800225	0.0943603321546229	0.31733030220888	Imidazole glycerol phosphate synthase subunit HisH OS=Escherichia coli (strain K12) OX=83333 GN=hisH PE=1 SV=1	HIS5_ECOLI	Imidazole glycerol phosphate synthase subunit HisH (EC 4.3.2.10) (IGP synthase glutaminase subunit) (EC 3.5.1.2) (IGP synthase subunit HisH) (ImGP synthase subunit HisH) (IGPS subunit HisH)	hisH	NA	FUNCTION: IGPS catalyzes the conversion of PRFAR and glutamine to IGP, AICAR and glutamate. The HisH subunit catalyzes the hydrolysis of glutamine to glutamate and ammonia as part of the synthesis of IGP and AICAR. The resulting ammonia molecule is channeled to the active site of HisF. {ECO:0000269|PubMed:8494895}.	glutaminase activity [GO:0004359]; imidazoleglycerol-phosphate synthase activity [GO:0000107]; lyase activity [GO:0016829]	imidazoleglycerol-phosphate synthase complex [GO:0009382]	glutamine metabolic process [GO:0006541]; histidine biosynthetic process [GO:0000105]	3062174; 9097040; 9278503; 16738553; 8494895; 11551184	FALSE	FALSE	FALSE
P0AFR0	0	0	0	1	1	1	0.9288401313453543	0.982380892888089	0.9862093549504537	0.8003115541882925	0.9516715833255887	0.9623752651864618	0	1	0.9047861342334477	1.6728322093800225	0.0943603321546229	0.31733030220888	NTE family protein RssA OS=Escherichia coli (strain K12) OX=83333 GN=rssA PE=3 SV=2	RSSA_ECOLI	NTE family protein RssA	rssA	ychK	NA	lysophospholipase activity [GO:0004622]	NA	lipid catabolic process [GO:0016042]; phosphatidylcholine metabolic process [GO:0046470]	8282700; 9097039; 8905232; 9278503; 16738553	FALSE	FALSE	FALSE
P10100	2	0	1	4	3	2	0.6377556925437158	1.7015682440538882	0.5533521702406577	0.537277148354499	1.9516715833255887	0.547337765907618	1	3	1.012095499195902	1.670087328961469	0.09490208674852571	0.31764878556714193	Endolytic peptidoglycan transglycosylase RlpA OS=Escherichia coli (strain K12) OX=83333 GN=rlpA PE=1 SV=1	RLPA_ECOLI	Endolytic peptidoglycan transglycosylase RlpA (EC 4.2.2.-) (Rare lipoprotein A)	rlpA	NA	FUNCTION: Lytic transglycosylase with a strong preference for naked glycan strands that lack stem peptides. {ECO:0000255|HAMAP-Rule:MF_02071}.	lyase activity [GO:0016829]; lytic endotransglycosylase activity [GO:0008932]; peptidoglycan binding [GO:0042834]	cell outer membrane [GO:0009279]; plasma membrane [GO:0005886]	cell wall organization [GO:0071555]; peptidoglycan metabolic process [GO:0000270]	3316191; 8905232; 9278503; 16738553; 2644207; 9298644; 19684127; 19880599	FALSE	FALSE	FALSE
P37692	2	1	2	4	8	2	0.6377556925437158	2.2805494070212613	-0.027795994422930126	0.537277148354499	2.121596584767901	-0.03762473481353838	1.6666666666666667	4.666666666666667	0.8737496661029539	1.6688362099488252	0.09514984441175367	0.31764878556714193	ADP-heptose--LPS heptosyltransferase 2 OS=Escherichia coli (strain K12) OX=83333 GN=rfaF PE=1 SV=1	RFAF_ECOLI	ADP-heptose--LPS heptosyltransferase 2 (EC 2.-.-.-) (ADP-heptose--LPS heptosyltransferase II)	rfaF	waaF	NA	ADP-heptose-lipopolysaccharide heptosyltransferase activity [GO:0008713]	cytosol [GO:0005829]	lipopolysaccharide core region biosynthetic process [GO:0009244]	8041620; 9278503; 16738553; 2198271; 8478319	FALSE	FALSE	FALSE
P39451	4	1	6	5	11	6	0.11256315150261843	2.8259360590946403	-0.04814806357386259	0.06334596002208648	2.536634084046745	-0.037624734813538216	3.6666666666666665	7.333333333333333	0.8541184364184311	1.6687450127865013	0.09516792432175963	0.31764878556714193	Alcohol dehydrogenase, propanol-preferring OS=Escherichia coli (strain K12) OX=83333 GN=adhP PE=1 SV=1	ADHP_ECOLI	Alcohol dehydrogenase, propanol-preferring (EC 1.1.1.1)	adhP	yddN	FUNCTION: Preferred specificity is towards 1-propanol.	alcohol dehydrogenase (NAD+) activity [GO:0004022]; oxidoreductase activity, acting on the CH-OH group of donors, NAD or NADP as acceptor [GO:0016616]; zinc ion binding [GO:0008270]	NA	acetaldehyde catabolic process [GO:0046187]; cellular response to DNA damage stimulus [GO:0006974]; response to ethanol [GO:0045471]	9097039; 9278503; 16738553; 2158980	FALSE	FALSE	FALSE
P0A7L8	7	9	9	16	13	12	1.5277371017858519	0.7696803072809382	0.5911594622623467	0.887774395438632	0.4370984104958303	0.34088688844019166	8.333333333333334	13.666666666666666	0.555253231458218	1.6677206342368043	0.09537119729333382	0.31764878556714193	50S ribosomal protein L27 OS=Escherichia coli (strain K12) OX=83333 GN=rpmA PE=1 SV=2	RL27_ECOLI	50S ribosomal protein L27 (Large ribosomal subunit protein bL27)	rpmA	NA	NA	ribosome binding [GO:0043022]; rRNA binding [GO:0019843]; structural constituent of ribosome [GO:0003735]; tRNA binding [GO:0000049]	cytosolic large ribosomal subunit [GO:0022625]	assembly of large subunit precursor of preribosome [GO:1902626]; mature ribosome assembly [GO:0042256]; positive regulation of ribosome biogenesis [GO:0090070]; regulation of cell growth [GO:0001558]; ribosomal large subunit assembly [GO:0000027]; translation [GO:0006412]	8312607; 9278503; 16738553; 1225626; 7556101; 6170935; 8524654; 9298644; 10094780; 24524803; 12809609; 16272117; 25310980; 24844575; 27906160; 27906161; 27934701; 28077875	FALSE	FALSE	FALSE
P27249	7	8	9	10	18	12	0.4249862680939474	1.8712689355218568	0.5911594622623467	0.25974317282558973	1.0296740953268617	0.34088688844019166	8	13.333333333333334	0.54343471886421435	1.667049634606824	0.09550453574871116	0.31764878556714193	Bifunctional uridylyltransferase/uridylyl-removing enzyme OS=Escherichia coli (strain K12) OX=83333 GN=glnD PE=1 SV=2	GLND_ECOLI	Bifunctional uridylyltransferase/uridylyl-removing enzyme (UTase/UR) (Bifunctional [protein-PII] modification enzyme) (Bifunctional nitrogen sensor protein) [Includes: [Protein-PII] uridylyltransferase (PII uridylyltransferase) (UTase) (EC 2.7.7.59); [Protein-PII]-UMP uridylyl-removing enzyme (UR) (EC 3.1.4.-)]	glnD	NA	FUNCTION: Modifies, by uridylylation and deuridylylation, the PII regulatory proteins GlnB and GlnK, in response to the nitrogen status of the cell that GlnD senses through the glutamine level. Under low glutamine levels, catalyzes the conversion of the PII proteins and UTP to PII-UMP and PPi, while under higher glutamine levels, GlnD hydrolyzes PII-UMP to PII and UMP (deuridylylation). Thus, con…	[protein-PII] uridylyltransferase activity [GO:0008773]; phosphoric diester hydrolase activity [GO:0008081]	NA	cellular protein modification process [GO:0006464]; regulation of nitrogen utilization [GO:0006808]	8412694; 8202364; 9278503; 16738553; 6130097; 8843440; 9737855; 10231487; 20363937	FALSE	FALSE	FALSE
P0ADQ2	2	4	4	7	6	7	1.449664464815196	0.5763658895075343	0.8586266518631933	1.2153490534671365	0.4370984104958303	0.6404471702990995	3.3333333333333335	6.666666666666667	0.7642982114206888	1.665457499041183	0.09582151612819186	0.3181204264877448	Probable acyltransferase FabY OS=Escherichia coli (strain K12) OX=83333 GN=fabY PE=2 SV=1	FABY_ECOLI	Probable acyltransferase FabY (EC 2.3.1.-)	fabY	yiiD	FUNCTION: Supports initiation of fatty acid biosynthesis in the absence of FabH. {ECO:0000269|PubMed:31331975}.	acyltransferase activity, transferring groups other than amino-acyl groups [GO:0016747]; glucosamine 6-phosphate N-acetyltransferase activity [GO:0004343]	NA	fatty acid biosynthetic process [GO:0006633]; UDP-N-acetylglucosamine biosynthetic process [GO:0006048]	8346018; 9278503; 16738553; 31331975	FALSE	FALSE	FALSE
P77395	5	10	6	11	14	10	1.2087158851584652	0.7296643908455368	0.9446633993466828	0.8003115541882929	0.39913056029681	0.6144519617661547	7	11.666666666666666	0.6046313587504192	1.6645260420491659	0.09600735126728853	0.31815574799524815	Chaperedoxin OS=Escherichia coli (strain K12) OX=83333 GN=cnoX PE=1 SV=2	CNOX_ECOLI	Chaperedoxin (Heat shock protein CnoX) (Trxsc)	cnoX	ybbN	FUNCTION: Chaperedoxin that combines a chaperone activity with a redox-protective function (PubMed:16563353, PubMed:18657513, PubMed:29754824). Involved in the protection against hypochlorous acid (HOCl), the active ingredient of bleach, which kills bacteria by causing protein aggregation (PubMed:29754824). Functions as an efficient holdase chaperone that protects the substrates of the major fold…	unfolded protein binding [GO:0051082]	cytosol [GO:0005829]	cellular response to oxidative stress [GO:0034599]; chaperone-mediated protein folding [GO:0061077]; maintenance of unfolded protein [GO:0036506]; protein refolding [GO:0042026]	9278503; 16738553; 16563353; 18657513; 21195694; 29754824; 21498507	FALSE	FALSE	FALSE
P52108	0	1	4	3	4	4	1.6088337142334062	1.302145677298653	-0.03931110068825931	1.8003115541882926	1.273599678212951	-0.037624734813538216	1.6666666666666667	3.6666666666666665	1.012095499195902	1.6579584607419804	0.0973258509995805	0.3219376054922371	Transcriptional regulatory protein RstA OS=Escherichia coli (strain K12) OX=83333 GN=rstA PE=1 SV=2	RSTA_ECOLI	Transcriptional regulatory protein RstA	rstA	urpT	FUNCTION: Member of the two-component regulatory system RstB/RstA.	DNA-binding transcription activator activity [GO:0001216]; phosphorelay response regulator activity [GO:0000156]; transcription cis-regulatory region binding [GO:0000976]	cytosol [GO:0005829]; protein-DNA complex [GO:0032993]	NA	9097039; 9278503; 16738553; 1495392; 12813061; 15522865	FALSE	FALSE	FALSE
P45464	14	9	1	13	14	9	-0.5771250722023806	0.9576562953703184	2.4863763849036484	-0.29922411936262155	0.5366340840467448	2.284303360073824	8	12	0.8405711082526491	1.6552098792619165	0.09788193194692921	0.3231883425738608	Penicillin-binding protein activator LpoA OS=Escherichia coli (strain K12) OX=83333 GN=lpoA PE=1 SV=1	LPOA_ECOLI	Penicillin-binding protein activator LpoA (PBP activator LpoA) (Lipoprotein activator of PBP from the outer membrane A)	lpoA	yraM	FUNCTION: Regulator of peptidoglycan synthesis that is essential for the function of penicillin-binding protein 1A (PBP1a). Stimulates transpeptidase activity of PBP1a in vitro. {ECO:0000269|PubMed:21183073, ECO:0000269|PubMed:21183074}.	enzyme regulator activity [GO:0030234]; hydrolase activity, hydrolyzing O-glycosyl compounds [GO:0004553]	cell outer membrane [GO:0009279]; periplasmic side of cell outer membrane [GO:0031241]; periplasmic space [GO:0042597]	peptidoglycan biosynthetic process [GO:0009252]; regulation of cell shape [GO:0008360]	9278503; 16738553; 21183073; 21183074	FALSE	FALSE	FALSE
P39173	5	7	12	19	9	12	2.504173017212528	0.4289997986533485	-0.06810010905605196	1.537277148354499	0.27359967821295106	-0.03762473481353838	8	13.333333333333334	0.5910840305846372	1.654150498524502	0.09809693780428477	0.32331041570341407	Putative glucose-6-phosphate 1-epimerase OS=Escherichia coli (strain K12) OX=83333 GN=yeaD PE=1 SV=2	YEAD_ECOLI	Putative glucose-6-phosphate 1-epimerase (EC 5.1.3.15) (Putative D-hexose-6-phosphate mutarotase) (Unknown protein from 2D-page spots T26/PR37)	yeaD	yzzQ	NA	carbohydrate binding [GO:0030246]; glucose-6-phosphate 1-epimerase activity [GO:0047938]	cytoplasm [GO:0005737]; cytosol [GO:0005829]	carbohydrate metabolic process [GO:0005975]; cellular response to DNA damage stimulus [GO:0006974]	9097040; 9278503; 16738553; 9298646; 10493123; 20693678	FALSE	FALSE	FALSE
P39267	0	0	1	2	1	2	1.313592768750223	0.982380892888089	0.5533521702406577	1.3852740549094489	0.9516715833255887	0.547337765907618	0.3333333333333333	1.6666666666666667	0.9614278013808851	1.6450590360442776	0.09995763716057182	0.32778949436288796	Uncharacterized protein YjcZ OS=Escherichia coli (strain K12) OX=83333 GN=yjcZ PE=4 SV=2	YJCZ_ECOLI	Uncharacterized protein YjcZ	yjcZ	NA	NA	NA	NA	NA	7610040; 9278503; 16738553	FALSE	FALSE	FALSE
P37005	0	1	0	2	2	1	1.313592768750223	0.5466498021536841	0.9862093549504537	1.3852740549094489	0.5366340840467451	0.9623752651864618	0.3333333333333333	1.6666666666666667	0.9614278013808852	1.643399785627344	0.10030024445887008	0.3281896287158704	Uncharacterized tRNA/rRNA methyltransferase LasT OS=Escherichia coli (strain K12) OX=83333 GN=lasT PE=3 SV=2	LAST_ECOLI	Uncharacterized tRNA/rRNA methyltransferase LasT (EC 2.1.1.-)	lasT	yjtD	NA	RNA binding [GO:0003723]; tRNA (cytosine-2'-O-)-methyltransferase activity [GO:0052666]; tRNA (uracil-2'-O-)-methyltransferase activity [GO:0052665]	cytosol [GO:0005829]	tRNA nucleoside ribose methylation [GO:0002128]	7610040; 9278503; 16738553; 8022271;	FALSE	FALSE	FALSE
P0A7D1	5	6	9	8	15	11	0.5679617913221291	1.8831624971292888	0.3851854000872755	0.3852740549094491	1.1443166612679845	0.2254096710202556	6.666666666666667	11.333333333333334	0.5850001290658964	1.6375441621829585	0.10151681928041598	0.33157292052740184	Peptidyl-tRNA hydrolase OS=Escherichia coli (strain K12) OX=83333 GN=pth PE=1 SV=1	PTH_ECOLI	Peptidyl-tRNA hydrolase (PTH) (EC 3.1.1.29)	pth	NA	FUNCTION: The natural substrate for this enzyme may be peptidyl-tRNAs which drop off the ribosome during protein synthesis. Involved in lambda inhibition of host protein synthesis. PTH activity may, directly or indirectly, be the target for lambda bar RNA leading to rap cell death.	aminoacyl-tRNA hydrolase activity [GO:0004045]	cytoplasm [GO:0005737]	protein quality control for misfolded or incompletely synthesized proteins [GO:0006515]; translation [GO:0006412]	1833189; 8905232; 9278503; 16738553; 9144799; 9303320	FALSE	FALSE	FALSE
P03817	1	0	0	2	1	2	0.45094648394296294	0.982380892888089	1.394725087519017	0.3852740549094488	0.9516715833255887	1.547337765907618	0.3333333333333333	1.6666666666666667	0.9614278013808851	1.632776851574897	0.10251593729238317	0.33247608942173146	Protein MioC OS=Escherichia coli (strain K12) OX=83333 GN=mioC PE=1 SV=4	MIOC_ECOLI	Protein MioC	mioC	yieB	FUNCTION: Probable electron transporter required for biotin synthase activity.	FMN binding [GO:0010181]	cytosol [GO:0005829]	regulation of cell division [GO:0051302]	6357950; 370833; 6169112; 7686882; 9278503; 16738553; 370832; 6395859; 1620598; 10913144	FALSE	FALSE	FALSE
P0A9R7	5	3	4	8	9	6	0.5679617913221291	1.6709118430552266	0.5886300534081378	0.3852740549094491	1.273599678212951	0.44780209235670365	4	7.666666666666667	0.7022252751597012	1.6324600152776143	0.10258261511531602	0.33247608942173146	Cell division ATP-binding protein FtsE OS=Escherichia coli (strain K12) OX=83333 GN=ftsE PE=1 SV=1	FTSE_ECOLI	Cell division ATP-binding protein FtsE	ftsE	NA	FUNCTION: Part of the ABC transporter FtsEX involved in cellular division. Important for assembly or stability of the septal ring. {ECO:0000269|PubMed:14729705}.	ATPase-coupled transmembrane transporter activity [GO:0042626]; ATP binding [GO:0005524]; transmembrane transporter activity [GO:0022857]	cell division site [GO:0032153]; cytoplasm [GO:0005737]; extrinsic component of cytoplasmic side of plasma membrane [GO:0031234]; extrinsic component of membrane [GO:0019898]; plasma membrane [GO:0005886]	cell cycle [GO:0007049]; cell division [GO:0051301]; response to antibiotic [GO:0046677]; transmembrane transport [GO:0055085]	3025556; 8041620; 9278503; 16738553; 3323846; 10048040; 14729705; 17307852	FALSE	FALSE	FALSE
P0AGG0	1	0	0	2	2	1	0.45094648394296294	1.3893105175961231	0.9862093549504537	0.3852740549094488	1.536634084046745	0.9623752651864618	0.3333333333333333	1.6666666666666667	0.9614278013808852	1.6318611117746564	0.10270874788854148	0.33247608942173146	Thiamine-monophosphate kinase OS=Escherichia coli (strain K12) OX=83333 GN=thiL PE=1 SV=1	THIL_ECOLI	Thiamine-monophosphate kinase (TMP kinase) (Thiamine-phosphate kinase) (EC 2.7.4.16)	thiL	NA	FUNCTION: Catalyzes the ATP-dependent phosphorylation of thiamine-monophosphate (TMP) to form thiamine-pyrophosphate (TPP), the active form of vitamin B1. Cannot use thiamine as substrate. Is highly specific for ATP as phosphate donor. {ECO:0000269|PubMed:4567662, ECO:0000269|PubMed:6284709}.	ATP binding [GO:0005524]; magnesium ion binding [GO:0000287]; metal ion binding [GO:0046872]; thiamine-phosphate kinase activity [GO:0009030]	NA	thiamine biosynthetic process [GO:0009228]; thiamine diphosphate biosynthetic process [GO:0009229]	9278503; 16738553; 4567662; 6284709	FALSE	FALSE	FALSE
P0AAJ5	0	1	2	4	2	3	1.8577416036493903	0.5466498021536841	0.41620275008444735	2.122239649075655	0.5366340840467451	0.3774127644653056	1	3	1.012095499195902	1.6284707951763462	0.10342509691195555	0.3336056411938033	Formate dehydrogenase-O iron-sulfur subunit OS=Escherichia coli (strain K12) OX=83333 GN=fdoH PE=1 SV=1	FDOH_ECOLI	Formate dehydrogenase-O iron-sulfur subunit (Aerobic formate dehydrogenase iron-sulfur subunit) (FDH-Z subunit beta) (Formate dehydrogenase-O subunit beta)	fdoH	NA	FUNCTION: Allows to use formate as major electron donor during aerobic respiration. The beta chain is an electron transfer unit containing 4 cysteine clusters involved in the formation of iron-sulfur centers. Electrons are transferred from the gamma chain to the molybdenum cofactor of the alpha subunit (By similarity). {ECO:0000250}.	4 iron, 4 sulfur cluster binding [GO:0051539]; formate dehydrogenase (quinone) activity [GO:0036397]; metal ion binding [GO:0046872]	formate dehydrogenase complex [GO:0009326]; integral component of membrane [GO:0016021]; intrinsic component of the cytoplasmic side of the plasma membrane [GO:0031235]; membrane [GO:0016020]	cellular respiration [GO:0045333]; formate oxidation [GO:0015944]	8346018; 9278503; 16738553; 8522521; 9852007	FALSE	FALSE	FALSE
P0AGJ5	20	19	21	22	31	32	-0.16953582288289648	1.5723497030368088	1.4107117669451577	-0.06844391253345482	0.6297434884382261	0.547337765907618	20	28.333333333333332	0.36954578060412974	1.624389789724564	0.10429264479967347	0.33521317337381773	Uncharacterized tRNA/rRNA methyltransferase YfiF OS=Escherichia coli (strain K12) OX=83333 GN=yfiF PE=1 SV=1	YFIF_ECOLI	Uncharacterized tRNA/rRNA methyltransferase YfiF (EC 2.1.1.-)	yfiF	NA	NA	RNA binding [GO:0003723]; RNA methyltransferase activity [GO:0008173]	cytosol [GO:0005829]	RNA methylation [GO:0001510]; RNA processing [GO:0006396]	9205837; 9278503; 16738553; 2836397; 8265370; 7984428	FALSE	FALSE	FALSE
P0AAC0	3	6	8	10	9	10	1.6805463235759432	0.7059370871041835	0.4125651789477746	1.2597431728255897	0.46624475615534683	0.25188188238144643	5.666666666666667	9.666666666666666	0.6592899371207943	1.6160314566965113	0.10608751221281008	0.3403797211633624	Universal stress protein E OS=Escherichia coli (strain K12) OX=83333 GN=uspE PE=1 SV=2	USPE_ECOLI	Universal stress protein E	uspE	ydaA	FUNCTION: Required for resistance to DNA-damaging agents. {ECO:0000269|PubMed:11849540}.	NA	cytoplasm [GO:0005737]	bacterial-type flagellum-dependent cell motility [GO:0071973]; cellular response to hydrogen peroxide [GO:0070301]; cellular response to UV [GO:0034644]; single-species biofilm formation [GO:0044010]	9097039; 9278503; 16738553; 6292868; 9600841; 10493123; 11849540	FALSE	FALSE	FALSE
P0AAI5	33	36	32	39	49	46	0.08206525248335345	1.2473595599999716	1.4637849510027694	0.03477680782531593	0.3860744074713636	0.4725699975056456	33.666666666666664	44.666666666666664	0.2978070709341084	1.6126604088517875	0.10681830643672097	0.34101197572498093	3-oxoacyl-[acyl-carrier-protein] synthase 2 OS=Escherichia coli (strain K12) OX=83333 GN=fabF PE=1 SV=2	FABF_ECOLI	3-oxoacyl-[acyl-carrier-protein] synthase 2 (EC 2.3.1.179) (3-oxoacyl-[acyl-carrier-protein] synthase II) (Beta-ketoacyl-ACP synthase II) (KAS II)	fabF	fabJ	FUNCTION: Involved in the type II fatty acid elongation cycle (PubMed:9013860, PubMed:6988423). Catalyzes the elongation of a wide range of acyl-ACP by the addition of two carbons from malonyl-ACP to an acyl acceptor (PubMed:9013860, PubMed:22017312). Can efficiently catalyze the conversion of palmitoleoyl-ACP (cis-hexadec-9-enoyl-ACP) to cis-vaccenoyl-ACP (cis-octadec-11-enoyl-ACP), an essential…	3-oxoacyl-[acyl-carrier-protein] synthase activity [GO:0004315]; beta-ketoacyl-acyl-carrier-protein synthase II activity [GO:0033817]	cytosol [GO:0005829]	fatty acid biosynthetic process [GO:0006633]	7972002; 7768872; 8905232; 9278503; 16738553; 3549687; 6988423; 9013860; 22017312; 9482715; 10037680; 16710421; 19233644; 19581087	FALSE	FALSE	FALSE
P0AFD6	10	5	3	16	8	7	0.8033342481900956	0.7681505527473519	1.2212121639066418	0.4283427768013349	0.5366340840467448	0.9623752651864618	6	10.333333333333334	0.6424507086781805	1.612364344417786	0.1068826790114313	0.34101197572498093	NADH-quinone oxidoreductase subunit I OS=Escherichia coli (strain K12) OX=83333 GN=nuoI PE=1 SV=1	NUOI_ECOLI	NADH-quinone oxidoreductase subunit I (EC 7.1.1.-) (NADH dehydrogenase I subunit I) (NDH-1 subunit I) (NUO9)	nuoI	NA	FUNCTION: NDH-1 shuttles electrons from NADH, via FMN and iron-sulfur (Fe-S) centers, to quinones in the respiratory chain. The immediate electron acceptor for the enzyme in this species is believed to be ubiquinone. Couples the redox reaction to proton translocation (for every two electrons transferred, four hydrogen ions are translocated across the cytoplasmic membrane), and thus conserves the …	4 iron, 4 sulfur cluster binding [GO:0051539]; iron ion binding [GO:0005506]; NADH dehydrogenase (quinone) activity [GO:0050136]; quinone binding [GO:0048038]	NADH dehydrogenase complex [GO:0030964]; plasma membrane [GO:0005886]; plasma membrane respiratory chain complex I [GO:0045272]	aerobic respiration [GO:0009060]	7690854; 9205837; 9278503; 16738553; 9298646; 7607227	FALSE	FALSE	FALSE
P0AF70	2	1	0	2	3	4	-0.1477999831048467	0.9646228724110852	1.972479985755943	-0.1996884458117071	0.9516715833255887	2.284303360073824	1	3	1.012095499195902	1.6104047657685476	0.1073095208592651	0.34101197572498093	Uncharacterized protein YjeI OS=Escherichia coli (strain K12) OX=83333 GN=yjeI PE=3 SV=1	YJEI_ECOLI	Uncharacterized protein YjeI	yjeI	NA	NA	NA	NA	cellular response to DNA damage stimulus [GO:0006974]	7610040; 9278503; 16738553	FALSE	FALSE	FALSE
P37313	0	0	0	0	2	2	0	1.3893105175961231	1.394725087519017	0	1.536634084046745	1.547337765907618	0	1.3333333333333333	1.0279906166514543	1.607363706046729	0.10797460685124671	0.34101197572498093	Dipeptide transport ATP-binding protein DppF OS=Escherichia coli (strain K12) OX=83333 GN=dppF PE=1 SV=1	DPPF_ECOLI	Dipeptide transport ATP-binding protein DppF (EC 7.4.2.9)	dppF	dppE	FUNCTION: Part of the ABC transporter DppABCDF involved in dipeptide transport (PubMed:7536291). Responsible for energy coupling to the transport system (Probable). {ECO:0000269|PubMed:7536291, ECO:0000305}.; FUNCTION: When a foreign outer membrane heme receptor is expressed in E.coli, DppABCDF can also transport heme and its precursor, 5-aminolevulinic acid (ALA), from the periplasm into the cyt…	ATPase-coupled transmembrane transporter activity [GO:0042626]; ATP binding [GO:0005524]; heme transmembrane transporter activity [GO:0015232]	plasma membrane [GO:0005886]	peptide transport [GO:0015833]; protein transport [GO:0015031]; response to radiation [GO:0009314]	7536291; 8041620; 9278503; 16738553; 8444807; 16905647	FALSE	FALSE	FALSE
P39280	0	0	0	0	2	2	0	1.3893105175961231	1.394725087519017	0	1.536634084046745	1.547337765907618	0	1.3333333333333333	1.0279906166514543	1.607363706046729	0.10797460685124671	0.34101197572498093	L-lysine 2,3-aminomutase OS=Escherichia coli (strain K12) OX=83333 GN=epmB PE=1 SV=1	EPMB_ECOLI	L-lysine 2,3-aminomutase (LAM) (EC 5.4.3.-) (EF-P post-translational modification enzyme B)	epmB	yjeK	FUNCTION: With EpmA is involved in the beta-lysylation step of the post-translational modification of translation elongation factor P (EF-P) on 'Lys-34'. EpmB appears to act before EpmA. Displays lysine 2,3-aminomutase activity, producing (R)-beta-lysine from (S)-alpha-lysine (L-lysine). Cannot use (S)-ornithine or (R)-alpha-lysine as a substrate. {ECO:0000269|PubMed:17042480, ECO:0000269|PubMed:…	4 iron, 4 sulfur cluster binding [GO:0051539]; intramolecular transferase activity, transferring amino groups [GO:0016869]; metal ion binding [GO:0046872]	NA	NA	7610040; 9278503; 16738553; 17042480; 20070887; 20729861; 22128152; 22706199; 23239623	FALSE	FALSE	FALSE
P62615	0	0	0	0	2	2	0	1.3893105175961231	1.394725087519017	0	1.536634084046745	1.547337765907618	0	1.3333333333333333	1.0279906166514543	1.607363706046729	0.10797460685124671	0.34101197572498093	4-diphosphocytidyl-2-C-methyl-D-erythritol kinase OS=Escherichia coli (strain K12) OX=83333 GN=ispE PE=1 SV=1	ISPE_ECOLI	4-diphosphocytidyl-2-C-methyl-D-erythritol kinase (CMK) (EC 2.7.1.148) (4-(cytidine-5'-diphospho)-2-C-methyl-D-erythritol kinase)	ispE	ipk ychB	FUNCTION: Catalyzes the phosphorylation of the position 2 hydroxy group of 4-diphosphocytidyl-2C-methyl-D-erythritol. Phosphorylates isopentenyl phosphate at low rates. Also acts on isopentenol, and, much less efficiently, dimethylallyl alcohol. Dimethylallyl monophosphate does not serve as a substrate.	4-(cytidine 5'-diphospho)-2-C-methyl-D-erythritol kinase activity [GO:0050515]; ATP binding [GO:0005524]	NA	isopentenyl diphosphate biosynthetic process, methylerythritol 4-phosphate pathway [GO:0019288]; terpenoid biosynthetic process [GO:0016114]	1427085; 7679718; 7543480; 10570138; 10655484; 8905232; 9278503; 16738553; 12859972	FALSE	FALSE	FALSE
P0ACG1	0	0	0	0	2	2	0	1.3893105175961231	1.394725087519017	0	1.536634084046745	1.547337765907618	0	1.3333333333333333	1.0279906166514543	1.607363706046729	0.10797460685124671	0.34101197572498093	DNA-binding protein StpA OS=Escherichia coli (strain K12) OX=83333 GN=stpA PE=1 SV=1	STPA_ECOLI	DNA-binding protein StpA (H-NS homolog StpA)	stpA	hnsB	FUNCTION: A DNA-binding protein that acts in a fashion similar to H-NS protein upon overexpression, represses a number of genes including the cryptic blg operon, hns, papB and the proU locus (PubMed:8890170). A subset of H-NS/StpA-regulated genes also require Hha for repression; Hha and Cnu (YdgT) increases the number of genes DNA bound by H-NS/StpA and may also modulate the oligomerization of th…	bent DNA binding [GO:0003681]; DNA binding [GO:0003677]; DNA-binding transcription repressor activity [GO:0001217]; minor groove of adenine-thymine-rich DNA binding [GO:0003680]; protein dimerization activity [GO:0046983]; RNA binding [GO:0003723]; transcription cis-regulatory region binding [GO:0000976]	cytosol [GO:0005829]; nucleoid [GO:0009295]; protein-DNA complex [GO:0032993]	gene silencing [GO:0016458]	1480493; 7961433; 9205837; 9278503; 16738553; 8890170; 8755860; 17267410; 21903814; 23543115;	FALSE	FALSE	FALSE
P77775	0	0	0	0	2	2	0	1.3893105175961231	1.394725087519017	0	1.536634084046745	1.547337765907618	0	1.3333333333333333	1.0279906166514543	1.607363706046729	0.10797460685124671	0.34101197572498093	Epimerase family protein YfcH OS=Escherichia coli (strain K12) OX=83333 GN=yfcH PE=3 SV=1	YFCH_ECOLI	Epimerase family protein YfcH	yfcH	NA	NA	catalytic activity [GO:0003824]	NA	NA	9205837; 9278503; 16738553	FALSE	FALSE	FALSE
P0AB35	0	0	0	0	2	2	0	1.3893105175961231	1.394725087519017	0	1.536634084046745	1.547337765907618	0	1.3333333333333333	1.0279906166514543	1.607363706046729	0.10797460685124671	0.34101197572498093	Uncharacterized protein YcfJ OS=Escherichia coli (strain K12) OX=83333 GN=ycfJ PE=4 SV=1	YCFJ_ECOLI	Uncharacterized protein YcfJ	ycfJ	NA	NA	NA	integral component of membrane [GO:0016021]; outer membrane [GO:0019867]	regulation of single-species biofilm formation [GO:1900190]	8905232; 9278503; 16738553; 6265208; 7984428	FALSE	FALSE	FALSE
P0A908	5	4	0	9	6	2	0.7955861953862476	0.5763658895075343	1.394725087519017	0.537277148354499	0.4370984104958303	1.547337765907618	3	5.666666666666667	0.8405711082526491	1.5973418102533221	0.11018953575477818	0.3462010327520366	MltA-interacting protein OS=Escherichia coli (strain K12) OX=83333 GN=mipA PE=1 SV=1	MIPA_ECOLI	MltA-interacting protein	mipA	yeaF	FUNCTION: May serve as a scaffold protein required for the formation of a complex with MrcB/PonB and MltA, this complex could play a role in enlargement and septation of the murein sacculus.	protein-macromolecule adaptor activity [GO:0030674]	cell outer membrane [GO:0009279]	peptidoglycan biosynthetic process [GO:0009252]	9097040; 9278503; 16738553; 10037771; 10806384; 16079137	FALSE	FALSE	FALSE
P37765	17	23	20	30	27	27	1.3955268305622168	0.44022382222423634	0.9263285453531173	0.5845828631328555	0.1740640046620365	0.3774127644653056	20	28	0.3786865440867325	1.5946871685689468	0.11078220883106948	0.3466433708271491	Ribosomal large subunit pseudouridine synthase B OS=Escherichia coli (strain K12) OX=83333 GN=rluB PE=1 SV=2	RLUB_ECOLI	Ribosomal large subunit pseudouridine synthase B (EC 5.4.99.22) (23S rRNA pseudouridine(2605) synthase) (rRNA pseudouridylate synthase B) (rRNA-uridine isomerase B)	rluB	yciL	FUNCTION: Responsible for synthesis of pseudouridine from uracil-2605 in 23S ribosomal RNA. {ECO:0000269|PubMed:11720289}.	RNA binding [GO:0003723]; rRNA pseudouridine synthase activity [GO:0120159]	cytosol [GO:0005829]	enzyme-directed rRNA pseudouridine synthesis [GO:0000455]	9097039; 9278503; 16738553; 2644187; 7984428; 11720289	FALSE	FALSE	FALSE
P45523	7	3	11	13	12	9	1.015046162739559	2.255611997036197	-0.5095134677489933	0.6076664762458968	1.6521113014666808	-0.3006591406473321	7	11.333333333333334	0.6530395456884152	1.594147631213158	0.11090297271507357	0.3466433708271491	FKBP-type peptidyl-prolyl cis-trans isomerase FkpA OS=Escherichia coli (strain K12) OX=83333 GN=fkpA PE=1 SV=1	FKBA_ECOLI	FKBP-type peptidyl-prolyl cis-trans isomerase FkpA (PPIase) (EC 5.2.1.8) (Rotamase)	fkpA	yzzS	FUNCTION: PPIases accelerate the folding of proteins. It catalyzes the cis-trans isomerization of proline imidic peptide bonds in oligopeptides.	peptidyl-prolyl cis-trans isomerase activity [GO:0003755]	outer membrane-bounded periplasmic space [GO:0030288]	protein refolding [GO:0042026]	7540828; 9278503; 16738553; 9298646; 8878048	FALSE	FALSE	FALSE
P76550	0	0	1	0	5	2	0	2.1967598608717194	0.5533521702406577	0	2.536634084046745	0.547337765907618	0.3333333333333333	2.3333333333333335	1.0279906166514543	1.5877779214643595	0.11233656568754895	0.3499197311982657	Uncharacterized protein YffS OS=Escherichia coli (strain K12) OX=83333 GN=yffS PE=4 SV=2	YFFS_ECOLI	Uncharacterized protein YffS	yffS	NA	NA	DNA binding [GO:0003677]	cytosol [GO:0005829]	NA	9278503	FALSE	FALSE	FALSE
[truncated: 1,450 more rows]
