# Supplementary material for: Membrane-associated σ factors disrupt rRNA operon clustering in Escherichia coli
Source: PLoS Biol. 2025 Apr 17;23(4):e3003113. doi: 10.1371/journal.pbio.3003113 (PMC12037070; doi:10.1371/journal.pbio.3003113)
Supplement: S5 Table — (CSV) [file pbio.3003113.s016.csv]

accession	ctrl_PSMs_b1	ctrl_PSMs_b2	ctrl_PSMs_b3	exp_PSMs_b1	exp_PSMs_b2	exp_PSMs_b3	PSM_zscore_b1	PSM_zscore_b2	PSM_zscore_b3	PSM_log2fc_b1	PSM_log2fc_b2	PSM_log2fc_b3	mean_ctrl_PSMs	mean_exp_PSMs	mean_log2fc	joint_zscore	pval	fdr_bh	description	entry_name	protein_names	gene_names_primary	gene_names_synonym	function_cc	gene_ontology_molecular_function	gene_ontology_cellular_component	gene_ontology_biological_process	pub_med_id	conf_90	conf_95	conf_99
P25665	19	19	15	59	59	55	4.277370965584176	5.528692930541626	4.884280580488731	1.5058883514192585	1.8816912089234263	1.8396344368819004	17.666666666666668	57.666666666666664	1.7424046657415284	8.481474338061734	2.223581122764668e-17	3.658710135132128e-14	5-methyltetrahydropteroyltriglutamate--homocysteine methyltransferase OS=Escherichia coli (strain K12) OX=83333 GN=metE PE=1 SV=6	METE_ECOLI	5-methyltetrahydropteroyltriglutamate--homocysteine methyltransferase (EC 2.1.1.14) (Cobalamin-independent methionine synthase) (Methionine synthase, vitamin-B12 independent isozyme)	metE	NA	FUNCTION: Catalyzes the transfer of a methyl group from 5-methyltetrahydrofolate to homocysteine resulting in methionine formation.	5-methyltetrahydropteroyltriglutamate-homocysteine S-methyltransferase activity [GO:0003871]; methionine synthase activity [GO:0008705]; zinc ion binding [GO:0008270]	cytosol [GO:0005829]	homocysteine metabolic process [GO:0050667]; methionine biosynthetic process [GO:0009086]; methylation [GO:0032259]; tetrahydrofolate interconversion [GO:0035999]	1339288; 1379743; 8346018; 9278503; 16738553; 2643109; 9298646; 8823155; 9298644; 10625458	TRUE	TRUE	TRUE
P06959	340	367	353	448	417	537	3.058442237349186	4.908342791591031	6.585285945504206	0.31786955641507636	0.48052588422614007	0.6361363272979228	353.3333333333333	467.3333333333333	0.47817725597971306	8.401642094362028	4.4027799460073736e-17	3.658710135132128e-14	Dihydrolipoyllysine-residue acetyltransferase component of pyruvate dehydrogenase complex OS=Escherichia coli (strain K12) OX=83333 GN=aceF PE=1 SV=3	ODP2_ECOLI	Dihydrolipoyllysine-residue acetyltransferase component of pyruvate dehydrogenase complex (EC 2.3.1.12) (Dihydrolipoamide acetyltransferase component of pyruvate dehydrogenase complex) (E2)	aceF	NA	FUNCTION: The pyruvate dehydrogenase complex catalyzes the overall conversion of pyruvate to acetyl-CoA and CO(2). It contains multiple copies of three enzymatic components: pyruvate dehydrogenase (E1), dihydrolipoamide acetyltransferase (E2) and lipoamide dehydrogenase (E3).	acetyltransferase activity [GO:0016407]; dihydrolipoyllysine-residue acetyltransferase activity [GO:0004742]; lipoic acid binding [GO:0031405]	cytoplasm [GO:0005737]; pyruvate dehydrogenase complex [GO:0045254]	acetyl-CoA biosynthetic process from pyruvate [GO:0006086]; glycolytic process [GO:0006096]; pyruvate metabolic process [GO:0006090]	6345153; 9278503; 16738553; 9298646; 6821375; 2201286; 2121129; 9298644; 18723842	TRUE	TRUE	TRUE
P0A9P0	136	166	170	199	203	252	2.92116646153185	4.05934755453121	4.255182672095183	0.46674995751230003	0.5854497576997135	0.5974205746327084	157.33333333333334	218	0.5498734299482406	6.486932507441148	8.76015563592062e-11	4.8531262223000234e-8	Dihydrolipoyl dehydrogenase OS=Escherichia coli (strain K12) OX=83333 GN=lpdA PE=1 SV=2	DLDH_ECOLI	Dihydrolipoyl dehydrogenase (EC 1.8.1.4) (Dihydrolipoamide dehydrogenase) (E3 component of pyruvate and 2-oxoglutarate dehydrogenases complexes) (Glycine cleavage system L protein)	lpdA	lpd	FUNCTION: Lipoamide dehydrogenase is a component of the glycine cleavage system as well as of the alpha-ketoacid dehydrogenase complexes.	dihydrolipoyl dehydrogenase activity [GO:0004148]; disulfide oxidoreductase activity [GO:0015036]; flavin adenine dinucleotide binding [GO:0050660]; identical protein binding [GO:0042802]; zinc ion binding [GO:0008270]	cytoplasm [GO:0005737]; cytosol [GO:0005829]; cytosolic pyruvate dehydrogenase complex [GO:0045250]; membrane [GO:0016020]; plasma membrane [GO:0005886]	2-oxoglutarate metabolic process [GO:0006103]; cell redox homeostasis [GO:0045454]; glycine decarboxylation via glycine cleavage system [GO:0019464]; glycolytic process [GO:0006096]; pyruvate metabolic process [GO:0006090]; response to oxidative stress [GO:0006979]	6352260; 8202364; 9278503; 16738553; 9298646; 2211531; 9298644; 16079137; 18723842	TRUE	TRUE	TRUE
P0AFG8	636	769	722	772	733	862	2.5740655347499355	3.3700685676320092	4.059790266331218	0.20010089236664902	0.2276503254632193	0.28764442705213344	709	789	0.23846521496066725	5.775768427229202	7.660266960773508e-9	3.1828409222013925e-6	Pyruvate dehydrogenase E1 component OS=Escherichia coli (strain K12) OX=83333 GN=aceE PE=1 SV=2	ODP1_ECOLI	Pyruvate dehydrogenase E1 component (PDH E1 component) (EC 1.2.4.1)	aceE	NA	FUNCTION: Component of the pyruvate dehydrogenase (PDH) complex, that catalyzes the overall conversion of pyruvate to acetyl-CoA and CO(2).	identical protein binding [GO:0042802]; magnesium ion binding [GO:0000287]; protein homodimerization activity [GO:0042803]; pyruvate dehydrogenase (acetyl-transferring) activity [GO:0004739]; pyruvate dehydrogenase activity [GO:0004738]; thiamine pyrophosphate binding [GO:0030976]	cytosol [GO:0005829]; cytosolic pyruvate dehydrogenase complex [GO:0045250]; membrane [GO:0016020]	glycolytic process [GO:0006096]	6343085; 8202364; 9278503; 16738553; 8262214; 9298646; 9298644; 18723842; 11955070	TRUE	TRUE	TRUE
P69776	76	39	14	87	55	56	0.49060886148972976	2.7252241468244094	5.123521790043847	0.11357092864049785	0.7821555353725119	1.9582789333805193	43	66	0.9513351324645097	4.814728737699781	1.4739997891516638e-6	4.0829794159501085e-4	Major outer membrane lipoprotein Lpp OS=Escherichia coli (strain K12) OX=83333 GN=lpp PE=1 SV=1	LPP_ECOLI	Major outer membrane lipoprotein Lpp (Braun lipoprotein) (BLP) (Murein-lipoprotein)	lpp	mlpA mulI	FUNCTION: An outer membrane lipoprotein that controls the distance between the inner and outer membranes; adding residues to Lpp increases the width of the periplasm (PubMed:29257832). The only protein known to be covalently linked to the peptidoglycan network (PGN) (PubMed:4261992, PubMed:3013869, PubMed:4245367). Also non-covalently binds the PGN (PubMed:3013869). The link between the cell oute…	identical protein binding [GO:0042802]; lipid binding [GO:0008289]; peptidoglycan binding [GO:0042834]	cell outer membrane [GO:0009279]; cell wall [GO:0005618]; extracellular region [GO:0005576]; integral component of cell outer membrane [GO:0045203]; intrinsic component of cell outer membrane [GO:0031230]; membrane [GO:0016020]; outer membrane-bounded periplasmic space [GO:0030288]	lipid modification [GO:0030258]; periplasmic space organization [GO:0043580]	391404; 6765942; 9097039; 9278503; 16738553; 322142; 4261992; 4575979; 1380161; 4245367; 4565677; 361695; 3013869; 1527073; 9298644; 9139900; 9701827; 11790745; 11872715; 15140892; 16079137; 21219470; 24766808; 29257832; 28978443; 30713026; 353292; 10843861; 12368282; 12054830; 12741822; 15520380	TRUE	TRUE	TRUE
P0A9H7	3	2	2	8	10	16	1.4116696228226109	2.7030823221873845	3.351103574446362	1.0908508521404143	2.1711978261184113	2.5347798553534795	2.3333333333333335	11.333333333333334	1.9322761778707684	4.310413693888981	1.6294941727596536e-5	0.0030091325723628267	Cyclopropane-fatty-acyl-phospholipid synthase OS=Escherichia coli (strain K12) OX=83333 GN=cfa PE=1 SV=2	CFA_ECOLI	Cyclopropane-fatty-acyl-phospholipid synthase (CFA synthase) (Cyclopropane fatty acid synthase) (EC 2.1.1.79)	cfa	cdfA	FUNCTION: Transfers a methylene group from S-adenosyl-L-methionine to the cis double bond of an unsaturated fatty acid chain resulting in the replacement of the double bond with a methylene bridge. {ECO:0000250}.	bicarbonate binding [GO:0071890]; cyclopropane-fatty-acyl-phospholipid synthase activity [GO:0008825]	cytosol [GO:0005829]	fatty acid biosynthetic process [GO:0006633]; lipid modification [GO:0030258]; methylation [GO:0032259]	1445840; 9097039; 9278503; 16738553	TRUE	TRUE	TRUE
P0ABF6	2	1	4	13	9	9	2.728938213212353	2.8917168053809497	1.4298748386040867	2.14331827203455	2.6186568030896327	1.032279514824296	2.3333333333333335	10.333333333333334	1.9314181966494928	4.070625310982407	4.688711142386386e-5	0.007792637918646174	Cytidine deaminase OS=Escherichia coli (strain K12) OX=83333 GN=cdd PE=1 SV=1	CDD_ECOLI	Cytidine deaminase (EC 3.5.4.5) (Cytidine aminohydrolase) (CDA)	cdd	NA	FUNCTION: This enzyme scavenges exogenous and endogenous cytidine and 2'-deoxycytidine for UMP synthesis.	cytidine deaminase activity [GO:0004126]; deoxycytidine deaminase activity [GO:0047844]; identical protein binding [GO:0042802]; pyrimidine nucleoside binding [GO:0001884]; zinc ion binding [GO:0008270]	cytosol [GO:0005829]	cytidine deamination [GO:0009972]; deoxycytidine catabolic process [GO:0006217]; nucleobase-containing small molecule interconversion [GO:0015949]	1567863; 9278503; 16738553; 2575702; 2692708; 8506346; 8899705; 8550448; 8289286; 8634261; 9125497	TRUE	TRUE	TRUE
P77433	0	0	0	4	4	4	1.9426231350796672	2.2311674141475804	2.023984287578052	2.2428539455854644	2.6186568030896327	2.3542076097116587	0	4	2.4052394527955854	3.578286970406229	3.458535973932918e-4	0.04790072323897092	Uncharacterized protein YkgG OS=Escherichia coli (strain K12) OX=83333 GN=ykgG PE=3 SV=2	YKGG_ECOLI	Uncharacterized protein YkgG	ykgG	NA	NA	NA	cytosol [GO:0005829]	NA	9278503; 16738553; 19201793	TRUE	TRUE	FALSE
P77252	0	0	0	5	1	6	2.1719437952883127	1.1155451307005824	2.4789172420751626	2.505888351419258	1.29672870820227	2.8396344368819	0	4	2.2140838321678094	3.329236153388502	8.708453142295034e-4	0.09045905701558966	Uncharacterized protein YkgE OS=Escherichia coli (strain K12) OX=83333 GN=ykgE PE=3 SV=1	YKGE_ECOLI	Uncharacterized protein YkgE	ykgE	NA	NA	L-lactate dehydrogenase activity [GO:0004459]	cytosol [GO:0005829]	NA	9278503; 16738553; 19201793	TRUE	FALSE	FALSE
P0ADZ0	4	5	2	13	6	11	2.063930932329993	0.6667346770047604	2.539507309046071	1.406352677868344	0.5191211295387181	2.032279514824296	3.6666666666666665	10	1.3192511074104527	3.042735753103045	0.002344380992883074	0.2164645116762038	50S ribosomal protein L23 OS=Escherichia coli (strain K12) OX=83333 GN=rplW PE=1 SV=1	RL23_ECOLI	50S ribosomal protein L23 (Large ribosomal subunit protein uL23)	rplW	NA	FUNCTION: One of the early assembly proteins, it binds 23S rRNA; is essential for growth. One of the proteins that surround the polypeptide exit tunnel on the outside of the subunit. Acts as the docking site for trigger factor (PubMed:12226666) for Ffh binding to the ribosome (SRP54, PubMed:12756233 and PubMed:12702815) and to nascent polypeptide chains (PubMed:12756233). {ECO:0000269|PubMed:1222…	rRNA binding [GO:0019843]; structural constituent of ribosome [GO:0003735]	cytosolic large ribosomal subunit [GO:0022625]	ribosomal large subunit assembly [GO:0000027]; translation [GO:0006412]	391594; 3892488; 9278503; 16738553; 6170935; 3298242; 2665813; 9298644; 12226666; 12756233; 12702815; 10094780; 16292303; 24524803; 12809609; 16272117; 21499241; 25310980; 24844575; 27906160; 27906161; 27934701; 28077875	FALSE	FALSE	FALSE
P77536	0	0	0	2	2	5	1.3736102407728965	1.5776372377239198	2.2629073557789305	1.505888351419258	1.8816912089234263	2.617242015545452	0	3	2.0016071919627123	3.010393697165491	0.002609092593904979	0.2282269416352671	Uncharacterized electron transport protein YkgF OS=Escherichia coli (strain K12) OX=83333 GN=ykgF PE=3 SV=1	YKGF_ECOLI	Uncharacterized electron transport protein YkgF	ykgF	NA	NA	4 iron, 4 sulfur cluster binding [GO:0051539]; metal ion binding [GO:0046872]	NA	lactate oxidation [GO:0019516]	9278503; 16738553; 19201793	FALSE	FALSE	FALSE
P0ADA5	5	1	0	8	6	4	0.727381295134018	2.1911463535132176	2.023984287578052	0.5058883514192583	2.104083630259874	2.3542076097116587	2	6	1.654726530463597	2.853560596852608	0.004323228197637951	0.26611871349904725	Uncharacterized lipoprotein YajG OS=Escherichia coli (strain K12) OX=83333 GN=yajG PE=3 SV=1	YAJG_ECOLI	Uncharacterized lipoprotein YajG	yajG	NA	NA	NA	plasma membrane [GO:0005886]	NA	8231804; 9278503; 16738553	FALSE	FALSE	FALSE
P0A927	10	14	6	22	19	11	1.9580016383282521	1.5054828524761226	1.2619684846699588	0.9850561881178175	0.711766207481114	0.8098870934878482	10	17.333333333333332	0.8355698296955932	2.7282415474330244	0.00636729643125181	0.37794452388358957	Nucleoside-specific channel-forming protein Tsx OS=Escherichia coli (strain K12) OX=83333 GN=tsx PE=1 SV=1	TSX_ECOLI	Nucleoside-specific channel-forming protein Tsx	tsx	nupA	FUNCTION: Functions as substrate-specific channel for nucleosides and deoxynucleosides (PubMed:791677, PubMed:3276691, PubMed:2458926). Has a greater affinity for deoxynucleosides than for nucleosides, and does not transport free bases (PubMed:2458926). In addition, constitutes the receptor for colicin K and phage T6 (PubMed:791677, PubMed:3276691). {ECO:0000269|PubMed:2458926, ECO:0000269|PubMed…	nucleoside-specific channel forming porin activity [GO:0015471]	cell outer membrane [GO:0009279]; pore complex [GO:0046930]	ion transport [GO:0006811]; nucleoside transport [GO:0015858]; viral entry into host cell [GO:0046718]	2265760; 9278503; 16738553; 2199819; 791677; 2458926; 3276691; 28351921	FALSE	FALSE	FALSE
P0A6E4	42	53	54	57	62	68	1.2194715636897067	2.021745587684813	1.4006145603031046	0.35264209112357603	0.5191211295387179	0.35944425807780567	49.666666666666664	62.333333333333336	0.41040249291336656	2.679962788270018	0.007363034489234065	0.42197804555541435	Argininosuccinate synthase OS=Escherichia coli (strain K12) OX=83333 GN=argG PE=1 SV=2	ASSY_ECOLI	Argininosuccinate synthase (EC 6.3.4.5) (Citrulline--aspartate ligase)	argG	NA	NA	argininosuccinate synthase activity [GO:0004055]; ATP binding [GO:0005524]; identical protein binding [GO:0042802]; protein homodimerization activity [GO:0042803]	cytoplasm [GO:0005737]; cytosol [GO:0005829]	arginine biosynthetic process [GO:0006526]; argininosuccinate metabolic process [GO:0000053]; urea cycle [GO:0000050]	2123815; 9278503; 16738553; 9298646; 10666579; 11738042; 11809762	FALSE	FALSE	FALSE
P28904	0	0	0	2	2	2	1.3736102407728965	1.5776372377239198	1.431142494464723	1.505888351419258	1.8816912089234263	1.6172420155454523	0	2	1.6682738586293788	2.530174030583262	0.011400596368259311	0.5235342553563146	Trehalose-6-phosphate hydrolase OS=Escherichia coli (strain K12) OX=83333 GN=treC PE=1 SV=3	TREC_ECOLI	Trehalose-6-phosphate hydrolase (EC 3.2.1.93) (Alpha,alpha-phosphotrehalase)	treC	olgH	FUNCTION: Hydrolyzes trehalose-6-phosphate to glucose and glucose 6-phosphate. Can also very effectively hydrolyzes p-nitrophenyl-alpha-D-glucopyranoside, but it does not recognize trehalose, sucrose, maltose, isomaltose, or maltodextrins. {ECO:0000269|PubMed:8083158}.	alpha,alpha-phosphotrehalase activity [GO:0008788]; alpha-amylase activity [GO:0004556]	cytosol [GO:0005829]	cellular response to DNA damage stimulus [GO:0006974]; oligosaccharide catabolic process [GO:0009313]; trehalose catabolic process [GO:0005993]	8083158; 7610040; 9278503; 16738553; 8421692	FALSE	FALSE	FALSE
P08956	1	5	1	5	5	8	1.5623724708810716	0.3464662216855943	2.369360623950123	1.505888351419258	0.29672870820227004	2.2022045162666086	2.3333333333333335	6	1.3349405252960456	2.470019527037841	0.013510567696740831	0.5235342553563146	Type I restriction enzyme EcoKI R protein OS=Escherichia coli (strain K12) OX=83333 GN=hsdR PE=1 SV=3	T1RK_ECOLI	Type I restriction enzyme EcoKI R protein (R.EcoKI) (EC 3.1.21.3)	hsdR	hsr	FUNCTION: The EcoKI enzyme recognizes 5'-AACN(6)GTGC-3'. Subunit R is required for both nuclease and ATPase activities, but not for modification.	ATP binding [GO:0005524]; DNA binding [GO:0003677]; helicase activity [GO:0004386]; type I site-specific deoxyribonuclease activity [GO:0009035]	cytosol [GO:0005829]	DNA restriction-modification system [GO:0009307]	3323532; 7610040; 9278503; 16738553; 1650347; 12235377	FALSE	FALSE	FALSE
P0AEZ1	0	0	0	3	2	1	1.6823415409808862	1.5776372377239198	1.0119597726435825	1.920925850698102	1.8816912089234263	1.032279514824296	0	2	1.6116321914819414	2.4664048725825323	0.01364769740198144	0.5235342553563146	5,10-methylenetetrahydrofolate reductase OS=Escherichia coli (strain K12) OX=83333 GN=metF PE=1 SV=1	METF_ECOLI	5,10-methylenetetrahydrofolate reductase (EC 1.5.1.20)	metF	NA	FUNCTION: Methylenetetrahydrofolate reductase required to generate the methyl groups necessary for methionine synthetase to convert homocysteine to methionine. {ECO:0000269|PubMed:14275142}.	FAD binding [GO:0071949]; methylenetetrahydrofolate reductase (NAD(P)H) activity [GO:0004489]; methylenetetrahydrofolate reductase NADH activity [GO:0106312]; methylenetetrahydrofolate reductase NADPH activity [GO:0106313]	cytosol [GO:0005829]; protein-containing complex [GO:0032991]	methionine biosynthetic process [GO:0009086]; tetrahydrofolate biosynthetic process [GO:0046654]; tetrahydrofolate interconversion [GO:0035999]	6356036; 8346018; 9278503; 16738553; 14275142; 6219268; 11371182; 10201405; 16114881; 16605249; 19610625	FALSE	FALSE	FALSE
P02942	12	8	13	13	15	26	0.05430895397314268	1.9942434148734465	2.156890737499888	0.027841054614613947	1.1268037067599577	0.9798120949301607	11	18	0.7114856187682441	2.4280137095107945	0.015181769381008537	0.5235342553563146	Methyl-accepting chemotaxis protein I OS=Escherichia coli (strain K12) OX=83333 GN=tsr PE=1 SV=2	MCP1_ECOLI	Methyl-accepting chemotaxis protein I (MCP-I) (Serine chemoreceptor protein)	tsr	cheD	FUNCTION: Receptor for the attractant L-serine and related amino acids. Is also responsible for chemotaxis away from a wide range of repellents, including leucine, indole, and weak acids.; FUNCTION: Chemotactic-signal transducers respond to changes in the concentration of attractants and repellents in the environment, transduce a signal from the outside to the inside of the cell, and facilitate s…	identical protein binding [GO:0042802]; transmembrane signaling receptor activity [GO:0004888]	integral component of plasma membrane [GO:0005887]; methyl accepting chemotaxis protein complex [GO:0098561]	cell motility [GO:0048870]; cellular response to amino acid stimulus [GO:0071230]; chemotaxis [GO:0006935]; detection of chemical stimulus [GO:0009593]; receptor clustering [GO:0043113]; regulation of bacterial-type flagellum-dependent cell motility [GO:1902021]; regulation of chemotaxis [GO:0050920]; regulation of protein histidine kinase activity [GO:0032110]; signal complex assembly [GO:000717…	6402709; 7610040; 9278503; 16738553; 8384293; 6213619; 2033064; 9298644; 15919996; 22380631; 10466731	FALSE	FALSE	FALSE
P0AB71	52	59	86	90	68	75	2.8474593246485176	2.0409498966797446	-0.7174948495676224	0.7008000363335991	0.4983625693719206	-0.1627364675808465	65.66666666666667	77.66666666666667	0.34547537937489103	2.4080785353028844	0.01603673082866439	0.5235342553563146	Fructose-bisphosphate aldolase class 2 OS=Escherichia coli (strain K12) OX=83333 GN=fbaA PE=1 SV=2	ALF_ECOLI	Fructose-bisphosphate aldolase class 2 (FBP aldolase) (FBPA) (EC 4.1.2.13) (Fructose-1,6-bisphosphate aldolase) (Fructose-bisphosphate aldolase class II)	fbaA	fba fda	FUNCTION: Catalyzes the aldol condensation of dihydroxyacetone phosphate (DHAP or glycerone-phosphate) with glyceraldehyde 3-phosphate (G3P) to form fructose 1,6-bisphosphate (FBP) in gluconeogenesis and the reverse reaction in glycolysis. {ECO:0000269|PubMed:10712619}.	fructose-bisphosphate aldolase activity [GO:0004332]; identical protein binding [GO:0042802]; zinc ion binding [GO:0008270]	cytosol [GO:0005829]	gluconeogenesis [GO:0006094]; glycolytic process [GO:0006096]	2546007; 2649077; 9278503; 16738553; 9298646; 9600841; 8436219; 10712619; 18723842; 21908771; 21151122; 8836102; 8939754; 10080900; 12595741	FALSE	FALSE	FALSE
P0AET8	0	2	1	4	2	6	1.9426231350796672	0.2191093228096036	1.921526492627424	2.2428539455854644	0.29672870820227004	1.8396344368819004	1	4	1.4597390302232116	2.3574706542517627	0.018399909551947518	0.5460830299167281	7alpha-hydroxysteroid dehydrogenase OS=Escherichia coli (strain K12) OX=83333 GN=hdhA PE=1 SV=1	HDHA_ECOLI	7alpha-hydroxysteroid dehydrogenase (7alpha-HSDH) (EC 1.1.1.159) (NAD-dependent 7alpha-hydroxysteroid dehydrogenase)	hdhA	hsdH	FUNCTION: 7alpha-hydroxysteroid dehydrogenase involved in the metabolism of bile acids. Catalyzes the NAD(+)-dependent oxidation of the 7alpha-hydroxy group of 7alpha-hydroxysteroids, such as the major human bile acids cholate and chenodeoxycholate, to the corresponding 7-oxosteroids. To a lesser extent, can also act on taurochenodeoxycholate, taurocholate and glycocholate (PubMed:2007545). Can a…	chenodeoxycholate 7-alpha-dehydrogenase (NAD+) activity [GO:0106281]; cholate 7-alpha-dehydrogenase activity [GO:0008709]; identical protein binding [GO:0042802]; NAD binding [GO:0051287]	cytosol [GO:0005829]; protein-containing complex [GO:0032991]	bile acid catabolic process [GO:0030573]; lipid catabolic process [GO:0016042]	2007545; 9097039; 9278503; 16738553; 8672472; 9722677	FALSE	FALSE	FALSE
P0AB77	35	27	22	36	36	38	-0.12706831042062622	2.011661477073112	2.159128508355564	-0.03954578511526064	0.6988271517736158	0.7941197776295315	28	36.666666666666664	0.4844670480959622	2.334643797593822	0.01956203654590079	0.5703878024436336	2-amino-3-ketobutyrate coenzyme A ligase OS=Escherichia coli (strain K12) OX=83333 GN=kbl PE=1 SV=1	KBL_ECOLI	2-amino-3-ketobutyrate coenzyme A ligase (AKB ligase) (EC 2.3.1.29) (Glycine acetyltransferase)	kbl	NA	FUNCTION: Catalyzes the cleavage of 2-amino-3-ketobutyrate to glycine and acetyl-CoA. {ECO:0000255|HAMAP-Rule:MF_00985, ECO:0000269|PubMed:2104756}.	glycine C-acetyltransferase activity [GO:0008890]; ligase activity [GO:0016874]; metal ion binding [GO:0046872]; pyridoxal phosphate binding [GO:0030170]	cytoplasm [GO:0005737]; cytosol [GO:0005829]	biosynthetic process [GO:0009058]; L-threonine catabolic process to glycine [GO:0019518]	3287333; 8041620; 9278503; 16738553; 3117785; 2104756; 9298644; 11318637	FALSE	FALSE	FALSE
P00895	32	30	39	44	41	43	1.1238703834148374	2.238183740488372	0.549801985216118	0.3683848276693232	0.7348498205941554	0.16978303857423083	33.666666666666664	42.666666666666664	0.42433922894590315	2.2585111776311257	0.023913808501438146	0.6308690433236539	Anthranilate synthase component 1 OS=Escherichia coli (strain K12) OX=83333 GN=trpE PE=1 SV=2	TRPE_ECOLI	Anthranilate synthase component 1 (AS) (ASI) (EC 4.1.3.27)	trpE	NA	FUNCTION: Part of a heterotetrameric complex that catalyzes the two-step biosynthesis of anthranilate, an intermediate in the biosynthesis of L-tryptophan. In the first step, the glutamine-binding beta subunit (TrpG) of anthranilate synthase (AS) provides the glutamine amidotransferase activity which generates ammonia as a substrate that, along with chorismate, is used in the second step, catalyz…	anthranilate synthase activity [GO:0004049]; metal ion binding [GO:0046872]	cytosol [GO:0005829]	tryptophan biosynthetic process [GO:0000162]	7038627; 7021857; 9097039; 9278503; 16738553; 351195; 4598537; 5333199; 4886289; 4567790; 9298644	FALSE	FALSE	FALSE
P0AGJ2	0	0	1	3	2	2	1.6823415409808862	1.5776372377239198	0.5979841827318287	1.920925850698102	1.8816912089234263	0.6172420155454523	0.3333333333333333	2.3333333333333335	1.4732863583889935	2.227395954309047	0.02592082257616977	0.6717290442448699	tRNA (guanosine(18)-2'-O)-methyltransferase OS=Escherichia coli (strain K12) OX=83333 GN=trmH PE=1 SV=1	TRMH_ECOLI	tRNA (guanosine(18)-2'-O)-methyltransferase (EC 2.1.1.34) (tRNA [Gm18] methyltransferase)	trmH	spoU	FUNCTION: Catalyzes the 2'-O methylation of guanosine at position 18 in tRNA. Type II methylase, which methylates only a subset of tRNA species. {ECO:0000269|PubMed:9321663}.	tRNA (guanosine-2'-O-)-methyltransferase activity [GO:0009020]; tRNA (uracil-2'-O-)-methyltransferase activity [GO:0052665]; tRNA binding [GO:0000049]	NA	tRNA guanine ribose methylation [GO:0002938]; tRNA methylation [GO:0030488]	2549050; 7686882; 9278503; 16738553; 2005134; 8265370; 9321663	FALSE	FALSE	FALSE
P00350	110	126	114	129	116	143	0.7809129569946819	1.0604839933421597	2.005025389539477	0.14887779737645068	0.17840874101350862	0.3567144653222333	116.66666666666667	129.33333333333334	0.22800033457073085	2.220732973344583	0.026369052728572057	0.6717290442448699	6-phosphogluconate dehydrogenase, decarboxylating OS=Escherichia coli (strain K12) OX=83333 GN=gnd PE=1 SV=2	6PGD_ECOLI	6-phosphogluconate dehydrogenase, decarboxylating (EC 1.1.1.44)	gnd	NA	FUNCTION: Catalyzes the oxidative decarboxylation of 6-phosphogluconate to ribulose 5-phosphate and CO(2), with concomitant reduction of NADP to NADPH. {ECO:0000269|PubMed:19686854}.	identical protein binding [GO:0042802]; NADP binding [GO:0050661]; phosphogluconate dehydrogenase (decarboxylating) activity [GO:0004616]; protein homodimerization activity [GO:0042803]	cytosol [GO:0005829]	D-gluconate catabolic process [GO:0046177]; pentose-phosphate shunt [GO:0006098]; pentose-phosphate shunt, oxidative branch [GO:0009051]	6329905; 2050640; 1938920; 9097040; 9278503; 16738553; 2464736; 3275621; 7677991; 9298644; 19686854	FALSE	FALSE	FALSE
P07017	30	14	18	22	21	43	-1.3209297922708403	1.8391410541229651	3.296065791332681	-0.5097085036317602	0.8492697312310491	1.243783620018008	20.666666666666668	28.666666666666668	0.5277816158724322	2.2021738834200604	0.02765302812075581	0.6859601900999427	Methyl-accepting chemotaxis protein II OS=Escherichia coli (strain K12) OX=83333 GN=tar PE=1 SV=2	MCP2_ECOLI	Methyl-accepting chemotaxis protein II (MCP-II) (Aspartate chemoreceptor protein)	tar	cheM	FUNCTION: Receptor for the attractant L-aspartate and related amino and dicarboxylic acids. Tar also mediates taxis to the attractant maltose via an interaction with the periplasmic maltose binding protein. Tar mediates taxis away from the repellents cobalt and nickel.; FUNCTION: Chemotactic-signal transducers respond to changes in the concentration of attractants and repellents in the environmen…	identical protein binding [GO:0042802]; protein histidine kinase binding [GO:0043424]; protein homodimerization activity [GO:0042803]; transmembrane signaling receptor activity [GO:0004888]	cell tip [GO:0051286]; integral component of plasma membrane [GO:0005887]; methyl accepting chemotaxis protein complex [GO:0098561]	cellular response to amino acid stimulus [GO:0071230]; chemotaxis [GO:0006935]; detection of chemical stimulus [GO:0009593]; positive regulation of post-translational protein modification [GO:1901875]; regulation of chemotaxis [GO:0050920]; signal complex assembly [GO:0007172]; signal transduction [GO:0007165]	6305515; 9097040; 9278503; 16738553; 9298644; 15919996; 22380631; 15299315; 9315712	FALSE	FALSE	FALSE
P77721	0	2	2	4	6	2	1.9426231350796672	1.7326871898435705	0.023757886878971873	2.2428539455854644	1.5191211295387181	0.03227951482429609	1.3333333333333333	4	1.2647515299828263	2.1356580278347934	0.03270729787961333	0.7366842501082673	Uncharacterized HTH-type transcriptional regulator YdjF OS=Escherichia coli (strain K12) OX=83333 GN=ydjF PE=1 SV=1	YDJF_ECOLI	Uncharacterized HTH-type transcriptional regulator YdjF	ydjF	NA	NA	DNA binding [GO:0003677]; DNA-binding transcription factor activity [GO:0003700]	NA	NA	9097039; 9278503; 16738553	FALSE	FALSE	FALSE
P29745	10	10	22	20	18	21	1.6673891582758436	2.101263126713892	-0.07465144274739262	0.8538116548395649	1.0852246030085584	-0.031850822595419534	14	19.666666666666668	0.635728478417568	2.132732380655321	0.03294668603684528	0.7366842501082673	Peptidase T OS=Escherichia coli (strain K12) OX=83333 GN=pepT PE=1 SV=2	PEPT_ECOLI	Peptidase T (EC 3.4.11.4) (Aminotripeptidase) (Tripeptidase) (Tripeptide aminopeptidase)	pepT	NA	FUNCTION: Cleaves the N-terminal amino acid of tripeptides. {ECO:0000250}.	metallopeptidase activity [GO:0008237]; tripeptide aminopeptidase activity [GO:0045148]; zinc ion binding [GO:0008270]	cytosol [GO:0005829]	peptide catabolic process [GO:0043171]; peptide metabolic process [GO:0006518]	8905232; 9278503; 16738553; 1939142; 8244951; 16021622	FALSE	FALSE	FALSE
P00864	99	113	117	129	107	128	1.5514549141787999	1.22104345866105	0.891071465805804	0.299437473951832	0.2187261962009969	0.16086372088570905	109.66666666666667	121.33333333333333	0.22634246367951266	2.1151630325370623	0.03441605447577281	0.7366842501082673	Phosphoenolpyruvate carboxylase OS=Escherichia coli (strain K12) OX=83333 GN=ppc PE=1 SV=1	CAPP_ECOLI	Phosphoenolpyruvate carboxylase (PEPC) (PEPCase) (EC 4.1.1.31)	ppc	glu	FUNCTION: Forms oxaloacetate, a four-carbon dicarboxylic acid source for the tricarboxylic acid cycle.	magnesium ion binding [GO:0000287]; phosphoenolpyruvate carboxylase activity [GO:0008964]	cytosol [GO:0005829]	carbon fixation [GO:0015977]; oxaloacetate metabolic process [GO:0006107]; tricarboxylic acid cycle [GO:0006099]	6086598; 8265357; 9278503; 16738553; 1551850; 3889833; 2016273; 1765093; 7490260; 2677392; 9298644; 9927652	FALSE	FALSE	FALSE
P0A7G6	24	27	33	32	34	41	0.8518497016172558	1.7584667719104667	1.0330442839557665	0.32146378028183065	0.6186568030896326	0.33713409635271685	28	35.666666666666664	0.42575155990806	2.1034953140880113	0.03542249447730352	0.7366842501082673	Protein RecA OS=Escherichia coli (strain K12) OX=83333 GN=recA PE=1 SV=2	RECA_ECOLI	Protein RecA (Recombinase A)	recA	lexB recH rnmB tif umuB zab	FUNCTION: Required for homologous recombination and the bypass of mutagenic DNA lesions by the SOS response. Catalyzes ATP-driven homologous pairing and strand exchange of DNA molecules necessary for DNA recombinational repair. Catalyzes the hydrolysis of ATP in the presence of single-stranded DNA, the ATP-dependent uptake of single-stranded DNA by duplex DNA, and the ATP-dependent hybridization …	ATPase, acting on DNA [GO:0008094]; ATP binding [GO:0005524]; damaged DNA binding [GO:0003684]; single-stranded DNA binding [GO:0003697]	cytoplasm [GO:0005737]	cell motility [GO:0048870]; cellular response to DNA damage stimulus [GO:0006974]; DNA recombination [GO:0006310]; DNA repair [GO:0006281]; response to ionizing radiation [GO:0010212]; response to radiation [GO:0009314]; SOS response [GO:0009432]	6244554; 6930655; 2274037; 9205837; 9278503; 16738553; 7737176; 7588783; 9298644; 7608206; 8898389; 9230304; 10760155; 16483938; 20005847; 22412352; 26845522; 1731246; 1731253; 9033586	FALSE	FALSE	FALSE
P00909	23	26	28	35	31	33	1.3551921875929707	1.494291763837709	0.7334803223394509	0.5058883514192583	0.5418412060388015	0.2617613609470637	25.666666666666668	33	0.4364969728017078	2.068625387957997	0.03858125364620269	0.7816647584970694	Tryptophan biosynthesis protein TrpCF OS=Escherichia coli (strain K12) OX=83333 GN=trpC PE=1 SV=4	TRPC_ECOLI	Tryptophan biosynthesis protein TrpCF [Includes: Indole-3-glycerol phosphate synthase (IGPS) (EC 4.1.1.48); N-(5'-phospho-ribosyl)anthranilate isomerase (PRAI) (EC 5.3.1.24)]	trpC	trpF	FUNCTION: Bifunctional enzyme that catalyzes two sequential steps of tryptophan biosynthetic pathway. The first reaction is catalyzed by the isomerase, coded by the TrpF domain; the second reaction is catalyzed by the synthase, coded by the TrpC domain.	indole-3-glycerol-phosphate synthase activity [GO:0004425]; phosphoribosylanthranilate isomerase activity [GO:0004640]	NA	tryptophan biosynthetic process [GO:0000162]	7007653; 6355484; 7038627; 8095913; 9097039; 9278503; 16738553; 23908556; 9298644; 1738159; 2184433	FALSE	FALSE	FALSE
P07762	4	1	16	8	13	10	1.0543300457651152	3.636806116716883	-1.1165210005084918	0.7689227572530521	3.104083630259874	-0.5957517077887462	7	10.333333333333334	1.0924182265747266	2.063805026014722	0.03903620635093668	0.7816647584970694	1,4-alpha-glucan branching enzyme GlgB OS=Escherichia coli (strain K12) OX=83333 GN=glgB PE=1 SV=1	GLGB_ECOLI	1,4-alpha-glucan branching enzyme GlgB (EC 2.4.1.18) (1,4-alpha-D-glucan:1,4-alpha-D-glucan 6-glucosyl-transferase) (Alpha-(1->4)-glucan branching enzyme) (Glycogen branching enzyme) (BE)	glgB	NA	FUNCTION: Catalyzes the formation of the alpha-1,6-glucosidic linkages in glycogen by scission of a 1,4-alpha-linked oligosaccharide from growing alpha-1,4-glucan chains and the subsequent attachment of the oligosaccharide to the alpha-1,6 position. {ECO:0000250}.	1,4-alpha-glucan branching enzyme activity [GO:0003844]; 1,4-alpha-glucan branching enzyme activity (using a glucosylated glycogenin as primer for glycogen synthesis) [GO:0102752]; cation binding [GO:0043169]; hydrolase activity, hydrolyzing O-glycosyl compounds [GO:0004553]	cytoplasm [GO:0005737]; cytosol [GO:0005829]	carbohydrate metabolic process [GO:0005975]; cellular response to DNA damage stimulus [GO:0006974]; glycogen biosynthetic process [GO:0005978]	3013861; 9278503; 16738553; 12196524	FALSE	FALSE	FALSE
P23843	100	85	115	118	81	138	0.7911097219703122	1.1012394539964936	1.639466191096743	0.15753213125425072	0.22801595811825595	0.29323959242023157	100	112.33333333333333	0.2262625605975794	2.039094552902197	0.04144059174969346	0.8159949183780526	Periplasmic oligopeptide-binding protein OS=Escherichia coli (strain K12) OX=83333 GN=oppA PE=1 SV=2	OPPA_ECOLI	Periplasmic oligopeptide-binding protein	oppA	NA	FUNCTION: This protein is a component of the oligopeptide permease, a binding protein-dependent transport system, it binds peptides up to five amino acids long with high affinity.	oligopeptide binding [GO:1900750]; peptide transmembrane transporter activity [GO:1904680]	ATP-binding cassette (ABC) transporter complex [GO:0043190]; outer membrane-bounded periplasmic space [GO:0030288]	chaperone-mediated protein folding [GO:0061077]; oligopeptide transport [GO:0006857]; peptide transport [GO:0015833]; protein transport [GO:0015031]; response to heat [GO:0009408]	2187863; 9097039; 9278503; 16738553; 2015910; 9298646; 9600841	FALSE	FALSE	FALSE
P69924	4	3	2	6	3	12	0.5405800177171274	0.2683592062695926	2.717651695637832	0.4063526778683439	0.29672870820227004	2.147756732244232	3	7	0.9502793727716153	2.036078216766925	0.041742501725005855	0.8159949183780526	Ribonucleoside-diphosphate reductase 1 subunit beta OS=Escherichia coli (strain K12) OX=83333 GN=nrdB PE=1 SV=2	RIR2_ECOLI	Ribonucleoside-diphosphate reductase 1 subunit beta (EC 1.17.4.1) (Protein B2) (Protein R2) (Ribonucleotide reductase 1)	nrdB	ftsB	FUNCTION: Provides the precursors necessary for DNA synthesis. Catalyzes the biosynthesis of deoxyribonucleotides from the corresponding ribonucleotides. R2 contains the tyrosyl radical required for catalysis.	identical protein binding [GO:0042802]; iron ion binding [GO:0005506]; ribonucleoside-diphosphate reductase activity, thioredoxin disulfide as acceptor [GO:0004748]	cytoplasm [GO:0005737]; cytosol [GO:0005829]; ribonucleoside-diphosphate reductase complex [GO:0005971]	deoxyribonucleotide biosynthetic process [GO:0009263]; DNA replication [GO:0006260]; nucleobase-containing small molecule interconversion [GO:0015949]	6087316; 9205837; 9278503; 16738553; 3511029; 20005847; 2190093; 8331655; 8805591; 9309223; 9558317; 9692970; 11315567	FALSE	FALSE	FALSE
P0A817	30	38	36	42	41	44	1.168370416947991	1.314441332122407	1.0015889474721673	0.3929942950133248	0.4036439121187823	0.314679245525021	34.666666666666664	42.333333333333336	0.3704391508857094	2.01171968011337	0.04424949486018433	0.8341324896952103	S-adenosylmethionine synthase OS=Escherichia coli (strain K12) OX=83333 GN=metK PE=1 SV=2	METK_ECOLI	S-adenosylmethionine synthase (AdoMet synthase) (EC 2.5.1.6) (MAT) (Methionine adenosyltransferase)	metK	metX	FUNCTION: Catalyzes the formation of S-adenosylmethionine (AdoMet) from methionine and ATP. The overall synthetic reaction is composed of two sequential steps, AdoMet formation and the subsequent tripolyphosphate hydrolysis which occurs prior to release of AdoMet from the enzyme (PubMed:6251075, PubMed:7629147, PubMed:7629176, PubMed:9753435, PubMed:10551856, PubMed:10660564). Is essential for gr…	ATP binding [GO:0005524]; identical protein binding [GO:0042802]; magnesium ion binding [GO:0000287]; methionine adenosyltransferase activity [GO:0004478]; potassium ion binding [GO:0030955]	cytosol [GO:0005829]	one-carbon metabolic process [GO:0006730]; S-adenosylmethionine biosynthetic process [GO:0006556]; S-adenosylmethionine cycle [GO:0033353]	6094561; 8231813; 9278503; 16738553; 2198270; 6251075; 7629147; 7629176; 9298644; 9753435; 10551856; 10660564; 11952912; 18723842; 8550549; 8611562; 8723769; 14967023	FALSE	FALSE	FALSE
P0AAC0	3	6	8	12	8	9	2.212231378224902	0.9477704092435343	0.29158164033523065	1.6213655688391944	0.6592987875869784	0.184282608269346	5.666666666666667	9.666666666666666	0.8216489882318396	1.9927726211728984	0.04628635107685294	0.8547546165525508	Universal stress protein E OS=Escherichia coli (strain K12) OX=83333 GN=uspE PE=1 SV=2	USPE_ECOLI	Universal stress protein E	uspE	ydaA	FUNCTION: Required for resistance to DNA-damaging agents. {ECO:0000269|PubMed:11849540}.	NA	cytoplasm [GO:0005737]	bacterial-type flagellum-dependent cell motility [GO:0071973]; cellular response to hydrogen peroxide [GO:0070301]; cellular response to UV [GO:0034644]; single-species biofilm formation [GO:0044010]	9097039; 9278503; 16738553; 6292868; 9600841; 10493123; 11849540	FALSE	FALSE	FALSE
P00957	110	135	130	127	124	154	0.6576546731039588	1.0786630914657498	1.6293586905848911	0.12650998434799612	0.17505015161401782	0.27498091856108353	125	135	0.19218035150769916	1.9431742073886937	0.05199511335033536	0.9292029934221222	Alanine--tRNA ligase OS=Escherichia coli (strain K12) OX=83333 GN=alaS PE=1 SV=2	SYA_ECOLI	Alanine--tRNA ligase (EC 6.1.1.7) (Alanyl-tRNA synthetase) (AlaRS)	alaS	lovB	FUNCTION: Catalyzes the attachment of L-alanine to tRNA(Ala) in a two-step reaction: L-alanine is first activated by ATP to form Ala-AMP and then transferred to the acceptor end of tRNA(Ala). AlaRS also incorrectly activates the sterically smaller amino acid glycine as well as the sterically larger amino acid L-serine; generates 2-fold more mischarged Gly than Ser (PubMed:28362257). These mischar…	alanine-tRNA ligase activity [GO:0004813]; amino acid binding [GO:0016597]; aminoacyl-tRNA editing activity [GO:0002161]; ATP binding [GO:0005524]; DNA-binding transcription repressor activity [GO:0001217]; identical protein binding [GO:0042802]; Ser-tRNA(Ala) hydrolase activity [GO:0002196]; tRNA binding [GO:0000049]; zinc ion binding [GO:0008270]	cytosol [GO:0005829]; membrane [GO:0016020]	alanyl-tRNA aminoacylation [GO:0006419]; negative regulation of transcription, DNA-templated [GO:0045892]; tRNA modification [GO:0006400]	9205837; 9278503; 16738553; 7005898; 7025207; 7005211; 8292605; 8604133; 8393005; 6256345; 1712632; 7524073; 9298644; 12554667; 18723508; 18172502; 18723842; 19661429; 28362257; 20010690	FALSE	FALSE	FALSE
P75914	0	0	4	5	1	4	2.1719437952883127	1.1155451307005824	0.03360015898574445	2.505888351419258	1.29672870820227	0.03227951482429609	1.3333333333333333	3.3333333333333335	1.2782988581486079	1.9174316772128361	0.05518311310696584	0.9508958580026544	Probable phosphatase YcdX OS=Escherichia coli (strain K12) OX=83333 GN=ycdX PE=1 SV=1	YCDX_ECOLI	Probable phosphatase YcdX (EC 3.1.3.-)	ycdX	NA	FUNCTION: Hydrolyzes p-nitrophenyl phosphate (pNPP) in vitro. Involved in the swarming motility process. {ECO:0000269|PubMed:21965574}.	identical protein binding [GO:0042802]; phosphatase activity [GO:0016791]; phosphoric ester hydrolase activity [GO:0042578]; zinc ion binding [GO:0008270]	cytosol [GO:0005829]	bacterial-type flagellum-dependent swarming motility [GO:0071978]	8905232; 9278503; 16738553; 21965574; 12661000	FALSE	FALSE	FALSE
P17169	35	47	53	55	47	56	1.8343696587391993	1.0632755081486394	0.4118616099954223	0.5583557713133938	0.29672870820227004	0.11028202682556949	45	52.666666666666664	0.32178883544707776	1.9107446285184417	0.056037406585037475	0.9508958580026544	Glutamine--fructose-6-phosphate aminotransferase [isomerizing] OS=Escherichia coli (strain K12) OX=83333 GN=glmS PE=1 SV=4	GLMS_ECOLI	Glutamine--fructose-6-phosphate aminotransferase [isomerizing] (EC 2.6.1.16) (D-fructose-6-phosphate amidotransferase) (GFAT) (Glucosamine-6-phosphate synthase) (Hexosephosphate aminotransferase) (L-glutamine--D-fructose-6-phosphate amidotransferase)	glmS	NA	FUNCTION: Catalyzes the first step in hexosamine metabolism, converting fructose-6P into glucosamine-6P using glutamine as a nitrogen source.	carbohydrate derivative binding [GO:0097367]; glutamine-fructose-6-phosphate transaminase (isomerizing) activity [GO:0004360]	cytosol [GO:0005829]	carbohydrate metabolic process [GO:0005975]; fructose 6-phosphate metabolic process [GO:0006002]; glutamine metabolic process [GO:0006541]; protein N-linked glycosylation [GO:0006487]; UDP-N-acetylglucosamine biosynthetic process [GO:0006048]; UDP-N-acetylglucosamine metabolic process [GO:0006047]	6395859; 7686882; 9278503; 16738553; 1915361; 6283361; 3010949; 2826397; 3134953; 18334534; 18351803; 23475961; 8805567; 9739095; 10091662	FALSE	FALSE	FALSE
P30178	2	1	6	6	5	6	1.3324655566730421	1.911235634152026	0.04115337786123942	1.1433182720345498	1.8816912089234263	0.032279514824296404	3	5.666666666666667	1.0190963319274242	1.8965116694798119	0.05789241839588563	0.9508958580026544	Hydroxycarboxylate dehydrogenase B OS=Escherichia coli (strain K12) OX=83333 GN=hcxB PE=1 SV=2	HCXB_ECOLI	Hydroxycarboxylate dehydrogenase B (EC 1.1.1.-) (2-oxoglutarate reductase) (Hydroxyphenylpyruvate reductase) (EC 1.1.1.237) (Phenylpyruvate reductase)	hcxB	ybiC	FUNCTION: Catalyzes the NAD(P)H-dependent reduction of 2-oxoglutarate, phenylpyruvate and (4-hydroxyphenyl)pyruvate, leading to the respective 2-hydroxycarboxylate in vitro. Shows a preference for NADPH over NADH as a redox partner. Do not catalyze the reverse reactions. {ECO:0000269|PubMed:27941785}.	hydroxyphenylpyruvate reductase activity [GO:0047995]; R(+)-3,4-dihydroxyphenyllactate:NADP+ oxidoreductase activity [GO:0102742]	cytosol [GO:0005829]	NA	8037924; 8905232; 9278503; 16738553; 27941785;	FALSE	FALSE	FALSE
P75780	3	2	0	17	2	0	3.0021195468014277	0.2191093228096036	0	2.0908508521404143	0.29672870820227004	0	1.6666666666666667	6.333333333333333	0.7958598534475615	1.8597773549913228	0.06291703247555934	0.9508958580026544	Catecholate siderophore receptor Fiu OS=Escherichia coli (strain K12) OX=83333 GN=fiu PE=1 SV=1	FIU_ECOLI	Catecholate siderophore receptor Fiu (Ferric iron uptake protein) (TonB-dependent receptor Fiu)	fiu	ybiL	FUNCTION: Involved in the active transport across the outer membrane of iron complexed with catecholate siderophores such as dihydroxybenzoylserine and dihydroxybenzoate. It derives its energy for transport by interacting with the trans-periplasmic membrane protein TonB. Can also transport catechol-substituted cephalosporins. Receptor for microcins M, H47 and E492. {ECO:0000269|PubMed:12949180, E…	siderophore uptake transmembrane transporter activity [GO:0015344]; signaling receptor activity [GO:0038023]	cell outer membrane [GO:0009279]; integral component of membrane [GO:0016021]	iron ion homeostasis [GO:0055072]; microcin transport [GO:0042884]; siderophore transport [GO:0015891]	8905232; 9278503; 16738553; 3072926; 2139424; 2407721; 1804764; 10411720; 10806384; 12949180; 16718603	FALSE	FALSE	FALSE
P75745	2	2	3	5	6	4	1.0573151383608859	1.7326871898435705	0.4094490870083036	0.9209258506981018	1.5191211295387181	0.35420760971165843	2.3333333333333335	5	0.9314181966494928	1.8472041358322162	0.06471756020656314	0.9508958580026544	5-oxoprolinase subunit C OS=Escherichia coli (strain K12) OX=83333 GN=pxpC PE=1 SV=1	PXPC_ECOLI	5-oxoprolinase subunit C (5-OPase subunit C) (EC 3.5.2.9) (5-oxoprolinase (ATP-hydrolyzing) subunit C)	pxpC	ybgK	FUNCTION: Catalyzes the cleavage of 5-oxoproline to form L-glutamate coupled to the hydrolysis of ATP to ADP and inorganic phosphate. {ECO:0000269|PubMed:28830929}.	5-oxoprolinase (ATP-hydrolyzing) activity [GO:0017168]; ATP binding [GO:0005524]	cytosol [GO:0005829]	NA	8905232; 9278503; 16738553; 28830929;	FALSE	FALSE	FALSE
P39321	18	4	1	33	3	4	1.8941973285469982	-0.09039197496250831	1.3683693767748595	0.760461178504856	-0.025199386685092032	1.3542076097116584	7.666666666666667	13.333333333333334	0.6964898005104742	1.8314559344894992	0.06703251912679041	0.9508958580026544	Translocation and assembly module subunit TamB OS=Escherichia coli (strain K12) OX=83333 GN=tamB PE=1 SV=2	TAMB_ECOLI	Translocation and assembly module subunit TamB (Autotransporter assembly factor TamB)	tamB	ytfN ytfO	FUNCTION: Part of the translocation and assembly module (TAM) autotransporter assembly complex, which functions in translocation of autotransporters across the outer membrane (PubMed:22466966). In reconstituted TAM this subunit (Ag43, AC P39180) is not necessary for substrate penetration in the outer membrane. Substrate binding to TamA moves its POTRA domains about 30 Angstroms into the periplasm…	NA	integral component of plasma membrane [GO:0005887]; TAM protein secretion complex [GO:0097347]	protein localization to outer membrane [GO:0089705]; protein secretion [GO:0009306]	7610040; 9278503; 16738553; 22466966; 25341963; 26243377	FALSE	FALSE	FALSE
P22106	52	94	90	92	81	84	2.989829576961484	0.46155020291420856	-0.29875834588697125	0.7321642072429345	0.08442510448940586	-0.06612418923669838	78.66666666666667	85.66666666666667	0.25015504083188067	1.8201668335663723	0.06873360224087452	0.9508958580026544	Asparagine synthetase B [glutamine-hydrolyzing] OS=Escherichia coli (strain K12) OX=83333 GN=asnB PE=1 SV=3	ASNB_ECOLI	Asparagine synthetase B [glutamine-hydrolyzing] (AS-B) (EC 6.3.5.4)	asnB	NA	FUNCTION: Catalyzes the ATP-dependent conversion of aspartate into asparagine, using glutamine as a source of nitrogen. Can also use ammonia as the nitrogen source in vitro, albeit with lower efficiency. As nucleotide substrates, ATP and dATP are utilized at a similar rate in both the glutamine- and ammonia-dependent reactions, whereas GTP utilization is only 15% that of ATP, and CTP, UTP, ITP an…	amino acid binding [GO:0016597]; asparagine synthase (glutamine-hydrolyzing) activity [GO:0004066]; aspartate-ammonia ligase activity [GO:0004071]; ATP binding [GO:0005524]; identical protein binding [GO:0042802]	cytoplasm [GO:0005737]; cytosol [GO:0005829]	asparagine biosynthetic process [GO:0006529]; cellular amino acid biosynthetic process [GO:0008652]; cellular amino acid catabolic process [GO:0009063]; glutamine metabolic process [GO:0006541]; L-asparagine biosynthetic process [GO:0070981]	1973930; 8905232; 9278503; 16738553; 7907328; 6102982; 8691431; 12706338; 20853825; 10587437; 10852734	FALSE	FALSE	FALSE
P06846	0	0	0	0	1	4	0	1.1155451307005824	2.023984287578052	0	1.29672870820227	2.3542076097116587	0	1.6666666666666667	1.2169787726379762	1.8126081547719188	0.06989227916171813	0.9508958580026544	HTH-type transcriptional regulator EbgR OS=Escherichia coli (strain K12) OX=83333 GN=ebgR PE=4 SV=2	EBGR_ECOLI	HTH-type transcriptional regulator EbgR (Ebg operon repressor)	ebgR	NA	FUNCTION: Repressor for beta galactosidase alpha and beta subunits (ebgA and ebgC). Binds lactose as an inducer.	DNA-binding transcription factor activity [GO:0003700]; transcription cis-regulatory region binding [GO:0000976]	NA	negative regulation of transcription, DNA-templated [GO:0045892]; regulation of transcription, DNA-templated [GO:0006355]	2515108; 3939708; 9278503; 16738553	FALSE	FALSE	FALSE
P64429	0	0	0	2	0	3	1.3736102407728965	0	1.7528031198157603	1.505888351419258	0	2.032279514824296	0	1.6666666666666667	1.1793892887478514	1.8050355953339037	0.07106911212483533	0.9508958580026544	Uncharacterized protein YpfJ OS=Escherichia coli (strain K12) OX=83333 GN=ypfJ PE=4 SV=1	YPFJ_ECOLI	Uncharacterized protein YpfJ	ypfJ	NA	NA	NA	integral component of membrane [GO:0016021]	NA	9278503; 16738553	FALSE	FALSE	FALSE
P60720	6	10	9	14	12	11	1.6595982059442502	0.9430248234866913	0.5004738626444917	1.0204615242490165	0.5377368077060649	0.29531392065808987	8.333333333333334	12.333333333333334	0.6178374175377237	1.7915738259612424	0.07320125894385718	0.9508958580026544	Octanoyltransferase OS=Escherichia coli (strain K12) OX=83333 GN=lipB PE=1 SV=1	LIPB_ECOLI	Octanoyltransferase (EC 2.3.1.181) (Lipoate-protein ligase B) (Lipoyl/octanoyl transferase) (Octanoyl-[acyl-carrier-protein]-protein N-octanoyltransferase)	lipB	NA	FUNCTION: Catalyzes the transfer of endogenously produced octanoic acid from octanoyl-acyl-carrier-protein onto the lipoyl domains of lipoate-dependent enzymes. Lipoyl-ACP can also act as a substrate although octanoyl-ACP is likely to be the physiological substrate. {ECO:0000255|HAMAP-Rule:MF_00013, ECO:0000269|PubMed:15642479, ECO:0000269|PubMed:16342964}.	catalytic activity [GO:0003824]; lipoyl(octanoyl) transferase activity [GO:0033819]; octanoyltransferase activity [GO:0016415]; octanoyl transferase activity (acting on glycine-cleavage complex H protein) [GO:0102555]; transferase activity [GO:0016740]	cytoplasm [GO:0005737]	cellular protein modification process [GO:0006464]; lipoate biosynthetic process [GO:0009107]; lipoate metabolic process [GO:0009106]; negative regulation of gene expression [GO:0010629]; protein lipoylation [GO:0009249]	8444795; 8905232; 9278503; 16738553; 8002607; 12591875; 16342964; 15642479	FALSE	FALSE	FALSE
P40874	22	25	26	29	26	36	0.7728360349549738	0.9237496164972	1.3645240874035003	0.3042544902496077	0.35117649222464675	0.48684537828977753	24.333333333333332	30.333333333333332	0.380758786921344	1.7673325317473085	0.07717255472267816	0.9508958580026544	N-methyl-L-tryptophan oxidase OS=Escherichia coli (strain K12) OX=83333 GN=solA PE=1 SV=1	MTOX_ECOLI	N-methyl-L-tryptophan oxidase (MTOX) (EC 1.5.3.-)	solA	NA	FUNCTION: Catalyzes the oxidative demethylation of N-methyl-L-tryptophan. Can also use other N-methyl amino acids, including sarcosine, which, however, is a poor substrate.	flavin adenine dinucleotide binding [GO:0050660]; N-methyl-L-amino-acid oxidase activity [GO:0050131]; sarcosine oxidase activity [GO:0008115]	cytosol [GO:0005829]	cellular response to DNA damage stimulus [GO:0006974]	8973328; 8905232; 9278503; 16738553; 10220347; 11170472; 11170473; 18186483	FALSE	FALSE	FALSE
P09169	31	10	3	47	3	16	1.5562971812899444	-1.5583125064505825	3.0350067377730476	0.505888351419258	-1.1627029104350273	2.1197423560746356	14.666666666666666	22	0.4876425990196221	1.7510984085215981	0.07992896032855638	0.9508958580026544	Protease 7 OS=Escherichia coli (strain K12) OX=83333 GN=ompT PE=1 SV=1	OMPT_ECOLI	Protease 7 (EC 3.4.23.49) (Omptin) (Outer membrane protein 3B) (Protease A) (Protease VII)	ompT	NA	FUNCTION: Protease that can cleave T7 RNA polymerase, ferric enterobactin receptor protein (FEP), antimicrobial peptide protamine and other proteins. This protease has a specificity for paired basic residues. {ECO:0000269|PubMed:9683502}.	aspartic-type endopeptidase activity [GO:0004190]; endopeptidase activity [GO:0004175]; serine-type endopeptidase activity [GO:0004252]	cell outer membrane [GO:0009279]; integral component of membrane [GO:0016021]; intrinsic component of cell outer membrane [GO:0031230]	proteolysis [GO:0006508]	3278297; 3056908; 9278503; 16738553; 8905232; 9629924; 9683502; 10651827; 11576541; 11566868	FALSE	FALSE	FALSE
P69797	31	18	23	27	28	34	-0.7480138780675684	2.227423412289651	1.5477095007963588	-0.27171922724429387	0.9067821898862568	0.5766000310481064	24	29.666666666666668	0.40388766456335645	1.7477079897369374	0.08051460461507977	0.9508958580026544	PTS system mannose-specific EIIAB component OS=Escherichia coli (strain K12) OX=83333 GN=manX PE=1 SV=2	PTNAB_ECOLI	PTS system mannose-specific EIIAB component (EC 2.7.1.191) (EIIAB-Man) (EIII-Man) [Includes: Mannose-specific phosphotransferase enzyme IIA component (PTS system mannose-specific EIIA component); Mannose-specific phosphotransferase enzyme IIB component (PTS system mannose-specific EIIB component)]	manX	gptB ptsL	FUNCTION: The phosphoenolpyruvate-dependent sugar phosphotransferase system (sugar PTS), a major carbohydrate active transport system, catalyzes the phosphorylation of incoming sugar substrates concomitantly with their translocation across the cell membrane. The enzyme II ManXYZ PTS system is involved in mannose transport. {ECO:0000269|PubMed:2681202, ECO:0000269|PubMed:2951378, ECO:0000269|PubMe…	kinase activity [GO:0016301]; protein-N(PI)-phosphohistidine-mannose phosphotransferase system transporter activity [GO:0022870]	cytoplasm [GO:0005737]; cytosol [GO:0005829]; integral component of plasma membrane [GO:0005887]; membrane [GO:0016020]	glucose import across plasma membrane [GO:0098708]; mannose transmembrane transport [GO:0015761]; phosphoenolpyruvate-dependent sugar phosphotransferase system [GO:0009401]	2951378; 9097040; 9278503; 16738553; 9298646; 4604906; 353494; 2999119; 2681202; 8262947; 11361067; 16079137; 18723842; 32710850; 8676384; 8131846; 9074635; 15788390; 18270202	FALSE	FALSE	FALSE
P16095	5	8	7	11	8	12	1.384260110935501	0.4382792749430317	1.1991794516527858	0.9209258506981018	0.2967287082022703	0.7327192329653884	6.666666666666667	10.333333333333334	0.6501245972885868	1.7445901842640699	0.08105623066552875	0.9508958580026544	L-serine dehydratase 1 OS=Escherichia coli (strain K12) OX=83333 GN=sdaA PE=1 SV=3	SDHL_ECOLI	L-serine dehydratase 1 (SDH 1) (EC 4.3.1.17) (L-serine deaminase 1) (L-SD1)	sdaA	NA	FUNCTION: Deaminates also threonine, particularly when it is present in high concentration.	4 iron, 4 sulfur cluster binding [GO:0051539]; L-serine ammonia-lyase activity [GO:0003941]; metal ion binding [GO:0046872]	cytosol [GO:0005829]	gluconeogenesis [GO:0006094]; L-serine catabolic process [GO:0006565]	2504697; 8436113; 9097040; 9278503; 16738553	FALSE	FALSE	FALSE
P37744	17	22	22	22	25	30	0.6191663533316388	1.1918931001762725	1.1957984529087098	0.2745628053128024	0.47360647028634933	0.4629138691541585	20.333333333333332	25.666666666666668	0.40369438158443677	1.7360102216845907	0.08256202721014709	0.9508958580026544	Glucose-1-phosphate thymidylyltransferase 1 OS=Escherichia coli (strain K12) OX=83333 GN=rfbA PE=1 SV=2	RMLA1_ECOLI	Glucose-1-phosphate thymidylyltransferase 1 (G1P-TT 1) (EC 2.7.7.24) (dTDP-glucose pyrophosphorylase 1) (dTDP-glucose synthase 1)	rfbA	rmlA rmlA1	FUNCTION: Catalyzes the formation of dTDP-glucose, from dTTP and glucose 1-phosphate, as well as its pyrophosphorolysis. {ECO:0000269|PubMed:11697907}.	glucose-1-phosphate thymidylyltransferase activity [GO:0008879]; identical protein binding [GO:0042802]; metal ion binding [GO:0046872]	cytosol [GO:0005829]	dTDP-rhamnose biosynthetic process [GO:0019305]; extracellular polysaccharide biosynthetic process [GO:0045226]; O antigen biosynthetic process [GO:0009243]	7517391; 9097040; 9278503; 16738553; 7517390; 11697907	FALSE	FALSE	FALSE
P18196	2	3	5	6	5	7	1.3324655566730421	1.0212844271475185	0.6186182655939835	1.1433182720345498	0.8816912089234262	0.44731701410314	3.3333333333333335	6	0.8241088316870386	1.7160976089301838	0.08614417880786497	0.9508958580026544	Septum site-determining protein MinC OS=Escherichia coli (strain K12) OX=83333 GN=minC PE=1 SV=1	MINC_ECOLI	Septum site-determining protein MinC	minC	NA	FUNCTION: Cell division inhibitor that blocks the formation of polar Z ring septums. Rapidly oscillates between the poles of the cell to destabilize FtsZ filaments that have formed before they mature into polar Z rings. Prevents FtsZ polymerization. {ECO:0000269|PubMed:22380631}.	identical protein binding [GO:0042802]	cell pole [GO:0060187]; cytosol [GO:0005829]	cell division [GO:0051301]; cell morphogenesis [GO:0000902]; division septum assembly [GO:0000917]; regulation of cell division [GO:0051302]; regulation of division septum assembly [GO:0032955]	2645057; 8905232; 9278503; 16738553; 10611296; 10869074; 22380631	FALSE	FALSE	FALSE
P77212	0	0	1	2	2	1	1.3736102407728965	1.5776372377239198	0.016799004666122597	1.505888351419258	1.8816912089234263	0.03227951482429609	0.3333333333333333	1.6666666666666667	1.1399530250556602	1.7136024360214448	0.08660176586658207	0.9508958580026544	Probable pyridine nucleotide-disulfide oxidoreductase RclA OS=Escherichia coli (strain K12) OX=83333 GN=rclA PE=1 SV=2	RCLA_ECOLI	Probable pyridine nucleotide-disulfide oxidoreductase RclA (Reactive chlorine resistance protein A)	rclA	ykgC	FUNCTION: Probably involved in reactive chlorine species (RCS) stress resistance. {ECO:0000269|PubMed:24078635}.	flavin adenine dinucleotide binding [GO:0050660]; oxidoreductase activity, acting on a sulfur group of donors, NAD(P) as acceptor [GO:0016668]	cytoplasm [GO:0005737]	cell redox homeostasis [GO:0045454]; response to hypochlorite [GO:1901530]	9278503; 16738553; 24078635	FALSE	FALSE	FALSE
P76187	3	6	6	7	8	9	1.17337748704969	0.9477704092435343	0.8207875824954762	0.920925850698102	0.6592987875869784	0.5468526876540544	5	8	0.7090257753130449	1.698527240617167	0.08940829581905271	0.9508958580026544	Oxidoreductase YdhF OS=Escherichia coli (strain K12) OX=83333 GN=ydhF PE=1 SV=2	YDHF_ECOLI	Oxidoreductase YdhF (EC 1.-.-.-)	ydhF	NA	FUNCTION: May function as oxidoreductase. {ECO:0000305}.	D-threo-aldose 1-dehydrogenase activity [GO:0047834]	cytosol [GO:0005829]	NA	9278503; 16397293; 16738553; 14649299	FALSE	FALSE	FALSE
P0AEK4	43	48	47	42	63	53	-0.377709230553406	2.589746917183133	0.7195943451871104	-0.11224101323709741	0.6820188640870618	0.20220451626660846	46	52.666666666666664	0.2573274557055243	1.6925785427343805	0.09053571821314572	0.9508958580026544	Enoyl-[acyl-carrier-protein] reductase [NADH] FabI OS=Escherichia coli (strain K12) OX=83333 GN=fabI PE=1 SV=2	FABI_ECOLI	Enoyl-[acyl-carrier-protein] reductase [NADH] FabI (ENR) (EC 1.3.1.9) (NADH-dependent enoyl-ACP reductase)	fabI	envM	FUNCTION: Catalyzes the reduction of a carbon-carbon double bond in an enoyl moiety that is covalently linked to an acyl carrier protein (ACP). Involved in the elongation cycle of fatty acid which are used in the lipid metabolism and in the biotin biosynthesis. {ECO:0000269|PubMed:10629181, ECO:0000269|PubMed:20693992, ECO:0000269|PubMed:7592873, ECO:0000269|PubMed:8119879, ECO:0000269|PubMed:891…	enoyl-[acyl-carrier-protein] reductase (NADH) activity [GO:0004318]; enoyl-[acyl-carrier-protein] reductase activity [GO:0016631]; identical protein binding [GO:0042802]; NADH binding [GO:0070404]	catalytic complex [GO:1902494]; cytosol [GO:0005829]; membrane [GO:0016020]	biotin biosynthetic process [GO:0009102]; fatty acid elongation [GO:0030497]; lipid biosynthetic process [GO:0008610]; response to antibiotic [GO:0046677]	1364817; 8075395; 9097039; 9278503; 16738553; 8119879; 9298646; 7592873; 8910376; 9707111; 10629181; 11007778; 19959361; 20693992; 8953047; 10493822; 10398587; 10201369; 10595560; 11514139; 12109908; 12699381; 17012233	FALSE	FALSE	FALSE
P08179	4	6	10	11	8	11	1.6955245432374517	0.9477704092435343	0.2727281923840704	1.1839602565318958	0.6592987875869784	0.15781039690815515	6.666666666666667	10	0.6670231470090098	1.6835667476510194	0.0922654295935257	0.9508958580026544	Phosphoribosylglycinamide formyltransferase OS=Escherichia coli (strain K12) OX=83333 GN=purN PE=1 SV=1	PUR3_ECOLI	Phosphoribosylglycinamide formyltransferase (EC 2.1.2.2) (5'-phosphoribosylglycinamide transformylase) (GAR transformylase) (GART)	purN	NA	FUNCTION: Catalyzes the transfer of a formyl group from 10-formyltetrahydrofolate to 5-phospho-ribosyl-glycinamide (GAR), producing 5-phospho-ribosyl-N-formylglycinamide (FGAR) and tetrahydrofolate. {ECO:0000255|HAMAP-Rule:MF_01930, ECO:0000269|PubMed:2185839, ECO:0000269|PubMed:350869}.	phosphoribosylglycinamide formyltransferase activity [GO:0004644]	cytoplasm [GO:0005737]; cytosol [GO:0005829]	'de novo' IMP biosynthetic process [GO:0006189]; cellular response to DNA damage stimulus [GO:0006974]	3301838; 9205837; 9278503; 16738553; 10954745; 2185839; 350869; 2204419; 8688421; 10433709; 1522592; 1631098; 9698564; 10606510	FALSE	FALSE	FALSE
Q46861	2	0	2	2	5	3	-0.05831939275629596	2.494549758727818	0.4738313977707883	-0.07907414930189817	2.881691208923426	0.44731701410314	1.3333333333333333	3.3333333333333335	1.0833113579082227	1.6801249426550602	0.09293300886860081	0.9508958580026544	UPF0313 protein YgiQ OS=Escherichia coli (strain K12) OX=83333 GN=ygiQ PE=3 SV=3	YGIQ_ECOLI	UPF0313 protein YgiQ	ygiQ	ygiR	NA	4 iron, 4 sulfur cluster binding [GO:0051539]; catalytic activity [GO:0003824]; iron ion binding [GO:0005506]	NA	NA	9278503; 16397293; 16738553	FALSE	FALSE	FALSE
P08142	3	5	5	11	4	8	2.030226608750595	-0.006679415991558798	0.8750586033830947	1.505888351419258	0.03369430236847632	0.6172420155454524	4.333333333333333	7.666666666666667	0.7189415564443956	1.673510836677269	0.09422677502994614	0.9508958580026544	Acetolactate synthase isozyme 1 large subunit OS=Escherichia coli (strain K12) OX=83333 GN=ilvB PE=1 SV=1	ILVB_ECOLI	Acetolactate synthase isozyme 1 large subunit (AHAS-I) (EC 2.2.1.6) (Acetohydroxy-acid synthase I large subunit) (ALS-I)	ilvB	NA	NA	acetolactate synthase activity [GO:0003984]; flavin adenine dinucleotide binding [GO:0050660]; magnesium ion binding [GO:0000287]; thiamine pyrophosphate binding [GO:0030976]	acetolactate synthase complex [GO:0005948]	isoleucine biosynthetic process [GO:0009097]; valine biosynthetic process [GO:0009099]	2989782; 2989781; 7686882; 9278503; 16738553; 9298644	FALSE	FALSE	FALSE
P21170	33	37	41	44	42	43	0.9991251382074533	1.5410115158067446	0.327394307921677	0.32531610577743736	0.4750659494607826	0.0993937106828329	37	43	0.29992525530701764	1.655569772783264	0.09780897575631962	0.9508958580026544	Biosynthetic arginine decarboxylase OS=Escherichia coli (strain K12) OX=83333 GN=speA PE=1 SV=2	SPEA_ECOLI	Biosynthetic arginine decarboxylase (ADC) (EC 4.1.1.19)	speA	NA	FUNCTION: Catalyzes the biosynthesis of agmatine from arginine. {ECO:0000250}.	arginine decarboxylase activity [GO:0008792]; metal ion binding [GO:0046872]	periplasmic space [GO:0042597]	arginine catabolic process [GO:0006527]; putrescine biosynthetic process [GO:0009446]; putrescine biosynthetic process from arginine [GO:0033388]; spermidine biosynthetic process [GO:0008295]	2198270; 9278503; 16738553; 1310091; 4571773	FALSE	FALSE	FALSE
P31550	7	2	11	8	8	13	0.14540403827510037	2.255404159457111	0.4665887201083878	0.09085085214041434	1.8816912089234263	0.2546719361607442	6.666666666666667	9.666666666666666	0.7424046657415283	1.6554923823887733	0.09782466036266914	0.9508958580026544	Thiamine-binding periplasmic protein OS=Escherichia coli (strain K12) OX=83333 GN=thiB PE=1 SV=2	THIB_ECOLI	Thiamine-binding periplasmic protein	thiB	tbpA yabL	FUNCTION: Part of the ABC transporter complex ThiBPQ involved in thiamine import (PubMed:12175925). Binds thiamine, thiamine phosphate and thiamine diphosphate with high affinity (PubMed:12182833, PubMed:18177053). {ECO:0000269|PubMed:12175925, ECO:0000269|PubMed:12182833, ECO:0000269|PubMed:18177053}.	thiamine binding [GO:0030975]; thiamine pyrophosphate binding [GO:0030976]	outer membrane-bounded periplasmic space [GO:0030288]	thiamine transport [GO:0015888]; transmembrane transport [GO:0055085]	1630901; 9278503; 16738553; 12182833; 12175925; 18177053	FALSE	FALSE	FALSE
P37759	23	35	22	29	34	32	0.6225142981568837	0.7895094712607869	1.449046498528073	0.24285394558546444	0.2560867237049244	0.5531116781257368	26.666666666666668	31.666666666666668	0.35068411580537523	1.6518396893689098	0.09856723539613434	0.9508958580026544	dTDP-glucose 4,6-dehydratase 1 OS=Escherichia coli (strain K12) OX=83333 GN=rfbB PE=3 SV=2	RMLB1_ECOLI	dTDP-glucose 4,6-dehydratase 1 (EC 4.2.1.46)	rfbB	rmlB	FUNCTION: Catalyzes the dehydration of dTDP-D-glucose to form dTDP-6-deoxy-D-xylo-4-hexulose via a three-step process involving oxidation, dehydration and reduction. {ECO:0000250|UniProtKB:P27830}.	dTDP-glucose 4,6-dehydratase activity [GO:0008460]; identical protein binding [GO:0042802]	cytosol [GO:0005829]	dTDP-rhamnose biosynthetic process [GO:0019305]; extracellular polysaccharide biosynthetic process [GO:0045226]; lipopolysaccharide biosynthetic process [GO:0009103]; nucleotide-sugar biosynthetic process [GO:0009226]; O antigen biosynthetic process [GO:0009243]	7517391; 9097040; 9278503; 16738553; 7559340	FALSE	FALSE	FALSE
P00887	17	24	13	22	19	27	0.6191663533316388	-0.04871390329377331	2.2898531490554883	0.2745628053128024	-0.025199386685092032	1.0322795148242965	18	22.666666666666668	0.42721431115066894	1.6513982076011418	0.09865729059553287	0.9508958580026544	Phospho-2-dehydro-3-deoxyheptonate aldolase, Trp-sensitive OS=Escherichia coli (strain K12) OX=83333 GN=aroH PE=1 SV=4	AROH_ECOLI	Phospho-2-dehydro-3-deoxyheptonate aldolase, Trp-sensitive (EC 2.5.1.54) (3-deoxy-D-arabino-heptulosonate 7-phosphate synthase) (DAHP synthase) (Phospho-2-keto-3-deoxyheptonate aldolase)	aroH	NA	FUNCTION: Stereospecific condensation of phosphoenolpyruvate (PEP) and D-erythrose-4-phosphate (E4P) giving rise to 3-deoxy-D-arabino-heptulosonate-7-phosphate (DAHP).	3-deoxy-7-phosphoheptulonate synthase activity [GO:0003849]; identical protein binding [GO:0042802]	cytoplasm [GO:0005737]	aromatic amino acid family biosynthetic process [GO:0009073]; cellular amino acid biosynthetic process [GO:0008652]; chorismate biosynthetic process [GO:0009423]	1677907; 2903857; 9097039; 9278503; 16738553; 6167722	FALSE	FALSE	FALSE
P40120	0	0	3	3	2	2	1.6823415409808862	1.5776372377239198	-0.4207065812332826	1.920925850698102	1.8816912089234263	-0.38275798445454773	1	2.3333333333333335	1.1399530250556602	1.6392545675128043	0.10116025366773572	0.9508958580026544	Glucans biosynthesis protein D OS=Escherichia coli (strain K12) OX=83333 GN=mdoD PE=1 SV=3	OPGD_ECOLI	Glucans biosynthesis protein D	mdoD	opgD ydcG yzzZ	FUNCTION: Probably involved in the control of the structural glucose backbone of osmoregulated periplasmic glucans (OPGs).	carbohydrate binding [GO:0030246]; catalytic activity [GO:0003824]	outer membrane-bounded periplasmic space [GO:0030288]	beta-glucan biosynthetic process [GO:0051274]	9097039; 9278503; 16738553; 2671655; 9298646; 7567469; 15175282; 17218314	FALSE	FALSE	FALSE
P39280	0	0	0	2	0	2	1.3736102407728965	0	1.431142494464723	1.505888351419258	0	1.6172420155454523	0	1.3333333333333333	1.0410434556549035	1.619324746699779	0.10537740887705462	0.9508958580026544	L-lysine 2,3-aminomutase OS=Escherichia coli (strain K12) OX=83333 GN=epmB PE=1 SV=1	EPMB_ECOLI	L-lysine 2,3-aminomutase (LAM) (EC 5.4.3.-) (EF-P post-translational modification enzyme B)	epmB	yjeK	FUNCTION: With EpmA is involved in the beta-lysylation step of the post-translational modification of translation elongation factor P (EF-P) on 'Lys-34'. EpmB appears to act before EpmA. Displays lysine 2,3-aminomutase activity, producing (R)-beta-lysine from (S)-alpha-lysine (L-lysine). Cannot use (S)-ornithine or (R)-alpha-lysine as a substrate. {ECO:0000269|PubMed:17042480, ECO:0000269|PubMed:…	4 iron, 4 sulfur cluster binding [GO:0051539]; intramolecular transferase activity, transferring amino groups [GO:0016869]; metal ion binding [GO:0046872]	NA	NA	7610040; 9278503; 16738553; 17042480; 20070887; 20729861; 22128152; 22706199; 23239623	FALSE	FALSE	FALSE
P31600	0	0	0	3	1	0	1.6823415409808862	1.1155451307005824	0	1.920925850698102	1.29672870820227	0	0	1.3333333333333333	1.0725515196334574	1.615360623057362	0.10623262234803986	0.9508958580026544	Bacteriophage adsorption protein A OS=Escherichia coli (strain K12) OX=83333 GN=nfrA PE=1 SV=1	NFRA_ECOLI	Bacteriophage adsorption protein A (Bacteriophage N4 adsorption protein A)	nfrA	NA	FUNCTION: (Microbial infection) Allows N4 phage attachment by binding to the viral non-contractile sheath protein. {ECO:0000269|PubMed:19011026}.	NA	cell outer membrane [GO:0009279]	receptor-mediated virion attachment to host cell [GO:0046813]	8226649; 8905232; 9278503; 16738553; 19011026	FALSE	FALSE	FALSE
P0AD70	0	0	0	3	1	0	1.6823415409808862	1.1155451307005824	0	1.920925850698102	1.29672870820227	0	0	1.3333333333333333	1.0725515196334574	1.615360623057362	0.10623262234803986	0.9508958580026544	D-alanyl-D-alanine-carboxypeptidase/endopeptidase AmpH OS=Escherichia coli (strain K12) OX=83333 GN=ampH PE=1 SV=1	AMPH_ECOLI	D-alanyl-D-alanine-carboxypeptidase/endopeptidase AmpH (EC 3.4.-.-) (DD-alanine-endopeptidase) (DD-carboxypeptidase) (Penicillin-binding protein AmpH)	ampH	yaiH	FUNCTION: Hydrolyzes the cross-linked dimers tetrapentapeptide (D45) and tetratetrapeptide (D44). Removes the terminal D-alanine from muropeptides and disaccharide pentapeptide M5 with a C-terminal D-Ala-D-Ala dipeptide. Associated with recycling and remodeling of peptidoglycan (PG). Also displays a low beta-lactamase activity. {ECO:0000269|PubMed:22001512}.	carboxypeptidase activity [GO:0004180]; endopeptidase activity [GO:0004175]; penicillin binding [GO:0008658]	plasma membrane [GO:0005886]	cell wall organization [GO:0071555]; peptidoglycan catabolic process [GO:0009253]; regulation of cell shape [GO:0008360]	9278503; 16738553; 1840583; 7567469; 9324260; 22001512	FALSE	FALSE	FALSE
P00561	32	34	36	35	43	41	0.1280919563130789	1.994846430670431	0.6746300270352062	0.046456732781961094	0.6268773098946012	0.21514357197410655	34	39.666666666666664	0.2961592048835563	1.6151768769101003	0.10627239649999215	0.9508958580026544	Bifunctional aspartokinase/homoserine dehydrogenase 1 OS=Escherichia coli (strain K12) OX=83333 GN=thrA PE=1 SV=2	AK1H_ECOLI	Bifunctional aspartokinase/homoserine dehydrogenase 1 (Aspartokinase I/homoserine dehydrogenase I) (AKI-HDI) [Includes: Aspartokinase (EC 2.7.2.4); Homoserine dehydrogenase (EC 1.1.1.3)]	thrA	thrA1 thrA2	NA	aspartate kinase activity [GO:0004072]; ATP binding [GO:0005524]; homoserine dehydrogenase activity [GO:0004412]; NADP binding [GO:0050661]	NA	homoserine biosynthetic process [GO:0009090]; lysine biosynthetic process via diaminopimelate [GO:0009089]; threonine biosynthetic process [GO:0009088]	7003595; 1630901; 7610040; 9278503; 16738553; 6277952; 2410621; 387092; 6298218; 390305	FALSE	FALSE	FALSE
P0ABB0	77	64	79	77	74	90	-0.36249129915988576	2.146683067297762	1.002441144442096	-0.079074149301898	0.5031795856696966	0.21814606013562995	73.33333333333333	80.33333333333333	0.21408383216780952	1.6088632622107177	0.10764624416124792	0.9508958580026544	ATP synthase subunit alpha OS=Escherichia coli (strain K12) OX=83333 GN=atpA PE=1 SV=1	ATPA_ECOLI	ATP synthase subunit alpha (EC 7.1.2.2) (ATP synthase F1 sector subunit alpha) (F-ATPase subunit alpha)	atpA	papA uncA	FUNCTION: Produces ATP from ADP in the presence of a proton gradient across the membrane. The alpha chain is a regulatory subunit.	ADP binding [GO:0043531]; ATP binding [GO:0005524]; proton-transporting ATPase activity, rotational mechanism [GO:0046961]; proton-transporting ATP synthase activity, rotational mechanism [GO:0046933]	membrane [GO:0016020]; plasma membrane [GO:0005886]; proton-transporting ATP synthase complex, catalytic core F(1) [GO:0045261]	ATP synthesis coupled proton transport [GO:0015986]	6395859; 6272228; 6277310; 6301339; 7686882; 9278503; 16738553; 6278247; 2868922; 9298646; 2903146; 9298644; 16079137; 10570135	FALSE	FALSE	FALSE
P0AES0	14	16	18	23	15	24	1.3034138795869856	0.4294200590323358	1.003315876134202	0.5989977558107394	0.20926586695193086	0.4282081911554354	16	20.666666666666668	0.41215727130603524	1.5797168320910915	0.11417172915321136	0.9508958580026544	Bifunctional glutathionylspermidine synthetase/amidase OS=Escherichia coli (strain K12) OX=83333 GN=gss PE=1 SV=1	GSP_ECOLI	Bifunctional glutathionylspermidine synthetase/amidase (GspSA) [Includes: Glutathionylspermidine amidase (Gsp amidase) (EC 3.5.1.78) (Glutathionylspermidine amidohydrolase [spermidine-forming]); Glutathionylspermidine synthetase (Gsp synthetase) (EC 6.3.1.8) (Glutathione:spermidine ligase [ADP-forming]) (Gsp synthase)]	gss	gsp	FUNCTION: Catalyzes the formation of an amide bond between glutathione (GSH) and spermidine coupled with hydrolysis of ATP; also catalyzes the opposing reaction, i.e. the hydrolysis of glutathionylspermidine (Gsp) back to glutathione and spermidine. The amidase active site can also hydrolyze Gsp-disulfide (Gsp-S-S-Gsp) to Gsp-SG and Gsp S-thiolated proteins (GspSSPs) to GSH S-thiolated protein (G…	ATP binding [GO:0005524]; glutathionylspermidine amidase activity [GO:0008884]; glutathionylspermidine synthase activity [GO:0008885]; ligase activity [GO:0016874]; metal ion binding [GO:0046872]	cytosol [GO:0005829]	glutathione metabolic process [GO:0006749]; spermidine metabolic process [GO:0008216]	7775463; 9278503; 16738553; 9398217; 8999955; 23097746; 17124497; 20530482; 21226054	FALSE	FALSE	FALSE
P77444	5	8	5	10	8	9	1.1788177082500015	0.4382792749430317	1.1137316842238	0.7953949686142431	0.2967287082022703	0.7692451089905022	6	9	0.6204562619356719	1.5766446662438558	0.11487730909321371	0.9508958580026544	Cysteine desulfurase OS=Escherichia coli (strain K12) OX=83333 GN=sufS PE=1 SV=1	SUFS_ECOLI	Cysteine desulfurase (EC 2.8.1.7) (Selenocysteine beta-lyase) (SCL) (Selenocysteine lyase) (EC 4.4.1.16) (Selenocysteine reductase)	sufS	csdB ynhB	FUNCTION: Cysteine desulfurases mobilize the sulfur from L-cysteine to yield L-alanine, an essential step in sulfur metabolism for biosynthesis of a variety of sulfur-containing biomolecules. Component of the suf operon, which is activated and required under specific conditions such as oxidative stress and iron limitation. Acts as a potent selenocysteine lyase in vitro, that mobilizes selenium fr…	cysteine desulfurase activity [GO:0031071]; pyridoxal phosphate binding [GO:0030170]; selenocysteine lyase activity [GO:0009000]	cytoplasm [GO:0005737]	cysteine metabolic process [GO:0006534]; iron-sulfur cluster assembly [GO:0016226]; selenium compound metabolic process [GO:0001887]; sulfur compound metabolic process [GO:0006790]; sulfur incorporation into metallo-sulfur cluster [GO:0031162]	10329673; 9097039; 9278503; 16738553; 10322040; 10829016; 10739946; 12089140; 11997471; 12876288; 12941942; 14644425; 10684605; 11983074; 11827487	FALSE	FALSE	FALSE
P31455	2	5	1	3	6	5	0.382225705522598	0.6667346770047604	1.6623108182706532	0.3359633499769459	0.5191211295387181	1.6172420155454523	2.6666666666666665	4.666666666666667	0.8241088316870387	1.565353157626812	0.1175001253532468	0.9508958580026544	Uncharacterized protein YidR OS=Escherichia coli (strain K12) OX=83333 GN=yidR PE=4 SV=4	YIDR_ECOLI	Uncharacterized protein YidR	yidR	NA	NA	NA	NA	galacturonate catabolic process [GO:0046397]	7686882; 9278503; 16738553	FALSE	FALSE	FALSE
P77737	11	8	11	13	13	15	0.2656493420851014	1.6000237807600146	0.8453226312338765	0.14331827203454975	0.934158628817562	0.44731701410314	10	13.666666666666666	0.5082646383184173	1.565194128389439	0.11753739785842689	0.9508958580026544	Oligopeptide transport ATP-binding protein OppF OS=Escherichia coli (strain K12) OX=83333 GN=oppF PE=3 SV=1	OPPF_ECOLI	Oligopeptide transport ATP-binding protein OppF	oppF	NA	FUNCTION: Part of the binding-protein-dependent transport system for oligopeptides. Probably responsible for energy coupling to the transport system.	ATPase-coupled transmembrane transporter activity [GO:0042626]; ATP binding [GO:0005524]	plasma membrane [GO:0005886]	peptide transport [GO:0015833]; protein transport [GO:0015031]	9097039; 9278503; 16738553	FALSE	FALSE	FALSE
P0A877	18	24	24	28	25	27	1.2779642265291684	0.9110737797822628	0.5052174626550309	0.5309793323820886	0.35331223656863764	0.1957782471071757	22	26.666666666666668	0.3600232720193006	1.5555291202734085	0.11982010477894761	0.9508958580026544	Tryptophan synthase alpha chain OS=Escherichia coli (strain K12) OX=83333 GN=trpA PE=1 SV=1	TRPA_ECOLI	Tryptophan synthase alpha chain (EC 4.2.1.20)	trpA	NA	FUNCTION: The alpha subunit is responsible for the aldol cleavage of indoleglycerol phosphate to indole and glyceraldehyde 3-phosphate.	lyase activity [GO:0016829]; tryptophan synthase activity [GO:0004834]	cytoplasm [GO:0005737]; cytosol [GO:0005829]	aromatic amino acid family biosynthetic process [GO:0009073]; tryptophan biosynthetic process [GO:0000162]	4863752; 388433; 7038627; 8095913; 9097039; 9278503; 16738553; 9298646; 2502189; 9298644	FALSE	FALSE	FALSE
P0A910	359	223	156	387	171	207	0.2311883627730797	-0.46300481241481195	2.914611726922908	0.02898559655555503	-0.08436145915323613	0.43809848407376156	246	255	0.1275742071586935	1.5489125755189437	0.12140273748686725	0.9508958580026544	Outer membrane protein A OS=Escherichia coli (strain K12) OX=83333 GN=ompA PE=1 SV=1	OMPA_ECOLI	Outer membrane protein A (OmpA) (Outer membrane porin A) (Outer membrane protein 3A) (Outer membrane protein B) (Outer membrane protein II*) (Outer membrane protein d)	ompA	con tolG tut	FUNCTION: With TolR probably plays a role in maintaining the position of the peptidoglycan cell wall in the periplasm (Probable). Plays a role in resistance to environmental stress, and a role in outer membrane functionality and cell shape (PubMed:11906175, PubMed:361695). Non-covalently binds peptidoglycan (PubMed:25135663) (Probable). Acts as a porin with low permeability that allows slow penet…	identical protein binding [GO:0042802]; ion transmembrane transporter activity [GO:0015075]; porin activity [GO:0015288]	cell outer membrane [GO:0009279]; integral component of cell outer membrane [GO:0045203]; integral component of membrane [GO:0016021]; membrane [GO:0016020]; outer membrane [GO:0019867]; outer membrane-bounded periplasmic space [GO:0030288]; pore complex [GO:0046930]	cellular response to DNA damage stimulus [GO:0006974]; conjugation [GO:0000746]; detection of virus [GO:0009597]; ion transport [GO:0006811]; viral entry into host cell [GO:0046718]	6253901; 6260961; 8905232; 9278503; 16738553; 7001461; 9298646; 9629924; 17659252; 21697552; 4604263; 4591955; 1107069; 791936; 783129; 321438; 361695; 6086577; 3013869; 3902787; 2211627; 1370823; 7813480; 8106193; 7517935; 9298644; 9696748; 10368142; 10636850; 10947984; 11906175; 15850404; 16079137; 16272376; 17041590; 20004640; 21069910; 21778229; 24766808; 24746938; 27866852; 28978443; 3071302…	FALSE	FALSE	FALSE
P33570	64	74	71	76	69	83	0.6706959404010695	0.890869889241026	1.116297728604055	0.165344578364549	0.1971930346513559	0.2546719361607439	69.66666666666667	76	0.20573651639221627	1.546065246206504	0.12208881108264502	0.9508958580026544	Transketolase 2 OS=Escherichia coli (strain K12) OX=83333 GN=tktB PE=1 SV=1	TKT2_ECOLI	Transketolase 2 (TK 2) (EC 2.2.1.1)	tktB	NA	FUNCTION: Catalyzes the reversible transfer of a two-carbon ketol group from sedoheptulose-7-phosphate to glyceraldehyde-3-phosphate, producing xylulose-5-phosphate and ribose-5-phosphate. Catalyzes the transfer of a two-carbon ketol group from a ketose donor to an aldose acceptor, via a covalent intermediate with the cofactor thiamine pyrophosphate (By similarity). {ECO:0000250}.	metal ion binding [GO:0046872]; transketolase activity [GO:0004802]	cytosol [GO:0005829]	pentose-phosphate shunt [GO:0006098]	8396116; 9205837; 9278503; 16738553; 18723842	FALSE	FALSE	FALSE
P46837	16	18	14	21	16	24	0.6452569563086903	0.2938444775385544	1.6962396429882436	0.29289462808506	0.13626403600902423	0.7692451089905024	16	20.333333333333332	0.3994679243615289	1.5215148801174474	0.12813068006963066	0.9508958580026544	Protein YhgF OS=Escherichia coli (strain K12) OX=83333 GN=yhgF PE=1 SV=3	YHGF_ECOLI	Protein YhgF	yhgF	NA	NA	mRNA binding [GO:0003729]; structural constituent of ribosome [GO:0003735]	cytosol [GO:0005829]	nucleobase-containing compound metabolic process [GO:0006139]; response to ionizing radiation [GO:0010212]; translation [GO:0006412]	9278503; 16738553; 10493123	FALSE	FALSE	FALSE
P13009	17	22	21	24	23	26	0.9074064915037694	0.8853034696149205	0.8112174873407154	0.39485703903051433	0.35812925286641345	0.32773539835046755	20	24.333333333333332	0.36024056341579846	1.5033782133182931	0.13274154146770936	0.9508958580026544	Methionine synthase OS=Escherichia coli (strain K12) OX=83333 GN=metH PE=1 SV=5	METH_ECOLI	Methionine synthase (EC 2.1.1.13) (5-methyltetrahydrofolate--homocysteine methyltransferase) (Methionine synthase, vitamin-B12-dependent) (MS)	metH	NA	FUNCTION: Catalyzes the transfer of a methyl group from methyl-cobalamin to homocysteine, yielding enzyme-bound cob(I)alamin and methionine. Subsequently, remethylates the cofactor using methyltetrahydrofolate.	cobalamin binding [GO:0031419]; methionine synthase activity [GO:0008705]; zinc ion binding [GO:0008270]	cytoplasm [GO:0005737]; cytosol [GO:0005829]	homocysteine metabolic process [GO:0050667]; methionine biosynthetic process [GO:0009086]; methylation [GO:0032259]; tetrahydrofolate interconversion [GO:0035999]	2185137; 2668277; 8369296; 8265357; 9278503; 16738553; 9201956; 1593636; 8652590; 9398304; 9298644; 11170420; 11513576; 7992050; 8939751; 11731805	FALSE	FALSE	FALSE
P0AFL6	4	6	5	7	7	9	0.8083139348004401	0.6740971408472701	1.1137316842238	0.5989977558107397	0.48937378614466587	0.7692451089905022	5	7.666666666666667	0.6192055503153026	1.4988837212665145	0.13390380017165074	0.9508958580026544	Exopolyphosphatase OS=Escherichia coli (strain K12) OX=83333 GN=ppx PE=1 SV=2	PPX_ECOLI	Exopolyphosphatase (ExopolyPase) (EC 3.6.1.11) (Metaphosphatase)	ppx	NA	FUNCTION: Degradation of inorganic polyphosphates (polyP). Releases orthophosphate processively from the ends of the polyP chain. Has a strong preference for long-chain polyphosphates and has only weak affinity for smaller size polyP of about 15 residues. {ECO:0000269|PubMed:16905100, ECO:0000269|PubMed:8380170, ECO:0000269|PubMed:9143103}.	exopolyphosphatase activity [GO:0004309]; identical protein binding [GO:0042802]; pyrophosphatase activity [GO:0016462]	plasma membrane [GO:0005886]	phosphorus metabolic process [GO:0006793]; polyphosphate catabolic process [GO:0006798]	8380170; 9205837; 9278503; 16738553; 8212131; 9143103; 24560923; 16905100	FALSE	FALSE	FALSE
P0AFG3	73	96	91	87	99	90	0.7398096374825723	1.7498341210876218	0.08563879406008061	0.17090410370644937	0.340672055789867	0.016512198965979406	86.66666666666667	92	0.17602945282076526	1.4868400750004358	0.1370570543416017	0.9508958580026544	2-oxoglutarate dehydrogenase E1 component OS=Escherichia coli (strain K12) OX=83333 GN=sucA PE=1 SV=1	ODO1_ECOLI	2-oxoglutarate dehydrogenase E1 component (EC 1.2.4.2) (Alpha-ketoglutarate dehydrogenase)	sucA	NA	FUNCTION: E1 component of the 2-oxoglutarate dehydrogenase (OGDH) complex which catalyzes the decarboxylation of 2-oxoglutarate, the first step in the conversion of 2-oxoglutarate to succinyl-CoA and CO(2). {ECO:0000269|PubMed:17367808}.	identical protein binding [GO:0042802]; magnesium ion binding [GO:0000287]; nucleotide binding [GO:0000166]; oxoglutarate dehydrogenase (succinyl-transferring) activity [GO:0004591]; thiamine pyrophosphate binding [GO:0030976]	cytosol [GO:0005829]; oxoglutarate dehydrogenase complex [GO:0045252]	tricarboxylic acid cycle [GO:0006099]	6376123; 8905232; 9278503; 16738553; 9298644; 30270044; 17367808	FALSE	FALSE	FALSE
P0AB10	1	0	0	5	0	1	1.5623724708810716	0	1.0119597726435825	1.505888351419258	0	1.032279514824296	0.3333333333333333	2	0.8460559554145181	1.4862914137824923	0.1372020568393333	0.9508958580026544	Intermembrane transport lipoprotein PqiC OS=Escherichia coli (strain K12) OX=83333 GN=pqiC PE=1 SV=2	PQIC_ECOLI	Intermembrane transport lipoprotein PqiC	pqiC	ymbA	FUNCTION: Component of a transport pathway that contributes to membrane integrity. {ECO:0000269|PubMed:27795327}.	identical protein binding [GO:0042802]	anchored component of periplasmic side of cell outer membrane [GO:0036406]; outer membrane-bounded periplasmic space [GO:0030288]	NA	8905232; 9278503; 16738553; 27795327	FALSE	FALSE	FALSE
P07650	0	2	1	1	2	4	0.9712778907506013	0.2191093228096036	1.3683693767748595	0.920925850698102	0.29672870820227004	1.3542076097116584	1	2.3333333333333335	0.8572873895373435	1.4772988062206784	0.13959555786896932	0.9508958580026544	Thymidine phosphorylase OS=Escherichia coli (strain K12) OX=83333 GN=deoA PE=1 SV=3	TYPH_ECOLI	Thymidine phosphorylase (EC 2.4.2.4) (TdRPase)	deoA	tpp ttg	FUNCTION: The enzymes which catalyze the reversible phosphorolysis of pyrimidine nucleosides are involved in the degradation of these compounds and in their utilization as carbon and energy sources, or in the rescue of pyrimidine bases for nucleotide synthesis.	1,4-alpha-oligoglucan phosphorylase activity [GO:0004645]; pyrimidine-nucleoside phosphorylase activity [GO:0016154]; thymidine phosphorylase activity [GO:0009032]	cytosol [GO:0005829]; membrane [GO:0016020]	cellular response to DNA damage stimulus [GO:0006974]; pyrimidine nucleobase metabolic process [GO:0006206]; pyrimidine nucleoside metabolic process [GO:0006213]; thymidine metabolic process [GO:0046104]	7610040; 9278503; 16738553; 6087276; 6323164; 2199449; 9698549	FALSE	FALSE	FALSE
P10100	2	0	1	3	2	2	0.382225705522598	1.5776372377239198	0.5979841827318287	0.3359633499769459	1.8816912089234263	0.6172420155454523	1	2.3333333333333335	0.9449655248152748	1.4767737267295091	0.13973630153403171	0.9508958580026544	Endolytic peptidoglycan transglycosylase RlpA OS=Escherichia coli (strain K12) OX=83333 GN=rlpA PE=1 SV=1	RLPA_ECOLI	Endolytic peptidoglycan transglycosylase RlpA (EC 4.2.2.-) (Rare lipoprotein A)	rlpA	NA	FUNCTION: Lytic transglycosylase with a strong preference for naked glycan strands that lack stem peptides. {ECO:0000255|HAMAP-Rule:MF_02071}.	lyase activity [GO:0016829]; lytic endotransglycosylase activity [GO:0008932]; peptidoglycan binding [GO:0042834]	cell outer membrane [GO:0009279]; plasma membrane [GO:0005886]	cell wall organization [GO:0071555]; peptidoglycan metabolic process [GO:0000270]	3316191; 8905232; 9278503; 16738553; 2644207; 9298644; 19684127; 19880599	FALSE	FALSE	FALSE
P24252	0	0	0	0	1	2	0	1.1155451307005824	1.431142494464723	0	1.29672870820227	1.6172420155454523	0	1	0.9713235745825741	1.4703307859310781	0.1414721869838193	0.9508958580026544	Uncharacterized protein YbgA OS=Escherichia coli (strain K12) OX=83333 GN=ybgA PE=4 SV=1	YBGA_ECOLI	Uncharacterized protein YbgA (ORF169) (TKP)	ybgA	NA	NA	NA	NA	NA	6325460; 8905232; 9278503; 16738553; 8387990	FALSE	FALSE	FALSE
P0A7Q1	0	0	0	0	1	2	0	1.1155451307005824	1.431142494464723	0	1.29672870820227	1.6172420155454523	0	1	0.9713235745825741	1.4703307859310781	0.1414721869838193	0.9508958580026544	50S ribosomal protein L35 OS=Escherichia coli (strain K12) OX=83333 GN=rpmI PE=1 SV=2	RL35_ECOLI	50S ribosomal protein L35 (Large ribosomal subunit protein bL35) (Ribosomal protein A)	rpmI	NA	NA	structural constituent of ribosome [GO:0003735]	cytosolic large ribosomal subunit [GO:0022625]; large ribosomal subunit [GO:0015934]	translation [GO:0006412]	6325158; 9097039; 9278503; 16738553; 3542048; 3298224; 10094780; 24524803; 16272117; 25310980; 24844575; 27906160; 27906161; 27934701; 28077875	FALSE	FALSE	FALSE
P77554	0	0	0	0	1	2	0	1.1155451307005824	1.431142494464723	0	1.29672870820227	1.6172420155454523	0	1	0.9713235745825741	1.4703307859310781	0.1414721869838193	0.9508958580026544	Uncharacterized protein YahJ OS=Escherichia coli (strain K12) OX=83333 GN=yahJ PE=3 SV=1	YAHJ_ECOLI	Uncharacterized protein YahJ	yahJ	NA	NA	hydrolase activity, acting on carbon-nitrogen (but not peptide) bonds, in cyclic amidines [GO:0016814]	NA	NA	9278503; 16738553; 17218314	FALSE	FALSE	FALSE
P07813	56	66	71	62	65	83	0.2361610572381126	1.1677239813216136	1.116297728604055	0.06531576003327648	0.27503363710295126	0.2546719361607439	64.33333333333333	70	0.19834044443232388	1.455028199029065	0.1456614549479457	0.9508958580026544	Leucine--tRNA ligase OS=Escherichia coli (strain K12) OX=83333 GN=leuS PE=1 SV=2	SYL_ECOLI	Leucine--tRNA ligase (EC 6.1.1.4) (Leucyl-tRNA synthetase) (LeuRS)	leuS	NA	NA	aminoacyl-tRNA editing activity [GO:0002161]; ATP binding [GO:0005524]; leucine-tRNA ligase activity [GO:0004823]	cytosol [GO:0005829]	leucyl-tRNA aminoacylation [GO:0006429]	3320963; 8905232; 9278503; 16738553; 9298644	FALSE	FALSE	FALSE
P14407	15	17	19	22	19	22	0.9743354179478377	0.9930373505156009	0.544851676934572	0.4444878067551149	0.44873180164732024	0.23391337599394652	17	21	0.3757109947987939	1.4504334598153	0.14693768210597577	0.9508958580026544	Fumarate hydratase class I, anaerobic OS=Escherichia coli (strain K12) OX=83333 GN=fumB PE=1 SV=2	FUMB_ECOLI	Fumarate hydratase class I, anaerobic (EC 4.2.1.2) (D-tartrate dehydratase) (EC 4.2.1.81) (Fumarase B)	fumB	NA	FUNCTION: Catalyzes the reversible hydration of fumarate to (S)-malate. Functions in the generation of fumarate for use as an anaerobic electron acceptor. To a lesser extent, also displays D-tartrate dehydratase activity, but is not able to convert (R)-malate, L-tartrate or meso-tartrate. Is required for anaerobic growth on D-tartrate. {ECO:0000269|PubMed:17643228, ECO:0000269|PubMed:23405168, EC…	4 iron, 4 sulfur cluster binding [GO:0051539]; D(-)-tartrate dehydratase activity [GO:0047808]; fumarate hydratase activity [GO:0004333]; metal ion binding [GO:0046872]	cytosol [GO:0005829]	cellular response to DNA damage stimulus [GO:0006974]; tricarboxylic acid cycle [GO:0006099]	2656658; 7610040; 9278503; 16738553; 3005475; 3282546; 18723842; 17643228; 23405168	FALSE	FALSE	FALSE
P0AEB2	0	0	1	2	1	1	1.3736102407728965	1.1155451307005824	0.016799004666122597	1.505888351419258	1.29672870820227	0.03227951482429609	0.3333333333333333	1.3333333333333333	0.9449655248152747	1.4468134336411196	0.14794918330013834	0.9508958580026544	D-alanyl-D-alanine carboxypeptidase DacA OS=Escherichia coli (strain K12) OX=83333 GN=dacA PE=1 SV=1	DACA_ECOLI	D-alanyl-D-alanine carboxypeptidase DacA (DD-carboxypeptidase) (DD-peptidase) (EC 3.4.16.4) (Beta-lactamase) (EC 3.5.2.6) (Penicillin-binding protein 5) (PBP-5)	dacA	pfv	FUNCTION: Removes C-terminal D-alanyl residues from sugar-peptide cell wall precursors.	beta-lactamase activity [GO:0008800]; carboxypeptidase activity [GO:0004180]; penicillin binding [GO:0008658]; serine-type D-Ala-D-Ala carboxypeptidase activity [GO:0009002]	integral component of periplasmic side of plasma membrane [GO:1990914]; integral component of plasma membrane [GO:0005887]; outer membrane-bounded periplasmic space [GO:0030288]; plasma membrane [GO:0005886]	cell wall organization [GO:0071555]; peptidoglycan biosynthetic process [GO:0009252]; peptidoglycan metabolic process [GO:0000270]; regulation of cell shape [GO:0008360]	3279397; 8905232; 9278503; 16738553; 6319180; 3316191; 7042389; 1597468; 8424800; 9298644; 10967102; 14555648; 15938610	FALSE	FALSE	FALSE
P06721	3	3	4	5	4	8	0.62499283363523	0.6701208011960669	1.196083153326727	0.505888351419258	0.6186568030896326	0.8802764213792461	3.3333333333333335	5.666666666666667	0.6682738586293789	1.438293136247366	0.15035089855758277	0.9508958580026544	Cystathionine beta-lyase MetC OS=Escherichia coli (strain K12) OX=83333 GN=metC PE=1 SV=1	METC_ECOLI	Cystathionine beta-lyase MetC (CBL) (CL) (EC 4.4.1.13) (Beta-cystathionase MetC) (Cysteine desulfhydrase MetC) (CD) (EC 4.4.1.28) (Cysteine lyase MetC) (Cysteine-S-conjugate beta-lyase MetC)	metC	NA	FUNCTION: Primarily catalyzes the cleavage of cystathionine to homocysteine, pyruvate and ammonia during methionine biosynthesis (PubMed:7049234). Also exhibits cysteine desulfhydrase activity, producing sulfide from cysteine (PubMed:12883870). In addition, under certain growth conditions, exhibits significant alanine racemase coactivity (PubMed:21193606). {ECO:0000269|PubMed:12883870, ECO:000026…	alanine racemase activity [GO:0008784]; cystathionine beta-lyase activity [GO:0004121]; cysteine-S-conjugate beta-lyase activity [GO:0047804]; identical protein binding [GO:0042802]; L-cysteine desulfhydrase activity [GO:0080146]; pyridoxal phosphate binding [GO:0030170]	cytoplasm [GO:0005737]	L-cysteine catabolic process to pyruvate [GO:0019450]; methionine biosynthetic process [GO:0009086]; protein homotetramerization [GO:0051289]; transsulfuration [GO:0019346]	3513164; 9278503; 16738553; 3307782; 7049234; 8566238; 9298644; 12883870; 16000837; 21193606; 8831789; 9376370; 17300162;	FALSE	FALSE	FALSE
P31677	4	9	11	10	11	11	1.4953904051399052	0.9400265956541878	0.055727880647436674	1.058429374448037	0.5597631140360639	0.03227951482429609	8	10.666666666666666	0.5501573344361324	1.4382631678906257	0.1503593982389426	0.9508958580026544	Trehalose-6-phosphate synthase OS=Escherichia coli (strain K12) OX=83333 GN=otsA PE=1 SV=3	OTSA_ECOLI	Trehalose-6-phosphate synthase (TPS) (EC 2.4.1.15) (Alpha,alpha-trehalose-phosphate synthase [UDP-forming]) (Osmoregulatory trehalose synthesis protein A) (OtsA) (UDP-glucose-glucosephosphate glucosyltransferase)	otsA	NA	FUNCTION: Catalyzes the transfer of glucose from UDP-alpha-D-glucose (UDP-Glc) to D-glucose 6-phosphate (Glc-6-P) to form trehalose-6-phosphate. Acts with retention of the anomeric configuration of the UDP-sugar donor. Essential for viability of the cells at low temperatures and at elevated osmotic strength. {ECO:0000269|PubMed:12105274, ECO:0000269|PubMed:1310094, ECO:0000269|PubMed:20077550, EC…	alpha,alpha-trehalose-phosphate synthase (UDP-forming) activity [GO:0003825]	cytosol [GO:0005829]	cellular response to DNA damage stimulus [GO:0006974]; response to osmotic stress [GO:0006970]; trehalose biosynthetic process [GO:0005992]; trehalose metabolism in response to cold stress [GO:0070415]	8045430; 9097040; 9278503; 16738553; 3131312; 1744047; 1310094; 12105274; 12498887; 14570926; 20077550	FALSE	FALSE	FALSE
P0ACA1	8	3	10	9	8	12	0.12243981320974476	1.8801492720906179	0.48225945612671545	0.07292894414315192	1.4666537096445824	0.27328761432809123	7	9.666666666666666	0.6042900893719418	1.4346279742883727	0.15139313862129994	0.9508958580026544	Uncharacterized GST-like protein YibF OS=Escherichia coli (strain K12) OX=83333 GN=yibF PE=1 SV=1	YIBF_ECOLI	Uncharacterized GST-like protein YibF	yibF	NA	FUNCTION: Glutathione (GSH) transferase homolog, that might be involved in selenium metabolism.	glutathione transferase activity [GO:0004364]; maleylacetoacetate isomerase activity [GO:0016034]	cytosol [GO:0005829]	glutathione metabolic process [GO:0006749]; L-phenylalanine catabolic process [GO:0006559]	8387990; 8536964; 8041620; 9278503; 16738553; 14635120;	FALSE	FALSE	FALSE
P0A6J8	13	11	18	22	12	20	1.3499672585149967	0.7353383235269405	0.3978505586419473	0.6371328846975107	0.412205925622206	0.17666942415947073	14	18	0.40866941149306246	1.4336508662637129	0.15167192002199045	0.9508958580026544	D-alanine--D-alanine ligase A OS=Escherichia coli (strain K12) OX=83333 GN=ddlA PE=3 SV=1	DDLA_ECOLI	D-alanine--D-alanine ligase A (EC 6.3.2.4) (D-Ala-D-Ala ligase A) (D-alanylalanine synthetase A)	ddlA	NA	FUNCTION: Cell wall formation.	ATP binding [GO:0005524]; D-alanine-D-alanine ligase activity [GO:0008716]; metal ion binding [GO:0046872]	cytosol [GO:0005829]	cell wall organization [GO:0071555]; peptidoglycan biosynthetic process [GO:0009252]; regulation of cell shape [GO:0008360]; response to X-ray [GO:0010165]	1993184; 9278503; 16738553	FALSE	FALSE	FALSE
P0A908	5	4	0	5	4	5	-0.09221745161543526	0.3098816644514662	2.2629073557789305	-0.07907414930189817	0.29672870820227004	2.617242015545452	3	4.666666666666667	0.9449655248152746	1.4321586628839804	0.15209841892628648	0.9508958580026544	MltA-interacting protein OS=Escherichia coli (strain K12) OX=83333 GN=mipA PE=1 SV=1	MIPA_ECOLI	MltA-interacting protein	mipA	yeaF	FUNCTION: May serve as a scaffold protein required for the formation of a complex with MrcB/PonB and MltA, this complex could play a role in enlargement and septation of the murein sacculus.	protein-macromolecule adaptor activity [GO:0030674]	cell outer membrane [GO:0009279]	peptidoglycan biosynthetic process [GO:0009252]	9097040; 9278503; 16738553; 10037771; 10806384; 16079137	FALSE	FALSE	FALSE
P13482	0	0	0	0	0	6	0	0	2.4789172420751626	0	0	2.8396344368819	0	2	0.9465448122939667	1.4312035370109	0.1523718901598355	0.9508958580026544	Periplasmic trehalase OS=Escherichia coli (strain K12) OX=83333 GN=treA PE=1 SV=1	TREA_ECOLI	Periplasmic trehalase (EC 3.2.1.28) (Alpha,alpha-trehalase) (Alpha,alpha-trehalose glucohydrolase) (Tre37A)	treA	osmA	FUNCTION: Provides the cells with the ability to utilize trehalose at high osmolarity by splitting it into glucose molecules that can subsequently be taken up by the phosphotransferase-mediated uptake system.	alpha,alpha-trehalase activity [GO:0004555]	outer membrane-bounded periplasmic space [GO:0030288]	cellular hyperosmotic response [GO:0071474]; cellular response to DNA damage stimulus [GO:0006974]; trehalose catabolic process [GO:0005993]	2671658; 8905232; 9278503; 16738553; 1710760; 2820965; 17455176; 19123216	FALSE	FALSE	FALSE
P0AG99	1	2	2	2	4	4	0.5271101857045946	1.0897974202108092	0.8457043944661436	0.505888351419258	1.0336943023684764	0.7692451089905022	1.6666666666666667	3.3333333333333335	0.7696092542594122	1.4217897013298892	0.15508731020587316	0.9508958580026544	Protein-export membrane protein SecG OS=Escherichia coli (strain K12) OX=83333 GN=secG PE=1 SV=1	SECG_ECOLI	Protein-export membrane protein SecG (P12) (Preprotein translocase band 1 subunit)	secG	NA	FUNCTION: Subunit of the protein translocation channel SecYEG. Overexpression of some hybrid proteins has been thought to jam the protein secretion apparatus resulting in cell death; while this may be true it also results in FtsH-mediated degradation of SecY. Treatment with antibiotics that block translation elongation such as chloramphenicol also leads to degradation of SecY and SecE but not Sec…	protein transmembrane transporter activity [GO:0008320]; protein-transporting ATPase activity [GO:0015450]	cell envelope Sec protein transport complex [GO:0031522]; integral component of membrane [GO:0016021]; plasma membrane [GO:0005886]	intracellular protein transmembrane transport [GO:0065002]; intracellular protein transport [GO:0006886]; protein insertion into membrane from inner side [GO:0032978]; protein secretion [GO:0009306]; protein transport by the Sec complex [GO:0043952]; SRP-dependent cotranslational protein targeting to membrane, translocation [GO:0006616]	8253068; 8244950; 9278503; 16738553; 8045257; 8034620; 7556084; 15919996; 19661432; 27435098; 16292303; 18078384	FALSE	FALSE	FALSE
P31224	1	0	1	9	0	1	2.438972425714816	0	0.016799004666122597	2.2428539455854644	0	0.03227951482429609	0.6666666666666666	3.3333333333333335	0.7583778201365868	1.4178402963986272	0.15623739642110343	0.9508958580026544	Multidrug efflux pump subunit AcrB OS=Escherichia coli (strain K12) OX=83333 GN=acrB PE=1 SV=1	ACRB_ECOLI	Multidrug efflux pump subunit AcrB (AcrAB-TolC multidrug efflux pump subunit AcrB) (Acridine resistance protein B)	acrB	acrE	FUNCTION: AcrA-AcrB-AcrZ-TolC is a drug efflux protein complex with broad substrate specificity that uses the proton motive force to export substrates. {ECO:0000269|PubMed:16915237, ECO:0000269|PubMed:16946072, ECO:0000269|PubMed:17194213, ECO:0000269|PubMed:23010927}.; FUNCTION: (Microbial infection) Involved in contact-dependent growth inhibition (CDI), acts downstream of BamA, the receptor for…	efflux transmembrane transporter activity [GO:0015562]; identical protein binding [GO:0042802]; xenobiotic transmembrane transporter activity [GO:0042910]	efflux pump complex [GO:1990281]; integral component of plasma membrane [GO:0005887]; membrane [GO:0016020]; outer membrane-bounded periplasmic space [GO:0030288]; plasma membrane [GO:0005886]	NA	8407802; 9278503; 16738553; 7651136; 10920254; 15228545; 16079137; 15919996; 18761695; 23010927; 12374972; 12738864; 16915237; 16946072; 17194213	FALSE	FALSE	FALSE
P0A6B7	72	82	87	91	79	87	1.1186677549358905	1.1543251694871992	0.1569788420113283	0.2546632478750978	0.24361737174270784	0.03227951482429609	80.33333333333333	85.66666666666667	0.17685337814736724	1.4029448534741018	0.16063328419304782	0.9508958580026544	Cysteine desulfurase IscS OS=Escherichia coli (strain K12) OX=83333 GN=iscS PE=1 SV=1	ISCS_ECOLI	Cysteine desulfurase IscS (EC 2.8.1.7) (NifS protein homolog) (ThiI transpersulfidase) (TusA transpersulfidase)	iscS	nuvC yfhO yzzO	FUNCTION: Master enzyme that delivers sulfur to a number of partners involved in Fe-S cluster assembly, tRNA modification or cofactor biosynthesis. Catalyzes the removal of elemental sulfur from cysteine to produce alanine. Functions as a sulfur delivery protein for Fe-S cluster synthesis onto IscU, an Fe-S scaffold assembly protein, as well as other S acceptor proteins. Preferentially binds to d…	2 iron, 2 sulfur cluster binding [GO:0051537]; cysteine desulfurase activity [GO:0031071]; metal ion binding [GO:0046872]; pyridoxal phosphate binding [GO:0030170]; selenocysteine lyase activity [GO:0009000]; sulfur carrier activity [GO:0097163]	cytosol [GO:0005829]	[2Fe-2S] cluster assembly [GO:0044571]; iron-sulfur cluster assembly [GO:0016226]; oxazole or thiazole biosynthetic process [GO:0018131]; tRNA pseudouridine synthesis [GO:0031119]	9205837; 9278503; 16738553; 8663056; 10600118; 9298646; 10739946; 10544286; 10781558; 10781607; 10829016; 10908675; 11577100; 16387657; 22203963; 12860127	FALSE	FALSE	FALSE
P0A6F3	0	3	1	1	2	5	0.9712778907506013	-0.20494055892425442	1.6623108182706532	0.920925850698102	-0.11830879107657377	1.6172420155454523	1.3333333333333333	2.6666666666666665	0.8066196917223268	1.4021806632253897	0.1608613044109746	0.9508958580026544	Glycerol kinase OS=Escherichia coli (strain K12) OX=83333 GN=glpK PE=1 SV=2	GLPK_ECOLI	Glycerol kinase (EC 2.7.1.30) (ATP:glycerol 3-phosphotransferase) (Glycerokinase) (GK)	glpK	NA	FUNCTION: Key enzyme in the regulation of glycerol uptake and metabolism. Catalyzes the phosphorylation of glycerol to yield sn-glycerol 3-phosphate. It also catalyzes the phosphorylation of dihydroxyacetone, L-glyceraldehyde and D-glyceraldehyde. It uses only ATP. {ECO:0000255|HAMAP-Rule:MF_00186, ECO:0000269|PubMed:2826434, ECO:0000269|PubMed:4575199, ECO:0000269|PubMed:5335908}.	ATP binding [GO:0005524]; glycerol kinase activity [GO:0004370]; identical protein binding [GO:0042802]; metal ion binding [GO:0046872]; zinc ion binding [GO:0008270]	cytosol [GO:0005829]	cellular response to DNA damage stimulus [GO:0006974]; glycerol-3-phosphate metabolic process [GO:0006072]; glycerol catabolic process [GO:0019563]; glycerol metabolic process [GO:0006071]; phosphorylation [GO:0016310]	2826434; 1372899; 8346018; 9278503; 16738553; 2544860; 8899705; 8631672; 5328677; 5335908; 4934840; 4575199; 215194; 215195; 31903; 2985549; 9298644; 21908771; 8430315; 8170944; 9843423; 9817843; 10090737; 17441732	FALSE	FALSE	FALSE
P0ABA6	19	14	27	25	16	32	0.7118659431818187	0.9676955277622004	0.742697833130878	0.299437473951832	0.47730095384409094	0.26931871212514574	20	24.333333333333332	0.3486857133070229	1.3984920612547176	0.16196535497211512	0.9508958580026544	ATP synthase gamma chain OS=Escherichia coli (strain K12) OX=83333 GN=atpG PE=1 SV=1	ATPG_ECOLI	ATP synthase gamma chain (ATP synthase F1 sector gamma subunit) (F-ATPase gamma subunit)	atpG	papC uncG	FUNCTION: Produces ATP from ADP in the presence of a proton gradient across the membrane. The gamma chain is believed to be important in regulating ATPase activity and the flow of protons through the CF(0) complex.	ATP binding [GO:0005524]; proton-transporting ATPase activity, rotational mechanism [GO:0046961]; proton-transporting ATP synthase activity, rotational mechanism [GO:0046933]	membrane [GO:0016020]; plasma membrane [GO:0005886]; proton-transporting ATP synthase complex, catalytic core F(1) [GO:0045261]	ATP synthesis coupled proton transport [GO:0015986]; plasma membrane ATP synthesis coupled proton transport [GO:0042777]	6395859; 6272217; 6277310; 6301339; 7686882; 9278503; 16738553; 7508444; 2138624; 16079137; 10570135	FALSE	FALSE	FALSE
P11557	7	8	4	11	7	9	0.8196718798433837	0.16456866481349797	1.4298748386040867	0.505888351419258	0.12680370675995775	1.032279514824296	6.333333333333333	9	0.5549905243345039	1.3937901663805368	0.16338097852729788	0.9508958580026544	Cell division protein DamX OS=Escherichia coli (strain K12) OX=83333 GN=damX PE=1 SV=2	DAMX_ECOLI	Cell division protein DamX	damX	yhfB	FUNCTION: Non-essential cell division protein. {ECO:0000255|HAMAP-Rule:MF_02021, ECO:0000269|PubMed:19684127, ECO:0000269|PubMed:19880599}.	peptidoglycan binding [GO:0042834]	cell division site [GO:0032153]; cell septum [GO:0030428]; integral component of plasma membrane [GO:0005887]	cytokinetic process [GO:0032506]	2549371; 7603433; 9278503; 16738553; 19684127; 19880599; 23290046	FALSE	FALSE	FALSE
P64604	0	0	0	1	0	2	0.9712778907506013	0	1.431142494464723	0.920925850698102	0	1.6172420155454523	0	1	0.8460559554145181	1.387038056110712	0.16543015872250913	0.9508958580026544	Intermembrane phospholipid transport system binding protein MlaD OS=Escherichia coli (strain K12) OX=83333 GN=mlaD PE=1 SV=1	MLAD_ECOLI	Intermembrane phospholipid transport system binding protein MlaD	mlaD	yrbD	FUNCTION: Part of the ABC transporter complex MlaFEDB, which is involved in a phospholipid transport pathway that maintains lipid asymmetry in the outer membrane by retrograde trafficking of phospholipids from the outer membrane to the inner membrane (PubMed:19383799, PubMed:27529189). MlaD functions in substrate binding with strong affinity for phospholipids and modulates ATP hydrolytic activity…	phospholipid binding [GO:0005543]; phospholipid transporter activity [GO:0005548]	integral component of plasma membrane [GO:0005887]; outer membrane-bounded periplasmic space [GO:0030288]; plasma membrane [GO:0005886]; protein-containing complex [GO:0032991]	NA	9278503; 16738553; 19383799; 27529189; 28388411	FALSE	FALSE	FALSE
P0A8W8	9	14	14	17	13	17	1.4213440518786575	0.37575197308168645	0.6051903186076556	0.7689227572530521	0.19719303465135563	0.29531392065809015	12.333333333333334	15.666666666666666	0.42047657085416595	1.3869606671295465	0.1654537568989898	0.9508958580026544	UPF0304 protein YfbU OS=Escherichia coli (strain K12) OX=83333 GN=yfbU PE=1 SV=1	YFBU_ECOLI	UPF0304 protein YfbU	yfbU	NA	NA	NA	cytosol [GO:0005829]	cellular response to DNA damage stimulus [GO:0006974]	9278503; 16738553; 10493123; 21944167	FALSE	FALSE	FALSE
P0AGI8	0	0	0	2	0	1	1.3736102407728965	0	1.0119597726435825	1.505888351419258	0	1.032279514824296	0	1	0.8460559554145181	1.3773094894167033	0.1684165826057482	0.9508958580026544	Trk system potassium uptake protein TrkA OS=Escherichia coli (strain K12) OX=83333 GN=trkA PE=1 SV=1	TRKA_ECOLI	Trk system potassium uptake protein TrkA (K(+)-uptake protein TrkA)	trkA	NA	FUNCTION: Part of the constitutive potassium transport systems TrkG and TrkH. May regulate the transport activity of TrkG and TrkH systems. Binds to NAD(+) and NADH. {ECO:0000269|PubMed:2674131, ECO:0000269|PubMed:8412700}.	NAD binding [GO:0051287]; potassium ion transmembrane transporter activity [GO:0015079]	cytosol [GO:0005829]; extrinsic component of cytoplasmic side of plasma membrane [GO:0031234]	potassium ion transmembrane transport [GO:0071805]; potassium ion transport [GO:0006813]	8412700; 7961514; 9278503; 16738553; 9086272; 2674131	FALSE	FALSE	FALSE
Q46811	0	0	0	2	0	1	1.3736102407728965	0	1.0119597726435825	1.505888351419258	0	1.032279514824296	0	1	0.8460559554145181	1.3773094894167033	0.1684165826057482	0.9508958580026544	Putative oxidoreductase YgfK OS=Escherichia coli (strain K12) OX=83333 GN=ygfK PE=1 SV=1	YGFK_ECOLI	Putative oxidoreductase YgfK (Putative oxidoreductase Fe-S subunit)	ygfK	NA	FUNCTION: Could be an iron-sulfur flavoprotein with NADPH:O(2) oxidoreductase activity. {ECO:0000305|PubMed:22094925}.	4 iron, 4 sulfur cluster binding [GO:0051539]; glutamate synthase activity [GO:0015930]; iron ion binding [GO:0005506]; oxidoreductase activity [GO:0016491]	NA	ammonia assimilation cycle [GO:0019676]; glutamate biosynthetic process [GO:0006537]	9278503; 16738553; 12480890; 22094925	FALSE	FALSE	FALSE
P09053	0	3	1	7	1	2	2.5699379629486683	-0.7869197228593849	0.5979841827318287	2.920925850698102	-0.70327129179773	0.6172420155454523	1.3333333333333333	3.3333333333333335	0.9449655248152748	1.3746723897569202	0.16923303479241422	0.9508958580026544	Valine--pyruvate aminotransferase OS=Escherichia coli (strain K12) OX=83333 GN=avtA PE=1 SV=3	AVTA_ECOLI	Valine--pyruvate aminotransferase (EC 2.6.1.66) (Alanine--valine transaminase) (Transaminase C)	avtA	NA	FUNCTION: Involved in the biosynthesis of alanine. {ECO:0000269|PubMed:13034817, ECO:0000269|PubMed:20729367}.	pyridoxal phosphate binding [GO:0030170]; transaminase activity [GO:0008483]; valine-pyruvate transaminase activity [GO:0009042]	cytosol [GO:0005829]	alpha-amino acid metabolic process [GO:1901605]; D-alanine biosynthetic process [GO:0030632]; valine biosynthetic process [GO:0009099]	2825136; 8041620; 9278503; 16397293; 16738553; 13034817; 6373721; 20729367	FALSE	FALSE	FALSE
P0A8S1	4	4	1	6	3	6	0.5405800177171274	-0.09039197496250831	1.921526492627424	0.4063526778683439	-0.025199386685092032	1.8396344368819004	3	5	0.7402625760217174	1.369310025443771	0.1709023854928425	0.9508958580026544	HTH-type transcriptional regulator ArgP OS=Escherichia coli (strain K12) OX=83333 GN=argP PE=1 SV=1	ARGP_ECOLI	HTH-type transcriptional regulator ArgP (Inhibitor of chromosome initiation) (OriC replication inhibitor)	argP	iciA	FUNCTION: Controls the transcription of genes involved in arginine and lysine metabolism. Activates transcription of several genes, including argO, lysP, lysC, asd, dapB, dapD, lysA, gdhA and argK. Acts by binding directly to their promoter or control region (PubMed:10600368, PubMed:15150242, PubMed:17504942, PubMed:21441513, PubMed:21890697). ArgP dimer by itself is able to bind the argO promote…	bent DNA binding [GO:0003681]; DNA-binding transcription factor activity [GO:0003700]; sequence-specific DNA binding [GO:0043565]	NA	negative regulation of DNA-dependent DNA replication initiation [GO:0032297]; negative regulation of transcription, DNA-templated [GO:0045892]; positive regulation of transcription, DNA-templated [GO:0045893]; regulation of transcription, DNA-templated [GO:0006355]	2034653; 9278503; 16738553; 8366047; 1733927; 8335089; 9254708; 9819053; 10551881; 10600368; 15150242; 17504942; 21441513; 21890697	FALSE	FALSE	FALSE
P37188	1	1	4	5	4	2	1.5623724708810716	1.5947196528437937	-0.7875084531428753	1.505888351419258	1.6186568030896324	-0.7046860793419101	2	3.6666666666666665	0.8066196917223268	1.3680797700778535	0.1712871082186962	0.9508958580026544	PTS system galactitol-specific EIIB component OS=Escherichia coli (strain K12) OX=83333 GN=gatB PE=1 SV=2	PTKB_ECOLI	PTS system galactitol-specific EIIB component (EIIB-Gat) (Galactitol-specific phosphotransferase enzyme IIB component) (EC 2.7.1.200)	gatB	NA	FUNCTION: The phosphoenolpyruvate-dependent sugar phosphotransferase system (PTS), a major carbohydrate active transport system, catalyzes the phosphorylation of incoming sugar substrates concomitant with their translocation across the cell membrane. The enzyme II complex composed of GatA, GatB and GatC is involved in galactitol transport. It can also use D-glucitol. {ECO:0000269|PubMed:1100608, …	protein-N(PI)-phosphohistidine-sugar phosphotransferase activity [GO:0008982]; protein-phosphocysteine-galactitol-phosphotransferase system transporter activity [GO:0090584]	cytosol [GO:0005829]	galactitol metabolic process [GO:0019402]; galactitol transport [GO:0015796]; phosphoenolpyruvate-dependent sugar phosphotransferase system [GO:0009401]	7772602; 9097040; 9278503; 16738553; 9868784; 1100608; 8955298; 16079137	FALSE	FALSE	FALSE
P0ADQ2	2	4	4	6	5	5	1.3324655566730421	0.6640452731608071	0.3690275723810243	1.1433182720345498	0.5597631140360639	0.29531392065808987	3.3333333333333335	5.333333333333333	0.6661317689095678	1.3657442332971543	0.17201925547453567	0.9508958580026544	Probable acyltransferase FabY OS=Escherichia coli (strain K12) OX=83333 GN=fabY PE=2 SV=1	FABY_ECOLI	Probable acyltransferase FabY (EC 2.3.1.-)	fabY	yiiD	FUNCTION: Supports initiation of fatty acid biosynthesis in the absence of FabH. {ECO:0000269|PubMed:31331975}.	acyltransferase activity, transferring groups other than amino-acyl groups [GO:0016747]; glucosamine 6-phosphate N-acetyltransferase activity [GO:0004343]	NA	fatty acid biosynthetic process [GO:0006633]; UDP-N-acetylglucosamine biosynthetic process [GO:0006048]	8346018; 9278503; 16738553; 31331975	FALSE	FALSE	FALSE
P75913	12	15	14	16	17	18	0.6021536304281473	0.9757347101759294	0.7746155850453371	0.30794897380734915	0.46665370964458247	0.3733164326593633	13.666666666666666	17	0.3826397053704316	1.3582187747433403	0.174394274866236	0.9508958580026544	Glyoxylate/hydroxypyruvate reductase A OS=Escherichia coli (strain K12) OX=83333 GN=ghrA PE=1 SV=2	GHRA_ECOLI	Glyoxylate/hydroxypyruvate reductase A (EC 1.1.1.79) (EC 1.1.1.81) (2-ketoacid reductase)	ghrA	ycdW	FUNCTION: Catalyzes the NADPH-dependent reduction of glyoxylate and hydroxypyruvate into glycolate and glycerate, respectively. Inactive towards 2-oxo-D-gluconate, 2-oxoglutarate, oxaloacetate and pyruvate. Only D- and L-glycerate are involved in the oxidative activity with NADP. Activity with NAD is very low.	glycerate dehydrogenase activity [GO:0008465]; glyoxylate reductase (NADP+) activity [GO:0030267]; hydroxypyruvate reductase activity [GO:0016618]; NAD binding [GO:0051287]	cytosol [GO:0005829]; plasma membrane [GO:0005886]	NA	8905232; 9278503; 16738553; 11237876; 10493123	FALSE	FALSE	FALSE
P76291	2	6	5	6	7	6	1.3324655566730421	0.6740971408472701	0.3409689253379283	1.1433182720345498	0.48937378614466587	0.2546719361607442	4.333333333333333	6.333333333333333	0.6291213314466533	1.3553480143883643	0.17530670411962918	0.9508958580026544	tRNA U34 carboxymethyltransferase OS=Escherichia coli (strain K12) OX=83333 GN=cmoB PE=1 SV=1	CMOB_ECOLI	tRNA U34 carboxymethyltransferase (EC 2.5.1.-)	cmoB	yecP	FUNCTION: Catalyzes carboxymethyl transfer from carboxy-S-adenosyl-L-methionine (Cx-SAM) to 5-hydroxyuridine (ho5U) to form 5-carboxymethoxyuridine (cmo5U) at position 34 in tRNAs. Can also catalyze the SAM-dependent methylation of ho5U, with much lower efficiency. {ECO:0000269|PubMed:23676670, ECO:0000269|PubMed:25855808}.	identical protein binding [GO:0042802]; transferase activity, transferring alkyl or aryl (other than methyl) groups [GO:0016765]	protein-containing complex [GO:0032991]	tRNA wobble uridine modification [GO:0002098]	9097040; 9278503; 16738553; 23676670; 25855808	FALSE	FALSE	FALSE
P37751	6	0	0	2	2	5	-1.4974253354782072	1.5776372377239198	2.2629073557789305	-1.3014665706383464	1.8816912089234263	2.617242015545452	2	3	1.0658222179435106	1.352800534363924	0.1761193620135489	0.9508958580026544	Putative glycosyltransferase WbbK OS=Escherichia coli (strain K12) OX=83333 GN=wbbK PE=4 SV=1	WBBK_ECOLI	Putative glycosyltransferase WbbK	wbbK	yefI	FUNCTION: May be a glycosyltransferase involved in the transfer of UDP-GalF and UDP-glucose.	glycosyltransferase activity [GO:0016757]	plasma membrane [GO:0005886]	lipopolysaccharide biosynthetic process [GO:0009103]	7517390; 9097040; 9278503; 16738553; 7517391; 7512872	FALSE	FALSE	FALSE
P75957	0	1	1	1	2	2	0.9712778907506013	0.7705764976184759	0.5979841827318287	0.920925850698102	0.8816912089234262	0.6172420155454523	0.6666666666666666	1.6666666666666667	0.8066196917223268	1.3509064288853774	0.17672540857442748	0.9508958580026544	Lipoprotein-releasing system ATP-binding protein LolD OS=Escherichia coli (strain K12) OX=83333 GN=lolD PE=1 SV=2	LOLD_ECOLI	Lipoprotein-releasing system ATP-binding protein LolD (EC 7.6.2.-)	lolD	ycfV	FUNCTION: Part of the ABC transporter complex LolCDE involved in the translocation of mature outer membrane-directed lipoproteins, from the inner membrane to the periplasmic chaperone, LolA. Responsible for the formation of the LolA-lipoprotein complex in an ATP-dependent manner. Such a release is dependent of the sorting-signal (absence of an Asp at position 2 of the mature lipoprotein) and of L…	ATPase-coupled transmembrane transporter activity [GO:0042626]; ATP binding [GO:0005524]; lipoprotein releasing activity [GO:0140306]; transmembrane transporter activity [GO:0022857]	plasma membrane [GO:0005886]; plasma membrane protein complex [GO:0098797]	lipoprotein localization to outer membrane [GO:0044874]; lipoprotein transport [GO:0042953]; protein localization to outer membrane [GO:0089705]; transmembrane transport [GO:0055085]	8905232; 9278503; 16738553; 10783239; 11844772	FALSE	FALSE	FALSE
P77552	0	3	4	3	3	5	1.6823415409808862	0.2683592062695926	0.3690275723810243	1.920925850698102	0.29672870820227004	0.29531392065808987	2.3333333333333335	3.6666666666666665	0.8376561598528206	1.3392957697860466	0.18047440533416195	0.9508958580026544	Uncharacterized protein YdhQ OS=Escherichia coli (strain K12) OX=83333 GN=ydhQ PE=4 SV=1	YDHQ_ECOLI	Uncharacterized protein YdhQ	ydhQ	NA	NA	NA	NA	cellular response to DNA damage stimulus [GO:0006974]	9023191; 9097039; 9278503; 16738553; 25316676	FALSE	FALSE	FALSE
P36683	161	192	195	190	169	199	1.0063724459556385	0.8672903614834708	0.4391602920188718	0.15850467584922606	0.11366260707189157	0.06142586048381259	182.66666666666666	186	0.11119771446831007	1.3353090390600502	0.1817752214346902	0.9508958580026544	Aconitate hydratase B OS=Escherichia coli (strain K12) OX=83333 GN=acnB PE=1 SV=3	ACNB_ECOLI	Aconitate hydratase B (ACN) (Aconitase) (EC 4.2.1.3) ((2R,3S)-2-methylisocitrate dehydratase) ((2S,3R)-3-hydroxybutane-1,2,3-tricarboxylate dehydratase) (2-methyl-cis-aconitate hydratase) (EC 4.2.1.99) (Iron-responsive protein-like) (IRP-like) (RNA-binding protein)	acnB	yacI yacJ	FUNCTION: Involved in the catabolism of short chain fatty acids (SCFA) via the tricarboxylic acid (TCA)(acetyl degradation route) and the 2-methylcitrate cycle I (propionate degradation route). Catalyzes the reversible isomerization of citrate to isocitrate via cis-aconitate. Also catalyzes the hydration of 2-methyl-cis-aconitate to yield (2R,3S)-2-methylisocitrate. The apo form of AcnB functions…	2-methylisocitrate dehydratase activity [GO:0047456]; 4 iron, 4 sulfur cluster binding [GO:0051539]; aconitate hydratase activity [GO:0003994]; citrate dehydratase activity [GO:0047780]; metal ion binding [GO:0046872]; mRNA 3'-UTR binding [GO:0003730]; mRNA binding [GO:0003729]	cytosol [GO:0005829]	glyoxylate cycle [GO:0006097]; propionate catabolic process, 2-methylcitrate cycle [GO:0019629]; regulation of translation [GO:0006417]; tricarboxylic acid cycle [GO:0006099]	8202364; 9278503; 16738553; 8932712; 9298646; 12473114; 10585860; 8000525; 9202458; 10589714; 11932448; 15882410; 11992126	FALSE	FALSE	FALSE
P11447	0	1	2	3	1	3	1.6823415409808862	0.15493011622750288	0.4738313977707883	1.920925850698102	0.29672870820227004	0.44731701410314	1	2.3333333333333335	0.8883238576678374	1.3343159709171946	0.18210032563674508	0.9508958580026544	Argininosuccinate lyase OS=Escherichia coli (strain K12) OX=83333 GN=argH PE=1 SV=3	ARLY_ECOLI	Argininosuccinate lyase (ASAL) (EC 4.3.2.1) (Arginosuccinase)	argH	NA	NA	argininosuccinate lyase activity [GO:0004056]	cytosol [GO:0005829]	arginine biosynthetic process via ornithine [GO:0042450]	8265357; 9278503; 16738553; 2851495; 6292860	FALSE	FALSE	FALSE
P30177	13	16	16	17	21	17	0.5710983128353233	1.4939141560870948	0.24241166838644607	0.2834959300828103	0.6686974855892281	0.11474167501626902	15	18.333333333333332	0.35564503022943583	1.3321919468099126	0.18279712218119118	0.9508958580026544	Uncharacterized protein YbiB OS=Escherichia coli (strain K12) OX=83333 GN=ybiB PE=1 SV=1	YBIB_ECOLI	Uncharacterized protein YbiB	ybiB	NA	NA	DNA binding [GO:0003677]; glycosyltransferase activity [GO:0016757]; RNA binding [GO:0003723]	cytosol [GO:0005829]	tryptophan biosynthetic process [GO:0000162]	8037924; 8905232; 9278503; 16738553; 17895580	FALSE	FALSE	FALSE
P76268	11	12	6	12	13	12	0.06878279445293235	0.749160486902554	1.4649904541844527	0.036403068118038125	0.4036439121187823	0.9253643109077844	9.666666666666666	12.333333333333334	0.4551370970482016	1.3180524067560617	0.18748610504113847	0.9508958580026544	Transcriptional regulator KdgR OS=Escherichia coli (strain K12) OX=83333 GN=kdgR PE=1 SV=1	KDGR_ECOLI	Transcriptional regulator KdgR	kdgR	yebP	FUNCTION: Transcriptional regulator of the kdgK gene for the kdg kinase and the kdgT gene for the kdg permease.	DNA binding [GO:0003677]; DNA-binding transcription factor activity [GO:0003700]	cytosol [GO:0005829]	negative regulation of transcription, DNA-templated [GO:0045892]	9097040; 9278503; 16738553;	FALSE	FALSE	FALSE
P05704	0	0	0	0	0	5	0	0	2.2629073557789305	0	0	2.617242015545452	0	1.6666666666666667	0.8724140051818173	1.30649017101015	0.19138591939205585	0.9508958580026544	Methyl-accepting chemotaxis protein III OS=Escherichia coli (strain K12) OX=83333 GN=trg PE=1 SV=3	MCP3_ECOLI	Methyl-accepting chemotaxis protein III (MCP-III) (Ribose and galactose chemoreceptor protein)	trg	NA	FUNCTION: Mediates taxis to the sugars ribose and galactose via an interaction with the periplasmic ribose- or galactose-binding proteins.; FUNCTION: Chemotactic-signal transducers respond to changes in the concentration of attractants and repellents in the environment, transduce a signal from the outside to the inside of the cell, and facilitate sensory adaptation through the variation of the le…	protein homodimerization activity [GO:0042803]; transmembrane signaling receptor activity [GO:0004888]	integral component of plasma membrane [GO:0005887]; methyl accepting chemotaxis protein complex [GO:0098561]; plasma membrane [GO:0005886]	chemotaxis [GO:0006935]; signal transduction [GO:0007165]	6374654; 9097039; 9278503; 16738553; 6300110; 15919996; 22380631	FALSE	FALSE	FALSE
P0AC86	2	3	3	5	7	2	1.0573151383608859	1.619091513533272	-0.4207065812332826	0.9209258506981018	1.29672870820227	-0.38275798445454773	2.6666666666666665	4.666666666666667	0.6116321914819414	1.3023290430071144	0.19280392748318836	0.9508958580026544	Glycogen phosphorylase OS=Escherichia coli (strain K12) OX=83333 GN=glgP PE=3 SV=1	PHSG_ECOLI	Glycogen phosphorylase (EC 2.4.1.1)	glgP	glgY	FUNCTION: Phosphorylase is an important allosteric enzyme in carbohydrate metabolism. Enzymes from different sources differ in their regulatory mechanisms and in their natural substrates. However, all known phosphorylases share catalytic and structural properties.	glycogen phosphorylase activity [GO:0008184]; linear malto-oligosaccharide phosphorylase activity [GO:0102250]; pyridoxal phosphate binding [GO:0030170]; SHG alpha-glucan phosphorylase activity [GO:0102499]	cytoplasm [GO:0005737]	glycogen catabolic process [GO:0005980]	2645169; 3047129; 9278503; 16738553; 2975249; 3097003	FALSE	FALSE	FALSE
P60664	5	4	5	7	5	9	0.4766542766801179	0.6640452731608071	1.1137316842238	0.3359633499769459	0.5597631140360639	0.7692451089905022	4.666666666666667	7	0.554990524334504	1.3015964798567694	0.19305436380805677	0.9508958580026544	Imidazole glycerol phosphate synthase subunit HisF OS=Escherichia coli (strain K12) OX=83333 GN=hisF PE=1 SV=1	HIS6_ECOLI	Imidazole glycerol phosphate synthase subunit HisF (EC 4.3.2.10) (IGP synthase cyclase subunit) (IGP synthase subunit HisF) (ImGP synthase subunit HisF) (IGPS subunit HisF)	hisF	NA	FUNCTION: IGPS catalyzes the conversion of PRFAR and glutamine to IGP, AICAR and glutamate. The HisF subunit catalyzes the cyclization activity that produces IGP and AICAR from PRFAR using the ammonia provided by the HisH subunit.	imidazoleglycerol-phosphate synthase activity [GO:0000107]; lyase activity [GO:0016829]	cytosol [GO:0005829]; imidazoleglycerol-phosphate synthase complex [GO:0009382]	histidine biosynthetic process [GO:0000105]	3062174; 9097040; 9278503; 16738553; 7536735; 8494895; 11208798	FALSE	FALSE	FALSE
P52108	0	1	4	2	3	3	1.3736102407728965	1.2251383684785921	-0.34658961580125663	1.505888351419258	1.29672870820227	-0.28964858006306615	1.6666666666666667	2.6666666666666665	0.8376561598528206	1.300284601126328	0.19350344382630671	0.9508958580026544	Transcriptional regulatory protein RstA OS=Escherichia coli (strain K12) OX=83333 GN=rstA PE=1 SV=2	RSTA_ECOLI	Transcriptional regulatory protein RstA	rstA	urpT	FUNCTION: Member of the two-component regulatory system RstB/RstA.	DNA-binding transcription activator activity [GO:0001216]; phosphorelay response regulator activity [GO:0000156]; transcription cis-regulatory region binding [GO:0000976]	cytosol [GO:0005829]; protein-DNA complex [GO:0032993]	NA	9097039; 9278503; 16738553; 1495392; 12813061; 15522865	FALSE	FALSE	FALSE
P25798	12	3	5	19	3	8	1.095817299768993	0.2683592062695926	0.8750586033830947	0.5424142274443722	0.29672870820227004	0.6172420155454524	6.666666666666667	10	0.4854616503973649	1.2928229932034685	0.19607228600441037	0.9508958580026544	Flagellar M-ring protein OS=Escherichia coli (strain K12) OX=83333 GN=fliF PE=1 SV=3	FLIF_ECOLI	Flagellar M-ring protein	fliF	fla AII.1 fla BI	FUNCTION: The M ring may be actively involved in energy transduction.	motor activity [GO:0003774]	bacterial-type flagellum basal body, MS ring [GO:0009431]; integral component of membrane [GO:0016021]; plasma membrane [GO:0005886]	bacterial-type flagellum-dependent cell motility [GO:0071973]	9097040; 9278503; 16738553; 1551848; 8224881; 15919996	FALSE	FALSE	FALSE
P24186	5	11	11	15	11	9	2.1071053195633094	0.5139635627586677	-0.3942072309879657	1.3359633499769459	0.29672870820227004	-0.2307548910094978	9	11.666666666666666	0.4673123890565727	1.2856791738457463	0.19855505243479288	0.9508958580026544	Bifunctional protein FolD OS=Escherichia coli (strain K12) OX=83333 GN=folD PE=1 SV=4	FOLD_ECOLI	Bifunctional protein FolD [Includes: Methylenetetrahydrofolate dehydrogenase (EC 1.5.1.5); Methenyltetrahydrofolate cyclohydrolase (EC 3.5.4.9)]	folD	ads	FUNCTION: Catalyzes the oxidation of 5,10-methylenetetrahydrofolate to 5,10-methenyltetrahydrofolate and then the hydrolysis of 5,10-methenyltetrahydrofolate to 10-formyltetrahydrofolate. This enzyme is specific for NADP. {ECO:0000255|HAMAP-Rule:MF_01576, ECO:0000269|PubMed:1748668}.	methenyltetrahydrofolate cyclohydrolase activity [GO:0004477]; methylenetetrahydrofolate dehydrogenase (NADP+) activity [GO:0004488]	cytosol [GO:0005829]	histidine biosynthetic process [GO:0000105]; methionine biosynthetic process [GO:0009086]; purine nucleotide biosynthetic process [GO:0006164]; tetrahydrofolate interconversion [GO:0035999]	1748668; 9278503; 16738553; 10386884	FALSE	FALSE	FALSE
P0AD61	71	71	80	79	71	86	0.29687458622467894	1.3075761323678312	0.6198641980438347	0.07292894414315192	0.2967287082022703	0.13537300778839972	74	78.66666666666667	0.16834355337794066	1.2842088158824938	0.1990689013760116	0.9508958580026544	Pyruvate kinase I OS=Escherichia coli (strain K12) OX=83333 GN=pykF PE=1 SV=1	KPYK1_ECOLI	Pyruvate kinase I (EC 2.7.1.40) (PK-1)	pykF	NA	FUNCTION: Catalyzes the formation of pyruvate in the last step of glycolysis, it is irreversible under physiological conditions. The reaction is critical for the control of metabolic flux in the second part of glycolysis. {ECO:0000305|PubMed:8591049}.	ATP binding [GO:0005524]; identical protein binding [GO:0042802]; kinase activity [GO:0016301]; magnesium ion binding [GO:0000287]; potassium ion binding [GO:0030955]; pyruvate kinase activity [GO:0004743]	cytoplasm [GO:0005737]; cytosol [GO:0005829]; membrane [GO:0016020]; pyruvate kinase complex [GO:1902912]	glycolytic process [GO:0006096]; response to heat [GO:0009408]	2674937; 9023191; 9097039; 9278503; 16738553; 1859631; 9298646; 2653362; 7011316; 9298644; 18723842; 8591049; 10751408; 27050130	FALSE	FALSE	FALSE
P38038	41	53	55	47	57	57	0.36671757283584744	1.53457961553804	0.3150816094086856	0.11357092864049785	0.3998222011663737	0.08290558789426436	49.666666666666664	53.666666666666664	0.19876623923371195	1.2796268955259478	0.2006763861701723	0.9508958580026544	Sulfite reductase [NADPH] flavoprotein alpha-component OS=Escherichia coli (strain K12) OX=83333 GN=cysJ PE=1 SV=4	CYSJ_ECOLI	Sulfite reductase [NADPH] flavoprotein alpha-component (SiR-FP) (EC 1.8.1.2)	cysJ	NA	FUNCTION: Component of the sulfite reductase complex that catalyzes the 6-electron reduction of sulfite to sulfide. This is one of several activities required for the biosynthesis of L-cysteine from sulfate. The flavoprotein component catalyzes the electron flow from NADPH -> FAD -> FMN to the hemoprotein component. {ECO:0000255|HAMAP-Rule:MF_01541}.	flavin adenine dinucleotide binding [GO:0050660]; FMN binding [GO:0010181]; NADP+ binding [GO:0070401]; oxidoreductase activity [GO:0016491]; riboflavin reductase (NADPH) activity [GO:0042602]; sulfite reductase (NADPH) activity [GO:0004783]	cytosol [GO:0005829]; sulfite reductase complex (NADPH) [GO:0009337]	cysteine biosynthetic process [GO:0019344]; hydrogen sulfide biosynthetic process [GO:0070814]; sulfate assimilation [GO:0000103]	2550423; 9278503; 16738553; 2670946; 7589518; 7657631; 9153434; 9618257; 9558350; 10455035; 11888295; 10984484; 10860732; 15966732	FALSE	FALSE	FALSE
P17993	1	2	3	4	1	7	1.2770847504054554	-0.3910723926612532	1.302702117060556	1.2428539455854641	-0.2882337925188861	1.032279514824296	2	4	0.662299889296958	1.2636548912077576	0.20635392244945394	0.9508958580026544	Ubiquinone biosynthesis O-methyltransferase OS=Escherichia coli (strain K12) OX=83333 GN=ubiG PE=1 SV=1	UBIG_ECOLI	Ubiquinone biosynthesis O-methyltransferase (2-octaprenyl-6-hydroxyphenol methylase) (EC 2.1.1.222) (3-demethylubiquinone-8 3-O-methyltransferase) (EC 2.1.1.64)	ubiG	pufX yfaB	FUNCTION: O-methyltransferase that catalyzes the 2 O-methylation steps in the ubiquinone biosynthetic pathway. {ECO:0000255|HAMAP-Rule:MF_00472, ECO:0000269|PubMed:10419476}.	2-octaprenyl-3-methyl-5-hydroxy-6-methoxy-1,4-benzoquinone methyltransferase activity [GO:0043431]; 2-polyprenyl-6-hydroxyphenol methylase activity [GO:0102208]; 2-polyprenyl-6-methoxy-1,4-benzoquinone methyltransferase activity [GO:0008425]; 3-demethylubiquinol-8 3-O-methyltransferase activity [GO:0099119]; 3-demethylubiquinone-9 3-O-methyltransferase activity [GO:0008689]; phosphatidylglycerol …	cytosol [GO:0005829]; ubiquinone biosynthesis complex [GO:0110142]	hyperosmotic salinity response [GO:0042538]; methylation [GO:0032259]; ubiquinone biosynthetic process [GO:0006744]	1479344; 2834621; 9205837; 9278503; 16738553; 10419476; 30686758;	FALSE	FALSE	FALSE
P0AES6	51	56	67	59	66	61	0.45786134169694376	2.1237774158717815	-0.39651984778789656	0.12737672816552853	0.5299278844953008	-0.10098701603916804	58	62	0.1854391988738871	1.261578990773303	0.20710031992478306	0.9508958580026544	DNA gyrase subunit B OS=Escherichia coli (strain K12) OX=83333 GN=gyrB PE=1 SV=2	GYRB_ECOLI	DNA gyrase subunit B (EC 5.6.2.2) (Type IIA topoisomerase subunit GyrB)	gyrB	acrB cou himB hisU nalC parA pcbA	FUNCTION: DNA gyrase negatively supercoils closed circular double-stranded DNA in an ATP-dependent manner to maintain chromosomes in an underwound state (PubMed:186775, PubMed:3031051, PubMed:1323022, PubMed:8248233, PubMed:7811004, PubMed:8621650, PubMed:9657678, PubMed:12051842, PubMed:12051843, PubMed:18642932, PubMed:19060136, PubMed:19965760, PubMed:22457353, PubMed:23294697, PubMed:20356737…	ATPase, acting on DNA [GO:0008094]; ATP binding [GO:0005524]; DNA binding [GO:0003677]; DNA negative supercoiling activity [GO:0034335]; DNA topoisomerase type II (double strand cut, ATP-hydrolyzing) activity [GO:0003918]; metal ion binding [GO:0046872]	chromosome [GO:0005694]; cytoplasm [GO:0005737]; cytosol [GO:0005829]; DNA topoisomerase type II (double strand cut, ATP-hydrolyzing) complex [GO:0009330]	DNA-dependent DNA replication [GO:0006261]; DNA topological change [GO:0006265]; response to antibiotic [GO:0046677]; response to drug [GO:0042493]; transcription, DNA-templated [GO:0006351]	3020376; 3029692; 9148951; 7686882; 9278503; 16397293; 16738553; 6089112; 3029031; 2174443; 186775; 337300; 3031051; 1846808; 1323022; 8248233; 7811004; 8621650; 8962066; 9298644; 9334322; 9657678; 12051842; 12051843; 16332690; 17400739; 18642932; 19060136; 19965760; 22457353; 22457352; 1656869; 23294697; 1646964; 8635474; 9144789; 9245398; 10734094; 12044152; 20356737; 20675723; 22731783; 233522…	FALSE	FALSE	FALSE
P0A9X4	25	20	27	30	26	27	0.45853385277028685	1.6338123908545186	0.0873386274572319	0.17468244294388513	0.6592987875869784	0.032279514824296404	24	27.666666666666668	0.2887535817850533	1.2584416470677688	0.20823207814966369	0.9508958580026544	Cell shape-determining protein MreB OS=Escherichia coli (strain K12) OX=83333 GN=mreB PE=1 SV=1	MREB_ECOLI	Cell shape-determining protein MreB (Actin-like MreB protein) (Rod shape-determining protein MreB)	mreB	envB rodY	FUNCTION: Forms membrane-associated dynamic filaments that are essential for cell shape determination (PubMed:15612918, PubMed:21903929). Acts by regulating cell wall synthesis and cell elongation, and thus cell shape (PubMed:21903929). A feedback loop between cell geometry and MreB localization maintains elongated cell shape by targeting cell wall growth to regions of negative cell wall curvatur…	ATP binding [GO:0005524]; identical protein binding [GO:0042802]	cytoplasm [GO:0005737]; cytoskeleton [GO:0005856]; intrinsic component of plasma membrane [GO:0031226]; plasma membrane [GO:0005886]; polymeric cytoskeletal fiber [GO:0099513]	cell morphogenesis [GO:0000902]; FtsZ-dependent cytokinesis [GO:0043093]; negative regulation of cell division [GO:0051782]; regulation of cell shape [GO:0008360]; regulation of chromosome segregation [GO:0051983]	3049542; 9278503; 16738553; 2687239; 9298646; 15612918; 21166897; 21903929; 22239607; 22515815; 23235161; 24550515	FALSE	FALSE	FALSE
P17994	0	0	1	0	2	2	0	1.5776372377239198	0.5979841827318287	0	1.8816912089234263	0.6172420155454523	0.3333333333333333	1.3333333333333333	0.8329777414896262	1.2560956127548424	0.20908130660009838	0.9508958580026544	Uncharacterized protein YfaA OS=Escherichia coli (strain K12) OX=83333 GN=yfaA PE=4 SV=3	YFAA_ECOLI	Uncharacterized protein YfaA	yfaA	pufY	NA	NA	cytosol [GO:0005829]	NA	9205837; 9278503; 16738553; 2834621	FALSE	FALSE	FALSE
P0AFB1	0	0	0	5	0	0	2.1719437952883127	0	0	2.505888351419258	0	0	0	1.6666666666666667	0.8352961171397526	1.253972334874445	0.2098520611432834	0.9508958580026544	Lipoprotein NlpI OS=Escherichia coli (strain K12) OX=83333 GN=nlpI PE=1 SV=1	NLPI_ECOLI	Lipoprotein NlpI	nlpI	yhbM	FUNCTION: May be involved in cell division. May play a role in bacterial septation or regulation of cell wall degradation during cell division. Negatively controls the production of extracellular DNA (eDNA). {ECO:0000269|PubMed:10400590, ECO:0000269|PubMed:20833130}.	protein-macromolecule adaptor activity [GO:0030674]	plasma membrane [GO:0005886]	cell cycle [GO:0007049]; cell division [GO:0051301]	9278503; 16738553; 2045359; 2432069; 15047720; 7984428; 10400590; 16855227; 16597971; 17122336; 17163978; 20833130; 15634341	FALSE	FALSE	FALSE
P06612	18	44	42	41	37	34	2.773539836205084	0.20370580418217815	-0.8148344068482108	1.0653157600332768	0.052803125316181	-0.2647022229328352	34.666666666666664	37.333333333333336	0.28447222080554085	1.2484687077824421	0.2118594610597505	0.9508958580026544	DNA topoisomerase 1 OS=Escherichia coli (strain K12) OX=83333 GN=topA PE=1 SV=2	TOP1_ECOLI	DNA topoisomerase 1 (EC 5.6.2.1) (DNA topoisomerase I) (Omega-protein) (Relaxing enzyme) (Swivelase) (Untwisting enzyme)	topA	supX	FUNCTION: Releases the supercoiling and torsional tension of DNA, which is introduced during the DNA replication and transcription, by transiently cleaving and rejoining one strand of the DNA duplex. Introduces a single-strand break via transesterification at a target site in duplex DNA. The scissile phosphodiester is attacked by the catalytic tyrosine of the enzyme, resulting in the formation of…	DNA binding [GO:0003677]; DNA topoisomerase activity [GO:0003916]; DNA topoisomerase type I (single strand cut, ATP-independent) activity [GO:0003917]; metal ion binding [GO:0046872]	chromosome [GO:0005694]; cytosol [GO:0005829]	DNA topological change [GO:0006265]	3029379; 9097039; 9278503; 16738553; 3032952; 9298644; 9497321; 10681504; 25561288; 8114910; 7779808; 10504724; 10504732; 14604525; 21482796	FALSE	FALSE	FALSE
P75792	2	3	3	3	2	10	0.382225705522598	-0.20494055892425442	1.9846910738250787	0.3359633499769459	-0.11830879107657377	1.4917111334615933	2.6666666666666665	5	0.56978856412065515	1.2482175528430326	0.21195139758541437	0.9508958580026544	Sugar phosphatase YbiV OS=Escherichia coli (strain K12) OX=83333 GN=ybiV PE=1 SV=1	SUPH_ECOLI	Sugar phosphatase YbiV (EC 3.1.3.23)	ybiV	supH	FUNCTION: Catalyzes the hydrolysis of sugar phosphate to sugar and inorganic phosphate. Has a wide substrate specificity catalyzing the hydrolysis of ribose-5-phosphate, glucose-6-phosphate, fructose-1-phosphate, acetyl-phosphate, glycerol-1-phosphate, glycerol-2-phosphate, 2-deoxy-glucose-6-phosphate, mannose-6-phosphate and fructose-6-phosphate. Appears to have a low level of phosphotransferase…	fructose-1-phosphatase activity [GO:0103026]; magnesium ion binding [GO:0000287]; phosphatase activity [GO:0016791]; sorbitol-6-phosphatase activity [GO:0050286]; sugar-phosphatase activity [GO:0050308]	cytosol [GO:0005829]	NA	8905232; 9278503; 16738553; 15808744; 16990279; 15657928;	FALSE	FALSE	FALSE
P25552	0	0	3	1	2	2	0.9712778907506013	1.5776372377239198	-0.4207065812332826	0.920925850698102	1.8816912089234263	-0.38275798445454773	1	1.6666666666666667	0.8066196917223268	1.2287217776413915	0.2191761381893143	0.9508958580026544	Guanosine-5'-triphosphate,3'-diphosphate pyrophosphatase OS=Escherichia coli (strain K12) OX=83333 GN=gppA PE=1 SV=3	GPPA_ECOLI	Guanosine-5'-triphosphate,3'-diphosphate pyrophosphatase (EC 3.6.1.40) (Guanosine pentaphosphate phosphohydrolase) (pppGpp-5'-phosphohydrolase)	gppA	gpp	FUNCTION: Catalyzes the conversion of pppGpp to ppGpp. Guanosine pentaphosphate (pppGpp) is a cytoplasmic signaling molecule which together with ppGpp controls the 'stringent response', an adaptive process that allows bacteria to respond to amino acid starvation, resulting in the coordinated regulation of numerous cellular activities (PubMed:6130093, PubMed:8394006). In vitro, can hydrolyze pppGp…	guanosine-5'-triphosphate,3'-diphosphate diphosphatase activity [GO:0008894]; pyrophosphatase activity [GO:0016462]	NA	guanosine pentaphosphate catabolic process [GO:0015974]; guanosine tetraphosphate biosynthetic process [GO:0015970]; nucleobase-containing small molecule interconversion [GO:0015949]; phosphorus metabolic process [GO:0006793]; response to starvation [GO:0042594]	1931833; 1379743; 9278503; 16397293; 16738553; 6130093; 8212131; 8394006	FALSE	FALSE	FALSE
P08839	48	63	63	62	50	75	1.0309109810157309	-0.06581098807093004	1.162832157211177	0.28349593008281004	-0.030845949826234245	0.2802070282678816	58	62.333333333333336	0.1776190028414858	1.228562199709813	0.21923599531487256	0.9508958580026544	Phosphoenolpyruvate-protein phosphotransferase OS=Escherichia coli (strain K12) OX=83333 GN=ptsI PE=1 SV=1	PT1_ECOLI	Phosphoenolpyruvate-protein phosphotransferase (EC 2.7.3.9) (Phosphotransferase system, enzyme I)	ptsI	NA	FUNCTION: General (non sugar-specific) component of the phosphoenolpyruvate-dependent sugar phosphotransferase system (sugar PTS). This major carbohydrate active-transport system catalyzes the phosphorylation of incoming sugar substrates concomitantly with their translocation across the cell membrane. Enzyme I transfers the phosphoryl group from phosphoenolpyruvate (PEP) to the phosphoryl carrier…	identical protein binding [GO:0042802]; kinase activity [GO:0016301]; magnesium ion binding [GO:0000287]; metal ion binding [GO:0046872]; phosphoenolpyruvate-protein phosphotransferase activity [GO:0008965]	cytosol [GO:0005829]; phosphoenolpyruvate-dependent sugar phosphotransferase complex [GO:0019197]	phosphoenolpyruvate-dependent sugar phosphotransferase system [GO:0009401]	2960675; 2457575; 9205837; 9278503; 16738553; 2411636; 3290198; 9298646; 7876255; 9298644; 12705838; 8805571; 9054557; 9541412; 10048929; 17053069	FALSE	FALSE	FALSE
P0AFY2	0	0	0	0	1	1	0	1.1155451307005824	1.0119597726435825	0	1.29672870820227	1.032279514824296	0	0.6666666666666666	0.7763360743421887	1.2283155286480023	0.2193285438621855	0.9508958580026544	Protein SanA OS=Escherichia coli (strain K12) OX=83333 GN=sanA PE=4 SV=1	SANA_ECOLI	Protein SanA	sanA	yeiF	FUNCTION: Participates in the barrier function of the cell envelope.	NA	integral component of membrane [GO:0016021]; plasma membrane [GO:0005886]	response to drug [GO:0042493]	8550448; 9278503; 16738553; 1567863	FALSE	FALSE	FALSE
P36928	0	0	0	0	1	1	0	1.1155451307005824	1.0119597726435825	0	1.29672870820227	1.032279514824296	0	0.6666666666666666	0.7763360743421887	1.2283155286480023	0.2193285438621855	0.9508958580026544	Uncharacterized chaperone protein YegD OS=Escherichia coli (strain K12) OX=83333 GN=yegD PE=3 SV=2	YEGD_ECOLI	Uncharacterized chaperone protein YegD	yegD	NA	NA	ATP binding [GO:0005524]	cytosol [GO:0005829]	NA	9097040; 9278503; 16738553; 6094528; 7940673; 7984428	FALSE	FALSE	FALSE
P76104	1	1	1	3	1	3	0.9421518711616854	0.15493011622750288	1.023871087228512	0.920925850698102	0.29672870820227004	1.032279514824296	1	2.3333333333333335	0.7499780245748894	1.2245328285690937	0.22075128996057786	0.9508958580026544	23S rRNA 5-hydroxycytidine C2501 synthase OS=Escherichia coli (strain K12) OX=83333 GN=rlhA PE=1 SV=2	RLHA_ECOLI	23S rRNA 5-hydroxycytidine C2501 synthase (Large subunit ribosomal RNA hydroxylation A)	rlhA	ydcP	FUNCTION: Responsible for the formation of the 5-hydroxycytidine modification at the C2501 position (ho5C2501) of 23S rRNA. May be a Fe-S protein that catalyzes ho5C2501 formation using prephenate as a hydroxyl group donor. {ECO:0000269|PubMed:29069499}.	NA	NA	rRNA modification [GO:0000154]	9097039; 9278503; 16738553; 29069499	FALSE	FALSE	FALSE
P0AE01	6	9	14	12	12	12	1.2913748883352103	1.160870643758462	-0.3317835478115444	0.81401064678159	0.675240331456	-0.1741713626431301	9.666666666666666	12	0.43835987186481995	1.2242492974316546	0.22085819744841456	0.9508958580026544	tRNA (cytidine/uridine-2'-O-)-methyltransferase TrmJ OS=Escherichia coli (strain K12) OX=83333 GN=trmJ PE=1 SV=1	TRMJ_ECOLI	tRNA (cytidine/uridine-2'-O-)-methyltransferase TrmJ (EC 2.1.1.200) (TrMet(Xm32)) (tRNA (cytidine(32)/uridine(32)-2'-O)-methyltransferase) (tRNA Cm32/Um32 methyltransferase)	trmJ	yfhQ	FUNCTION: Catalyzes the formation of 2'O-methylated cytidine (Cm32) or 2'O-methylated uridine (Um32) at position 32 in tRNA (PubMed:16848900, PubMed:24951554, PubMed:26202969). Can also methylate adenosine or guanosine, even though these nucleosides are rare or absent at position 32 in the anticodon loop of tRNA (PubMed:24951554). {ECO:0000269|PubMed:16848900, ECO:0000269|PubMed:24951554, ECO:000…	RNA binding [GO:0003723]; tRNA (cytosine-2'-O-)-methyltransferase activity [GO:0052666]; tRNA (uracil-2'-O-)-methyltransferase activity [GO:0052665]	cytosol [GO:0005829]	tRNA nucleoside ribose methylation [GO:0002128]	9205837; 9278503; 16738553; 16848900; 24951554; 26202969	FALSE	FALSE	FALSE
P67910	49	47	46	50	50	54	-0.1897926746806632	1.3869162034001492	0.9198220534824184	-0.05050499710512712	0.38419154945260947	0.25905037667131836	47.333333333333336	51.333333333333336	0.19757897633960023	1.2222191017440585	0.22162478218658935	0.9508958580026544	ADP-L-glycero-D-manno-heptose-6-epimerase OS=Escherichia coli (strain K12) OX=83333 GN=hldD PE=1 SV=1	HLDD_ECOLI	ADP-L-glycero-D-manno-heptose-6-epimerase (EC 5.1.3.20) (ADP-L-glycero-beta-D-manno-heptose-6-epimerase) (ADP-glyceromanno-heptose 6-epimerase) (ADP-hep 6-epimerase) (AGME)	hldD	htrM rfaD waaD	FUNCTION: Catalyzes the interconversion between ADP-D-glycero-beta-D-manno-heptose and ADP-L-glycero-beta-D-manno-heptose via an epimerization at carbon 6 of the heptose. {ECO:0000269|PubMed:6337148, ECO:0000269|PubMed:7929099}.	ADP-glyceromanno-heptose 6-epimerase activity [GO:0008712]; NADP+ binding [GO:0070401]	cytosol [GO:0005829]; membrane [GO:0016020]	ADP-L-glycero-beta-D-manno-heptose biosynthetic process [GO:0097171]; lipopolysaccharide core region biosynthetic process [GO:0009244]	2198271; 1861974; 8041620; 9278503; 16738553; 9298646; 7929099; 6337148; 10089470; 11313358; 11751812; 17316025; 18723842; 10896473	FALSE	FALSE	FALSE
P37750	3	0	1	3	2	2	-0.07142802829520234	1.5776372377239198	0.5979841827318287	-0.079074149301898	1.8816912089234263	0.6172420155454523	1.3333333333333333	2.3333333333333335	0.8066196917223268	1.2148566213909233	0.2244207808961009	0.9508958580026544	Putative lipopolysaccharide biosynthesis O-acetyl transferase WbbJ OS=Escherichia coli (strain K12) OX=83333 GN=wbbJ PE=3 SV=2	WBBJ_ECOLI	Putative lipopolysaccharide biosynthesis O-acetyl transferase WbbJ (EC 2.3.1.-)	wbbJ	yefH	FUNCTION: Putative O-acetyltransferase that transfers an O-acetyl group to the O antigen.	O-acyltransferase activity [GO:0008374]	cytosol [GO:0005829]	lipopolysaccharide biosynthetic process [GO:0009103]	7517390; 7517391; 9097040; 9278503; 16738553	FALSE	FALSE	FALSE
P13458	0	0	0	1	1	0	0.9712778907506013	1.1155451307005824	0	0.920925850698102	1.29672870820227	0	0	0.6666666666666666	0.739218186300124	1.2048278331859492	0.2282697727612128	0.9508958580026544	Nuclease SbcCD subunit C OS=Escherichia coli (strain K12) OX=83333 GN=sbcC PE=1 SV=1	SBCC_ECOLI	Nuclease SbcCD subunit C	sbcC	rmuA	FUNCTION: SbcCD cleaves DNA hairpin structures. These structures can inhibit DNA replication and are intermediates in certain DNA recombination reactions. The complex acts as a 3'->5' double strand exonuclease that can open hairpins. It also has a 5' single-strand endonuclease activity.	3'-5'-exodeoxyribonuclease activity [GO:0008296]; ATP binding [GO:0005524]; double-stranded DNA endodeoxyribonuclease activity [GO:1990238]; exodeoxyribonuclease activity [GO:0004529]; single-stranded DNA endodeoxyribonuclease activity [GO:0000014]	NA	DNA recombination [GO:0006310]; DNA repair [GO:0006281]; DNA replication [GO:0006260]	2530497; 9278503; 16738553; 1744033; 1490631; 10886369; 9653124; 9927737	FALSE	FALSE	FALSE
P67826	0	0	0	1	1	0	0.9712778907506013	1.1155451307005824	0	0.920925850698102	1.29672870820227	0	0	0.6666666666666666	0.739218186300124	1.2048278331859492	0.2282697727612128	0.9508958580026544	Copper homeostasis protein CutC OS=Escherichia coli (strain K12) OX=83333 GN=cutC PE=3 SV=1	CUTC_ECOLI	Copper homeostasis protein CutC	cutC	cutCM	FUNCTION: Participates in the control of copper homeostasis. {ECO:0000255|HAMAP-Rule:MF_00795}.	copper ion binding [GO:0005507]	cytoplasm [GO:0005737]	cellular copper ion homeostasis [GO:0006878]; copper ion homeostasis [GO:0055070]	9097040; 9278503; 16738553; 7635807; 25030700	FALSE	FALSE	FALSE
P00934	14	14	13	17	14	19	0.3768331249080496	0.5798692215022782	1.128314615840269	0.18396025653189582	0.29672870820227004	0.5468526876540544	13.666666666666666	16.666666666666668	0.34251388412940675	1.203785104420318	0.22867264843049978	0.9508958580026544	Threonine synthase OS=Escherichia coli (strain K12) OX=83333 GN=thrC PE=1 SV=1	THRC_ECOLI	Threonine synthase (TS) (EC 4.2.3.1)	thrC	NA	FUNCTION: Catalyzes the gamma-elimination of phosphate from L-phosphohomoserine and the beta-addition of water to produce L-threonine. To a lesser extent, is able to slowly catalyze the deamination of L-threonine into alpha-ketobutyrate and that of L-serine and 3-chloroalanine into pyruvate. Is also able to rapidly convert vinylglycine to threonine, which proves that the pyridoxal p-quinonoid of …	pyridoxal phosphate binding [GO:0030170]; threonine synthase activity [GO:0004795]	cytosol [GO:0005829]	threonine biosynthetic process [GO:0009088]	6316258; 1630901; 7610040; 9278503; 16738553; 9298646; 9600841; 7907888;	FALSE	FALSE	FALSE
P75876	16	17	15	19	21	17	0.3349404644877472	1.328658967300239	0.4209165542504053	0.15539110433512482	0.5862353253972553	0.20220451626660846	16	19	0.3146103153329962	1.2034958656693435	0.22878449029117612	0.9508958580026544	Ribosomal RNA large subunit methyltransferase I OS=Escherichia coli (strain K12) OX=83333 GN=rlmI PE=1 SV=2	RLMI_ECOLI	Ribosomal RNA large subunit methyltransferase I (EC 2.1.1.191) (23S rRNA m5C1962 methyltransferase) (rRNA (cytosine-C(5)-)-methyltransferase RlmI)	rlmI	yccW	FUNCTION: Specifically methylates the cytosine at position 1962 (m5C1962) of 23S rRNA. Methylation occurs before assembly of 23S rRNA into 50S subunits. {ECO:0000269|PubMed:18786544}.	RNA binding [GO:0003723]; rRNA (cytosine) methyltransferase activity [GO:0016434]; rRNA (cytosine-C5-)-methyltransferase activity [GO:0009383]	cytoplasm [GO:0005737]; cytosol [GO:0005829]	rRNA base methylation [GO:0070475]; rRNA methylation [GO:0031167]	8905232; 9278503; 16738553; 18786544; 18789337	FALSE	FALSE	FALSE
P04693	15	20	19	21	21	21	0.8258185696054846	0.8589738816090046	0.3915429280813048	0.3803574693353992	0.36384290406080727	0.16978303857423083	18	21	0.3046611373234791	1.1987727901643705	0.23061630551250864	0.9508958580026544	Aromatic-amino-acid aminotransferase OS=Escherichia coli (strain K12) OX=83333 GN=tyrB PE=1 SV=1	TYRB_ECOLI	Aromatic-amino-acid aminotransferase (ARAT) (AROAT) (EC 2.6.1.57) (Beta-methylphenylalanine transaminase) (EC 2.6.1.107)	tyrB	NA	FUNCTION: Broad-specificity enzyme that catalyzes the transamination of 2-ketoisocaproate, p-hydroxyphenylpyruvate, and phenylpyruvate to yield leucine, tyrosine, and phenylalanine, respectively. In vitro, is able to catalyze the conversion of beta-methyl phenylpyruvate to the nonproteinogenic amino acid (2S,3S)-beta-methyl-phenylalanine, a building block of the antibiotic mannopeptimycin produce…	aromatic-amino-acid:2-oxoglutarate aminotransferase activity [GO:0008793]; identical protein binding [GO:0042802]; L-leucine:2-oxoglutarate aminotransferase activity [GO:0050048]; L-phenylalanine:2-oxoglutarate aminotransferase activity [GO:0080130]; L-tyrosine:2-oxoglutarate aminotransferase activity [GO:0004838]; pyridoxal phosphate binding [GO:0030170]; transaminase activity [GO:0008483]	cytoplasm [GO:0005737]; cytosol [GO:0005829]	aspartate biosynthetic process [GO:0006532]; leucine biosynthetic process [GO:0009098]; L-phenylalanine biosynthetic process from chorismate via phenylpyruvate [GO:0033585]; tyrosine biosynthetic process from chorismate via 4-hydroxyphenylpyruvate [GO:0019292]	3521591; 3907634; 8265357; 9278503; 16738553; 3308851; 9298644; 19731276; 10417420	FALSE	FALSE	FALSE
P0A884	1	8	10	6	8	9	1.813626550654777	0.4382792749430317	-0.17769101293741077	1.7282807727557061	0.2967287082022703	-0.1052240089256388	6.333333333333333	7.666666666666667	0.6399284906774458	1.1975484804465901	0.23109284314126188	0.9508958580026544	Thymidylate synthase OS=Escherichia coli (strain K12) OX=83333 GN=thyA PE=1 SV=1	TYSY_ECOLI	Thymidylate synthase (TS) (TSase) (EC 2.1.1.45)	thyA	NA	FUNCTION: Catalyzes the reductive methylation of 2'-deoxyuridine-5'-monophosphate (dUMP) to 2'-deoxythymidine-5'-monophosphate (dTMP) while utilizing 5,10-methylenetetrahydrofolate (mTHF) as the methyl donor and reductant in the reaction, yielding dihydrofolate (DHF) as a by-product (PubMed:3286637, PubMed:2223754, PubMed:9826509). This enzymatic reaction provides an intracellular de novo source …	magnesium ion binding [GO:0000287]; RNA binding [GO:0003723]; thymidylate synthase activity [GO:0004799]	cytosol [GO:0005829]	dTMP biosynthetic process [GO:0006231]; dTTP biosynthetic process [GO:0006235]; methylation [GO:0032259]; regulation of translation [GO:0006417]; response to radiation [GO:0009314]	6308660; 9278503; 16738553; 3520484; 3286637; 1518803; 7708505; 9298644; 2223754; 2128651; 8312270; 8973201; 9416600; 9826509; 10944209	FALSE	FALSE	FALSE
P0AED7	7	3	7	11	4	9	0.8196718798433837	0.6701208011960669	0.5476424527317636	0.505888351419258	0.6186568030896326	0.35420760971165843	5.666666666666667	8	0.4929175880735163	1.1763137229392115	0.23946953400728546	0.9508958580026544	Succinyl-diaminopimelate desuccinylase OS=Escherichia coli (strain K12) OX=83333 GN=dapE PE=1 SV=1	DAPE_ECOLI	Succinyl-diaminopimelate desuccinylase (SDAP desuccinylase) (EC 3.5.1.18) (N-succinyl-LL-2,6-diaminoheptanedioate amidohydrolase)	dapE	msgB	FUNCTION: Catalyzes the hydrolysis of N-succinyl-L,L-diaminopimelic acid (SDAP), forming succinate and LL-2,6-diaminoheptanedioate (DAP), an intermediate involved in the bacterial biosynthesis of lysine and meso-diaminopimelic acid, an essential component of bacterial cell walls. {ECO:0000269|PubMed:3276674}.	cobalt ion binding [GO:0050897]; identical protein binding [GO:0042802]; succinyl-diaminopimelate desuccinylase activity [GO:0009014]; zinc ion binding [GO:0008270]	cell division site [GO:0032153]; cytosol [GO:0005829]	diaminopimelate biosynthetic process [GO:0019877]; FtsZ-dependent cytokinesis [GO:0043093]; lysine biosynthetic process via diaminopimelate [GO:0009089]	1644752; 1644751; 9205837; 9278503; 16738553; 3276674	FALSE	FALSE	FALSE
P20966	3	0	0	2	1	2	-0.5126333393602593	1.1155451307005824	1.431142494464723	-0.49411164858074197	1.29672870820227	1.6172420155454523	1	1.6666666666666667	0.8066196917223268	1.1743617894558553	0.24025014347042464	0.9508958580026544	PTS system fructose-specific EIIB'BC component OS=Escherichia coli (strain K12) OX=83333 GN=fruA PE=1 SV=1	PTFBC_ECOLI	PTS system fructose-specific EIIB'BC component (EIIB'BC-Fru) [Includes: PTS system fructose-specific EIIB component (EC 2.7.1.202) (EIII-Fru) (Fructose-specific phosphotransferase enzyme IIB component); PTS system fructose-specific EIIC component (Fructose permease IIC component)]	fruA	ptsF	FUNCTION: The phosphoenolpyruvate-dependent sugar phosphotransferase system (sugar PTS), a major carbohydrate active transport system, catalyzes the phosphorylation of incoming sugar substrates concomitantly with their translocation across the cell membrane. The enzyme II FruAB PTS system is involved in fructose transport. {ECO:0000269|PubMed:3510127, ECO:0000269|PubMed:8626640, ECO:0000305|PubMe…	carbohydrate:proton symporter activity [GO:0005351]; kinase activity [GO:0016301]; protein-N(PI)-phosphohistidine-fructose phosphotransferase system transporter activity [GO:0022877]; protein-phosphocysteine-D-fructose-phosphotransferase system transporter activity [GO:0090582]; protein-phosphocysteine-sugar phosphotransferase activity [GO:0090563]	integral component of membrane [GO:0016021]; plasma membrane [GO:0005886]	phosphoenolpyruvate-dependent sugar phosphotransferase system [GO:0009401]	3076173; 9278503; 16738553; 9097040; 1981619; 3510127; 8626640; 15919996	FALSE	FALSE	FALSE
P62601	0	0	0	0	0	4	0	0	2.023984287578052	0	0	2.3542076097116587	0	1.3333333333333333	0.7847358699038862	1.1685478732687613	0.2425858404690889	0.9508958580026544	Cytoplasmic trehalase OS=Escherichia coli (strain K12) OX=83333 GN=treF PE=1 SV=1	TREF_ECOLI	Cytoplasmic trehalase (EC 3.2.1.28) (Alpha,alpha-trehalase) (Alpha,alpha-trehalose glucohydrolase)	treF	NA	FUNCTION: Hydrolyzes trehalose to glucose. Could be involved, in cells returning to low osmolarity conditions, in the utilization of the accumulated cytoplasmic trehalose, which was synthesized in response to high osmolarity.	alpha,alpha-trehalase activity [GO:0004555]	cytoplasm [GO:0005737]	cellular hyperosmotic response [GO:0071474]; trehalose catabolic process [GO:0005993]	8041620; 9278503; 16738553; 8892826; 10816581	FALSE	FALSE	FALSE
P0A6U3	12	13	17	15	17	18	0.4262174422990693	1.3351555417181202	0.23940591205078732	0.22048613255700983	0.6592987875869784	0.11028202682556949	14	16.666666666666668	0.33002231565651924	1.1551502342337687	0.24802890999226657	0.9508958580026544	tRNA uridine 5-carboxymethylaminomethyl modification enzyme MnmG OS=Escherichia coli (strain K12) OX=83333 GN=mnmG PE=1 SV=1	MNMG_ECOLI	tRNA uridine 5-carboxymethylaminomethyl modification enzyme MnmG (Glucose-inhibited division protein A)	mnmG	gidA trmF	FUNCTION: NAD-binding protein involved in the addition of a carboxymethylaminomethyl (cmnm) group at the wobble position (U34) of certain tRNAs, forming tRNA-cmnm(5)s(2)U34. {ECO:0000269|PubMed:11544186, ECO:0000269|PubMed:17062623, ECO:0000269|PubMed:9603884}.	flavin adenine dinucleotide binding [GO:0050660]	cytosol [GO:0005829]	response to UV [GO:0009411]; tRNA methylation [GO:0030488]; tRNA wobble uridine modification [GO:0002098]	6395859; 7686882; 9278503; 16738553; 6357950; 370832; 9603884; 11544186; 17062623; 18565343	FALSE	FALSE	FALSE
P30750	2	3	4	5	3	6	1.0573151383608859	0.2683592062695926	0.6701345190325488	0.9209258506981018	0.29672870820227004	0.517706341994538	3	4.666666666666667	0.5784536336316366	1.15228078468689	0.24920571040191833	0.9508958580026544	Methionine import ATP-binding protein MetN OS=Escherichia coli (strain K12) OX=83333 GN=metN PE=1 SV=4	METN_ECOLI	Methionine import ATP-binding protein MetN (EC 7.4.2.11)	metN	abc	FUNCTION: Part of the ABC transporter complex MetNIQ involved in methionine import (PubMed:12169620, PubMed:12218041, PubMed:12819857, PubMed:18621668, PubMed:30352853). Responsible for energy coupling to the transport system (PubMed:18621668, PubMed:25678706). It has also been shown to be involved in formyl-L-methionine transport (PubMed:12819857). {ECO:0000269|PubMed:12169620, ECO:0000269|PubMe…	ABC-type D-methionine transporter activity [GO:0033232]; ATPase-coupled transmembrane transporter activity [GO:0042626]; ATP binding [GO:0005524]; catalytic activity [GO:0003824]; L-methionine transmembrane transporter activity [GO:0015191]	ATP-binding cassette (ABC) transporter complex, substrate-binding subunit-containing [GO:0055052]; Gram-negative-bacterium-type cell wall [GO:0009276]	D-methionine transport [GO:0048473]; metabolic process [GO:0008152]	9278503; 16738553; 7904973; 12169620; 12218041; 12819857; 25678706; 18621668; 22095702; 30352853	FALSE	FALSE	FALSE
P0C0S1	7	2	4	6	5	7	-0.3826573896854134	1.4306335773546424	0.9441048973390659	-0.27171922724429387	1.29672870820227	0.7103514199369338	4.333333333333333	6	0.5784536336316367	1.1501285506771008	0.25009092869431315	0.9508958580026544	Small-conductance mechanosensitive channel OS=Escherichia coli (strain K12) OX=83333 GN=mscS PE=1 SV=1	MSCS_ECOLI	Small-conductance mechanosensitive channel	mscS	yggB	FUNCTION: Mechanosensitive channel that participates in the regulation of osmotic pressure changes within the cell, opening in response to stretch forces in the membrane lipid bilayer, without the need for other proteins. Contributes to normal resistance to hypoosmotic shock. Forms an ion channel of 1.0 nanosiemens conductance with a slight preference for anions. The channel is sensitive to volta…	identical protein binding [GO:0042802]; mechanosensitive ion channel activity [GO:0008381]	integral component of membrane [GO:0016021]; integral component of plasma membrane [GO:0005887]	cellular water homeostasis [GO:0009992]; ion transmembrane transport [GO:0034220]; protein homooligomerization [GO:0051260]	2546007; 9278503; 16738553; 2436228; 7595939; 10202137; 12080120; 12015316; 12551944; 12767977; 15304354; 16079137; 15919996; 15665866; 12446901; 23012406; 23074248; 23339071; 26551077	FALSE	FALSE	FALSE
P00904	19	22	16	25	19	22	0.7118659431818187	0.2302443067397945	1.0470451008150952	0.299437473951832	0.09509484703261956	0.4683786296309694	19	22	0.28763698353847367	1.1484393772078232	0.2507872258294025	0.9508958580026544	Bifunctional protein TrpGD OS=Escherichia coli (strain K12) OX=83333 GN=trpGD PE=1 SV=3	TRPGD_ECOLI	Bifunctional protein TrpGD [Includes: Anthranilate synthase component 2 (AS) (ASII) (EC 4.1.3.27) (Anthranilate synthase, glutamine amidotransferase component); Anthranilate phosphoribosyltransferase (EC 2.4.2.18)]	trpGD	trpD	FUNCTION: Part of a heterotetrameric complex that catalyzes the two-step biosynthesis of anthranilate, an intermediate in the biosynthesis of L-tryptophan. In the first step, the glutamine-binding beta subunit (TrpG) of anthranilate synthase (AS) provides the glutamine amidotransferase activity which generates ammonia as a substrate that, along with chorismate, is used in the second step, catalyz…	anthranilate phosphoribosyltransferase activity [GO:0004048]; anthranilate synthase activity [GO:0004049]; magnesium ion binding [GO:0000287]	NA	glutamine metabolic process [GO:0006541]; phenazine biosynthetic process [GO:0002047]; tryptophan biosynthetic process [GO:0000162]	7038627; 6283099; 9097039; 9278503; 16738553; 4594441; 5333199; 4567790; 2428387; 9298644	FALSE	FALSE	FALSE
P37749	15	12	10	18	13	14	0.3550884114874636	0.749160486902554	0.8749703253918542	0.16885336414168753	0.4036439121187823	0.47973849179551753	12.333333333333334	15	0.35074525601866247	1.142702751635746	0.25316202696556506	0.9508958580026544	Beta-1,6-galactofuranosyltransferase WbbI OS=Escherichia coli (strain K12) OX=83333 GN=wbbI PE=1 SV=1	WBBI_ECOLI	Beta-1,6-galactofuranosyltransferase WbbI (EC 2.4.1.-) (D-Galf:alpha-D-Glc beta-1,6-galactofuranosyltransferase) (GalF transferase)	wbbI	yefG	FUNCTION: Involved in the transfer of galactofuranose (Galf) onto an alpha-D-gluco-configured acceptor substrate to form a beta-1,6-linkage. It uses n-octyl alpha-D-glucopyranoside as an acceptor substrate for the addition of galactofuranose from the donor substrate UDP-galactofuranose. It is not able to use beta-D-glucopyranoside isomers. {ECO:0000269|PubMed:17047874}.	lipopolysaccharide-1,6-galactosyltransferase activity [GO:0008921]	cytoplasm [GO:0005737]	lipopolysaccharide biosynthetic process [GO:0009103]	7517390; 7517391; 9097040; 9278503; 16738553; 17047874	FALSE	FALSE	FALSE
P0ADV1	2	0	4	4	2	3	0.7454722212929349	1.5776372377239198	-0.34658961580125663	0.657891444864308	1.8816912089234263	-0.28964858006306615	2	3	0.7499780245748894	1.1411442635391627	0.25380989400611886	0.9508958580026544	Lipopolysaccharide export system protein LptA OS=Escherichia coli (strain K12) OX=83333 GN=lptA PE=1 SV=1	LPTA_ECOLI	Lipopolysaccharide export system protein LptA	lptA	yhbN	FUNCTION: Involved in the assembly of lipopolysaccharide (LPS). Required for the translocation of LPS from the inner membrane to the outer membrane. May form a bridge between the inner membrane and the outer membrane, via interactions with LptC and LptD, thereby facilitating LPS transfer across the periplasm. {ECO:0000255|HAMAP-Rule:MF_01914, ECO:0000269|PubMed:16765569, ECO:0000269|PubMed:170567…	glycolipid transfer activity [GO:0017089]; identical protein binding [GO:0042802]; lipopolysaccharide binding [GO:0001530]	cell outer membrane [GO:0009279]; outer membrane-bounded periplasmic space [GO:0030288]; periplasmic space [GO:0042597]; transporter complex [GO:1990351]	Gram-negative-bacterium-type cell outer membrane assembly [GO:0043165]; lipopolysaccharide transport [GO:0015920]	7876255; 9278503; 16738553; 9298646; 16765569; 17056748; 18424520; 18480051; 20446753; 21195693; 21169485; 22668317; 18534617	FALSE	FALSE	FALSE
P21889	65	73	65	67	64	83	-0.16109821677156	0.5095284391757512	1.6267717495204328	-0.03600542741001208	0.10964315560177482	0.3802028182446028	67.66666666666667	71.33333333333333	0.15128018214545516	1.1403833901945615	0.2541266097014934	0.9508958580026544	Aspartate--tRNA ligase OS=Escherichia coli (strain K12) OX=83333 GN=aspS PE=1 SV=1	SYD_ECOLI	Aspartate--tRNA ligase (EC 6.1.1.12) (Aspartyl-tRNA synthetase) (AspRS)	aspS	tls	FUNCTION: Catalyzes the attachment of L-aspartate to tRNA(Asp) in a two-step reaction: L-aspartate is first activated by ATP to form Asp-AMP and then transferred to the acceptor end of tRNA(Asp). Also mischarges tRNA(Asp) with D-aspartate, although it is a poor substrate (PubMed:10918062). {ECO:0000255|HAMAP-Rule:MF_00044, ECO:0000269|PubMed:10918062}.	aspartate-tRNA ligase activity [GO:0004815]; ATP binding [GO:0005524]; nucleic acid binding [GO:0003676]	cytosol [GO:0005829]	aspartyl-tRNA aminoacylation [GO:0006422]	2129559; 9097040; 9278503; 16738553; 1944398; 1885548; 9298644; 10918062; 10562565; 10873442	FALSE	FALSE	FALSE
P39176	1	0	0	3	0	1	0.9421518711616854	0	1.0119597726435825	0.920925850698102	0	1.032279514824296	0.3333333333333333	1.3333333333333333	0.6510684551741327	1.1282068835775536	0.25923255751089974	0.9508958580026544	Probable L,D-transpeptidase ErfK/SrfK OS=Escherichia coli (strain K12) OX=83333 GN=erfK PE=1 SV=2	ERFK_ECOLI	Probable L,D-transpeptidase ErfK/SrfK (EC 2.-.-.-)	erfK	yeeG yzzT	FUNCTION: Responsible, at least in part, for anchoring of the major outer membrane lipoprotein (Lpp, also known as the Braun lipoprotein) to the peptidoglycan via a meso-diaminopimelyl-L-Lys- bond on the terminal residue of Lpp. {ECO:0000269|PubMed:18456808}.	glycosyltransferase activity [GO:0016757]; peptidoglycan L,D-transpeptidase activity [GO:0071972]	periplasmic space [GO:0042597]	cell wall organization [GO:0071555]; peptidoglycan-protein cross-linking [GO:0018104]; regulation of cell shape [GO:0008360]	7592411; 9097040; 9278503; 16738553; 9298646; 18456808; 19965429	FALSE	FALSE	FALSE
P0ADF6	3	12	13	11	9	13	2.030226608750595	-0.15658876724619686	0.06058517853692933	1.505888351419258	-0.08178291505145956	0.032279514824296404	9.333333333333334	11	0.48546165039736494	1.1167241812936315	0.26411227532572434	0.9508958580026544	Phosphogluconate dehydratase OS=Escherichia coli (strain K12) OX=83333 GN=edd PE=1 SV=1	EDD_ECOLI	Phosphogluconate dehydratase (EC 4.2.1.12) (6-phosphogluconate dehydratase) (Entner-Doudoroff dehydrase)	edd	NA	FUNCTION: Catalyzes the dehydration of 6-phospho-D-gluconate to 2-dehydro-3-deoxy-6-phospho-D-gluconate. {ECO:0000255|HAMAP-Rule:MF_02094, ECO:0000269|PubMed:17102132, ECO:0000269|PubMed:1846355}.	4 iron, 4 sulfur cluster binding [GO:0051539]; hydro-lyase activity [GO:0016836]; metal ion binding [GO:0046872]; phosphogluconate dehydratase activity [GO:0004456]	cytosol [GO:0005829]	D-gluconate catabolic process [GO:0046177]; Entner-Doudoroff pathway through 6-phosphogluconate [GO:0009255]	1624451; 8344525; 9097040; 9278503; 16738553; 5337844; 1846355; 17102132	FALSE	FALSE	FALSE
P0A7E9	12	12	8	10	16	13	-0.5634907203306423	1.340566174108085	1.1458568503476825	-0.3200822488056929	0.6837518313115175	0.669709435439588	10.666666666666666	13	0.3444596726484709	1.1102054834200683	0.26691049042352155	0.9508958580026544	Uridylate kinase OS=Escherichia coli (strain K12) OX=83333 GN=pyrH PE=1 SV=2	PYRH_ECOLI	Uridylate kinase (UK) (EC 2.7.4.22) (Uridine monophosphate kinase) (UMP kinase) (UMPK)	pyrH	smbA	FUNCTION: Catalyzes the reversible phosphorylation of UMP to UDP, with ATP as the most efficient phosphate donor. {ECO:0000269|PubMed:7711027}.	ATP binding [GO:0005524]; identical protein binding [GO:0042802]; UMP kinase activity [GO:0033862]	cytosol [GO:0005829]	'de novo' CTP biosynthetic process [GO:0044210]; pyrimidine nucleotide biosynthetic process [GO:0006221]; UDP biosynthetic process [GO:0006225]	1447125; 7711027; 8202364; 9278503; 16738553; 8190075; 9922246; 9457846; 17210578; 15857829	FALSE	FALSE	FALSE
P33643	3	8	6	7	7	8	1.17337748704969	0.16456866481349797	0.579091680419123	0.920925850698102	0.12680370675995775	0.39484959420900456	5.666666666666667	7.333333333333333	0.48085971722235477	1.106802308514889	0.2683794099369028	0.9508958580026544	Ribosomal large subunit pseudouridine synthase D OS=Escherichia coli (strain K12) OX=83333 GN=rluD PE=1 SV=4	RLUD_ECOLI	Ribosomal large subunit pseudouridine synthase D (EC 5.4.99.23) (23S rRNA pseudouridine(1911/1915/1917) synthase) (rRNA pseudouridylate synthase D) (rRNA-uridine isomerase D)	rluD	sfhB yfiI	FUNCTION: Responsible for synthesis of pseudouridine from uracil at positions 1911, 1915 and 1917 in 23S ribosomal RNA. Isomerization occurs as a late step during the assembly of the large ribosomal subunit. {ECO:0000269|PubMed:11087118, ECO:0000269|PubMed:17937767}.	pseudouridine synthase activity [GO:0009982]; RNA binding [GO:0003723]; rRNA pseudouridine synthase activity [GO:0120159]	cytosol [GO:0005829]	enzyme-directed rRNA pseudouridine synthesis [GO:0000455]; ribosomal large subunit assembly [GO:0000027]	9205837; 9278503; 16738553; 1906060; 9814761; 11087118; 11453071; 17937767	FALSE	FALSE	FALSE
P33018	1	2	3	5	1	5	1.5623724708810716	-0.3910723926612532	0.7408171498459278	1.505888351419258	-0.2882337925188861	0.6172420155454523	2	3.6666666666666665	0.6116321914819414	1.1039613963458796	0.2696098838483035	0.9508958580026544	S-formylglutathione hydrolase YeiG OS=Escherichia coli (strain K12) OX=83333 GN=yeiG PE=1 SV=1	SFGH2_ECOLI	S-formylglutathione hydrolase YeiG (FGH) (EC 3.1.2.12)	yeiG	NA	FUNCTION: Serine hydrolase involved in the detoxification of formaldehyde. Hydrolyzes S-formylglutathione to glutathione and formate. Shows also esterase activity against alpha-naphthyl acetate, lactoylglutathione, palmitoyl-CoA and several pNP-esters of short chain fatty acids. {ECO:0000269|PubMed:15808744, ECO:0000269|PubMed:16567800}.	carboxylic ester hydrolase activity [GO:0052689]; hydroxyacylglutathione hydrolase activity [GO:0004416]; identical protein binding [GO:0042802]; S-formylglutathione hydrolase activity [GO:0018738]	cytosol [GO:0005829]; protein-containing complex [GO:0032991]	formaldehyde catabolic process [GO:0046294]; protein homotetramerization [GO:0051289]	9278503; 16738553; 15808744; 16567800	FALSE	FALSE	FALSE
P14081	9	15	10	9	15	17	-0.12373413714026903	0.6002355138062806	1.4093736175050455	-0.079074149301898	0.29672870820227004	0.7427728976293114	11.333333333333334	13.666666666666666	0.3201424855098945	1.0888104355426438	0.2762374887737858	0.9508958580026544	Selenocysteine-specific elongation factor OS=Escherichia coli (strain K12) OX=83333 GN=selB PE=1 SV=3	SELB_ECOLI	Selenocysteine-specific elongation factor (SelB translation factor)	selB	fdhA	FUNCTION: Translation factor necessary for the incorporation of selenocysteine into proteins. It probably replaces EF-Tu for the insertion of selenocysteine directed by the UGA codon. SelB binds GTP and GDP.	GDP binding [GO:0019003]; GTPase activity [GO:0003924]; GTP binding [GO:0005525]; selenocysteine insertion sequence binding [GO:0035368]; translation elongation factor activity [GO:0003746]; tRNA binding [GO:0000049]	cytosol [GO:0005829]	selenocysteine incorporation [GO:0001514]; selenocysteine metabolic process [GO:0016259]	2531290; 8041620; 9278503; 16738553; 2140572; 9298644	FALSE	FALSE	FALSE
P39286	3	6	7	5	8	8	0.62499283363523	0.9477704092435343	0.30427075907726175	0.505888351419258	0.6592987875869784	0.20220451626660846	5.333333333333333	7	0.4557972184242816	1.0837060863073922	0.27849513619160793	0.9508958580026544	Small ribosomal subunit biogenesis GTPase RsgA OS=Escherichia coli (strain K12) OX=83333 GN=rsgA PE=1 SV=2	RSGA_ECOLI	Small ribosomal subunit biogenesis GTPase RsgA (EC 3.6.1.-)	rsgA	engC yjeQ	FUNCTION: One of at least 4 proteins (Era, RbfA, RimM and RsgA/YjeQ) that assist in the late maturation steps of the functional core of the 30S ribosomal subunit (PubMed:18223068, PubMed:21102555, PubMed:21303937, PubMed:25904134, PubMed:27382067). Binds the 30S subunit contacting the head, platform, and rRNA helix 44, which may assist the last maturation stages (PubMed:21788480, PubMed:21960487)…	GDP binding [GO:0019003]; GTPase activity [GO:0003924]; GTP binding [GO:0005525]; guanosine tetraphosphate binding [GO:0097216]; metal ion binding [GO:0046872]; rRNA binding [GO:0019843]	cytosol [GO:0005829]	ribosomal small subunit biogenesis [GO:0042274]	7610040; 9278503; 16738553; 9743119; 12220175; 14973029; 15466596; 15828870; 18223068; 21102555; 21303937; 25904134; 27382067; 21788480; 21960487	FALSE	FALSE	FALSE
P29013	1	0	1	4	0	2	1.2770847504054554	0	0.5979841827318287	1.2428539455854641	0	0.6172420155454523	0.6666666666666666	2	0.6200319870436388	1.0825715532959155	0.27899863946166015	0.9508958580026544	Uncharacterized protein YcgB OS=Escherichia coli (strain K12) OX=83333 GN=ycgB PE=4 SV=2	YCGB_ECOLI	Uncharacterized protein YcgB	ycgB	NA	NA	NA	NA	cellular response to DNA damage stimulus [GO:0006974]	8905232; 9278503; 16738553; 7906689	FALSE	FALSE	FALSE
P0AFI7	6	8	10	10	12	8	0.883955085334455	1.3900194638894414	-0.4211226660774566	0.5730025472777949	0.8272434249010499	-0.2572271023706886	8	10	0.38100628993605207	1.0697445335031022	0.28473431497486246	0.9508958580026544	Pyridoxine/pyridoxamine 5'-phosphate oxidase OS=Escherichia coli (strain K12) OX=83333 GN=pdxH PE=1 SV=2	PDXH_ECOLI	Pyridoxine/pyridoxamine 5'-phosphate oxidase (EC 1.4.3.5) (PNP/PMP oxidase) (PNPOx) (Pyridoxal 5'-phosphate synthase)	pdxH	NA	FUNCTION: Catalyzes the oxidation of either pyridoxine 5'-phosphate (PNP) or pyridoxamine 5'-phosphate (PMP) into pyridoxal 5'-phosphate (PLP). {ECO:0000269|PubMed:11786019, ECO:0000269|PubMed:7860596, ECO:0000269|PubMed:9693059}.	FMN binding [GO:0010181]; oxidoreductase activity [GO:0016491]; phosphate ion binding [GO:0042301]; protein homodimerization activity [GO:0042803]; pyridoxamine-phosphate oxidase activity [GO:0004733]; riboflavin binding [GO:1902444]	cytosol [GO:0005829]; protein-containing complex [GO:0032991]	'de novo' pyridoxal 5'-phosphate biosynthetic process [GO:0036001]; pyridoxal phosphate biosynthetic process [GO:0042823]; pyridoxine biosynthetic process [GO:0008615]	1356963; 9097039; 9278503; 16738553; 7860596; 9693059; 10903950; 11453690; 11786019; 15858270	FALSE	FALSE	FALSE
P0AF18	0	0	2	2	0	3	1.3736102407728965	0	0.4738313977707883	1.505888351419258	0	0.44731701410314	0.6666666666666666	1.6666666666666667	0.6510684551741327	1.0666209273253198	0.28614304652897166	0.9508958580026544	N-acetylglucosamine-6-phosphate deacetylase OS=Escherichia coli (strain K12) OX=83333 GN=nagA PE=1 SV=1	NAGA_ECOLI	N-acetylglucosamine-6-phosphate deacetylase (GlcNAc 6-P deacetylase) (EC 3.5.1.25)	nagA	NA	FUNCTION: Involved in the first step in the biosynthesis of amino-sugar-nucleotides. Catalyzes the hydrolysis of the N-acetyl group of N-acetylglucosamine-6-phosphate (GlcNAc-6-P) to yield glucosamine 6-phosphate and acetate. In vitro, can also hydrolyze substrate analogs such as N-thioacetyl-D-glucosamine-6-phosphate, N-trifluoroacetyl-D-glucosamine-6-phosphate, N-acetyl-D-glucosamine-6-sulfate,…	N-acetylgalactosamine-6-phosphate deacetylase activity [GO:0047419]; N-acetylglucosamine-6-phosphate deacetylase activity [GO:0008448]; zinc ion binding [GO:0008270]	NA	carbohydrate metabolic process [GO:0005975]; N-acetylglucosamine catabolic process [GO:0006046]; N-acetylneuraminate catabolic process [GO:0019262]; protein homotetramerization [GO:0051289]	2668691; 2190615; 8905232; 9278503; 16738553; 4861885; 8349539; 9143339; 10771446; 12813061; 17567047; 16630633; 17567048	FALSE	FALSE	FALSE
P60785	37	39	38	38	41	44	-0.1371184732913188	1.205898517167492	0.7708739848106367	-0.04159944388323511	0.36711803609366833	0.2387303922917225	38	41	0.18808299483405191	1.0621247486781094	0.28817905617549244	0.9508958580026544	Elongation factor 4 OS=Escherichia coli (strain K12) OX=83333 GN=lepA PE=1 SV=1	LEPA_ECOLI	Elongation factor 4 (EF-4) (EC 3.6.5.n1) (Ribosomal back-translocase LepA)	lepA	NA	FUNCTION: Required for accurate and efficient protein synthesis under certain stress conditions. May act as a fidelity factor of the translation reaction, by catalyzing a one-codon backward translocation of tRNAs on improperly translocated ribosomes. Back-translocation proceeds from a post-translocation (POST) complex to a pre-translocation (PRE) complex, thus giving elongation factor G a second …	GTPase activity [GO:0003924]; GTP binding [GO:0005525]; guanosine tetraphosphate binding [GO:0097216]; identical protein binding [GO:0042802]; ribosomal large subunit binding [GO:0043023]; ribosomal small subunit binding [GO:0043024]; ribosome binding [GO:0043022]; translation elongation factor activity [GO:0003746]	cytosol [GO:0005829]; plasma membrane [GO:0005886]	positive regulation of translation [GO:0045727]; response to cold [GO:0009409]; response to pH [GO:0009268]; response to salt stress [GO:0009651]; ribosomal small subunit biogenesis [GO:0042274]	2987248; 9278503; 16738553; 2999765; 2826164; 17110332; 20045415; 19172743; 18362332	FALSE	FALSE	FALSE
P09030	6	7	9	8	8	12	0.4257179979185244	0.6841457157312227	0.7092925213658764	0.2834959300828103	0.46665370964458247	0.410791138078026	7.333333333333333	9.333333333333334	0.3869802592684729	1.0502903419842564	0.2935846442255045	0.9508958580026544	Exodeoxyribonuclease III OS=Escherichia coli (strain K12) OX=83333 GN=xthA PE=1 SV=4	EX3_ECOLI	Exodeoxyribonuclease III (EXO III) (Exonuclease III) (EC 3.1.11.2) (AP endonuclease VI)	xthA	xth	FUNCTION: Major apurinic-apyrimidinic endonuclease of E.coli. It removes the damaged DNA at cytosines and guanines by cleaving on the 3'-side of the AP site by a beta-elimination reaction. It exhibits 3'-5'-exonuclease, 3'-phosphomonoesterase, 3'-repair diesterase and ribonuclease H activities.	DNA binding [GO:0003677]; endonuclease activity [GO:0004519]; exodeoxyribonuclease III activity [GO:0008853]; exonuclease activity [GO:0004527]; metal ion binding [GO:0046872]	cytosol [GO:0005829]	cellular response to DNA damage stimulus [GO:0006974]; DNA repair [GO:0006281]	3049539; 9097039; 9278503; 16738553; 8948651; 9298644; 7885481	FALSE	FALSE	FALSE
P28248	0	2	4	4	2	3	1.9426231350796672	0.2191093228096036	-0.34658961580125663	2.2428539455854644	0.29672870820227004	-0.28964858006306615	2	3	0.7499780245748894	1.0479732084971374	0.2946509507009152	0.9508958580026544	dCTP deaminase OS=Escherichia coli (strain K12) OX=83333 GN=dcd PE=1 SV=1	DCD_ECOLI	dCTP deaminase (EC 3.5.4.13) (Deoxycytidine triphosphate deaminase)	dcd	dus paxA	FUNCTION: Catalyzes the deamination of dCTP to dUTP. {ECO:0000255|HAMAP-Rule:MF_00146, ECO:0000269|PubMed:1324907, ECO:0000269|PubMed:15539408, ECO:0000269|PubMed:17651436, ECO:0000269|PubMed:17996716}.	dCTP deaminase activity [GO:0008829]; nucleotide binding [GO:0000166]	cytosol [GO:0005829]	dTTP biosynthetic process [GO:0006235]; dUMP biosynthetic process [GO:0006226]; dUTP biosynthetic process [GO:0006229]; nucleobase-containing small molecule interconversion [GO:0015949]; protein homotrimerization [GO:0070207]; response to radiation [GO:0009314]	1324907; 9097040; 9278503; 16738553; 15539408; 17651436; 17996716	FALSE	FALSE	FALSE
P0A8G6	14	15	18	18	14	23	0.5426635063514786	0.40327123376778373	0.8573578765877896	0.261962768533169	0.20361930381078855	0.3693145021018667	15.666666666666666	18.333333333333332	0.2782988581486081	1.0411314776834812	0.29781453219130993	0.9508958580026544	NAD(P)H dehydrogenase (quinone) OS=Escherichia coli (strain K12) OX=83333 GN=wrbA PE=1 SV=2	NQOR_ECOLI	NAD(P)H dehydrogenase (quinone) (EC 1.6.5.2) (Flavoprotein WrbA) (NAD(P)H:quinone oxidoreductase) (NQO)	wrbA	NA	FUNCTION: It seems to function in response to environmental stress when various electron transfer chains are affected or when the environment is highly oxidizing. It reduces quinones to the hydroquinone state to prevent interaction of the semiquinone with O2 and production of superoxide. It prefers NADH over NADPH. {ECO:0000269|PubMed:16672604, ECO:0000269|PubMed:9694845}.	flavin adenine dinucleotide binding [GO:0050660]; FMN binding [GO:0010181]; identical protein binding [GO:0042802]; NAD(P)H dehydrogenase (quinone) activity [GO:0003955]; NAD binding [GO:0051287]; NADH dehydrogenase (quinone) activity [GO:0050136]; NADP binding [GO:0050661]; NADPH dehydrogenase (quinone) activity [GO:0008753]	cytosol [GO:0005829]; membrane [GO:0016020]; protein-containing complex [GO:0032991]	response to oxidative stress [GO:0006979]	8516330; 8905232; 9278503; 16738553; 9694845; 16672604; 17209564; 18723842; 17951395; 19665595	FALSE	FALSE	FALSE
P0ABU7	4	3	2	6	2	6	0.5405800177171274	-0.20494055892425442	1.448034140706111	0.4063526778683439	-0.11830879107657377	1.2546719361607441	3	4.666666666666667	0.5142386076508381	1.0298044328171672	0.3031018194421728	0.9508958580026544	Biopolymer transport protein ExbB OS=Escherichia coli (strain K12) OX=83333 GN=exbB PE=1 SV=1	EXBB_ECOLI	Biopolymer transport protein ExbB	exbB	NA	FUNCTION: Involved in the TonB-dependent energy-dependent transport of various receptor-bound substrates. Protects ExbD from proteolytic degradation and functionally stabilizes TonB.	energy transducer activity [GO:0031992]; identical protein binding [GO:0042802]; transmembrane transporter activity [GO:0022857]	integral component of plasma membrane [GO:0005887]; plasma membrane [GO:0005886]; plasma membrane protein complex [GO:0098797]	bacteriocin transport [GO:0043213]; protein import [GO:0017038]; protein stabilization [GO:0050821]	2670903; 9278503; 16738553; 8449962; 15919996; 20005847	FALSE	FALSE	FALSE
P0ADR6	2	3	5	4	6	4	0.7454722212929349	1.3347699623131728	-0.2977501114753422	0.657891444864308	1.104083630259874	-0.2307548910094978	3.3333333333333335	4.666666666666667	0.5104067280382281	1.0291222776730713	0.3034222188492438	0.9508958580026544	Ribosomal RNA large subunit methyltransferase M OS=Escherichia coli (strain K12) OX=83333 GN=rlmM PE=1 SV=1	RLMM_ECOLI	Ribosomal RNA large subunit methyltransferase M (EC 2.1.1.186) (23S rRNA (cytidine2498-2'-O)-methyltransferase) (23S rRNA 2'-O-ribose methyltransferase RlmM)	rlmM	ygdE	FUNCTION: Catalyzes the 2'-O-methylation at nucleotide C2498 in 23S rRNA. Modifies C2498 in naked 23S rRNA, but not in assembled 50S subunits or ribosomes. {ECO:0000269|PubMed:19400805, ECO:0000269|PubMed:22923526}.	rRNA (cytosine-2'-O-)-methyltransferase activity [GO:0070677]	cytoplasm [GO:0005737]	enzyme-directed rRNA 2'-O-methylation [GO:0000453]	7704273; 9278503; 16738553; 11293658; 12527203; 19400805; 22923526	FALSE	FALSE	FALSE
P0ACR4	2	3	2	2	4	5	-0.05831939275629596	0.6701208011960669	1.165487789817864	-0.07907414930189817	0.6186568030896326	1.032279514824296	2.3333333333333335	3.6666666666666665	0.5239540562040101	1.0261183970418597	0.3048357796139217	0.9508958580026544	Uncharacterized HTH-type transcriptional regulator YeiE OS=Escherichia coli (strain K12) OX=83333 GN=yeiE PE=3 SV=1	YEIE_ECOLI	Uncharacterized HTH-type transcriptional regulator YeiE	yeiE	NA	NA	DNA-binding transcription factor activity [GO:0003700]; transcription cis-regulatory region binding [GO:0000976]	NA	regulation of transcription, DNA-templated [GO:0006355]; transcription, DNA-templated [GO:0006351]	9278503; 16738553; 1315732	FALSE	FALSE	FALSE
P77756	2	5	3	4	4	6	0.7454722212929349	-0.006679415991558798	1.0358052562373905	0.657891444864308	0.03369430236847632	0.8396344368819004	3.3333333333333335	4.666666666666667	0.5104067280382283	1.0245646685327952	0.3055686426526767	0.9508958580026544	7-cyano-7-deazaguanine synthase OS=Escherichia coli (strain K12) OX=83333 GN=queC PE=1 SV=1	QUEC_ECOLI	7-cyano-7-deazaguanine synthase (EC 6.3.4.20) (7-cyano-7-carbaguanine synthase) (PreQ(0) synthase) (Queuosine biosynthesis protein QueC)	queC	ybaX	FUNCTION: Catalyzes the ATP-dependent conversion of 7-carboxy-7-deazaguanine (CDG) to 7-cyano-7-deazaguanine (preQ(0)). {ECO:0000250, ECO:0000269|PubMed:16199558}.	ATP binding [GO:0005524]; ligase activity, forming carbon-nitrogen bonds [GO:0016879]; zinc ion binding [GO:0008270]	NA	queuosine biosynthetic process [GO:0008616]	9278503; 16738553; 16199558	FALSE	FALSE	FALSE
P28635	8	7	10	10	9	12	0.3479688713515577	0.9413633918733003	0.48225945612671545	0.21043246789308692	0.6186568030896326	0.27328761432809123	8.333333333333334	10.333333333333334	0.36745896177027026	1.022828956061743	0.3063887246449606	0.9508958580026544	D-methionine-binding lipoprotein MetQ OS=Escherichia coli (strain K12) OX=83333 GN=metQ PE=1 SV=2	METQ_ECOLI	D-methionine-binding lipoprotein MetQ	metQ	yaeC	FUNCTION: This protein is a component of a D-methionine permease, a binding protein-dependent, ATP-driven transport system. {ECO:0000269|PubMed:12169620}.	NA	anchored component of plasma membrane [GO:0046658]; ATP-binding cassette (ABC) transporter complex, substrate-binding subunit-containing [GO:0055052]; outer membrane-bounded periplasmic space [GO:0030288]	D-methionine transport [GO:0048473]	9278503; 16738553; 1459951; 12169620	FALSE	FALSE	FALSE
P63284	99	103	109	106	95	117	0.07179527594127602	0.9717833579502871	0.7124805806763355	0.0185366473245242	0.18125149078233427	0.1335628506614779	103.66666666666667	106	0.11111699625611213	1.0138612602436992	0.31064895894325567	0.9508958580026544	Chaperone protein ClpB OS=Escherichia coli (strain K12) OX=83333 GN=clpB PE=1 SV=1	CLPB_ECOLI	Chaperone protein ClpB (Heat shock protein F84.1)	clpB	htpM	FUNCTION: Part of a stress-induced multi-chaperone system, it is involved in the recovery of the cell from heat-induced damage, in cooperation with DnaK, DnaJ and GrpE. Acts before DnaK, in the processing of protein aggregates. Protein binding stimulates the ATPase activity; ATP hydrolysis unfolds the denatured protein aggregates, which probably helps expose new hydrophobic binding sites on the s…	ATP binding [GO:0005524]; identical protein binding [GO:0042802]	cytoplasm [GO:0005737]; cytosol [GO:0005829]; membrane [GO:0016020]	cellular response to heat [GO:0034605]; protein refolding [GO:0042026]; response to heat [GO:0009408]	2185473; 9205837; 9278503; 16738553; 1906060; 6285294; 1953774; 2066329; 8376377; 9298644; 11061966; 10982797; 12624113; 12805357; 14640692; 14978298; 15208691; 12139937; 12220194; 11717522; 12037306; 18723842; 12054807; 12623019	FALSE	FALSE	FALSE
P0AEC3	0	0	0	0	0	3	0	0	1.7528031198157603	0	0	2.032279514824296	0	1	0.677426504941432	1.0119813530620452	0.3115469692517188	0.9508958580026544	Aerobic respiration control sensor protein ArcB OS=Escherichia coli (strain K12) OX=83333 GN=arcB PE=1 SV=1	ARCB_ECOLI	Aerobic respiration control sensor protein ArcB (EC 2.7.13.3)	arcB	NA	FUNCTION: Member of the two-component regulatory system ArcB/ArcA. Sensor-regulator protein for anaerobic repression of the arc modulon. Activates ArcA via a four-step phosphorelay. ArcB can also dephosphorylate ArcA by a reverse phosphorelay involving His-717 and Asp-576.	ATP binding [GO:0005524]; phosphoprotein phosphatase activity [GO:0004721]; phosphorelay sensor kinase activity [GO:0000155]	cytosol [GO:0005829]; integral component of plasma membrane [GO:0005887]; plasma membrane [GO:0005886]	peptidyl-histidine phosphorylation [GO:0018106]; protein autophosphorylation [GO:0046777]; regulation of transcription, DNA-templated [GO:0006355]; response to oxygen levels [GO:0070482]	2201868; 9278503; 16397293; 16738553; 9286997; 9830034; 10851007; 15919996; 9054511; 9761838; 10531481	FALSE	FALSE	FALSE
P21599	42	50	49	57	42	51	1.2194715636897067	0.2119402678111189	0.3191389285964973	0.35264209112357603	0.050568120932872516	0.08886304319066372	47	50	0.1640244184157041	1.0106809525722935	0.3121691563593793	0.9508958580026544	Pyruvate kinase II OS=Escherichia coli (strain K12) OX=83333 GN=pykA PE=1 SV=3	KPYK2_ECOLI	Pyruvate kinase II (EC 2.7.1.40) (PK-2)	pykA	NA	FUNCTION: Catalyzes the formation of pyruvate in the last step of glycolysis, it is irreversible under physiological conditions. The reaction is critical for the control of metabolic flux in the second part of glycolysis. {ECO:0000305}.	ATP binding [GO:0005524]; identical protein binding [GO:0042802]; kinase activity [GO:0016301]; magnesium ion binding [GO:0000287]; potassium ion binding [GO:0030955]; pyruvate kinase activity [GO:0004743]	cytoplasm [GO:0005737]; cytosol [GO:0005829]; pyruvate kinase complex [GO:1902912]	glycolytic process [GO:0006096]	9097040; 9278503; 16738553; 1732206; 1859631; 8439398; 18723842	FALSE	FALSE	FALSE
P0AEE1	1	0	0	1	0	3	-0.04123708488750165	0	1.7528031198157603	-0.079074149301898	0	2.032279514824296	0.3333333333333333	1.3333333333333333	0.6510684551741327	0.9881731110016506	0.3230678746000058	0.9508958580026544	Inner membrane lipoprotein DcrB OS=Escherichia coli (strain K12) OX=83333 GN=dcrB PE=1 SV=1	DCRB_ECOLI	Inner membrane lipoprotein DcrB	dcrB	yhhR	FUNCTION: Plays a role in cell envelope biogenesis, maintenance of cell envelope integrity and membrane homeostasis (PubMed:30368949, PubMed:33431434). Essential for lipoprotein maturation under conditions where membrane fluidity may be altered (PubMed:33431434). {ECO:0000269|PubMed:30368949, ECO:0000269|PubMed:33431434}.; FUNCTION: (Microbial infection) Involved in phage C1 and phage C6 infectio…	NA	periplasmic space [GO:0042597]	NA	8041620; 9278503; 16738553; 8752353; 12558182; 30368949; 33431434	FALSE	FALSE	FALSE
P0A8E7	6	14	14	12	12	15	1.2913748883352103	0.16406591157258896	0.2497530140653504	0.81401064678159	0.09027783073484365	0.12538891921577763	11.333333333333334	13	0.34322579891073707	0.9844941075178827	0.32487262727588623	0.9508958580026544	UPF0234 protein YajQ OS=Escherichia coli (strain K12) OX=83333 GN=yajQ PE=1 SV=2	YAJQ_ECOLI	UPF0234 protein YajQ	yajQ	NA	FUNCTION: Binds nucleotides, may bind tRNA.	ATP binding [GO:0005524]; GTP binding [GO:0005525]; nucleotide binding [GO:0000166]; tRNA binding [GO:0000049]	cytosol [GO:0005829]	cellular response to DNA damage stimulus [GO:0006974]	9278503; 16738553; 10493123; 12381839	FALSE	FALSE	FALSE
P0A6L0	4	2	4	6	2	7	0.5405800177171274	0.2191093228096036	0.9441048973390659	0.4063526778683439	0.29672870820227004	0.7103514199369338	3.3333333333333335	5	0.4711442686691826	0.9836860618755512	0.32526989504870857	0.9508958580026544	Deoxyribose-phosphate aldolase OS=Escherichia coli (strain K12) OX=83333 GN=deoC PE=1 SV=1	DEOC_ECOLI	Deoxyribose-phosphate aldolase (DERA) (EC 4.1.2.4) (2-deoxy-D-ribose 5-phosphate aldolase) (Phosphodeoxyriboaldolase) (Deoxyriboaldolase)	deoC	dra thyR	FUNCTION: Catalyzes a reversible aldol reaction between acetaldehyde and D-glyceraldehyde 3-phosphate to generate 2-deoxy-D-ribose 5-phosphate (PubMed:11598300, PubMed:17905878, PubMed:6749498). Can also catalyze the double aldol condensation of three acetaldehyde molecules, leading to the formation of 2,4,6-trideoxyhexose (Ref.5). {ECO:0000269|PubMed:11598300, ECO:0000269|PubMed:17905878, ECO:00…	deoxyribose-phosphate aldolase activity [GO:0004139]; lyase activity [GO:0016829]	cytosol [GO:0005829]; membrane [GO:0016020]	carbohydrate catabolic process [GO:0016052]; cellular response to DNA damage stimulus [GO:0006974]; deoxyribonucleotide catabolic process [GO:0009264]; deoxyribose phosphate catabolic process [GO:0046386]; nucleobase-containing small molecule interconversion [GO:0015949]	6749498; 7610040; 9278503; 16738553; 18723842; 7675789; 17905878; 11598300; 15476818;	FALSE	FALSE	FALSE
P75820	0	0	0	3	0	0	1.6823415409808862	0	0	1.920925850698102	0	0	0	1	0.6403086168993674	0.9713003415542045	0.3313987387653783	0.9508958580026544	N-acetylmuramoyl-L-alanine amidase AmiD OS=Escherichia coli (strain K12) OX=83333 GN=amiD PE=1 SV=1	AMID_ECOLI	N-acetylmuramoyl-L-alanine amidase AmiD (EC 3.5.1.28)	amiD	ybjR	NA	N-acetyl-anhydromuramoyl-L-alanine amidase activity [GO:0009392]; N-acetylmuramoyl-L-alanine amidase activity [GO:0008745]; zinc ion binding [GO:0008270]	cell outer membrane [GO:0009279]; outer membrane [GO:0019867]	cell wall organization [GO:0071555]; peptidoglycan catabolic process [GO:0009253]; peptidoglycan turnover [GO:0009254]	8905232; 9278503; 16738553; 20036252	FALSE	FALSE	FALSE
P22259	28	33	42	38	34	38	0.9953139808999089	1.0203908462163092	-0.3412924122449952	0.348347074432778	0.33854888389689736	-0.10858302101555341	34.333333333333336	36.666666666666664	0.1927709791047073	0.966722458460352	0.33368279687176683	0.9508958580026544	Phosphoenolpyruvate carboxykinase (ATP) OS=Escherichia coli (strain K12) OX=83333 GN=pckA PE=1 SV=2	PCKA_ECOLI	Phosphoenolpyruvate carboxykinase (ATP) (PCK) (PEP carboxykinase) (PEPCK) (EC 4.1.1.49)	pckA	pck	FUNCTION: Involved in the gluconeogenesis. Catalyzes the conversion of oxaloacetate (OAA) to phosphoenolpyruvate (PEP) through direct phosphoryl transfer between the nucleoside triphosphate and OAA. {ECO:0000255|HAMAP-Rule:MF_00453, ECO:0000269|PubMed:1701430, ECO:0000269|PubMed:6986370, ECO:0000269|PubMed:8226637}.	ATP binding [GO:0005524]; calcium ion binding [GO:0005509]; magnesium ion binding [GO:0000287]; phosphoenolpyruvate carboxykinase (ATP) activity [GO:0004612]	cytosol [GO:0005829]	gluconeogenesis [GO:0006094]	1701430; 9278503; 16738553; 6292200; 8577250; 7883719; 9298646; 6986370; 6434512; 8226637; 8393005; 9298644; 18723842; 8609605; 8599762; 9406547; 11724534; 12837799; 17475535;	FALSE	FALSE	FALSE
P45568	1	0	3	2	1	3	0.5271101857045946	1.1155451307005824	0.029097970661634078	0.505888351419258	1.29672870820227	0.03227951482429609	1.3333333333333333	2	0.6116321914819414	0.9651872103066651	0.33445105177270423	0.9508958580026544	1-deoxy-D-xylulose 5-phosphate reductoisomerase OS=Escherichia coli (strain K12) OX=83333 GN=dxr PE=1 SV=2	DXR_ECOLI	1-deoxy-D-xylulose 5-phosphate reductoisomerase (DXP reductoisomerase) (EC 1.1.1.267) (1-deoxyxylulose-5-phosphate reductoisomerase) (2-C-methyl-D-erythritol 4-phosphate synthase)	dxr	ispC yaeM	FUNCTION: Catalyzes the NADP-dependent rearrangement and reduction of 1-deoxy-D-xylulose-5-phosphate (DXP) to 2-C-methyl-D-erythritol 4-phosphate (MEP).	1-deoxy-D-xylulose-5-phosphate reductoisomerase activity [GO:0030604]; identical protein binding [GO:0042802]; manganese ion binding [GO:0030145]; NADPH binding [GO:0070402]	NA	isopentenyl diphosphate biosynthetic process, methylerythritol 4-phosphate pathway [GO:0019288]; isopentenyl diphosphate biosynthetic process, methylerythritol 4-phosphate pathway involved in terpenoid biosynthetic process [GO:0051484]	9707569; 9278503; 16738553; 8202364; 1447125; 7567469; 10631325; 10787409; 11872159; 11741911; 12621040; 15339150; 15567415	FALSE	FALSE	FALSE
P0AG59	4	11	6	7	9	9	0.8083139348004401	0.04004085918368094	0.8207875824954762	0.5989977558107397	0.03369430236847632	0.5468526876540544	7	8.333333333333334	0.39318158194442343	0.9636798003763072	0.3352064845702222	0.9508958580026544	30S ribosomal protein S14 OS=Escherichia coli (strain K12) OX=83333 GN=rpsN PE=1 SV=2	RS14_ECOLI	30S ribosomal protein S14 (Small ribosomal subunit protein uS14)	rpsN	NA	FUNCTION: Binds 16S rRNA, required for the assembly of 30S particles and may also be responsible for determining the conformation of the 16S rRNA at the A site.	rRNA binding [GO:0019843]; structural constituent of ribosome [GO:0003735]	cytosolic small ribosomal subunit [GO:0022627]; small ribosomal subunit [GO:0015935]	ribosomal small subunit assembly [GO:0000028]; translation [GO:0006412]	6222285; 9278503; 16738553; 10094780; 24524803; 12244297; 12809609; 16272117; 27906160; 27906161; 27934701; 28077875	FALSE	FALSE	FALSE
P77302	0	1	4	3	2	2	1.6823415409808862	0.7705764976184759	-0.7875084531428753	1.920925850698102	0.8816912089234262	-0.7046860793419101	1.6666666666666667	2.3333333333333335	0.6993103267598727	0.9615246724742857	0.3362884261362499	0.9508958580026544	Diguanylate cyclase DgcM OS=Escherichia coli (strain K12) OX=83333 GN=dgcM PE=1 SV=2	DGCM_ECOLI	Diguanylate cyclase DgcM (DGC) (EC 2.7.7.65)	dgcM	ydaM	FUNCTION: Part of a signaling cascade that regulates curli biosynthesis. The cascade is composed of two cyclic-di-GMP (c-di-GMP) control modules, in which c-di-GMP controlled by the DgcE/PdeH pair (module I) regulates the activity of the DgcM/PdeR pair (module II), which in turn regulates activity of the transcription factor MlrA and expression of the master biofilm regulator csgD (PubMed:2370879…	diguanylate cyclase activity [GO:0052621]; GTP binding [GO:0005525]; identical protein binding [GO:0042802]; metal ion binding [GO:0046872]	plasma membrane [GO:0005886]	cell adhesion involved in single-species biofilm formation [GO:0043709]; negative regulation of bacterial-type flagellum-dependent cell motility [GO:1902201]; positive regulation of DNA-binding transcription factor activity [GO:0051091]; positive regulation of single-species biofilm formation on inanimate substrate [GO:1900233]	9097039; 9278503; 16738553; 17010156; 19332833; 23708798; 26148715	FALSE	FALSE	FALSE
P0A6W9	15	22	20	26	18	20	1.5326633754062449	0.056639390203266866	0.07515789125227422	0.6758133528615705	0.021094265588842923	0.03227951482429609	19	21.333333333333332	0.2430623777582365	0.9609768082946935	0.336563828883636	0.9508958580026544	Glutamate--cysteine ligase OS=Escherichia coli (strain K12) OX=83333 GN=gshA PE=1 SV=1	GSH1_ECOLI	Glutamate--cysteine ligase (EC 6.3.2.2) (Gamma-ECS) (GCS) (Gamma-glutamylcysteine synthetase)	gshA	gsh-I	NA	ATP binding [GO:0005524]; glutamate-cysteine ligase activity [GO:0004357]; metal ion binding [GO:0046872]	cytosol [GO:0005829]	cellular response to arsenic-containing substance [GO:0071243]; cellular response to mercury ion [GO:0071288]; glutathione biosynthetic process [GO:0006750]; hyperosmotic response [GO:0006972]	2872655; 9205837; 9278503; 16738553	FALSE	FALSE	FALSE
P39337	1	1	0	2	0	4	0.5271101857045946	-0.896443384590922	2.023984287578052	0.505888351419258	-0.70327129179773	2.3542076097116587	0.6666666666666666	2	0.7189415564443956	0.9553132514710745	0.33941930814839244	0.9508958580026544	Uncharacterized N-acetyltransferase YjgM OS=Escherichia coli (strain K12) OX=83333 GN=yjgM PE=3 SV=2	YJGM_ECOLI	Uncharacterized N-acetyltransferase YjgM (EC 2.3.1.-)	yjgM	NA	NA	N-acetyltransferase activity [GO:0008080]	NA	NA	7610040; 9278503; 16397293; 16738553	FALSE	FALSE	FALSE
P0AG24	0	2	0	0	2	2	0	0.2191093228096036	1.431142494464723	0	0.29672870820227004	1.6172420155454523	0.6666666666666666	1.3333333333333333	0.6379902412492408	0.9527733309340017	0.3407049294676164	0.9508958580026544	Bifunctional (p)ppGpp synthase/hydrolase SpoT OS=Escherichia coli (strain K12) OX=83333 GN=spoT PE=1 SV=1	SPOT_ECOLI	Bifunctional (p)ppGpp synthase/hydrolase SpoT [Includes: GTP pyrophosphokinase (EC 2.7.6.5) ((p)ppGpp synthase) (ATP:GTP 3'-pyrophosphotransferase) (Stringent response-like protein) (ppGpp synthase II); Guanosine-3',5'-bis(diphosphate) 3'-pyrophosphohydrolase (EC 3.1.7.2) (Penta-phosphate guanosine-3'-pyrophosphohydrolase) ((ppGpp)ase)]	spoT	NA	FUNCTION: In eubacteria ppGpp (guanosine 3'-diphosphate 5'-diphosphate) is a mediator of the stringent response which coordinates a variety of cellular activities in response to changes in nutritional abundance. This enzyme catalyzes both the synthesis and degradation of ppGpp. The second messengers ppGpp and c-di-GMP together control biofilm formation in response to translational stress; ppGpp r…	GTP diphosphokinase activity [GO:0008728]; guanosine-3',5'-bis(diphosphate) 3'-diphosphatase activity [GO:0008893]; kinase activity [GO:0016301]	cytosol [GO:0005829]	guanosine tetraphosphate biosynthetic process [GO:0015970]; guanosine tetraphosphate metabolic process [GO:0015969]; nucleobase-containing small molecule interconversion [GO:0015949]; response to starvation [GO:0042594]	2549050; 7686882; 9278503; 16738553; 2005134; 12596879; 14622409; 15292126; 17616600; 19460094; 21488981; 26051177	FALSE	FALSE	FALSE
P0A8F8	1	3	4	3	4	4	0.9421518711616854	0.6701208011960669	0.03360015898574445	0.920925850698102	0.6186568030896326	0.03227951482429609	2.6666666666666665	3.6666666666666665	0.5239540562040103	0.9502451222280595	0.3419877160749832	0.9508958580026544	UvrABC system protein B OS=Escherichia coli (strain K12) OX=83333 GN=uvrB PE=1 SV=2	UVRB_ECOLI	UvrABC system protein B (Protein UvrB) (Excinuclease ABC subunit B)	uvrB	NA	FUNCTION: The UvrABC repair system catalyzes the recognition and processing of DNA lesions. A damage recognition complex composed of 2 UvrA and 2 UvrB subunits scans DNA for abnormalities. Upon binding of the UvrA(2)B(2) complex to a putative damaged site, the DNA wraps around one UvrB monomer. DNA wrap is dependent on ATP binding by UvrB and probably causes local melting of the DNA helix, facili…	ATP binding [GO:0005524]; DNA binding [GO:0003677]; excinuclease ABC activity [GO:0009381]; identical protein binding [GO:0042802]	cytoplasm [GO:0005737]; excinuclease repair complex [GO:0009380]	nucleotide-excision repair [GO:0006289]; response to radiation [GO:0009314]; SOS response [GO:0009432]	3515321; 3008099; 9278503; 16738553; 8905232; 9298644; 12145219; 20005847; 10631326; 10371161; 11689453	FALSE	FALSE	FALSE
P00370	33	37	39	36	39	41	0.11919871218692525	1.1868597332935564	0.330148267613586	0.042916375076712386	0.3707292896460469	0.1026688427156941	36.333333333333336	38.666666666666664	0.1721048358128178	0.9446643862547328	0.3448302444285211	0.9508958580026544	NADP-specific glutamate dehydrogenase OS=Escherichia coli (strain K12) OX=83333 GN=gdhA PE=1 SV=1	DHE4_ECOLI	NADP-specific glutamate dehydrogenase (NADP-GDH) (EC 1.4.1.4)	gdhA	NA	FUNCTION: Catalyzes the reversible oxidative deamination of glutamate to alpha-ketoglutarate and ammonia. {ECO:0000269|PubMed:235298, ECO:0000269|PubMed:241744}.	glutamate dehydrogenase (NADP+) activity [GO:0004354]; identical protein binding [GO:0042802]	cytoplasm [GO:0005737]; cytosol [GO:0005829]	glutamate biosynthetic process [GO:0006537]	6308576; 6373501; 9097039; 9278503; 16738553; 9298646; 235298; 241744; 3149742; 8355660; 9298644; 22393408	FALSE	FALSE	FALSE
P10902	19	26	30	31	32	19	1.492459532907138	1.6279456091619913	-1.4891685821505145	0.5989977558107397	0.5862353253972551	-0.5999887006752167	25	27.333333333333332	0.19508146017759267	0.9417948669809714	0.3462976736788695	0.9508958580026544	L-aspartate oxidase OS=Escherichia coli (strain K12) OX=83333 GN=nadB PE=1 SV=4	NADB_ECOLI	L-aspartate oxidase (LASPO) (EC 1.4.3.16) (Quinolinate synthase B)	nadB	nicB	FUNCTION: Catalyzes the oxidation of L-aspartate to iminoaspartate.	flavin adenine dinucleotide binding [GO:0050660]; L-aspartate:fumarate oxidoreductase activity [GO:0044318]; L-aspartate oxidase activity [GO:0008734]	cytosol [GO:0005829]	'de novo' NAD biosynthetic process from aspartate [GO:0034628]	2841129; 9278503; 16738553; 2187483; 10425677	FALSE	FALSE	FALSE
P0ABA0	15	7	6	10	6	19	-1.1465480615198889	0.11599472902280694	2.660284805280817	-0.6196425306646008	0.10408363025987409	1.5468526876540545	9.333333333333334	11.666666666666666	0.3437645957497759	0.9409259045184948	0.346742831504643	0.9508958580026544	ATP synthase subunit b OS=Escherichia coli (strain K12) OX=83333 GN=atpF PE=1 SV=1	ATPF_ECOLI	ATP synthase subunit b (ATP synthase F(0) sector subunit b) (ATPase subunit I) (F-type ATPase subunit b) (F-ATPase subunit b)	atpF	papF uncF	FUNCTION: F(1)F(0) ATP synthase produces ATP from ADP in the presence of a proton or sodium gradient. F-type ATPases consist of two structural domains, F(1) containing the extramembraneous catalytic core and F(0) containing the membrane proton channel, linked together by a central stalk and a peripheral stalk. During catalysis, ATP synthesis in the catalytic domain of F(1) is coupled via a rotary…	proton-transporting ATPase activity, rotational mechanism [GO:0046961]; proton-transporting ATP synthase activity, rotational mechanism [GO:0046933]	integral component of membrane [GO:0016021]; plasma membrane [GO:0005886]; proton-transporting ATP synthase complex, coupling factor F(o) [GO:0045263]	NA	6395859; 6272190; 6277311; 6278247; 6301339; 2861200; 7686882; 9278503; 16738553; 6458296; 1682301; 16079137; 10336456	FALSE	FALSE	FALSE
P25906	1	0	1	1	0	5	-0.04123708488750165	0	1.6623108182706532	-0.079074149301898	0	1.6172420155454523	0.6666666666666666	2	0.5127226220811848	0.9359273563449942	0.34931059107890927	0.9508958580026544	Pyridoxine 4-dehydrogenase OS=Escherichia coli (strain K12) OX=83333 GN=pdxI PE=1 SV=1	PDXI_ECOLI	Pyridoxine 4-dehydrogenase (EC 1.1.1.65)	pdxI	ydbC	FUNCTION: Catalyzes the NAD(P)H-dependent reduction of pyridoxal to pyridoxine in vitro. Is not able to reduce 4-pyridoxate, and to oxidize pyridoxine or pyridoxamine (PubMed:27941785). Has Kemp eliminase activity towards the non-physiological substrate 5-nitrobenzisoxazole, producing 4-nitro-2-cyanophenol; this activity is not considered to be physiologically relevant (PubMed:21332126). {ECO:000…	D-threo-aldose 1-dehydrogenase activity [GO:0047834]; pyridoxine:NADP 4-dehydrogenase activity [GO:0050236]	cytosol [GO:0005829]	NA	1665988; 9097039; 9278503; 16738553; 9748275; 21332126; 27941785	FALSE	FALSE	FALSE
P0AGD3	13	17	19	20	17	18	1.0519607946497915	0.6390289834858707	-0.09219325193611919	0.505888351419258	0.2967287082022703	-0.04172106661948066	16.333333333333332	18.333333333333332	0.25363199766734923	0.9230656047807447	0.3559730176488299	0.9508958580026544	Superoxide dismutase [Fe] OS=Escherichia coli (strain K12) OX=83333 GN=sodB PE=1 SV=2	SODF_ECOLI	Superoxide dismutase [Fe] (EC 1.15.1.1)	sodB	NA	FUNCTION: Destroys superoxide anion radicals which are normally produced within the cells and which are toxic to biological systems.	iron ion binding [GO:0005506]; oxidoreductase activity [GO:0016491]; superoxide dismutase activity [GO:0004784]	cytoplasm [GO:0005737]; cytosol [GO:0005829]; membrane [GO:0016020]	removal of superoxide radicals [GO:0019430]; response to superoxide [GO:0000303]; superoxide metabolic process [GO:0006801]	2447093; 9097039; 9278503; 16738553; 3305077; 4590170; 9298646; 9600841; 9125513; 9298644; 18723842; 6346322	FALSE	FALSE	FALSE
P76658	19	18	26	26	18	26	0.8487832692282429	0.6575705696433555	0.08570415612546621	0.3538852579742082	0.2967287082022703	0.032279514824296404	21	23.333333333333332	0.22763116033359165	0.9191751119770512	0.3580039866686763	0.9508958580026544	Bifunctional protein HldE OS=Escherichia coli (strain K12) OX=83333 GN=hldE PE=1 SV=1	HLDE_ECOLI	Bifunctional protein HldE [Includes: D-beta-D-heptose 7-phosphate kinase (EC 2.7.1.167) (D-beta-D-heptose 7-phosphotransferase) (D-glycero-beta-D-manno-heptose-7-phosphate kinase); D-beta-D-heptose 1-phosphate adenylyltransferase (EC 2.7.7.70) (D-glycero-beta-D-manno-heptose 1-phosphate adenylyltransferase)]	hldE	rfaE waaE yqiF	FUNCTION: Catalyzes the phosphorylation of D-glycero-D-manno-heptose 7-phosphate at the C-1 position to selectively form D-glycero-beta-D-manno-heptose-1,7-bisphosphate. {ECO:0000269|PubMed:11751812}.; FUNCTION: Catalyzes the ADP transfer from ATP to D-glycero-beta-D-manno-heptose 1-phosphate, yielding ADP-D-glycero-beta-D-manno-heptose. {ECO:0000269|PubMed:11751812}.	ATP binding [GO:0005524]; heptose-1-phosphate adenylyltransferase activity [GO:0033786]; heptose 7-phosphate kinase activity [GO:0033785]; phosphotransferase activity, alcohol group as acceptor [GO:0016773]	cytosol [GO:0005829]	ADP-L-glycero-beta-D-manno-heptose biosynthetic process [GO:0097171]; lipopolysaccharide core region biosynthetic process [GO:0009244]	9278503; 16738553; 10629197; 11751812; 16030223; 18723842	FALSE	FALSE	FALSE
P0ACU7	4	4	3	5	4	6	0.24602555009642818	0.3098816644514662	1.0358052562373905	0.18396025653189582	0.29672870820227004	0.8396344368819004	3.6666666666666665	5	0.44010780053868875	0.9189756234803685	0.35810832256377617	0.9508958580026544	HTH-type transcriptional regulator YjdC OS=Escherichia coli (strain K12) OX=83333 GN=yjdC PE=4 SV=1	YJDC_ECOLI	HTH-type transcriptional regulator YjdC	yjdC	cutA3	NA	DNA-binding transcription factor activity [GO:0003700]; transcription cis-regulatory region binding [GO:0000976]	NA	regulation of transcription, DNA-templated [GO:0006355]	7623666; 7623667; 7610040; 9278503; 16738553; 1370290	FALSE	FALSE	FALSE
P0ABB4	91	85	88	86	81	103	-0.7654767515956318	1.1012394539964936	1.2521543083400557	-0.15969260951018255	0.22801595811825595	0.2569858019989908	88	90	0.10843638353568806	0.9167843136020546	0.3592556741070137	0.9508958580026544	ATP synthase subunit beta OS=Escherichia coli (strain K12) OX=83333 GN=atpD PE=1 SV=2	ATPB_ECOLI	ATP synthase subunit beta (EC 7.1.2.2) (ATP synthase F1 sector subunit beta) (F-ATPase subunit beta)	atpD	papB uncD	FUNCTION: Produces ATP from ADP in the presence of a proton gradient across the membrane. The catalytic sites are hosted primarily by the beta subunits.	ATP binding [GO:0005524]; proton-transporting ATPase activity, rotational mechanism [GO:0046961]; proton-transporting ATP synthase activity, rotational mechanism [GO:0046933]	membrane [GO:0016020]; plasma membrane [GO:0005886]; proton-transporting ATP synthase complex, catalytic core F(1) [GO:0045261]	NA	6395859; 6272217; 6301339; 6285901; 7686882; 9278503; 16738553; 6277310; 2889623; 9298646; 1832155; 9298644; 10570135	FALSE	FALSE	FALSE
P0A9E0	11	21	14	17	20	14	0.9804011596179054	0.5446090941744	0.0628735525548802	0.5058883514192583	0.22961451234373312	0.032279514824296404	15.333333333333334	17	0.2559274595290959	0.9167651430363952	0.35926572183723393	0.9508958580026544	Arabinose operon regulatory protein OS=Escherichia coli (strain K12) OX=83333 GN=araC PE=1 SV=1	ARAC_ECOLI	Arabinose operon regulatory protein (HTH-type transcriptional regulator AraC)	araC	NA	FUNCTION: Transcription factor that regulates the expression of several genes involved in the transport and metabolism of L-arabinose (PubMed:4362626, PubMed:328165, PubMed:6251457, PubMed:2962192, PubMed:6319708, PubMed:2231717, PubMed:1447222). Functions both as a positive and a negative regulator (PubMed:328165, PubMed:6251457). In the presence of arabinose, activates the expression of the ara…	DNA-binding transcription repressor activity [GO:0001217]; identical protein binding [GO:0042802]; transcription cis-regulatory region binding [GO:0000976]	cytosol [GO:0005829]; protein-DNA complex [GO:0032993]	arabinose catabolic process [GO:0019568]	7019009; 7008027; 6283093; 1630901; 9278503; 16738553; 6160371; 4943786; 4362626; 328165; 6251457; 6319708; 6377308; 2962192; 3279415; 2531226; 2231717; 1447222; 9298644; 26800223; 9367758; 9103202; 17173282; 19422057	FALSE	FALSE	FALSE
P09980	0	1	0	0	1	2	0	0.15493011622750288	1.431142494464723	0	0.29672870820227004	1.6172420155454523	0.3333333333333333	1	0.6379902412492408	0.9157194487374493	0.35981406155200507	0.9508958580026544	ATP-dependent DNA helicase Rep OS=Escherichia coli (strain K12) OX=83333 GN=rep PE=1 SV=3	REP_ECOLI	ATP-dependent DNA helicase Rep (EC 3.6.4.12)	rep	NA	FUNCTION: Rep helicase is a single-stranded DNA-dependent ATPase involved in DNA replication; it can initiate unwinding at a nick in the DNA. It binds to the single-stranded DNA and acts in a progressive fashion along the DNA in the 3' to 5' direction. {ECO:0000255|HAMAP-Rule:MF_01920, ECO:0000269|PubMed:221901}.	3'-5' DNA helicase activity [GO:0043138]; 3'-5' exonuclease activity [GO:0008408]; ATP binding [GO:0005524]; ATP hydrolysis activity [GO:0140603]; DNA helicase activity [GO:0003678]; single-stranded DNA binding [GO:0003697]	cytosol [GO:0005829]	bacterial-type DNA replication [GO:0044787]; DNA unwinding involved in DNA replication [GO:0006268]; recombinational repair [GO:0000725]; response to radiation [GO:0009314]	3029683; 1379743; 9278503; 16397293; 16738553; 2999067; 221901; 1658335; 11428893; 9288744	FALSE	FALSE	FALSE
P36548	0	0	0	0	2	0	0	1.5776372377239198	0	0	1.8816912089234263	0	0	0.6666666666666666	0.6272304029744754	0.9108492838834827	0.3623747908602552	0.9508958580026544	N-acetylmuramoyl-L-alanine amidase AmiA OS=Escherichia coli (strain K12) OX=83333 GN=amiA PE=1 SV=1	AMIA_ECOLI	N-acetylmuramoyl-L-alanine amidase AmiA (EC 3.5.1.28)	amiA	yfeE	FUNCTION: Cell-wall hydrolase involved in septum cleavage during cell division. Can also act as powerful autolysin in the presence of murein synthesis inhibitors. {ECO:0000269|PubMed:11454209, ECO:0000269|PubMed:18390656}.	N-acetylmuramoyl-L-alanine amidase activity [GO:0008745]; zinc ion binding [GO:0008270]	outer membrane-bounded periplasmic space [GO:0030288]; periplasmic space [GO:0042597]	cell wall organization [GO:0071555]; peptidoglycan catabolic process [GO:0009253]	8300522; 9205837; 9278503; 16738553; 1903834; 11454209; 12787347; 17218314; 18390656	FALSE	FALSE	FALSE
P76387	0	0	0	0	2	0	0	1.5776372377239198	0	0	1.8816912089234263	0	0	0.6666666666666666	0.6272304029744754	0.9108492838834827	0.3623747908602552	0.9508958580026544	Tyrosine-protein kinase wzc OS=Escherichia coli (strain K12) OX=83333 GN=wzc PE=1 SV=2	WZC_ECOLI	Tyrosine-protein kinase wzc (EC 2.7.10.-)	wzc	NA	FUNCTION: Required for the extracellular polysaccharide colanic acid synthesis. The autophosphorylated form is inactive. Probably involved in the export of colanic acid from the cell to medium. Phosphorylates udg. {ECO:0000269|PubMed:12851388}.	ATP binding [GO:0005524]; identical protein binding [GO:0042802]; protein tyrosine kinase activity [GO:0004713]; transmembrane receptor protein tyrosine kinase activity [GO:0004714]	integral component of plasma membrane [GO:0005887]; plasma membrane [GO:0005886]	colanic acid biosynthetic process [GO:0009242]; extracellular polysaccharide biosynthetic process [GO:0045226]; lipopolysaccharide biosynthetic process [GO:0009103]; peptidyl-tyrosine autophosphorylation [GO:0038083]	8759852; 9097040; 9278503; 16738553; 10348860; 11090276; 11751920; 12851388; 15919996	FALSE	FALSE	FALSE
P0A6E9	0	0	0	0	2	0	0	1.5776372377239198	0	0	1.8816912089234263	0	0	0.6666666666666666	0.6272304029744754	0.9108492838834827	0.3623747908602552	0.9508958580026544	ATP-dependent dethiobiotin synthetase BioD 2 OS=Escherichia coli (strain K12) OX=83333 GN=bioD2 PE=3 SV=1	BIOD2_ECOLI	ATP-dependent dethiobiotin synthetase BioD 2 (EC 6.3.3.3) (DTB synthetase 2) (DTBS 2) (Dethiobiotin synthase 2)	bioD2	ynfK	FUNCTION: Catalyzes a mechanistically unusual reaction, the ATP-dependent insertion of CO2 between the N7 and N8 nitrogen atoms of 7,8-diaminopelargonic acid (DAPA, also called 7,8-diammoniononanoate) to form a ureido ring. {ECO:0000255|HAMAP-Rule:MF_00336}.	ATP binding [GO:0005524]; dethiobiotin synthase activity [GO:0004141]; magnesium ion binding [GO:0000287]	cytosol [GO:0005829]	biotin biosynthetic process [GO:0009102]	9097039; 9278503; 16738553	FALSE	FALSE	FALSE
P35340	38	42	50	46	39	52	0.6065910079369266	0.6512272153754768	0.31835622235321687	0.19011248351349108	0.19239204838753451	0.08777462741599966	43.333333333333336	45.666666666666664	0.15675971977234177	0.910004740494855	0.3628200097653729	0.9508958580026544	Alkyl hydroperoxide reductase subunit F OS=Escherichia coli (strain K12) OX=83333 GN=ahpF PE=1 SV=2	AHPF_ECOLI	Alkyl hydroperoxide reductase subunit F (EC 1.8.1.-) (Alkyl hydroperoxide reductase F52A protein)	ahpF	NA	FUNCTION: Serves to protect the cell against DNA damage by alkyl hydroperoxides. It can use either NADH or NADPH as electron donor for direct reduction of redox dyes or of alkyl hydroperoxides when combined with the AhpC protein.	alkyl hydroperoxide reductase activity [GO:0008785]; FAD binding [GO:0071949]; NAD binding [GO:0051287]	alkyl hydroperoxide reductase complex [GO:0009321]; cytosol [GO:0005829]	response to reactive oxygen species [GO:0000302]	8905232; 9278503; 16738553; 1592833; 18723842	FALSE	FALSE	FALSE
P0A7D1	5	5	7	10	5	7	1.1788177082500015	0.3464662216855943	0.04445167661444604	0.7953949686142431	0.29672870820227004	0.03227951482429609	5.666666666666667	7.333333333333333	0.37480106388026974	0.9062872749982072	0.3647838190089278	0.9508958580026544	Peptidyl-tRNA hydrolase OS=Escherichia coli (strain K12) OX=83333 GN=pth PE=1 SV=1	PTH_ECOLI	Peptidyl-tRNA hydrolase (PTH) (EC 3.1.1.29)	pth	NA	FUNCTION: The natural substrate for this enzyme may be peptidyl-tRNAs which drop off the ribosome during protein synthesis. Involved in lambda inhibition of host protein synthesis. PTH activity may, directly or indirectly, be the target for lambda bar RNA leading to rap cell death.	aminoacyl-tRNA hydrolase activity [GO:0004045]	cytoplasm [GO:0005737]	protein quality control for misfolded or incompletely synthesized proteins [GO:0006515]; translation [GO:0006412]	1833189; 8905232; 9278503; 16738553; 9144799; 9303320	FALSE	FALSE	FALSE
P77804	2	1	1	1	4	2	-0.6281211695716974	1.5947196528437937	0.5979841827318287	-0.6640366500230541	1.6186568030896324	0.6172420155454523	1.3333333333333333	2.3333333333333335	0.5239540562040103	0.9033122233867885	0.3663602109823845	0.9508958580026544	Protein YdgA OS=Escherichia coli (strain K12) OX=83333 GN=ydgA PE=1 SV=1	YDGA_ECOLI	Protein YdgA	ydgA	NA	NA	identical protein binding [GO:0042802]	plasma membrane [GO:0005886]	NA	9097039; 9278503; 16738553; 16079137	FALSE	FALSE	FALSE
P0AG14	8	4	7	9	5	10	0.12243981320974476	0.6640452731608071	0.776775062502595	0.07292894414315192	0.5597631140360639	0.49171113346159334	6.333333333333333	8	0.37480106388026974	0.9025486677653258	0.3667654807429057	0.9508958580026544	Probable protease SohB OS=Escherichia coli (strain K12) OX=83333 GN=sohB PE=1 SV=1	SOHB_ECOLI	Probable protease SohB (EC 3.4.21.-)	sohB	NA	FUNCTION: Multicopy suppressor of the HtrA (DegP) null phenotype. It is possibly a protease, not essential for bacterial viability.	serine-type endopeptidase activity [GO:0004252]	integral component of membrane [GO:0016021]; plasma membrane [GO:0005886]	proteolysis [GO:0006508]	1885549; 9097039; 9278503; 16738553; 3029379; 15919996	FALSE	FALSE	FALSE
P0AC75	1	0	0	5	0	0	1.5623724708810716	0	0	1.505888351419258	0	0	0.3333333333333333	1.6666666666666667	0.5019627838064193	0.9020361666376474	0.36703765588221654	0.9508958580026544	3-deoxy-D-manno-octulosonic acid transferase OS=Escherichia coli (strain K12) OX=83333 GN=waaA PE=1 SV=1	KDTA_ECOLI	3-deoxy-D-manno-octulosonic acid transferase (Kdo transferase) (EC 2.4.99.12) (EC 2.4.99.13) (Bifunctional Kdo transferase) (Kdo-lipid IV(A) 3-deoxy-D-manno-octulosonic acid transferase) (Lipid IV(A) 3-deoxy-D-manno-octulosonic acid transferase)	waaA	kdtA	FUNCTION: Involved in lipopolysaccharide (LPS) biosynthesis. Catalyzes the transfer of two 3-deoxy-D-manno-octulosonate (Kdo) residues from CMP-Kdo to lipid IV(A), the tetraacyldisaccharide-1,4'-bisphosphate precursor of lipid A. {ECO:0000269|PubMed:10951204, ECO:0000269|PubMed:1577828}.	Kdo transferase activity [GO:0043842]; transferase activity [GO:0016740]	integral component of membrane [GO:0016021]; membrane [GO:0016020]; plasma membrane [GO:0005886]	Kdo2-lipid A biosynthetic process [GO:0036104]; lipid A biosynthetic process [GO:0009245]; lipopolysaccharide core region biosynthetic process [GO:0009244]	2033061; 8041620; 9278503; 16738553; 1447141; 1577828; 7499229; 10951204; 18776015; 20394418	FALSE	FALSE	FALSE
P07913	8	11	15	15	13	11	1.3207338260078914	0.9476341717109307	-0.7241522741600184	0.7510008492557896	0.5191211295387181	-0.38275798445454773	11.333333333333334	13	0.29578799811332	0.8915533636835281	0.3726323766116014	0.9508958580026544	L-threonine 3-dehydrogenase OS=Escherichia coli (strain K12) OX=83333 GN=tdh PE=1 SV=1	TDH_ECOLI	L-threonine 3-dehydrogenase (TDH) (EC 1.1.1.103) (L-threonine dehydrogenase)	tdh	NA	FUNCTION: Catalyzes the NAD(+)-dependent oxidation of L-threonine to 2-amino-3-ketobutyrate. To a lesser extent, also catalyzes the oxidation of D-allo-threonine and L-threonine amide, but not that of D-threonine and L-allothreonine. Cannot utilize NADP(+) instead of NAD(+). {ECO:0000269|PubMed:6780553}.	cadmium ion binding [GO:0046870]; ferrous iron binding [GO:0008198]; L-threonine 3-dehydrogenase activity [GO:0008743]; manganese ion binding [GO:0030145]; oxidoreductase activity [GO:0016491]; zinc ion binding [GO:0008270]	cytoplasm [GO:0005737]; cytosol [GO:0005829]	L-serine biosynthetic process [GO:0006564]; L-threonine catabolic process to glycine [GO:0019518]; threonine catabolic process [GO:0006567]	2647748; 8041620; 9278503; 16738553; 2007567; 6780553; 9298644; 9784233	FALSE	FALSE	FALSE
P0AC02	28	23	21	44	15	24	1.6403681954969207	-0.630502559184081	0.5271811209400913	0.5547979519002045	-0.2882337925188861	0.21670408596172386	24	27.666666666666668	0.16108941511434743	0.8874143590570212	0.37485585555084505	0.9508958580026544	Outer membrane protein assembly factor BamD OS=Escherichia coli (strain K12) OX=83333 GN=bamD PE=1 SV=1	BAMD_ECOLI	Outer membrane protein assembly factor BamD	bamD	yfiO	FUNCTION: Part of the outer membrane protein assembly complex (Bam), which is involved in assembly and insertion of beta-barrel proteins into the outer membrane. Constitutes, with BamA, the core component of the assembly machinery. Probably involved in transient protein interactions. Efficient substrate folding and insertion into the outer membrane requires all 5 subunits (PubMed:20378773, PubMed…	NA	Bam protein complex [GO:1990063]; cell outer membrane [GO:0009279]	Gram-negative-bacterium-type cell outer membrane assembly [GO:0043165]; protein insertion into membrane [GO:0051205]	9205837; 9278503; 16738553; 15851030; 16079137; 16824102; 20378773; 21823654; 21139201; 21586578; 21937441; 22281737; 27686148; 26900875; 26901871; 26744406	FALSE	FALSE	FALSE
P21169	1	1	2	2	1	4	0.5271101857045946	0.15493011622750288	0.8457043944661436	0.505888351419258	0.29672870820227004	0.7692451089905022	1.3333333333333333	2.3333333333333335	0.5239540562040101	0.8820438117185476	0.37775311547776436	0.9508958580026544	Constitutive ornithine decarboxylase OS=Escherichia coli (strain K12) OX=83333 GN=speC PE=1 SV=2	DCOR_ECOLI	Constitutive ornithine decarboxylase (EC 4.1.1.17)	speC	NA	NA	carboxy-lyase activity [GO:0016831]; ornithine decarboxylase activity [GO:0004586]; pyridoxal phosphate binding [GO:0030170]	cytosol [GO:0005829]	putrescine biosynthetic process from ornithine [GO:0033387]; spermidine biosynthetic process [GO:0008295]	9278503; 16738553; 9298644	FALSE	FALSE	FALSE
P0A7F9	3	6	2	4	5	5	0.3010037260669945	0.06002737946183167	1.165487789817864	0.2428539455854642	0.07433628686582192	1.032279514824296	3.6666666666666665	4.666666666666667	0.4498232490918607	0.8813360951514618	0.37813593503195664	0.9508958580026544	S-adenosylmethionine:tRNA ribosyltransferase-isomerase OS=Escherichia coli (strain K12) OX=83333 GN=queA PE=1 SV=1	QUEA_ECOLI	S-adenosylmethionine:tRNA ribosyltransferase-isomerase (EC 2.4.99.17) (Queuosine biosynthesis protein QueA)	queA	NA	FUNCTION: Transfers and isomerizes the ribose moiety from AdoMet to the 7-aminomethyl group of 7-deazaguanine (preQ1-tRNA) to give epoxyqueuosine (oQ-tRNA).	S-adenosylmethionine:tRNA ribosyltransferase-isomerase activity [GO:0051075]	cytosol [GO:0005829]	queuosine biosynthetic process [GO:0008616]; response to radiation [GO:0009314]; tRNA wobble guanine modification [GO:0002099]	1706703; 9278503; 16738553; 8347586; 7849103; 12731872	FALSE	FALSE	FALSE
P25524	34	38	41	38	39	42	0.22437485985012998	1.0768924664345225	0.21818288072122963	0.07704505261538382	0.3332545842273841	0.06622684674763352	37.666666666666664	39.666666666666664	0.15884216119680047	0.8772549860350787	0.3803481559690212	0.9508958580026544	Cytosine deaminase OS=Escherichia coli (strain K12) OX=83333 GN=codA PE=1 SV=3	CODA_ECOLI	Cytosine deaminase (CD) (CDA) (CDase) (EC 3.5.4.1) (Cytosine aminohydrolase) (Isoguanine deaminase) (EC 3.5.4.-)	codA	NA	FUNCTION: Catalyzes the hydrolytic deamination of cytosine to uracil. Is involved in the pyrimidine salvage pathway, which allows the cell to utilize cytosine for pyrimidine nucleotide synthesis. Is also able to catalyze deamination of isoguanine, a mutagenic oxidation product of adenine in DNA, and of isocytosine. To a lesser extent, also catalyzes the conversion of 5-fluorocytosine (5FC) to 5-f…	5-fluorocytosine deaminase activity [GO:0102480]; cytosine deaminase activity [GO:0004131]; ferrous iron binding [GO:0008198]; hydrolase activity, acting on carbon-nitrogen (but not peptide) bonds, in cyclic amidines [GO:0016814]; identical protein binding [GO:0042802]; isoguanine deaminase activity [GO:0035888]; zinc ion binding [GO:0008270]	cytosol [GO:0005829]	cytosine catabolic process [GO:0006209]	1640834; 8450832; 9278503; 16738553; 8226944; 11679731; 25338741; 11812140; 15381761; 19487291; 21545144; 21604715;	FALSE	FALSE	FALSE
P0A7D4	49	55	58	53	51	64	0.10186260905017884	0.7379457200958618	0.6753334520338915	0.031957163086845944	0.18981350428575813	0.17200427849090932	54	56	0.1312583152878378	0.8747675152246829	0.38170041586140163	0.9508958580026544	Adenylosuccinate synthetase OS=Escherichia coli (strain K12) OX=83333 GN=purA PE=1 SV=2	PURA_ECOLI	Adenylosuccinate synthetase (AMPSase) (AdSS) (EC 6.3.4.4) (IMP--aspartate ligase)	purA	adeK	FUNCTION: Plays an important role in the de novo pathway of purine nucleotide biosynthesis. Catalyzes the first committed step in the biosynthesis of AMP from IMP. {ECO:0000255|HAMAP-Rule:MF_00011}.	adenylosuccinate synthase activity [GO:0004019]; GTP binding [GO:0005525]; magnesium ion binding [GO:0000287]	cytoplasm [GO:0005737]; cytosol [GO:0005829]; membrane [GO:0016020]	'de novo' AMP biosynthetic process [GO:0044208]; adenosine biosynthetic process [GO:0046086]; cellular response to DNA damage stimulus [GO:0006974]; IMP metabolic process [GO:0046040]; nucleobase-containing small molecule interconversion [GO:0015949]; purine nucleotide biosynthetic process [GO:0006164]	3058695; 7610040; 9278503; 16738553; 2061308; 9298646; 2108156; 1733940; 7490761; 8961938; 8663109; 9000627; 8790347; 9182542; 10556888; 10346917; 10364182; 11741996; 16981730	FALSE	FALSE	FALSE
P0A6T5	23	23	23	23	26	26	-0.197866755971138	1.1986598653467364	0.5120182909751247	-0.07907414930189817	0.46665370964458247	0.20220451626660846	23	25	0.19659469220309758	0.8734220692256248	0.382433066237587	0.9508958580026544	GTP cyclohydrolase 1 OS=Escherichia coli (strain K12) OX=83333 GN=folE PE=1 SV=2	GCH1_ECOLI	GTP cyclohydrolase 1 (EC 3.5.4.16) (GTP cyclohydrolase I) (GTP-CH-I)	folE	NA	NA	GTP binding [GO:0005525]; GTP cyclohydrolase I activity [GO:0003934]; identical protein binding [GO:0042802]; zinc ion binding [GO:0008270]	cytoplasm [GO:0005737]; cytosol [GO:0005829]; protein-containing complex [GO:0032991]	7,8-dihydroneopterin 3'-triphosphate biosynthetic process [GO:0035998]; one-carbon metabolic process [GO:0006730]; queuosine biosynthetic process [GO:0008616]; tetrahydrobiopterin biosynthetic process [GO:0006729]; tetrahydrofolate biosynthetic process [GO:0046654]	1665332; 8304099; 9278503; 16738553; 1459137; 9298646; 12297008; 7663943; 12559918; 11087827	FALSE	FALSE	FALSE
P04335	7	4	5	6	7	7	-0.3826573896854134	1.2734419745476893	0.6186182655939835	-0.27171922724429387	0.974800613314908	0.44731701410314	5.333333333333333	6.666666666666667	0.38346613339125135	0.8714541420265098	0.38350623452584964	0.9508958580026544	Esterase FrsA OS=Escherichia coli (strain K12) OX=83333 GN=frsA PE=1 SV=2	FRSA_ECOLI	Esterase FrsA (EC 3.1.1.1) (Fermentation/respiration switch protein)	frsA	yafA	FUNCTION: Catalyzes the hydrolysis of esters (PubMed:15808744). Displays esterase activity toward pNP-butyrate (PubMed:15808744). May stimulate mixed-acid fermentation by acting as a fermentation/respiration switch that down-regulates respiration and up-regulates fermentation rates (PubMed:15169777). {ECO:0000269|PubMed:15169777, ECO:0000269|PubMed:15808744}.	hydrolase activity [GO:0016787]; methyl indole-3-acetate esterase activity [GO:0080030]	NA	regulation of carbohydrate catabolic process [GO:0043470]	6397401; 9278503; 16738553; 15169777; 15808744	FALSE	FALSE	FALSE
P60723	24	36	22	23	31	33	-0.3460145452734046	0.2824186730591576	1.5723595073697432	-0.13796783835546667	0.08727534257332048	0.5961804000176227	27.333333333333332	29	0.18182930141182552	0.8710850909005441	0.38370769404443794	0.9508958580026544	50S ribosomal protein L4 OS=Escherichia coli (strain K12) OX=83333 GN=rplD PE=1 SV=1	RL4_ECOLI	50S ribosomal protein L4 (Large ribosomal subunit protein uL4)	rplD	eryA	FUNCTION: One of the primary rRNA binding proteins, this protein initially binds near the 5'-end of the 23S rRNA (PubMed:3298242). It is important during the early stages of 50S assembly (PubMed:3298242). It makes multiple contacts with different domains of the 23S rRNA in the assembled 50S subunit and ribosome (PubMed:7556101, PubMed:6170935). {ECO:0000269|PubMed:13130133, ECO:0000269|PubMed:244…	endoribonuclease inhibitor activity [GO:0060698]; rRNA binding [GO:0019843]; structural constituent of ribosome [GO:0003735]; translation repressor activity [GO:0030371]	cytosol [GO:0005829]; cytosolic large ribosomal subunit [GO:0022625]; large ribosomal subunit [GO:0015934]; polysomal ribosome [GO:0042788]	DNA-templated transcription, termination [GO:0006353]; negative regulation of endoribonuclease activity [GO:0060702]; negative regulation of transcription, DNA-templated [GO:0045892]; negative regulation of translation [GO:0017148]; response to antibiotic [GO:0046677]; ribosome assembly [GO:0042255]; translation [GO:0006412]	3892488; 9278503; 16738553; 9298646; 7556101; 6170935; 9298644; 24524803; 4589347; 3298242; 2442760; 1692593; 2157208; 7928988; 7766155; 8846294; 10498727; 13130133; 10094780; 12809609; 11511371; 16272117; 25310980; 24844575; 27906160; 27906161; 27934701; 28077875	FALSE	FALSE	FALSE
P0ADN2	12	18	19	18	19	17	0.93652859464883	0.832101733025289	-0.26218688400105533	0.46841364600059543	0.3707292896460469	-0.11972357862075386	16.333333333333332	18	0.23980645234196282	0.8697455277235902	0.38443948586570953	0.9508958580026544	UPF0438 protein YifE OS=Escherichia coli (strain K12) OX=83333 GN=yifE PE=1 SV=2	YIFE_ECOLI	UPF0438 protein YifE	yifE	NA	NA	NA	cytosol [GO:0005829]	chromosome organization [GO:0051276]; chromosome segregation [GO:0007059]	1995430; 1379743; 9278503; 16738553; 9298646; 10493123; 18723842	FALSE	FALSE	FALSE
P0A7T3	7	11	8	9	8	14	0.38365005973340865	-0.21489613775428162	1.3353226070852737	0.2428539455854642	-0.11830879107657359	0.7692451089905024	8.666666666666666	10.333333333333334	0.29793008783313096	0.8683789889371297	0.385186893261716	0.9508958580026544	30S ribosomal protein S16 OS=Escherichia coli (strain K12) OX=83333 GN=rpsP PE=1 SV=1	RS16_ECOLI	30S ribosomal protein S16 (Small ribosomal subunit protein bS16)	rpsP	NA	FUNCTION: In addition to being a ribosomal protein, S16 also has a cation-dependent endonuclease activity. {ECO:0000269|PubMed:8730873}.; FUNCTION: In-frame fusions with the ribosome maturation factor rimM suppress mutations in the latter (probably due to increased rimM expression) and are found in translationally active 70S ribosomes. {ECO:0000269|PubMed:11514519}.	endodeoxyribonuclease activity [GO:0004520]; four-way junction DNA binding [GO:0000400]; structural constituent of ribosome [GO:0003735]	cytosolic small ribosomal subunit [GO:0022627]; small ribosomal subunit [GO:0015935]	ribosomal small subunit assembly [GO:0000028]; translation [GO:0006412]	336510; 6357787; 9205837; 9278503; 16738553; 8730873; 9298646; 9298644; 11514519; 10094780; 24524803; 12244297; 12809609; 16272117; 27906160; 27906161; 27934701; 28077875	FALSE	FALSE	FALSE
P15042	3	5	4	4	4	8	0.3010037260669945	-0.006679415991558798	1.196083153326727	0.2428539455854642	0.03369430236847632	0.8802764213792461	4	5.333333333333333	0.3856082231110622	0.8604871501974661	0.3895205637905786	0.9508958580026544	DNA ligase OS=Escherichia coli (strain K12) OX=83333 GN=ligA PE=1 SV=2	DNLJ_ECOLI	DNA ligase (EC 6.5.1.2) (Polydeoxyribonucleotide synthase [NAD(+)])	ligA	dnaL lig lop pdeC	FUNCTION: DNA ligase that catalyzes the formation of phosphodiester linkages between 5'-phosphoryl and 3'-hydroxyl groups in double-stranded DNA using NAD as a coenzyme and as the energy source for the reaction. It is essential for DNA replication and repair of damaged DNA.	DNA binding [GO:0003677]; DNA ligase (NAD+) activity [GO:0003911]; metal ion binding [GO:0046872]; NAD+ binding [GO:0070403]	cytosol [GO:0005829]	base-excision repair, DNA ligation [GO:0006288]; DNA ligation [GO:0006266]; DNA replication [GO:0006260]	3018436; 9205837; 9278503; 16738553; 9008158; 11781321; 15671015; 18515356; 17466627	FALSE	FALSE	FALSE
P39160	0	1	0	2	0	1	1.3736102407728965	-0.896443384590922	1.0119597726435825	1.505888351419258	-0.70327129179773	1.032279514824296	0.3333333333333333	1	0.6116321914819414	0.8597476600098753	0.3899281566078665	0.9508958580026544	D-mannonate oxidoreductase OS=Escherichia coli (strain K12) OX=83333 GN=uxuB PE=3 SV=1	UXUB_ECOLI	D-mannonate oxidoreductase (EC 1.1.1.57) (Fructuronate reductase)	uxuB	NA	NA	fructuronate reductase activity [GO:0008866]; oxidoreductase activity, acting on the CH-OH group of donors, NAD or NADP as acceptor [GO:0016616]	NA	D-glucuronate catabolic process [GO:0042840]; mannitol metabolic process [GO:0019594]	7610040; 9278503; 16738553	FALSE	FALSE	FALSE
P06988	0	2	5	4	2	3	1.9426231350796672	0.2191093228096036	-0.6736168318744389	2.2428539455854644	0.29672870820227004	-0.55268298589686	2.3333333333333335	3	0.6622998892969582	0.8591639572649518	0.3902500654334123	0.9508958580026544	Histidinol dehydrogenase OS=Escherichia coli (strain K12) OX=83333 GN=hisD PE=1 SV=5	HISX_ECOLI	Histidinol dehydrogenase (HDH) (EC 1.1.1.23)	hisD	NA	FUNCTION: Catalyzes the sequential NAD-dependent oxidations of L-histidinol to L-histidinaldehyde and then to L-histidine. {ECO:0000255|HAMAP-Rule:MF_01024}.	histidinol dehydrogenase activity [GO:0004399]; manganese ion binding [GO:0030145]; metal ion binding [GO:0046872]; NAD binding [GO:0051287]; zinc ion binding [GO:0008270]	cytoplasm [GO:0005737]; cytosol [GO:0005829]	histidine biosynthetic process [GO:0000105]	3062174; 3018428; 2194167; 9097040; 9278503; 16738553; 6246067; 9298646; 11842181	FALSE	FALSE	FALSE
P0AAB4	8	4	6	10	4	9	0.3479688713515577	0.3098816644514662	0.8207875824954762	0.21043246789308692	0.29672870820227004	0.5468526876540544	6	7.666666666666667	0.3513379545831371	0.8536921156336807	0.3932756038429988	0.9508958580026544	3-octaprenyl-4-hydroxybenzoate carboxy-lyase OS=Escherichia coli (strain K12) OX=83333 GN=ubiD PE=1 SV=1	UBID_ECOLI	3-octaprenyl-4-hydroxybenzoate carboxy-lyase (EC 4.1.1.98) (Polyprenyl p-hydroxybenzoate decarboxylase)	ubiD	yigC yigY	FUNCTION: Catalyzes the decarboxylation of 3-octaprenyl-4-hydroxy benzoate to 2-octaprenylphenol, an intermediate step in ubiquinone biosynthesis. {ECO:0000255|HAMAP-Rule:MF_01636, ECO:0000269|PubMed:782527}.	3-octaprenyl-4-hydroxybenzoate carboxy-lyase activity [GO:0008694]; carboxy-lyase activity [GO:0016831]; identical protein binding [GO:0042802]; manganese ion binding [GO:0030145]	cytoplasm [GO:0005737]; cytosol [GO:0005829]; plasma membrane [GO:0005886]	protein hexamerization [GO:0034214]; ubiquinone biosynthetic process [GO:0006744]; ubiquinone biosynthetic process from chorismate [GO:0032150]	1584020; 1379743; 9278503; 16738553; 782527; 11029449; 28057757	FALSE	FALSE	FALSE
P02930	60	52	50	89	37	49	2.024348130432533	-0.5666018060690238	0.017696771993696393	0.48204160946489044	-0.18326423291734364	0.0037103626275252124	54	58.333333333333336	0.10082924639169066	0.8518474688558076	0.3942987560493908	0.9508958580026544	Outer membrane protein TolC OS=Escherichia coli (strain K12) OX=83333 GN=tolC PE=1 SV=3	TOLC_ECOLI	Outer membrane protein TolC (Multidrug efflux pump subunit TolC) (Outer membrane factor TolC)	tolC	colE1-i mtcB mukA refI toc weeA	FUNCTION: Outer membrane channel, which is required for the function of several efflux systems such as AcrAB-TolC, AcrEF-TolC, EmrAB-TolC and MacAB-TolC. These systems are involved in export of antibiotics and other toxic compounds from the cell. TolC is also involved in import of colicin E1 into the cells. {ECO:0000269|PubMed:11274125, ECO:0000269|PubMed:15228545, ECO:0000269|PubMed:18955484, EC…	bile acid transmembrane transporter activity [GO:0015125]; efflux transmembrane transporter activity [GO:0015562]; identical protein binding [GO:0042802]; ion channel activity [GO:0005216]; porin activity [GO:0015288]; protein N-terminus binding [GO:0047485]	cell outer membrane [GO:0009279]; efflux pump complex [GO:1990281]; integral component of cell outer membrane [GO:0045203]; integral component of membrane [GO:0016021]; MacAB-TolC complex [GO:1990196]; outer membrane-bounded periplasmic space [GO:0030288]	bile acid and bile salt transport [GO:0015721]; enterobactin transport [GO:0042930]; ion transmembrane transport [GO:0034220]; response to antibiotic [GO:0046677]; response to drug [GO:0042493]; response to organic cyclic compound [GO:0014070]; response to toxic substance [GO:0009636]	6312426; 2216730; 9278503; 16738553; 6303857; 6337123; 9298646; 9629924; 9044294; 11274125; 15228545; 16079137; 18955484; 19342493; 19805313; 21325274; 21778229; 23176499; 10879525; 15342230; 18406332; 21245342	FALSE	FALSE	FALSE
P0A6I0	5	2	10	8	3	10	0.727381295134018	0.6948895469597698	0.053133315828262986	0.5058883514192583	0.711766207481114	0.03227951482429609	5.666666666666667	7	0.4166446912415561	0.8518249877397891	0.394311235356436	0.9508958580026544	Cytidylate kinase OS=Escherichia coli (strain K12) OX=83333 GN=cmk PE=1 SV=1	KCY_ECOLI	Cytidylate kinase (CK) (EC 2.7.4.25) (Cytidine monophosphate kinase) (CMP kinase) (Protein MssA) (p25)	cmk	mssA ycaF ycaG	FUNCTION: ATP, dATP, and GTP are equally effective as phosphate donors. CMP and dCMP are the best phosphate acceptors. {ECO:0000269|PubMed:7836281, ECO:0000269|PubMed:8190075}.	ATP binding [GO:0005524]; CMP kinase activity [GO:0036430]; cytidylate kinase activity [GO:0004127]; dCMP kinase activity [GO:0036431]	cytosol [GO:0005829]	nucleobase-containing small molecule interconversion [GO:0015949]; pyrimidine nucleotide metabolic process [GO:0006220]; response to X-ray [GO:0010165]	6384724; 8905232; 9278503; 16738553; 6281725; 8190075; 7836281; 9126287; 9862805	FALSE	FALSE	FALSE
P69786	25	5	5	19	8	10	-1.0988919981875516	1.2321995526717333	1.3373044059136914	-0.4575857725556278	0.8816912089234265	0.906748632740437	11.666666666666666	12.333333333333334	0.44361802303607856	0.8490582112091953	0.3958489019021137	0.9508958580026544	PTS system glucose-specific EIICB component OS=Escherichia coli (strain K12) OX=83333 GN=ptsG PE=1 SV=1	PTGCB_ECOLI	PTS system glucose-specific EIICB component (EIICB-Glc) (EII-Glc) [Includes: Glucose permease IIC component (PTS system glucose-specific EIIC component); Glucose-specific phosphotransferase enzyme IIB component (EC 2.7.1.199) (PTS system glucose-specific EIIB component)]	ptsG	glcA umg	FUNCTION: The phosphoenolpyruvate-dependent sugar phosphotransferase system (sugar PTS), a major carbohydrate active transport system, catalyzes the phosphorylation of incoming sugar substrates concomitantly with their translocation across the cell membrane. The enzyme II complex composed of PtsG and Crr is involved in glucose transport (PubMed:3129430, PubMed:10562420). Also functions as a chemo…	glucose transmembrane transporter activity [GO:0005355]; kinase activity [GO:0016301]; protein-N(PI)-phosphohistidine-sugar phosphotransferase activity [GO:0008982]; protein-phosphocysteine-glucose phosphotransferase system transporter activity [GO:0090564]; protein-phosphocysteine-sugar phosphotransferase activity [GO:0090563]	cytosol [GO:0005829]; integral component of plasma membrane [GO:0005887]; plasma membrane [GO:0005886]	glucose transmembrane transport [GO:1904659]; phosphoenolpyruvate-dependent sugar phosphotransferase system [GO:0009401]	3023349; 8905232; 9278503; 16738553; 3129430; 8505292; 9298644; 10562420; 15522088; 15919996; 16549791; 26305955; 28351921; 8112346; 8784182; 9200688; 12716891; 18319344	FALSE	FALSE	FALSE
P09831	228	252	232	248	230	222	0.2824863003354052	1.404865753574333	-0.21731372226925608	0.04172399466923881	0.16548417492401757	-0.03100672990967907	237.33333333333334	233.33333333333334	0.0587338132278591	0.8487270264917007	0.39603320387797675	0.9508958580026544	Glutamate synthase [NADPH] large chain OS=Escherichia coli (strain K12) OX=83333 GN=gltB PE=1 SV=3	GLTB_ECOLI	Glutamate synthase [NADPH] large chain (EC 1.4.1.13) (Glutamate synthase subunit alpha) (GLTS alpha chain) (NADPH-GOGAT)	gltB	aspB	FUNCTION: Catalyzes the conversion of L-glutamine and 2-oxoglutarate into two molecules of L-glutamate. {ECO:0000269|PubMed:4565085}.	3 iron, 4 sulfur cluster binding [GO:0051538]; glutamate synthase (NADPH) activity [GO:0004355]; glutamate synthase activity [GO:0015930]; metal ion binding [GO:0046872]; oxidoreductase activity [GO:0016491]	cytosol [GO:0005829]	ammonia assimilation cycle [GO:0019676]; glutamate biosynthetic process [GO:0006537]; L-glutamate biosynthetic process [GO:0097054]	3326786; 9278503; 16738553; 1673677; 4565085; 2643092	FALSE	FALSE	FALSE
P17115	3	2	2	3	3	4	-0.07142802829520234	0.6948895469597698	0.8457043944661436	-0.079074149301898	0.711766207481114	0.7692451089905022	2.3333333333333335	3.3333333333333335	0.46731238905657274	0.8482233354302384	0.39631360374610974	0.9508958580026544	Arabinose 5-phosphate isomerase GutQ OS=Escherichia coli (strain K12) OX=83333 GN=gutQ PE=1 SV=3	GUTQ_ECOLI	Arabinose 5-phosphate isomerase GutQ (API) (G-API) (EC 5.3.1.13) (Phosphosugar aldol-ketol isomerase)	gutQ	srlQ	FUNCTION: Catalyzes the reversible aldol-ketol isomerization between D-ribulose 5-phosphate (Ru5P) and D-arabinose 5-phosphate (A5P). It appears that the physiological function of G-API may be to synthesize the regulatory molecule A5P, which in turn participates in the induction of the gut operon through an unknown mechanism. It is also able of sustaining the biosynthetic pathway of 3-deoxy-D-man…	arabinose-5-phosphate isomerase activity [GO:0019146]; ATP binding [GO:0005524]; metal ion binding [GO:0046872]	NA	keto-3-deoxy-D-manno-octulosonic acid biosynthetic process [GO:0019294]	9278503; 16738553; 2134185; 17366475; 16199563	FALSE	FALSE	FALSE
P37747	29	40	32	35	35	36	0.5174348244830811	0.36824155996968744	0.5834807602632996	0.18396025653189582	0.10910170502649896	0.19733876109479243	33.666666666666664	35.333333333333336	0.1634669075510624	0.8482182729836839	0.39631642256864263	0.9508958580026544	UDP-galactopyranose mutase OS=Escherichia coli (strain K12) OX=83333 GN=glf PE=1 SV=1	GLF_ECOLI	UDP-galactopyranose mutase (UGM) (EC 5.4.99.9) (UDP-GALP mutase) (Uridine 5-diphosphate galactopyranose mutase)	glf	yefE	FUNCTION: Catalyzes the interconversion through a 2-keto intermediate of uridine diphosphogalactopyranose (UDP-GalP) into uridine diphosphogalactofuranose (UDP-GalF). {ECO:0000250, ECO:0000269|PubMed:11448178, ECO:0000269|PubMed:8576037}.	flavin adenine dinucleotide binding [GO:0050660]; UDP-galactopyranose mutase activity [GO:0008767]	cytosol [GO:0005829]	lipopolysaccharide biosynthetic process [GO:0009103]	7517390; 7517391; 9097040; 9278503; 16738553; 8576037; 11448178; 11573090	FALSE	FALSE	FALSE
P36929	12	15	11	16	13	14	0.6021536304281473	0.19952074519937454	0.6596103562519522	0.30794897380734915	0.10408363025987409	0.35420760971165843	12.666666666666666	14.333333333333334	0.2554134045929606	0.8436731333133044	0.3988520846878592	0.9508958580026544	Ribosomal RNA small subunit methyltransferase B OS=Escherichia coli (strain K12) OX=83333 GN=rsmB PE=1 SV=2	RSMB_ECOLI	Ribosomal RNA small subunit methyltransferase B (EC 2.1.1.176) (16S rRNA m5C967 methyltransferase) (rRNA (cytosine-C(5)-)-methyltransferase RsmB)	rsmB	fmu/fmv rrmB sun yhdB	FUNCTION: Specifically methylates the cytosine at position 967 (m5C967) of 16S rRNA. {ECO:0000269|PubMed:10194318}.	RNA binding [GO:0003723]; rRNA (cytosine-C5-)-methyltransferase activity [GO:0009383]	cytosol [GO:0005829]	regulation of transcription, DNA-templated [GO:0006355]; RNA methylation [GO:0001510]; rRNA base methylation [GO:0070475]	8432722; 9086272; 9278503; 16738553; 8412700; 10026269; 10194318; 10899996; 14656444	FALSE	FALSE	FALSE
P75691	14	18	14	16	17	18	0.20566803102181666	0.4782551022619125	0.7746155850453371	0.10149809633992284	0.21872619620099717	0.3733164326593633	15.333333333333334	17	0.23118024173342777	0.8420877216507783	0.3997388534804552	0.9508958580026544	Aldehyde reductase YahK OS=Escherichia coli (strain K12) OX=83333 GN=yahK PE=1 SV=1	YAHK_ECOLI	Aldehyde reductase YahK (EC 1.1.1.2) (Zinc-dependent alcohol dehydrogenase YahK)	yahK	NA	FUNCTION: Catalyzes the reduction of a wide range of aldehydes into their corresponding alcohols. Has a strong preference for NADPH over NADH as the electron donor. Cannot use a ketone as substrate. Is a major source of NADPH-dependent aldehyde reductase activity in E.coli. The in vivo functions of YahK has yet to be determined. {ECO:0000269|PubMed:23093176}.	alcohol dehydrogenase (NADP+) activity [GO:0008106]; oxidoreductase activity, acting on the CH-OH group of donors, NAD or NADP as acceptor [GO:0016616]; zinc ion binding [GO:0008270]	NA	NA	9278503; 16738553; 22094925; 23093176;	FALSE	FALSE	FALSE
Q46857	10	10	14	16	8	16	1.0288271184815152	-0.00944710092793228	0.4303726919155594	0.5489570733111439	0.0072220910072852765	0.21285176046611712	11.333333333333334	13.333333333333334	0.25634364159484874	0.8370151170703987	0.4025840707901077	0.9508958580026544	2,5-diketo-D-gluconic acid reductase A OS=Escherichia coli (strain K12) OX=83333 GN=dkgA PE=1 SV=3	DKGA_ECOLI	2,5-diketo-D-gluconic acid reductase A (2,5-DKG reductase A) (2,5-DKGR A) (25DKGR-A) (EC 1.1.1.274) (AKR5C)	dkgA	yqhE	FUNCTION: Catalyzes the reduction of 2,5-diketo-D-gluconic acid (25DKG) to 2-keto-L-gulonic acid (2KLG). It is also capable of stereoselective -keto ester reductions on ethyl acetoacetate and other 2-substituted derivatives.	2,5-didehydrogluconate reductase activity [GO:0050580]; alcohol dehydrogenase (NADP+) activity [GO:0008106]; alditol:NADP+ 1-oxidoreductase activity [GO:0004032]; D-threo-aldose 1-dehydrogenase activity [GO:0047834]; oxidoreductase activity, acting on the CH-OH group of donors, NAD or NADP as acceptor [GO:0016616]	cytosol [GO:0005829]	L-ascorbic acid biosynthetic process [GO:0019853]; methylglyoxal catabolic process [GO:0051596]	9278503; 16738553; 10427017; 11934293; 16284956	FALSE	FALSE	FALSE
Q46871	0	0	5	1	2	2	0.9712778907506013	1.5776372377239198	-1.102628318610817	0.920925850698102	1.8816912089234263	-0.9677204851757039	1.6666666666666667	1.6666666666666667	0.6116321914819415	0.8350140790002148	0.4037097813826344	0.9508958580026544	NADPH-dependent ferric-chelate reductase OS=Escherichia coli (strain K12) OX=83333 GN=yqjH PE=1 SV=1	YQJH_ECOLI	NADPH-dependent ferric-chelate reductase (EC 1.16.1.9) (Ferric siderophore reductase)	yqjH	NA	FUNCTION: Plays a role in iron homeostasis under excess nickel conditions. {ECO:0000269|PubMed:21097627}.	FAD binding [GO:0071949]; ferric-chelate reductase (NADPH) activity [GO:0052851]; flavin adenine dinucleotide binding [GO:0050660]	cytosol [GO:0005829]	cellular response to iron ion starvation [GO:0010106]; cellular response to nickel ion [GO:0071289]; iron import into cell [GO:0033212]; siderophore-dependent iron import into cell [GO:0033214]; siderophore transport [GO:0015891]	9278503; 16738553; 18765906; 21097627	FALSE	FALSE	FALSE
P0A9V1	5	3	2	4	5	4	-0.4209938398598296	1.0212844271475185	0.8457043944661436	-0.342108555135692	0.8816912089234262	0.7692451089905022	3.3333333333333335	4.333333333333333	0.4362759209260788	0.8348455919624234	0.4038046519535907	0.9508958580026544	Lipopolysaccharide export system ATP-binding protein LptB OS=Escherichia coli (strain K12) OX=83333 GN=lptB PE=1 SV=2	LPTB_ECOLI	Lipopolysaccharide export system ATP-binding protein LptB (EC 7.5.2.-)	lptB	yhbG	FUNCTION: Part of the ABC transporter complex LptBFG involved in the translocation of lipopolysaccharide (LPS) from the inner membrane to the outer membrane. Probably responsible for energy coupling to the transport system. {ECO:0000269|PubMed:16765569, ECO:0000269|PubMed:17056748, ECO:0000269|PubMed:18424520}.	ATPase-coupled transmembrane transporter activity [GO:0042626]; ATP binding [GO:0005524]	ATP-binding cassette (ABC) transporter complex [GO:0043190]; cytoplasm [GO:0005737]; plasma membrane [GO:0005886]; transporter complex [GO:1990351]	lipopolysaccharide transport [GO:0015920]	8444818; 7876255; 9278503; 16738553; 9298646; 16079137; 16765569; 17056748; 18424520; 19500581	FALSE	FALSE	FALSE
P76569	0	1	1	1	0	4	0.9712778907506013	-0.896443384590922	1.3683693767748595	0.920925850698102	-0.70327129179773	1.3542076097116584	0.6666666666666666	1.6666666666666667	0.5239540562040101	0.8332341503077692	0.4047126859837859	0.9508958580026544	Uncharacterized protein YfgD OS=Escherichia coli (strain K12) OX=83333 GN=yfgD PE=1 SV=1	YFGD_ECOLI	Uncharacterized protein YfgD	yfgD	NA	NA	arsenate reductase (glutaredoxin) activity [GO:0008794]	cytosol [GO:0005829]	NA	9205837; 9278503; 16738553; 10493123	FALSE	FALSE	FALSE
P0A9H5	0	0	0	0	0	2	0	0	1.431142494464723	0	0	1.6172420155454523	0	0.6666666666666666	0.5390806718484841	0.8262705044279204	0.40865066135499456	0.9508958580026544	Corrinoid adenosyltransferase OS=Escherichia coli (strain K12) OX=83333 GN=btuR PE=3 SV=1	BTUR_ECOLI	Corrinoid adenosyltransferase (EC 2.5.1.17) (Cob(II)alamin adenosyltransferase) (Cob(II)yrinic acid a,c-diamide adenosyltransferase) (Cobinamide/cobalamin adenosyltransferase)	btuR	cobA	FUNCTION: Required for both de novo synthesis of the corrin ring for the assimilation of exogenous corrinoids. Participates in the adenosylation of a variety of incomplete and complete corrinoids (By similarity). {ECO:0000250}.	ATP binding [GO:0005524]; cob(I)yrinic acid a,c-diamide adenosyltransferase activity [GO:0008817]	cytoplasm [GO:0005737]	aerobic cobalamin biosynthetic process [GO:0019250]; cobalamin biosynthetic process [GO:0009236]; porphyrin-containing compound biosynthetic process [GO:0006779]	2644187; 9097039; 9278503; 16738553	FALSE	FALSE	FALSE
P04846	0	0	0	0	0	2	0	0	1.431142494464723	0	0	1.6172420155454523	0	0.6666666666666666	0.5390806718484841	0.8262705044279204	0.40865066135499456	0.9508958580026544	Lipoprotein 28 OS=Escherichia coli (strain K12) OX=83333 GN=nlpA PE=1 SV=1	NLPA_ECOLI	Lipoprotein 28	nlpA	NA	NA	NA	plasma membrane [GO:0005886]	NA	3003106; 7686882; 9278503; 16738553	FALSE	FALSE	FALSE
P39298	0	0	0	0	0	2	0	0	1.431142494464723	0	0	1.6172420155454523	0	0.6666666666666666	0.5390806718484841	0.8262705044279204	0.40865066135499456	0.9508958580026544	Esterase YjfP OS=Escherichia coli (strain K12) OX=83333 GN=yjfP PE=4 SV=1	YJFP_ECOLI	Esterase YjfP (EC 3.1.-.-)	yjfP	NA	FUNCTION: Displays esterase activity toward palmitoyl-CoA and pNP-butyrate. {ECO:0000269|PubMed:15808744}.	hydrolase activity [GO:0016787]; serine-type peptidase activity [GO:0008236]; short-chain carboxylesterase activity [GO:0034338]	NA	NA	7610040; 9278503; 16738553; 15808744	FALSE	FALSE	FALSE
P0AEX9	0	0	0	0	0	2	0	0	1.431142494464723	0	0	1.6172420155454523	0	0.6666666666666666	0.5390806718484841	0.8262705044279204	0.40865066135499456	0.9508958580026544	Maltose/maltodextrin-binding periplasmic protein OS=Escherichia coli (strain K12) OX=83333 GN=malE PE=1 SV=1	MALE_ECOLI	Maltose/maltodextrin-binding periplasmic protein (MMBP) (Maltodextrin-binding protein) (Maltose-binding protein) (MBP)	malE	NA	FUNCTION: Part of the ABC transporter complex MalEFGK involved in maltose/maltodextrin import. Binds maltose and higher maltodextrins such as maltotriose. {ECO:0000269|PubMed:2026607, ECO:0000269|PubMed:2155217, ECO:0000269|PubMed:4215651, ECO:0000269|PubMed:776623}.	carbohydrate transmembrane transporter activity [GO:0015144]; maltose binding [GO:1901982]	ATP-binding cassette (ABC) transporter complex [GO:0043190]; ATP-binding cassette (ABC) transporter complex, substrate-binding subunit-containing [GO:0055052]; outer membrane-bounded periplasmic space [GO:0030288]; periplasmic space [GO:0042597]	carbohydrate transport [GO:0008643]; cell chemotaxis [GO:0060326]; cellular response to DNA damage stimulus [GO:0006974]; detection of maltose stimulus [GO:0034289]; maltodextrin transport [GO:0042956]; maltose transport [GO:0015768]	6088507; 8265357; 9278503; 16738553; 6283312; 6185687; 6088520; 9298646; 9600841; 4215651; 776623; 2155217; 2026607; 9298644; 14527658; 2002054; 1420181; 9309217; 19022906	FALSE	FALSE	FALSE
P06989	0	0	0	0	0	2	0	0	1.431142494464723	0	0	1.6172420155454523	0	0.6666666666666666	0.5390806718484841	0.8262705044279204	0.40865066135499456	0.9508958580026544	Histidine biosynthesis bifunctional protein HisIE OS=Escherichia coli (strain K12) OX=83333 GN=hisI PE=3 SV=3	HIS2_ECOLI	Histidine biosynthesis bifunctional protein HisIE [Includes: Phosphoribosyl-AMP cyclohydrolase (PRA-CH) (EC 3.5.4.19); Phosphoribosyl-ATP pyrophosphatase (PRA-PH) (EC 3.6.1.31)]	hisI	hisIE	NA	ATP binding [GO:0005524]; phosphoribosyl-AMP cyclohydrolase activity [GO:0004635]; phosphoribosyl-ATP diphosphatase activity [GO:0004636]	cytosol [GO:0005829]	histidine biosynthetic process [GO:0000105]	3062174; 3018428; 8201624; 7536735; 9097040; 9278503; 16738553	FALSE	FALSE	FALSE
P22634	0	0	0	0	0	2	0	0	1.431142494464723	0	0	1.6172420155454523	0	0.6666666666666666	0.5390806718484841	0.8262705044279204	0.40865066135499456	0.9508958580026544	Glutamate racemase OS=Escherichia coli (strain K12) OX=83333 GN=murI PE=1 SV=2	MURI_ECOLI	Glutamate racemase (EC 5.1.1.3)	murI	dga glr yijA	FUNCTION: Provides the (R)-glutamate required for cell wall biosynthesis. {ECO:0000255|HAMAP-Rule:MF_00258, ECO:0000269|PubMed:1355768, ECO:0000269|PubMed:8098327, ECO:0000305|PubMed:17568739}.	amino-acid racemase activity [GO:0047661]; glutamate racemase activity [GO:0008881]	NA	cell wall organization [GO:0071555]; peptidoglycan biosynthetic process [GO:0009252]; regulation of cell shape [GO:0008360]	7028991; 6297582; 8093236; 8265357; 9278503; 16738553; 1355768; 8098327; 17568739	FALSE	FALSE	FALSE
P36649	0	0	0	0	0	2	0	0	1.431142494464723	0	0	1.6172420155454523	0	0.6666666666666666	0.5390806718484841	0.8262705044279204	0.40865066135499456	0.9508958580026544	Blue copper oxidase CueO OS=Escherichia coli (strain K12) OX=83333 GN=cueO PE=1 SV=2	CUEO_ECOLI	Blue copper oxidase CueO (Copper efflux oxidase)	cueO	yacK	FUNCTION: Probably involved in periplasmic detoxification of copper by oxidizing Cu(+) to Cu(2+) and thus preventing its uptake into the cytoplasm. Possesses phenoloxidase and ferroxidase activities and might be involved in the production of polyphenolic compounds and the prevention of oxidative damage in the periplasm.	copper ion binding [GO:0005507]; ferroxidase activity [GO:0004322]; oxidoreductase activity [GO:0016491]; oxidoreductase activity, acting on diphenols and related substances as donors, oxygen as acceptor [GO:0016682]; oxidoreductase activity, acting on metal ions [GO:0016722]; oxidoreductase activity, acting on metal ions, oxygen as acceptor [GO:0016724]	outer membrane-bounded periplasmic space [GO:0030288]; periplasmic space [GO:0042597]	detoxification of copper ion [GO:0010273]; response to copper ion [GO:0046688]	8202364; 9278503; 16738553; 9298646; 10493123; 11222619; 11399769; 10915804; 11466290; 11527384; 17218314; 11867755	FALSE	FALSE	FALSE
P0ACV0	0	0	0	0	0	2	0	0	1.431142494464723	0	0	1.6172420155454523	0	0.6666666666666666	0.5390806718484841	0.8262705044279204	0.40865066135499456	0.9508958580026544	Lipid A biosynthesis lauroyltransferase OS=Escherichia coli (strain K12) OX=83333 GN=lpxL PE=1 SV=1	LPXL_ECOLI	Lipid A biosynthesis lauroyltransferase (EC 2.3.1.241) (Kdo(2)-lipid IV(A) lauroyltransferase)	lpxL	htrB waaM	FUNCTION: Catalyzes the transfer of laurate from lauroyl-acyl carrier protein (ACP) to Kdo(2)-lipid IV(A) to form Kdo(2)-(lauroyl)-lipid IV(A). Has 10 fold selectivity for lauroyl-ACP over myristoyl-ACP. In vitro, can also catalyze a slow second acylation reaction leading to the formation of Kdo(2)-(dilauroyl)-lipid IV(A). {ECO:0000269|PubMed:18656959, ECO:0000269|PubMed:2203778, ECO:0000269|PubM…	lauroyltransferase activity [GO:0008913]; transferase activity [GO:0016740]	integral component of plasma membrane [GO:0005887]; membrane [GO:0016020]; plasma membrane [GO:0005886]	Kdo2-lipid A biosynthetic process [GO:0036104]; lipid A biosynthetic process [GO:0009245]; lipopolysaccharide biosynthetic process [GO:0009103]	1840644; 8905232; 9278503; 16738553; 1537791; 2203778; 1846149; 8662613; 18656959	FALSE	FALSE	FALSE
P0A8G3	0	0	0	0	0	2	0	0	1.431142494464723	0	0	1.6172420155454523	0	0.6666666666666666	0.5390806718484841	0.8262705044279204	0.40865066135499456	0.9508958580026544	Uronate isomerase OS=Escherichia coli (strain K12) OX=83333 GN=uxaC PE=2 SV=1	UXAC_ECOLI	Uronate isomerase (EC 5.3.1.12) (Glucuronate isomerase) (Uronic isomerase)	uxaC	ygjX ygjY ygjZ	NA	glucuronate isomerase activity [GO:0008880]	NA	D-galacturonate catabolic process [GO:0019698]; D-glucuronate catabolic process [GO:0042840]	9278503; 16738553; 19429622	FALSE	FALSE	FALSE
P33355	0	0	0	0	0	2	0	0	1.431142494464723	0	0	1.6172420155454523	0	0.6666666666666666	0.5390806718484841	0.8262705044279204	0.40865066135499456	0.9508958580026544	Uncharacterized protein YehS OS=Escherichia coli (strain K12) OX=83333 GN=yehS PE=4 SV=1	YEHS_ECOLI	Uncharacterized protein YehS	yehS	NA	NA	NA	NA	NA	9278503; 16738553	FALSE	FALSE	FALSE
P07648	0	0	0	0	0	2	0	0	1.431142494464723	0	0	1.6172420155454523	0	0.6666666666666666	0.5390806718484841	0.8262705044279204	0.40865066135499456	0.9508958580026544	RecBCD enzyme subunit RecC OS=Escherichia coli (strain K12) OX=83333 GN=recC PE=1 SV=1	RECC_ECOLI	RecBCD enzyme subunit RecC (EC 3.1.11.5) (Exodeoxyribonuclease V 125 kDa polypeptide) (Exodeoxyribonuclease V gamma chain) (Exonuclease V subunit RecC) (ExoV subunit RecC)	recC	NA	FUNCTION: A helicase/nuclease that prepares dsDNA breaks (DSB) for recombinational DNA repair. Binds to DSBs and unwinds DNA via a rapid (>1 kb/second) and highly processive (>30 kb) ATP-dependent bidirectional helicase. Unwinds dsDNA until it encounters a Chi (crossover hotspot instigator, 5'-GCTGGTGG-3') sequence from the 3' direction. Cuts ssDNA a few nucleotides 3' to Chi site, by nicking one…	ATP binding [GO:0005524]; DNA binding [GO:0003677]; DNA helicase activity [GO:0003678]; exodeoxyribonuclease V activity [GO:0008854]	exodeoxyribonuclease V complex [GO:0009338]	clearance of foreign intracellular DNA [GO:0044355]; DNA recombination [GO:0006310]; double-strand break repair via homologous recombination [GO:0000724]; response to radiation [GO:0009314]	3520484; 9278503; 16738553; 10884344; 3534791; 4562392; 4552016; 4268693; 123277; 6389498; 3526335; 1535156; 1618858; 7608206; 9230304; 9192629; 9790841; 9448271; 10197988; 12815437; 12815438; 16041061; 18079176; 20852646; 21219465; 22603794; 23851395; 25073102; 15538360; 18668125; 19052323; 22688812	FALSE	FALSE	FALSE
P75680	0	0	0	0	0	2	0	0	1.431142494464723	0	0	1.6172420155454523	0	0.6666666666666666	0.5390806718484841	0.8262705044279204	0.40865066135499456	0.9508958580026544	Putative transposase InsO for insertion sequence element IS911A OS=Escherichia coli (strain K12) OX=83333 GN=insO1 PE=5 SV=1	INSO1_ECOLI	Putative transposase InsO for insertion sequence element IS911A	insO1	NA	NA	NA	NA	transposition [GO:0032196]	9278503; 16738553	FALSE	FALSE	FALSE
P0C0R7	0	4	0	1	2	1	0.9712778907506013	-0.5530790076716242	1.0119597726435825	0.920925850698102	-0.44023688596393606	1.032279514824296	1.3333333333333333	1.3333333333333333	0.5043228265194873	0.8257024848652932	0.4089728823589449	0.9508958580026544	Ribosomal RNA large subunit methyltransferase E OS=Escherichia coli (strain K12) OX=83333 GN=rlmE PE=1 SV=1	RLME_ECOLI	Ribosomal RNA large subunit methyltransferase E (EC 2.1.1.166) (23S rRNA Um2552 methyltransferase) (Cell division protein FtsJ) (rRNA (uridine-2'-O-)-methyltransferase)	rlmE	ftsJ mrsF rrmJ	FUNCTION: Specifically methylates the uridine in position 2552 of 23S rRNA at the 2'-O position of the ribose in the fully assembled 50S ribosomal subunit. {ECO:0000269|PubMed:10748051}.	RNA methyltransferase activity [GO:0008173]; rRNA (uridine-2'-O-)-methyltransferase activity [GO:0008650]	cytosol [GO:0005829]	enzyme-directed rRNA 2'-O-methylation [GO:0000453]; ribosomal large subunit assembly [GO:0000027]; RNA methylation [GO:0001510]	8444796; 9278503; 16738553; 10748051; 10814528; 11976298; 12181314; 15375145; 10983982	FALSE	FALSE	FALSE
P33363	4	5	7	9	3	9	1.2824006375437336	-0.40152109824458593	0.5476424527317636	0.920925850698102	-0.2882337925188861	0.35420760971165843	5.333333333333333	7	0.3289665559636248	0.8247575566423471	0.40950924758019575	0.9508958580026544	Periplasmic beta-glucosidase OS=Escherichia coli (strain K12) OX=83333 GN=bglX PE=3 SV=2	BGLX_ECOLI	Periplasmic beta-glucosidase (EC 3.2.1.21) (Beta-D-glucoside glucohydrolase) (Cellobiase) (Gentiobiase)	bglX	yohA	NA	beta-glucosidase activity [GO:0008422]; glucosidase activity [GO:0015926]; scopolin beta-glucosidase activity [GO:0102483]	outer membrane-bounded periplasmic space [GO:0030288]; periplasmic space [GO:0042597]	glucan catabolic process [GO:0009251]	9278503; 16738553	FALSE	FALSE	FALSE
P61517	21	25	19	22	23	25	-0.03865990895698386	0.46883924114817027	0.9838521471019676	-0.014943811882182537	0.18125149078233427	0.410791138078026	21.666666666666668	23.333333333333332	0.19236627232605924	0.8163914552125071	0.4142762821677915	0.9508958580026544	Carbonic anhydrase 2 OS=Escherichia coli (strain K12) OX=83333 GN=can PE=1 SV=1	CAN_ECOLI	Carbonic anhydrase 2 (EC 4.2.1.1) (Carbonate dehydratase 2)	can	cynT2 yadF	NA	carbonate dehydratase activity [GO:0004089]; zinc ion binding [GO:0008270]	cytosol [GO:0005829]	carbon utilization [GO:0015976]	8202364; 9278503; 16738553; 10493123; 11316870	FALSE	FALSE	FALSE
P30859	2	0	0	0	1	3	-1.4560844105478998	1.1155451307005824	1.7528031198157603	-1.6640366500230541	1.29672870820227	2.032279514824296	0.6666666666666666	1.3333333333333333	0.554990524334504	0.8153709081725551	0.41486003149574086	0.9508958580026544	Putative ABC transporter arginine-binding protein 2 OS=Escherichia coli (strain K12) OX=83333 GN=artI PE=1 SV=3	ARTI_ECOLI	Putative ABC transporter arginine-binding protein 2	artI	NA	FUNCTION: Part of the ABC transporter complex ArtPIQMJ involved in arginine transport. {ECO:0000269|PubMed:8801422}.	ligand-gated ion channel activity [GO:0015276]	membrane [GO:0016020]; outer membrane-bounded periplasmic space [GO:0030288]; periplasmic space [GO:0042597]	amino acid transport [GO:0006865]	8501075; 8905232; 9278503; 16738553; 8801422; 9298646; 9600841	FALSE	FALSE	FALSE
P0A917	10	8	5	17	6	6	1.1965853932147743	-0.1278438737458052	0.3409689253379283	0.631419233503117	-0.06584137118243805	0.2546719361607442	7.666666666666667	9.666666666666666	0.2734165994938077	0.8138967047886893	0.41570412860109	0.9508958580026544	Outer membrane protein X OS=Escherichia coli (strain K12) OX=83333 GN=ompX PE=1 SV=1	OMPX_ECOLI	Outer membrane protein X	ompX	ybiG	NA	NA	cell outer membrane [GO:0009279]; host outer membrane [GO:0044384]; integral component of membrane [GO:0016021]	NA	7836315; 8905232; 9278503; 16738553; 8021175; 9629924; 10545325	FALSE	FALSE	FALSE
P0AC53	30	49	48	41	44	45	1.0611931451511551	0.5354547439257701	-0.19675114884115794	0.3590469630899872	0.14472561475722018	-0.05886837323389931	42.333333333333336	43.333333333333336	0.14830140153776936	0.8082307598127999	0.41895775337798935	0.9508958580026544	Glucose-6-phosphate 1-dehydrogenase OS=Escherichia coli (strain K12) OX=83333 GN=zwf PE=1 SV=1	G6PD_ECOLI	Glucose-6-phosphate 1-dehydrogenase (G6PD) (EC 1.1.1.49) [Cleaved into: Extracellular death factor (EDF)]	zwf	NA	FUNCTION: Catalyzes the oxidation of glucose 6-phosphate to 6-phosphogluconolactone. {ECO:0000255|HAMAP-Rule:MF_00966, ECO:0000269|PubMed:15113569, ECO:0000269|PubMed:17962566}.; FUNCTION: Probable source of extracellular death factor (EDF, sequence Asn-Asn-Trp-Asn-Asn, NNWNN) following processing and amidation. This pentapeptide stimulates cell death mediated by MazF (PubMed:17962566). Artificia…	glucose-6-phosphate dehydrogenase activity [GO:0004345]; identical protein binding [GO:0042802]; NADP binding [GO:0050661]	cytosol [GO:0005829]	glucose metabolic process [GO:0006006]; pentose-phosphate shunt [GO:0006098]; quorum sensing [GO:0009372]	1704005; 9097040; 9278503; 16738553; 7973728; 8344525; 9298644; 15113569; 17962566; 18310334; 21419338	FALSE	FALSE	FALSE
P77148	0	2	3	2	1	4	1.3736102407728965	-0.3910723926612532	0.4094490870083036	1.505888351419258	-0.2882337925188861	0.35420760971165843	1.6666666666666667	2.3333333333333335	0.5239540562040101	0.8036640316999436	0.421591032120537	0.9508958580026544	Uncharacterized protein YdhS OS=Escherichia coli (strain K12) OX=83333 GN=ydhS PE=4 SV=1	YDHS_ECOLI	Uncharacterized protein YdhS	ydhS	NA	NA	NA	NA	NA	9023191; 9278503; 16738553	FALSE	FALSE	FALSE
P0AAG0	1	0	0	1	0	2	-0.04123708488750165	0	1.431142494464723	-0.079074149301898	0	1.6172420155454523	0.3333333333333333	1	0.5127226220811848	0.8024622623675259	0.4222856095256691	0.9508958580026544	Dipeptide transport ATP-binding protein DppD OS=Escherichia coli (strain K12) OX=83333 GN=dppD PE=1 SV=1	DPPD_ECOLI	Dipeptide transport ATP-binding protein DppD (EC 7.4.2.9)	dppD	NA	FUNCTION: Part of the ABC transporter DppABCDF involved in dipeptide transport (PubMed:7536291). Responsible for energy coupling to the transport system (Probable). {ECO:0000269|PubMed:7536291, ECO:0000305}.; FUNCTION: When a foreign outer membrane heme receptor is expressed in E.coli, DppABCDF can also transport heme and its precursor, 5-aminolevulinic acid (ALA), from the periplasm into the cyt…	ATPase-coupled transmembrane transporter activity [GO:0042626]; ATP binding [GO:0005524]; heme transmembrane transporter activity [GO:0015232]	plasma membrane [GO:0005886]	peptide transport [GO:0015833]; protein transport [GO:0015031]	7536291; 8041620; 9278503; 16738553; 8444807; 16905647	FALSE	FALSE	FALSE
Q46920	6	8	9	9	8	10	0.6621108732625508	0.4382792749430317	0.28126580859265504	0.43549902352786013	0.2967287082022703	0.16978303857423083	7.666666666666667	9	0.3006702567681204	0.7976994385849124	0.4250449297325944	0.9508958580026544	NADPH-dependent 7-cyano-7-deazaguanine reductase OS=Escherichia coli (strain K12) OX=83333 GN=queF PE=1 SV=1	QUEF_ECOLI	NADPH-dependent 7-cyano-7-deazaguanine reductase (EC 1.7.1.13) (7-cyano-7-carbaguanine reductase) (NADPH-dependent nitrile oxidoreductase) (PreQ(0) reductase)	queF	yqcD	FUNCTION: Catalyzes the NADPH-dependent reduction of 7-cyano-7-deazaguanine (preQ0) to 7-aminomethyl-7-deazaguanine (preQ1), a late step in the queuosine pathway. Is highly specific for its natural substrate preQ0, since it cannot use various aliphatic, aromatic, benzylic and heterocyclic nitriles, such as acetonitrile, benzonitrile, benzylcyanide and 2-cyanopyrrole, although it can reduce the su…	oxidoreductase activity, acting on other nitrogenous compounds as donors, with NAD or NADP as acceptor [GO:0046857]; preQ1 synthase activity [GO:0033739]	cytosol [GO:0005829]	queuosine biosynthetic process [GO:0008616]	9278503; 16738553; 15767583; 23595998; 23410922	FALSE	FALSE	FALSE
P0AED5	8	6	6	8	7	9	-0.11665496586763775	0.6740971408472701	0.8207875824954762	-0.079074149301898	0.48937378614466587	0.5468526876540544	6.666666666666667	8	0.31905077483227406	0.7957213214834066	0.4261940312024311	0.9508958580026544	Response regulator UvrY OS=Escherichia coli (strain K12) OX=83333 GN=uvrY PE=1 SV=1	UVRY_ECOLI	Response regulator UvrY	uvrY	yecB	FUNCTION: Member of the two-component regulatory system UvrY/BarA involved in the regulation of carbon metabolism via the CsrA/CsrB regulatory system (PubMed:12193630, PubMed:12533459). UvrY activates the transcription of the untranslated csrB RNA and of barA, in an autoregulatory loop. Mediates the effects of CsrA on csrB RNA by BarA-dependent and BarA-independent mechanisms (PubMed:12193630). {…	DNA binding [GO:0003677]; phosphorelay response regulator activity [GO:0000156]	cytoplasm [GO:0005737]	phosphorelay signal transduction system [GO:0000160]; regulation of transcription, DNA-templated [GO:0006355]	3295776; 9097040; 9278503; 16738553; 3515318; 11022030; 12193630; 12533459	FALSE	FALSE	FALSE
P0ACV4	0	0	0	2	0	0	1.3736102407728965	0	0	1.505888351419258	0	0	0	0.6666666666666666	0.5019627838064193	0.7930542422718585	0.4277462206939857	0.9508958580026544	Lipopolysaccharide assembly protein A OS=Escherichia coli (strain K12) OX=83333 GN=lapA PE=1 SV=1	LAPA_ECOLI	Lipopolysaccharide assembly protein A	lapA	yciS	FUNCTION: Involved in the assembly of lipopolysaccharide (LPS). {ECO:0000255|HAMAP-Rule:MF_01948, ECO:0000269|PubMed:24722986}.	NA	integral component of plasma membrane [GO:0005887]; plasma membrane [GO:0005886]	lipopolysaccharide metabolic process [GO:0008653]	9097039; 9278503; 16738553; 15919996; 24722986	FALSE	FALSE	FALSE
P10384	0	0	0	2	0	0	1.3736102407728965	0	0	1.505888351419258	0	0	0	0.6666666666666666	0.5019627838064193	0.7930542422718585	0.4277462206939857	0.9508958580026544	Long-chain fatty acid transport protein OS=Escherichia coli (strain K12) OX=83333 GN=fadL PE=1 SV=5	FADL_ECOLI	Long-chain fatty acid transport protein (Outer membrane FadL protein) (Outer membrane flp protein)	fadL	ttr	FUNCTION: Involved in translocation of long-chain fatty acids across the outer membrane. It is a receptor for the bacteriophage T2. FadL may form a specific channel.	ligand-gated channel activity [GO:0022834]; long-chain fatty acid transporting porin activity [GO:0015483]	cell outer membrane [GO:0009279]; integral component of membrane [GO:0016021]	NA	1987139; 9205837; 9278503; 16738553; 2840553; 16079137; 15178802	FALSE	FALSE	FALSE
P0C066	0	0	0	2	0	0	1.3736102407728965	0	0	1.505888351419258	0	0	0	0.6666666666666666	0.5019627838064193	0.7930542422718585	0.4277462206939857	0.9508958580026544	Membrane-bound lytic murein transglycosylase C OS=Escherichia coli (strain K12) OX=83333 GN=mltC PE=1 SV=1	MLTC_ECOLI	Membrane-bound lytic murein transglycosylase C (EC 4.2.2.n1) (Murein lyase C)	mltC	yggZ	FUNCTION: Murein-degrading enzyme. May play a role in recycling of muropeptides during cell elongation and/or cell division. {ECO:0000255|HAMAP-Rule:MF_01616}.	hydrolase activity, acting on glycosyl bonds [GO:0016798]; lyase activity [GO:0016829]; lytic endotransglycosylase activity [GO:0008932]; lytic transglycosylase activity [GO:0008933]	anchored component of membrane [GO:0031225]; cell outer membrane [GO:0009279]; outer membrane-bounded periplasmic space [GO:0030288]	cellular response to oxidative stress [GO:0034599]; cell wall macromolecule catabolic process [GO:0016998]; cell wall organization [GO:0071555]; peptidoglycan catabolic process [GO:0009253]	9278503; 16738553; 9158737; 14594836	FALSE	FALSE	FALSE
P77330	0	0	0	2	0	0	1.3736102407728965	0	0	1.505888351419258	0	0	0	0.6666666666666666	0.5019627838064193	0.7930542422718585	0.4277462206939857	0.9508958580026544	Prophage lipoprotein Bor homolog OS=Escherichia coli (strain K12) OX=83333 GN=borD PE=3 SV=1	BORD_ECOLI	Prophage lipoprotein Bor homolog (Lipoprotein Bor homolog from lambdoid prophage DLP12)	borD	ybcU	NA	NA	plasma membrane [GO:0005886]	cellular response to magnesium ion [GO:0071286]	9278503; 16738553	FALSE	FALSE	FALSE
P0AFH2	0	0	0	2	0	0	1.3736102407728965	0	0	1.505888351419258	0	0	0	0.6666666666666666	0.5019627838064193	0.7930542422718585	0.4277462206939857	0.9508958580026544	Oligopeptide transport system permease protein OppB OS=Escherichia coli (strain K12) OX=83333 GN=oppB PE=1 SV=1	OPPB_ECOLI	Oligopeptide transport system permease protein OppB	oppB	NA	FUNCTION: Part of the binding-protein-dependent transport system for oligopeptides; probably responsible for the translocation of the substrate across the membrane.	NA	integral component of membrane [GO:0016021]; plasma membrane [GO:0005886]	peptide transport [GO:0015833]; protein transport [GO:0015031]; transmembrane transport [GO:0055085]	9097039; 9278503; 16738553; 2187863; 15919996	FALSE	FALSE	FALSE
P36561	0	0	0	2	0	0	1.3736102407728965	0	0	1.505888351419258	0	0	0	0.6666666666666666	0.5019627838064193	0.7930542422718585	0.4277462206939857	0.9508958580026544	Adenosylcobinamide-GDP ribazoletransferase OS=Escherichia coli (strain K12) OX=83333 GN=cobS PE=2 SV=3	COBS_ECOLI	Adenosylcobinamide-GDP ribazoletransferase (EC 2.7.8.26) (Cobalamin synthase) (Cobalamin-5'-phosphate synthase)	cobS	NA	FUNCTION: Joins adenosylcobinamide-GDP and alpha-ribazole to generate adenosylcobalamin (Ado-cobalamin). Also synthesizes adenosylcobalamin 5'-phosphate from adenosylcobinamide-GDP and alpha-ribazole 5'-phosphate (By similarity). {ECO:0000250}.	adenosylcobinamide-GDP ribazoletransferase activity [GO:0051073]; cobalamin 5'-phosphate synthase activity [GO:0008818]	integral component of membrane [GO:0016021]; plasma membrane [GO:0005886]	cobalamin biosynthetic process [GO:0009236]	7592411; 9097040; 9278503; 16738553; 15919996	FALSE	FALSE	FALSE
P75882	0	0	0	2	0	0	1.3736102407728965	0	0	1.505888351419258	0	0	0	0.6666666666666666	0.5019627838064193	0.7930542422718585	0.4277462206939857	0.9508958580026544	Uncharacterized lipoprotein GfcD OS=Escherichia coli (strain K12) OX=83333 GN=gfcD PE=3 SV=1	GFCD_ECOLI	Uncharacterized lipoprotein GfcD (Group 4 capsule protein D homolog)	gfcD	ymcA	NA	NA	plasma membrane [GO:0005886]	NA	8905232; 9278503; 16738553	FALSE	FALSE	FALSE
P19636	0	0	0	2	0	0	1.3736102407728965	0	0	1.505888351419258	0	0	0	0.6666666666666666	0.5019627838064193	0.7930542422718585	0.4277462206939857	0.9508958580026544	Ethanolamine ammonia-lyase small subunit OS=Escherichia coli (strain K12) OX=83333 GN=eutC PE=1 SV=2	EUTC_ECOLI	Ethanolamine ammonia-lyase small subunit (EAL small subunit) (EC 4.3.1.7) (Ethanolamine ammonia-lyase beta subunit) (Ethanolamine ammonia-lyase light chain) (Ethanolamine deaminase small subunit)	eutC	NA	FUNCTION: Catalyzes the deamination of various vicinal amino-alcohols to oxo compounds (PubMed:19762342). Ethanolamine ammonia-lyase (EAL) allows bacteria to utilize ethanolamine as the sole source of nitrogen and carbon in the presence of external vitamin B12. It is spontaneously inactivated by its substrate and reactivated by EutA (PubMed:15466038). Directly targeted to the BMC. May play a role…	cobalamin binding [GO:0031419]; ethanolamine ammonia-lyase activity [GO:0008851]	ethanolamine ammonia-lyase complex [GO:0009350]	cellular amino acid metabolic process [GO:0006520]; ethanolamine catabolic process [GO:0046336]	9205837; 9278503; 16738553; 2197274; 19762342; 15466038; 20519496; 21142024; 29797764	FALSE	FALSE	FALSE
P0AFE4	2	0	0	2	0	2	-0.05831939275629596	0	1.431142494464723	-0.07907414930189817	0	1.6172420155454523	0.6666666666666666	1.3333333333333333	0.5127226220811847	0.7925997873210975	0.4280110326825126	0.9508958580026544	NADH-quinone oxidoreductase subunit K OS=Escherichia coli (strain K12) OX=83333 GN=nuoK PE=1 SV=1	NUOK_ECOLI	NADH-quinone oxidoreductase subunit K (EC 7.1.1.-) (NADH dehydrogenase I subunit K) (NDH-1 subunit K) (NUO11)	nuoK	NA	FUNCTION: NDH-1 shuttles electrons from NADH, via FMN and iron-sulfur (Fe-S) centers, to quinones in the respiratory chain. The immediate electron acceptor for the enzyme in this species is believed to be ubiquinone. Couples the redox reaction to proton translocation (for every two electrons transferred, four hydrogen ions are translocated across the cytoplasmic membrane), and thus conserves the …	NADH dehydrogenase (ubiquinone) activity [GO:0008137]; quinone binding [GO:0048038]	integral component of plasma membrane [GO:0005887]; NADH dehydrogenase complex [GO:0030964]; plasma membrane [GO:0005886]; plasma membrane respiratory chain complex I [GO:0045272]	ATP synthesis coupled electron transport [GO:0042773]	7690854; 9205837; 9278503; 16738553; 15996109; 15919996	FALSE	FALSE	FALSE
P0ACV6	0	0	1	0	0	4	0	0	1.3683693767748595	0	0	1.3542076097116584	0.3333333333333333	1.3333333333333333	0.4514025365705528	0.7900284280318056	0.42951116632823866	0.9508958580026544	Murein peptide amidase A OS=Escherichia coli (strain K12) OX=83333 GN=mpaA PE=1 SV=2	MPAA_ECOLI	Murein peptide amidase A (EC 3.4.17.-) (Gamma-D-Glu-Dap amidase) (Zinc metallocarboxypeptidase MpaA)	mpaA	ycjI	FUNCTION: Involved in muropeptide degradation. Catalyzes the hydrolysis of the gamma-D-glutamyl-diaminopimelic acid (gamma-D-Glu-Dap) amide bond in the murein tripeptide L-alanyl-gamma-D-glutamyl-meso-diaminopimelic acid, leading to the formation of L-Ala-gamma-D-Glu and Dap (PubMed:12511517, PubMed:22970852). Has weak activity with L-Ala-gamma-D-Glu-L-Lys, MurNAc-tripeptide and gamma-D-Glu-meso-…	amidase activity [GO:0004040]; murein tripeptide carboxypeptidase activity [GO:0061473]; zinc ion binding [GO:0008270]	cytoplasm [GO:0005737]	cell wall macromolecule catabolic process [GO:0016998]; cell wall organization [GO:0071555]; glycopeptide catabolic process [GO:0009050]; peptidoglycan catabolic process [GO:0009253]	9097039; 9278503; 16738553; 7499381; 12511517; 22970852	FALSE	FALSE	FALSE
P24202	3	2	2	4	2	4	0.3010037260669945	0.2191093228096036	0.8457043944661436	0.2428539455854642	0.29672870820227004	0.7692451089905022	2.3333333333333335	3.3333333333333335	0.4362759209260788	0.7885550685778184	0.43037210071569587	0.9508958580026544	Mrr restriction system protein OS=Escherichia coli (strain K12) OX=83333 GN=mrr PE=1 SV=1	MRR_ECOLI	Mrr restriction system protein (EcoKMrr)	mrr	NA	FUNCTION: Involved in the acceptance of foreign DNA which is modified. Restricts both adenine- and cytosine-methylated DNA.	DNA binding [GO:0003677]; restriction endodeoxyribonuclease activity [GO:0015666]; type IV site-specific deoxyribonuclease activity [GO:0032067]	bacterial nucleoid [GO:0043590]	DNA restriction-modification system [GO:0009307]; response to hydrostatic pressure [GO:0051599]	1650347; 7610040; 9278503; 16738553; 9298644	FALSE	FALSE	FALSE
P0ADG7	40	41	44	40	41	49	-0.2610416502087639	0.9929528329213135	0.6336925868058517	-0.079074149301898	0.2967287082022703	0.1842826082693463	41.666666666666664	43.333333333333336	0.13397905572323954	0.7884317039378167	0.4304442323179463	0.9508958580026544	Inosine-5'-monophosphate dehydrogenase OS=Escherichia coli (strain K12) OX=83333 GN=guaB PE=1 SV=1	IMDH_ECOLI	Inosine-5'-monophosphate dehydrogenase (IMP dehydrogenase) (IMPD) (IMPDH) (EC 1.1.1.205)	guaB	guaR	FUNCTION: Catalyzes the conversion of inosine 5'-phosphate (IMP) to xanthosine 5'-phosphate (XMP), the first committed and rate-limiting step in the de novo synthesis of guanine nucleotides, and therefore plays an important role in the regulation of cell growth. {ECO:0000255|HAMAP-Rule:MF_01964, ECO:0000269|PubMed:9341229}.	ATP binding [GO:0005524]; C-rich single-stranded DNA binding [GO:1990829]; identical protein binding [GO:0042802]; IMP dehydrogenase activity [GO:0003938]; metal ion binding [GO:0046872]; single-stranded DNA binding [GO:0003697]	cytosol [GO:0005829]	GMP biosynthetic process [GO:0006177]; GTP biosynthetic process [GO:0006183]; protein homotetramerization [GO:0051289]; response to UV [GO:0009411]	2860637; 9205837; 9278503; 16738553; 2998937; 1736096; 9298646; 9629924; 9600841; 9341229; 18312263; 19153081; 18723842	FALSE	FALSE	FALSE
P77247	4	6	5	6	4	9	0.5405800177171274	-0.2898464242382447	1.1137316842238	0.4063526778683439	-0.18869811896797167	0.7692451089905022	5	6.333333333333333	0.32896655596362484	0.7877743953815414	0.4308286804891627	0.9508958580026544	Hexitol phosphatase B OS=Escherichia coli (strain K12) OX=83333 GN=hxpB PE=1 SV=1	HXPB_ECOLI	Hexitol phosphatase B (2-deoxyglucose-6-phosphate phosphatase) (EC 3.1.3.68) (Mannitol-1-phosphatase) (EC 3.1.3.22) (Sorbitol-6-phosphatase) (EC 3.1.3.50) (Sugar-phosphatase) (EC 3.1.3.23)	hxpB	yniC	FUNCTION: Sugar-phosphate phosphohydrolase that catalyzes the dephosphorylation of D-mannitol 1-phosphate and D-sorbitol 6-phosphate (PubMed:27941785). Also catalyzes the dephosphorylation of 2-deoxyglucose 6-phosphate (2dGlu6P); this is a biologically important activity in vivo since it contributes to the elimination of this toxic compound and plays an important role in the resistance of E.coli …	2-deoxyglucose-6-phosphatase activity [GO:0003850]; glucose-6-phosphatase activity [GO:0004346]; magnesium ion binding [GO:0000287]; mannitol-1-phosphatase activity [GO:0050084]; metal ion binding [GO:0046872]; phosphatase activity [GO:0016791]; sorbitol-6-phosphatase activity [GO:0050286]; sugar-phosphatase activity [GO:0050308]	cytosol [GO:0005829]	carbohydrate metabolic process [GO:0005975]	9097039; 9278503; 16738553; 15808744; 16990279; 27941785;	FALSE	FALSE	FALSE
P0A9Q7	77	77	77	81	74	79	-0.048244766442066905	1.1024915110474929	0.30901548907080556	-0.006924363546062594	0.2401451798359028	0.06880539084941016	77	78	0.10067540237975012	0.7870798175890228	0.43123514315584516	0.9508958580026544	Aldehyde-alcohol dehydrogenase OS=Escherichia coli (strain K12) OX=83333 GN=adhE PE=1 SV=2	ADHE_ECOLI	Aldehyde-alcohol dehydrogenase [Includes: Alcohol dehydrogenase (ADH) (EC 1.1.1.1); Acetaldehyde dehydrogenase [acetylating] (ACDH) (EC 1.2.1.10); Pyruvate-formate-lyase deactivase (PFL deactivase)]	adhE	ana	FUNCTION: This enzyme has three activities: ADH, ACDH, and PFL-deactivase. In aerobic conditions it acts as a hydrogen peroxide scavenger. The PFL deactivase activity catalyzes the quenching of the pyruvate-formate-lyase catalyst in an iron, NAD, and CoA dependent reaction.	acetaldehyde dehydrogenase (acetylating) activity [GO:0008774]; alcohol dehydrogenase (NAD+) activity [GO:0004022]; identical protein binding [GO:0042802]; metal ion binding [GO:0046872]	cytosol [GO:0005829]; membrane [GO:0016020]	carbon utilization [GO:0015976]; ethanol biosynthetic process [GO:0006115]	2695398; 2015910; 8905232; 9278503; 16738553; 7773397; 7521508; 9298644; 12783863; 18723842	FALSE	FALSE	FALSE
P0ABJ9	3	0	0	3	0	2	-0.07142802829520234	0	1.431142494464723	-0.079074149301898	0	1.6172420155454523	1	1.6666666666666667	0.5127226220811848	0.7850315130640011	0.4324350923480178	0.9508958580026544	Cytochrome bd-I ubiquinol oxidase subunit 1 OS=Escherichia coli (strain K12) OX=83333 GN=cydA PE=1 SV=1	CYDA_ECOLI	Cytochrome bd-I ubiquinol oxidase subunit 1 (EC 7.1.1.7) (Cytochrome bd-I oxidase subunit I) (Cytochrome d ubiquinol oxidase subunit I)	cydA	cyd-1	FUNCTION: A terminal oxidase that produces a proton motive force by the vectorial transfer of protons across the inner membrane. It is the component of the aerobic respiratory chain of E.coli that predominates when cells are grown at low aeration. Generates a proton motive force using protons and electrons from opposite sides of the membrane to generate H(2)O, transferring 1 proton/electron. {ECO…	electron transfer activity [GO:0009055]; heme binding [GO:0020037]; metal ion binding [GO:0046872]; oxidoreductase activity, acting on diphenols and related substances as donors [GO:0016679]; oxidoreductase activity, acting on diphenols and related substances as donors, oxygen as acceptor [GO:0016682]	cytochrome complex [GO:0070069]; integral component of plasma membrane [GO:0005887]; membrane [GO:0016020]; plasma membrane [GO:0005886]	aerobic electron transport chain [GO:0019646]	2843510; 8905232; 9278503; 16738553; 3281937; 6307994; 3013298; 3013299; 3138232; 2656671; 1689724; 1850294; 1724280; 7577938; 15013751; 16079137; 15919996; 19542282; 21987791; 23749980; 21756872	FALSE	FALSE	FALSE
P0A7X3	23	28	17	19	35	19	-0.806835136854819	1.757993406764081	0.4047828697340337	-0.342108555135692	0.6086727145170103	0.184282608269346	22.666666666666668	24.333333333333332	0.1502822558835548	0.7828529819783447	0.43371345065642863	0.9508958580026544	30S ribosomal protein S9 OS=Escherichia coli (strain K12) OX=83333 GN=rpsI PE=1 SV=2	RS9_ECOLI	30S ribosomal protein S9 (Small ribosomal subunit protein uS9)	rpsI	NA	FUNCTION: The C-terminal tail plays a role in the affinity of the 30S P site for different tRNAs. Mutations that decrease this affinity are suppressed in the 70S ribosome. {ECO:0000269|PubMed:15308780}.	RNA binding [GO:0003723]; structural constituent of ribosome [GO:0003735]; tRNA binding [GO:0000049]	cytosol [GO:0005829]; cytosolic small ribosomal subunit [GO:0022627]; small ribosomal subunit [GO:0015935]	translation [GO:0006412]	3884974; 9278503; 16738553; 1091515; 7556101; 4346030; 8524654; 9298644; 15308780; 10094780; 24524803; 12244297; 12809609; 16272117; 27906160; 27906161; 27934701; 28077875	FALSE	FALSE	FALSE
P23908	5	2	2	3	3	6	-0.7899526124403947	0.6948895469597698	1.448034140706111	-0.6640366500230541	0.711766207481114	1.2546719361607441	3	4	0.434133831206268	0.7811382144872118	0.4347212081305954	0.9508958580026544	Acetylornithine deacetylase OS=Escherichia coli (strain K12) OX=83333 GN=argE PE=1 SV=2	ARGE_ECOLI	Acetylornithine deacetylase (AO) (Acetylornithinase) (EC 3.5.1.16) (N-acetylornithinase) (NAO)	argE	NA	FUNCTION: Displays a broad specificity and can also deacylate substrates such as acetylarginine, acetylhistidine or acetylglutamate semialdehyde.	acetylornithine deacetylase activity [GO:0008777]; cobalt ion binding [GO:0050897]; zinc ion binding [GO:0008270]	cytoplasm [GO:0005737]	arginine biosynthetic process [GO:0006526]	1551850; 1628835; 8265357; 9278503; 16738553; 6761650; 6292860; 10684608	FALSE	FALSE	FALSE
P0AFC7	8	5	6	10	7	6	0.3479688713515577	0.9604281916367851	0.04115337786123942	0.21043246789308692	0.711766207481114	0.032279514824296404	6.333333333333333	7.666666666666667	0.31815939673283244	0.7791633103094845	0.43588351981946494	0.9508958580026544	NADH-quinone oxidoreductase subunit B OS=Escherichia coli (strain K12) OX=83333 GN=nuoB PE=1 SV=1	NUOB_ECOLI	NADH-quinone oxidoreductase subunit B (EC 7.1.1.-) (NADH dehydrogenase I subunit B) (NDH-1 subunit B) (NUO2)	nuoB	NA	FUNCTION: NDH-1 shuttles electrons from NADH, via FMN and iron-sulfur (Fe-S) centers, to quinones in the respiratory chain. The immediate electron acceptor for the enzyme in this species is ubiquinone. Couples the redox reaction to proton translocation (for every two electrons transferred, four hydrogen ions are translocated across the cytoplasmic membrane), and thus conserves the redox energy in…	4 iron, 4 sulfur cluster binding [GO:0051539]; iron ion binding [GO:0005506]; NADH dehydrogenase (ubiquinone) activity [GO:0008137]; quinone binding [GO:0048038]	membrane [GO:0016020]; NADH dehydrogenase complex [GO:0030964]; plasma membrane [GO:0005886]; plasma membrane respiratory chain complex I [GO:0045272]	aerobic respiration [GO:0009060]; electron transport coupled proton transport [GO:0015990]	7690854; 9205837; 9278503; 16738553; 9298646; 7607227	FALSE	FALSE	FALSE
P52697	9	6	8	9	8	10	-0.12373413714026903	0.9477704092435343	0.5219338940534982	-0.079074149301898	0.6592987875869784	0.32178613201928113	7.666666666666667	9	0.3006702567681205	0.7770962377518128	0.4371019934920972	0.9508958580026544	6-phosphogluconolactonase OS=Escherichia coli (strain K12) OX=83333 GN=pgl PE=1 SV=2	6PGL_ECOLI	6-phosphogluconolactonase (6-P-gluconolactonase) (Pgl) (EC 3.1.1.31)	pgl	ybhE	FUNCTION: Catalyzes the hydrolysis of 6-phosphogluconolactone to 6-phosphogluconate. {ECO:0000269|PubMed:15576773}.	6-phosphogluconolactonase activity [GO:0017057]	cytosol [GO:0005829]	glucose metabolic process [GO:0006006]; pentose-phosphate shunt [GO:0006098]	7665460; 8905232; 9278503; 16738553; 15576773; 18723842;	FALSE	FALSE	FALSE
P0AEX3	3	2	2	5	3	2	0.62499283363523	0.6948895469597698	0.023757886878971873	0.505888351419258	0.711766207481114	0.03227951482429609	2.3333333333333335	3.3333333333333335	0.416644691241556	0.7757510701201183	0.43789597938162633	0.9508958580026544	Alpha-ketoglutarate permease OS=Escherichia coli (strain K12) OX=83333 GN=kgtP PE=1 SV=1	KGTP_ECOLI	Alpha-ketoglutarate permease	kgtP	witA	FUNCTION: Uptake of alpha-ketoglutarate across the boundary membrane with the concomitant import of a cation (symport system). {ECO:0000269|PubMed:2053984}.	solute:cation symporter activity [GO:0015294]	integral component of membrane [GO:0016021]; plasma membrane [GO:0005886]	NA	2118499; 9205837; 9278503; 16738553; 1709493; 2190187; 2053984; 8419306; 15919996	FALSE	FALSE	FALSE
P0ADA3	13	13	12	17	11	15	0.5710983128353233	0.12602545825967407	0.6392972328092758	0.2834959300828103	0.07433628686582192	0.33183979668320407	12.666666666666666	14.333333333333334	0.2298906712106121	0.7715830263548021	0.44036143052585025	0.9508958580026544	Murein hydrolase activator NlpD OS=Escherichia coli (strain K12) OX=83333 GN=nlpD PE=1 SV=1	NLPD_ECOLI	Murein hydrolase activator NlpD	nlpD	NA	FUNCTION: Activator of the cell wall hydrolase AmiC. Required for septal murein cleavage and daughter cell separation during cell division. {ECO:0000269|PubMed:19525345, ECO:0000269|PubMed:20300061}.	metalloendopeptidase activity [GO:0004222]	cell division site [GO:0032153]; cell outer membrane [GO:0009279]; plasma membrane [GO:0005886]	cell cycle [GO:0007049]; positive regulation of hydrolase activity [GO:0051345]; response to drug [GO:0042493]; septum digestion after cytokinesis [GO:0000920]	8132457; 9278503; 16738553; 8208244; 19525345; 20300061	FALSE	FALSE	FALSE
P76308	2	0	0	6	0	0	1.3324655566730421	0	0	1.1433182720345498	0	0	0.6666666666666666	2	0.3811060906781833	0.7692993478310854	0.4417156243020103	0.9508958580026544	Uncharacterized protein YecR OS=Escherichia coli (strain K12) OX=83333 GN=yecR PE=4 SV=1	YECR_ECOLI	Uncharacterized protein YecR	yecR	NA	NA	NA	NA	NA	9278503; 16738553	FALSE	FALSE	FALSE
P14900	2	6	6	7	4	6	1.5800643300089432	-0.2898464242382447	0.04115337786123942	1.3359633499769459	-0.18869811896797167	0.032279514824296404	4.666666666666667	5.666666666666667	0.39318158194442354	0.768667568996237	0.4420906821400851	0.9508958580026544	UDP-N-acetylmuramoylalanine--D-glutamate ligase OS=Escherichia coli (strain K12) OX=83333 GN=murD PE=1 SV=3	MURD_ECOLI	UDP-N-acetylmuramoylalanine--D-glutamate ligase (EC 6.3.2.9) (D-glutamic acid-adding enzyme) (UDP-N-acetylmuramoyl-L-alanyl-D-glutamate synthetase)	murD	NA	FUNCTION: Cell wall formation. Catalyzes the addition of glutamate to the nucleotide precursor UDP-N-acetylmuramoyl-L-alanine (UMA).	ATP binding [GO:0005524]; identical protein binding [GO:0042802]; UDP-N-acetylmuramoylalanine-D-glutamate ligase activity [GO:0008764]	cytoplasm [GO:0005737]	cell cycle [GO:0007049]; cell division [GO:0051301]; cell wall organization [GO:0071555]; peptidoglycan biosynthetic process [GO:0009252]; regulation of cell shape [GO:0008360]	2179861; 2129548; 1630901; 9278503; 16738553; 2509435; 1765076; 9218784; 10966819	FALSE	FALSE	FALSE
P23865	16	18	7	19	10	16	0.3349404644877472	-0.9415246837093355	1.9342034775838033	0.15539110433512482	-0.4917671866040179	1.1197423560746356	13.666666666666666	15	0.2611220912685808	0.7665013361967562	0.4433780571161679	0.9508958580026544	Tail-specific protease OS=Escherichia coli (strain K12) OX=83333 GN=prc PE=1 SV=2	PRC_ECOLI	Tail-specific protease (EC 3.4.21.102) (C-terminal-processing peptidase) (PRC protein) (Protease Re)	prc	tsp	FUNCTION: Involved in the cleavage of a C-terminal peptide of 11 residues from the precursor form of penicillin-binding protein 3 (PBP3). May be involved in protection of the bacterium from thermal and osmotic stresses.	endopeptidase activity [GO:0004175]; serine-type endopeptidase activity [GO:0004252]	outer membrane-bounded periplasmic space [GO:0030288]; plasma membrane [GO:0005886]	protein catabolic process [GO:0030163]; proteolysis [GO:0006508]; response to antibiotic [GO:0046677]; signal transduction [GO:0007165]	1856173; 1729701; 9097040; 9278503; 16738553; 1447154; 10049386; 7499412; 8576225	FALSE	FALSE	FALSE
P45395	0	5	6	4	5	3	1.9426231350796672	0.3464662216855943	-0.9645277953317086	2.2428539455854644	0.29672870820227004	-0.7750754072333079	3.6666666666666665	4	0.5881690821848088	0.7647359740518929	0.44442878009830916	0.9508958580026544	Arabinose 5-phosphate isomerase KdsD OS=Escherichia coli (strain K12) OX=83333 GN=kdsD PE=1 SV=1	KDSD_ECOLI	Arabinose 5-phosphate isomerase KdsD (API) (L-API) (EC 5.3.1.13)	kdsD	yrbH	FUNCTION: Involved in the biosynthesis of 3-deoxy-D-manno-octulosonate (KDO), a unique 8-carbon sugar component of lipopolysaccharides (LPSs). KdsD is not essential in the KDO biosynthesis and can be substituted by GutQ. Catalyzes the reversible aldol-ketol isomerization between D-ribulose 5-phosphate (Ru5P) and D-arabinose 5-phosphate (A5P). {ECO:0000269|PubMed:12805358, ECO:0000269|PubMed:16199…	arabinose-5-phosphate isomerase activity [GO:0019146]; carbohydrate derivative binding [GO:0097367]; metal ion binding [GO:0046872]	NA	keto-3-deoxy-D-manno-octulosonic acid biosynthetic process [GO:0019294]	9278503; 16738553; 12805358; 16199563; 16765569; 19664604; 20039350; 20954237	FALSE	FALSE	FALSE
P0AB80	9	8	8	10	9	10	0.10243744023233477	0.6958076004361444	0.5219338940534982	0.05842937444803699	0.44873180164732024	0.32178613201928113	8.333333333333334	9.666666666666666	0.2763157693715461	0.7622056633402071	0.44593726654767585	0.9508958580026544	Branched-chain-amino-acid aminotransferase OS=Escherichia coli (strain K12) OX=83333 GN=ilvE PE=1 SV=2	ILVE_ECOLI	Branched-chain-amino-acid aminotransferase (BCAT) (EC 2.6.1.42) (Transaminase B)	ilvE	NA	FUNCTION: Acts on leucine, isoleucine and valine.	branched-chain-amino-acid transaminase activity [GO:0004084]; identical protein binding [GO:0042802]; L-isoleucine transaminase activity [GO:0052656]; L-leucine:2-oxoglutarate aminotransferase activity [GO:0050048]; L-leucine transaminase activity [GO:0052654]; L-valine transaminase activity [GO:0052655]	cytosol [GO:0005829]	aspartate biosynthetic process [GO:0006532]; carboxylic acid metabolic process [GO:0019752]; isoleucine biosynthetic process [GO:0009097]; leucine biosynthetic process [GO:0009098]; valine biosynthetic process [GO:0009099]	3897211; 3550695; 1379743; 9278503; 16397293; 16738553; 392469; 1569580; 3069843; 9298644; 9163511	FALSE	FALSE	FALSE
P60716	9	14	14	15	15	11	1.0827196001672068	0.7770087598497877	-0.5407943131653671	0.5989977558107397	0.38983811259375156	-0.28964858006306615	12.333333333333334	13.666666666666666	0.2330624294471417	0.7614869269931497	0.4463662843203125	0.9508958580026544	Lipoyl synthase OS=Escherichia coli (strain K12) OX=83333 GN=lipA PE=1 SV=1	LIPA_ECOLI	Lipoyl synthase (EC 2.8.1.8) (Lip-syn) (LS) (Lipoate synthase) (Lipoic acid synthase) (Sulfur insertion protein LipA)	lipA	lip	FUNCTION: Catalyzes the radical-mediated insertion of two sulfur atoms into the C-6 and C-8 positions of the octanoyl moiety bound to the lipoyl domains of lipoate-dependent enzymes, thereby converting the octanoylated domains into lipoylated derivatives. Free octanoate is not a substrate for LipA. {ECO:0000269|PubMed:11106496, ECO:0000269|PubMed:14700636, ECO:0000269|PubMed:15157071}.	4 iron, 4 sulfur cluster binding [GO:0051539]; lipoate synthase activity [GO:0016992]; lipoyl synthase activity (acting on glycine-cleavage complex H protein [GO:0102552]; lipoyl synthase activity (acting on pyruvate dehydrogenase E2 protein) [GO:0102553]; metal ion binding [GO:0046872]	cytoplasm [GO:0005737]; cytosol [GO:0005829]	lipoate biosynthetic process [GO:0009107]; protein lipoylation [GO:0009249]	1577793; 8444795; 8905232; 9278503; 16738553; 11106496; 14700636; 15157071; 15362861; 15112987; 15911379; 15740115	FALSE	FALSE	FALSE
P0ACB0	5	4	3	4	6	5	-0.4209938398598296	0.9827788676094332	0.7408171498459278	-0.342108555135692	0.7821555353725119	0.6172420155454523	4	5	0.3524296652607574	0.7520577178817728	0.45201634968524873	0.9508958580026544	Replicative DNA helicase OS=Escherichia coli (strain K12) OX=83333 GN=dnaB PE=1 SV=1	DNAB_ECOLI	Replicative DNA helicase (EC 3.6.4.12)	dnaB	groP grpA	FUNCTION: Participates in initiation and elongation during chromosome replication; it exhibits DNA-dependent ATPase activity and contains distinct active sites for ATP binding, DNA binding, and interaction with DnaC protein, primase, and other prepriming proteins.	ATP binding [GO:0005524]; ATP hydrolysis activity [GO:0140603]; DNA binding [GO:0003677]; DNA helicase activity [GO:0003678]; helicase activity [GO:0004386]; identical protein binding [GO:0042802]	cytosol [GO:0005829]; primosome complex [GO:1990077]	DNA replication [GO:0006260]; DNA replication, synthesis of RNA primer [GO:0006269]; DNA unwinding involved in DNA replication [GO:0006268]; response to ionizing radiation [GO:0010212]	6323420; 8265357; 9278503; 16738553; 9298644; 20005847; 10404597	FALSE	FALSE	FALSE
P27250	1	4	8	2	6	7	0.5271101857045946	0.9827788676094332	-0.21224606434095314	0.505888351419258	0.7821555353725119	-0.137645486618016	4.333333333333333	5	0.3834661333912513	0.7491945289956353	0.4537399662003834	0.9508958580026544	Aldehyde reductase Ahr OS=Escherichia coli (strain K12) OX=83333 GN=ahr PE=1 SV=2	AHR_ECOLI	Aldehyde reductase Ahr (EC 1.1.1.2) (Zinc-dependent alcohol dehydrogenase Ahr)	ahr	yjgB	FUNCTION: Catalyzes the reduction of a wide range of aldehydes including aliphatic fatty aldehydes (C4-C16), into their corresponding alcohols. Has a strong preference for NADPH over NADH as the electron donor. Cannot use glyceraldehyde or a ketone as substrate. Is a relevant source of NADPH-dependent aldehyde reductase activity in E.coli. The in vivo functions of Ahr has yet to be determined. {E…	alcohol dehydrogenase (NADP+) activity [GO:0008106]; oxidoreductase activity, acting on the CH-OH group of donors, NAD or NADP as acceptor [GO:0016616]; zinc ion binding [GO:0008270]	NA	fatty acid metabolic process [GO:0006631]	7610040; 9278503; 16738553; 22094925; 22731523; 23093176; 23248280	FALSE	FALSE	FALSE
P33607	4	4	2	6	3	4	0.5405800177171274	-0.09039197496250831	0.8457043944661436	0.4063526778683439	-0.025199386685092032	0.7692451089905022	3.3333333333333335	4.333333333333333	0.38346613339125135	0.7481838474702076	0.4543492724646499	0.9508958580026544	NADH-quinone oxidoreductase subunit L OS=Escherichia coli (strain K12) OX=83333 GN=nuoL PE=1 SV=2	NUOL_ECOLI	NADH-quinone oxidoreductase subunit L (EC 7.1.1.-) (NADH dehydrogenase I subunit L) (NDH-1 subunit L) (NUO12)	nuoL	NA	FUNCTION: NDH-1 shuttles electrons from NADH, via FMN and iron-sulfur (Fe-S) centers, to quinones in the respiratory chain. The immediate electron acceptor for the enzyme in this species is believed to be ubiquinone. Couples the redox reaction to proton translocation (for every two electrons transferred, four hydrogen ions are translocated across the cytoplasmic membrane), and thus conserves the …	NADH dehydrogenase (ubiquinone) activity [GO:0008137]; quinone binding [GO:0048038]	integral component of plasma membrane [GO:0005887]; NADH dehydrogenase complex [GO:0030964]; plasma membrane [GO:0005886]; plasma membrane respiratory chain complex I [GO:0045272]	ATP synthesis coupled electron transport [GO:0042773]; electron transport coupled proton transport [GO:0015990]	7690854; 9205837; 9278503; 16738553; 15919996	FALSE	FALSE	FALSE
P07004	8	14	14	14	10	16	1.1432739124826616	-0.28477889846595406	0.4303726919155594	0.6578914448643082	-0.15073026876895096	0.21285176046611712	12	13.333333333333334	0.24000431218715812	0.7441281169698098	0.4567989705538557	0.9508958580026544	Gamma-glutamyl phosphate reductase OS=Escherichia coli (strain K12) OX=83333 GN=proA PE=1 SV=2	PROA_ECOLI	Gamma-glutamyl phosphate reductase (GPR) (EC 1.2.1.41) (Glutamate-5-semialdehyde dehydrogenase) (Glutamyl-gamma-semialdehyde dehydrogenase) (GSA dehydrogenase)	proA	NA	FUNCTION: Catalyzes the NADPH-dependent reduction of L-glutamate 5-phosphate into L-glutamate 5-semialdehyde and phosphate. The product spontaneously undergoes cyclization to form 1-pyrroline-5-carboxylate. {ECO:0000255|HAMAP-Rule:MF_00412, ECO:0000269|PubMed:7034716, ECO:0000269|PubMed:7035170}.	glutamate-5-semialdehyde dehydrogenase activity [GO:0004350]; identical protein binding [GO:0042802]; NADP binding [GO:0050661]	cytosol [GO:0005829]	L-proline biosynthetic process [GO:0055129]	6089111; 9278503; 16738553; 1282191; 7034716; 7035170; 6319365	FALSE	FALSE	FALSE
P0AFF0	1	0	0	4	0	0	1.2770847504054554	0	0	1.2428539455854641	0	0	0.3333333333333333	1.3333333333333333	0.41428464852848806	0.7373252244245557	0.4609245961698125	0.9508958580026544	NADH-quinone oxidoreductase subunit N OS=Escherichia coli (strain K12) OX=83333 GN=nuoN PE=1 SV=2	NUON_ECOLI	NADH-quinone oxidoreductase subunit N (EC 7.1.1.-) (NADH dehydrogenase I subunit N) (NDH-1 subunit N) (NUO14)	nuoN	NA	FUNCTION: NDH-1 shuttles electrons from NADH, via FMN and iron-sulfur (Fe-S) centers, to quinones in the respiratory chain. The immediate electron acceptor for the enzyme in this species is believed to be ubiquinone. Couples the redox reaction to proton translocation (for every two electrons transferred, four hydrogen ions are translocated across the cytoplasmic membrane), and thus conserves the …	NADH dehydrogenase (ubiquinone) activity [GO:0008137]; quinone binding [GO:0048038]	integral component of plasma membrane [GO:0005887]; NADH dehydrogenase complex [GO:0030964]; plasma membrane [GO:0005886]; plasma membrane respiratory chain complex I [GO:0045272]	aerobic respiration [GO:0009060]; ATP synthesis coupled electron transport [GO:0042773]; electron transport coupled proton transport [GO:0015990]	7690854; 9205837; 9278503; 16738553; 12718520; 15919996	FALSE	FALSE	FALSE
P0AG30	65	78	75	70	79	70	0.0918684275556546	1.4555752217721558	-0.27264320631264377	0.026278850844330744	0.3148760549125296	-0.06590087911460732	72.66666666666667	73	0.09175134221408435	0.7360063789378607	0.46172681575236957	0.9508958580026544	Transcription termination factor Rho OS=Escherichia coli (strain K12) OX=83333 GN=rho PE=1 SV=1	RHO_ECOLI	Transcription termination factor Rho (EC 3.6.4.-) (ATP-dependent helicase Rho)	rho	nitA psuA rnsC sbaA tsu	FUNCTION: Facilitates transcription termination by a mechanism that involves Rho binding to the nascent RNA, activation of Rho's RNA-dependent ATPase activity, and release of the mRNA from the DNA template. RNA-dependent NTPase which utilizes all four ribonucleoside triphosphates as substrates. {ECO:0000269|PubMed:1716628, ECO:0000269|PubMed:2461932}.	ATPase, acting on RNA [GO:0008186]; ATP binding [GO:0005524]; helicase activity [GO:0004386]; hydrolase activity [GO:0016787]; identical protein binding [GO:0042802]; RNA binding [GO:0003723]	cytosol [GO:0005829]; membrane [GO:0016020]	DNA-templated transcription, termination [GO:0006353]; transcription, DNA-templated [GO:0006351]	6304634; 1379743; 9278503; 16738553; 2423505; 1722555; 7828920; 6219230; 9298646; 1716628; 2461932; 7487110; 9298644; 9008362; 9587002; 9586995; 10230401; 12859904; 15642265; 19879839	FALSE	FALSE	FALSE
P00547	4	5	3	6	4	5	0.5405800177171274	-0.006679415991558798	0.7408171498459278	0.4063526778683439	0.03369430236847632	0.6172420155454523	4	5	0.35242966526075753	0.735958637010598	0.46175587054683054	0.9508958580026544	Homoserine kinase OS=Escherichia coli (strain K12) OX=83333 GN=thrB PE=1 SV=2	KHSE_ECOLI	Homoserine kinase (HK) (HSK) (EC 2.7.1.39)	thrB	NA	FUNCTION: Catalyzes the ATP-dependent phosphorylation of L-homoserine to L-homoserine phosphate. Is also able to phosphorylate the hydroxy group on gamma-carbon of L-homoserine analogs when the functional group at the alpha-position is a carboxyl, an ester, or even a hydroxymethyl group. Neither L-threonine nor L-serine are substrates of the enzyme. {ECO:0000269|PubMed:8973190}.	ATP binding [GO:0005524]; homoserine kinase activity [GO:0004413]	cytosol [GO:0005829]	threonine biosynthetic process [GO:0009088]	6259626; 1630901; 7610040; 9278503; 16738553; 8973190	FALSE	FALSE	FALSE
P0AA16	12	11	10	13	12	12	0.05430895397314268	0.7353383235269405	0.48225945612671545	0.027841054614613947	0.412205925622206	0.27328761432809123	11	12.333333333333334	0.23777819818830373	0.7343356950435299	0.46274416801082885	0.9508958580026544	DNA-binding dual transcriptional regulator OmpR OS=Escherichia coli (strain K12) OX=83333 GN=ompR PE=1 SV=1	OMPR_ECOLI	DNA-binding dual transcriptional regulator OmpR (Transcriptional regulatory protein OmpR)	ompR	kmt ompB	FUNCTION: Member of the two-component regulatory system EnvZ/OmpR involved in osmoregulation (particularly of genes ompF and ompC) as well as other genes (PubMed:3010044, PubMed:3536870). Plays a central role in both acid and osmotic stress responses (PubMed:28526842, PubMed:30524381). Binds to the promoter of both ompC and ompF; at low osmolarity it activates ompF transcription, while at high os…	DNA-binding transcription activator activity [GO:0001216]; phosphorelay response regulator activity [GO:0000156]; transcription cis-regulatory region binding [GO:0000976]	cytosol [GO:0005829]; protein-DNA complex [GO:0032993]	phosphorelay signal transduction system [GO:0000160]; positive regulation of transcription, DNA-templated [GO:0045893]	6292199; 3010044; 2997120; 9278503; 16738553; 3533941; 7568033; 7934854; 3023382; 3536870; 2558046; 2674113; 2656684; 2668281; 2557454; 2668953; 2403550; 2277041; 7592927; 28526842; 29138484; 30524381; 28423182; 8989318; 9016718; 18195018	FALSE	FALSE	FALSE
P08312	17	24	20	21	20	24	0.4696236215386998	0.12010046057022525	0.6821779734879985	0.21043246789308692	0.04518994120630603	0.2838182818202605	20.333333333333332	21.666666666666668	0.1798135636398845	0.7343329941817223	0.4627458136948113	0.9508958580026544	Phenylalanine--tRNA ligase alpha subunit OS=Escherichia coli (strain K12) OX=83333 GN=pheS PE=1 SV=2	SYFA_ECOLI	Phenylalanine--tRNA ligase alpha subunit (EC 6.1.1.20) (Phenylalanyl-tRNA synthetase alpha subunit) (PheRS)	pheS	NA	NA	ATP binding [GO:0005524]; magnesium ion binding [GO:0000287]; phenylalanine-tRNA ligase activity [GO:0004826]; tRNA binding [GO:0000049]	cytoplasm [GO:0005737]; cytosol [GO:0005829]; phenylalanine-tRNA ligase complex [GO:0009328]	phenylalanyl-tRNA aminoacylation [GO:0006432]	6317865; 9097039; 9278503; 16738553; 2991205; 1942071; 9298644; 1959653; 1537809	FALSE	FALSE	FALSE
P0A7K6	13	25	18	17	24	18	0.5710983128353233	0.6234876942177883	0.07129799286648897	0.2834959300828103	0.2401451798359028	0.032279514824296404	18.666666666666668	19.666666666666668	0.1853068749143365	0.7308584681164216	0.4648656062811983	0.9508958580026544	50S ribosomal protein L19 OS=Escherichia coli (strain K12) OX=83333 GN=rplS PE=1 SV=2	RL19_ECOLI	50S ribosomal protein L19 (Large ribosomal subunit protein bL19)	rplS	NA	FUNCTION: This protein is located at the 30S-50S ribosomal subunit interface. In the 70S ribosome it has been modeled to make two contacts with the 16S rRNA of the 30S subunit forming part of bridges B6 and B8 (PubMed:12809609). In the 3.5 A resolved structures L14 and L19 interact and together make contact with the 16S rRNA (PubMed:16272117). The protein conformation is quite different between t…	large ribosomal subunit rRNA binding [GO:0070180]; structural constituent of ribosome [GO:0003735]	cytosol [GO:0005829]; cytosolic large ribosomal subunit [GO:0022625]	ribosomal large subunit assembly [GO:0000027]; translation [GO:0006412]	6357787; 9205837; 9278503; 16738553; 339951; 2665813; 10094780; 24524803; 12809609; 16272117; 25310980; 24844575; 27906160; 27906161; 27934701; 28077875	FALSE	FALSE	FALSE
P37613	4	3	2	3	3	6	-0.45530768622689693	0.2683592062695926	1.448034140706111	-0.40100224418926034	0.29672870820227004	1.2546719361607441	3	4	0.3834661333912513	0.7280881457045008	0.4665596299234793	0.9508958580026544	PanD regulatory factor OS=Escherichia coli (strain K12) OX=83333 GN=panZ PE=1 SV=1	PANZ_ECOLI	PanD regulatory factor	panZ	panM yhhK	FUNCTION: Controls both the activation and catalytic activity of PanD in a coenzyme A (CoA)-dependent fashion. Binding of CoA or a derivative to PanZ leads to interaction with PanD, which promotes the processing and activation of pro-PanD, and subsequent substrate-mediated inhibition of the active form of PanD (PubMed:23170229, PubMed:25910242). Inhibition of PanD activity is probably the primary…	acetyl-CoA binding [GO:1905502]; N-acetyltransferase activity [GO:0008080]	NA	negative regulation of catalytic activity [GO:0043086]; pantothenate biosynthetic process [GO:0015940]; protein processing [GO:0016485]; zymogen activation [GO:0031638]	8041620; 9278503; 16738553; 22940551; 23170229; 25910242	FALSE	FALSE	FALSE
P76537	3	2	3	4	2	5	0.3010037260669945	0.2191093228096036	0.7408171498459278	0.2428539455854642	0.29672870820227004	0.6172420155454523	2.6666666666666665	3.6666666666666665	0.3856082231110622	0.7279983896617787	0.4666145720563027	0.9508958580026544	Uncharacterized protein YfeY OS=Escherichia coli (strain K12) OX=83333 GN=yfeY PE=1 SV=1	YFEY_ECOLI	Uncharacterized protein YfeY	yfeY	NA	NA	NA	NA	NA	9278503; 16738553; 7764507	FALSE	FALSE	FALSE
P27302	206	222	203	200	184	236	-0.8896099001709761	0.3116341412557516	1.8325940049054463	-0.12150941562229463	0.027210268798277586	0.2485974217510594	210.33333333333334	206.66666666666666	0.051432758309014115	0.7243541820526707	0.4688483210508511	0.9508958580026544	Transketolase 1 OS=Escherichia coli (strain K12) OX=83333 GN=tktA PE=1 SV=5	TKT1_ECOLI	Transketolase 1 (TK 1) (EC 2.2.1.1)	tktA	tkt	FUNCTION: Catalyzes the transfer of a two-carbon ketol group from a ketose donor to an aldose acceptor, via a covalent intermediate with the cofactor thiamine pyrophosphate. Thus, catalyzes the reversible transfer of a two-carbon ketol group from sedoheptulose-7-phosphate to glyceraldehyde-3-phosphate, producing xylulose-5-phosphate and ribose-5-phosphate. {ECO:0000269|PubMed:17914867, ECO:000026…	manganese ion binding [GO:0030145]; thiamine pyrophosphate binding [GO:0030976]; transketolase activity [GO:0004802]	cytosol [GO:0005829]	pentose-phosphate shunt [GO:0006098]; pentose-phosphate shunt, non-oxidative branch [GO:0009052]	8241274; 9278503; 16397293; 16738553; 2153656; 18723842; 7607225; 17914867	FALSE	FALSE	FALSE
P75736	4	4	8	11	5	4	1.6955245432374517	0.6640452731608071	-1.113776397604248	1.1839602565318958	0.5597631140360639	-0.8157173917306539	5.333333333333333	6.666666666666667	0.30933532627910193	0.7192591656953863	0.47198125073832065	0.9508958580026544	Esterase YbfF OS=Escherichia coli (strain K12) OX=83333 GN=ybfF PE=1 SV=1	YBFF_ECOLI	Esterase YbfF (EC 3.1.-.-)	ybfF	NA	FUNCTION: Displays esterase activity toward palmitoyl-CoA, malonyl-CoA and pNP-butyrate. {ECO:0000269|PubMed:15808744}.	carboxylic ester hydrolase activity [GO:0052689]; thiolester hydrolase activity [GO:0016790]	cytosol [GO:0005829]	NA	8905232; 9278503; 16738553; 10493123; 15808744	FALSE	FALSE	FALSE
P30139	14	18	21	14	21	22	-0.1543414279513695	1.167920653867115	0.2305071527580966	-0.079074149301898	0.508232813395982	0.09640985224401163	17.666666666666668	19	0.1751895054460319	0.7182736056224894	0.4725886012968243	0.9508958580026544	Thiazole synthase OS=Escherichia coli (strain K12) OX=83333 GN=thiG PE=1 SV=3	THIG_ECOLI	Thiazole synthase (EC 2.8.1.10)	thiG	NA	FUNCTION: Catalyzes the rearrangement of 1-deoxy-D-xylulose 5-phosphate (DXP) to produce the thiazole phosphate moiety of thiamine. Sulfur is provided by the thiocarboxylate moiety of the carrier protein ThiS. In vitro, sulfur can be provided by H(2)S. {ECO:0000269|PubMed:12650933}.	thiazole synthase activity [GO:1990107]	cytosol [GO:0005829]	thiamine biosynthetic process [GO:0009228]; thiamine diphosphate biosynthetic process [GO:0009229]	8432721; 8265357; 9278503; 16738553; 12650933; 10082377	FALSE	FALSE	FALSE
P0A7E1	4	5	3	6	2	8	0.5405800177171274	-0.8509047511210837	1.547240869340203	0.4063526778683439	-0.70327129179773	1.2022045162666084	4	5.333333333333333	0.3017619674457408	0.7141338640477839	0.47514440764237803	0.9508958580026544	Dihydroorotate dehydrogenase (quinone) OS=Escherichia coli (strain K12) OX=83333 GN=pyrD PE=1 SV=1	PYRD_ECOLI	Dihydroorotate dehydrogenase (quinone) (EC 1.3.5.2) (DHOdehase) (DHOD) (DHODase) (Dihydroorotate oxidase)	pyrD	NA	FUNCTION: Catalyzes the conversion of dihydroorotate to orotate with quinone as electron acceptor. {ECO:0000269|PubMed:10074342}.	dihydroorotate dehydrogenase activity [GO:0004152]; FMN binding [GO:0010181]	cytosol [GO:0005829]; membrane [GO:0016020]; plasma membrane [GO:0005886]	'de novo' pyrimidine nucleobase biosynthetic process [GO:0006207]; 'de novo' UMP biosynthetic process [GO:0044205]; pyrimidine ribonucleotide biosynthetic process [GO:0009220]	2992959; 8905232; 9278503; 16738553; 10074342; 12220493	FALSE	FALSE	FALSE
P75864	9	24	20	13	23	19	0.7165827542793355	0.6046242661465286	-0.08599440197850866	0.4063526778683439	0.2378350191487017	-0.038109813067102004	17.666666666666668	18.333333333333332	0.20202596131664785	0.7131503377670032	0.47575273336264695	0.9508958580026544	Ribosomal RNA large subunit methyltransferase K/L OS=Escherichia coli (strain K12) OX=83333 GN=rlmL PE=1 SV=1	RLMKL_ECOLI	Ribosomal RNA large subunit methyltransferase K/L [Includes: 23S rRNA m2G2445 methyltransferase (EC 2.1.1.173) (rRNA (guanine-N(2)-)-methyltransferase RlmL); 23S rRNA m7G2069 methyltransferase (EC 2.1.1.264) (rRNA (guanine-N(7)-)-methyltransferase RlmK)]	rlmL	rlmK rlmKL ycbY	FUNCTION: Specifically methylates the guanine in position 2445 (m2G2445) and the guanine in position 2069 (m7G2069) of 23S rRNA. Methylation occurs before assembly of 23S rRNA into 50S subunits. {ECO:0000269|PubMed:17010378, ECO:0000269|PubMed:22210896, ECO:0000269|PubMed:22362734}.	23S rRNA (guanine(2445)-N(2))-methyltransferase activity [GO:0052915]; RNA binding [GO:0003723]; rRNA (guanine-N2-)-methyltransferase activity [GO:0008990]; rRNA (guanine-N7-)-methyltransferase activity [GO:0070043]	cytoplasm [GO:0005737]	rRNA base methylation [GO:0070475]; rRNA methylation [GO:0031167]	8905232; 9278503; 16738553; 17010378; 21045301; 22210896; 22362734	FALSE	FALSE	FALSE
P12281	11	10	13	12	11	15	0.06878279445293235	0.7217175067569088	0.4409775852634065	0.036403068118038125	0.4222595902861289	0.2249245927666921	11.333333333333334	12.666666666666666	0.22786241705695304	0.710994089256401	0.47708789858237716	0.9508958580026544	Molybdopterin molybdenumtransferase OS=Escherichia coli (strain K12) OX=83333 GN=moeA PE=1 SV=1	MOEA_ECOLI	Molybdopterin molybdenumtransferase (MPT Mo-transferase) (EC 2.10.1.1)	moeA	bisB chlE narE	FUNCTION: Catalyzes the insertion of molybdate into adenylated molybdopterin with the concomitant release of AMP. {ECO:0000269|PubMed:15632135}.	identical protein binding [GO:0042802]; metal ion binding [GO:0046872]; molybdopterin adenylyltransferase activity [GO:0061598]; molybdopterin molybdotransferase activity [GO:0061599]	cytoplasm [GO:0005737]; cytosol [GO:0005829]	molybdenum incorporation into molybdenum-molybdopterin complex [GO:0018315]; molybdopterin cofactor biosynthetic process [GO:0032324]; Mo-molybdopterin cofactor biosynthetic process [GO:0006777]	3045084; 8905232; 9278503; 16738553; 9515915; 12372836; 15632135; 11428898; 11525167	FALSE	FALSE	FALSE
P69831	9	3	2	6	4	6	-0.8880096316998012	0.6701208011960669	1.448034140706111	-0.5936473221316562	0.6186568030896326	1.2546719361607441	4.666666666666667	5.333333333333333	0.42656047237290684	0.7102247259876979	0.47756479009064584	0.9508958580026544	PTS system galactitol-specific EIIC component OS=Escherichia coli (strain K12) OX=83333 GN=gatC PE=1 SV=1	PTKC_ECOLI	PTS system galactitol-specific EIIC component (EIIC-Gat) (Galactitol permease IIC component)	gatC	NA	FUNCTION: The phosphoenolpyruvate-dependent sugar phosphotransferase system (PTS), a major carbohydrate active transport system, catalyzes the phosphorylation of incoming sugar substrates concomitant with their translocation across the cell membrane. The enzyme II complex composed of GatA, GatB and GatC is involved in galactitol transport. {ECO:0000269|PubMed:8955298}.	galactitol transmembrane transporter activity [GO:0015577]	integral component of membrane [GO:0016021]; plasma membrane [GO:0005886]	galactitol metabolic process [GO:0019402]; phosphoenolpyruvate-dependent sugar phosphotransferase system [GO:0009401]	7772602; 9097040; 9278503; 22081388; 16738553; 16079137; 15919996; 8955298	FALSE	FALSE	FALSE
P0A715	25	35	37	41	28	32	1.7347410274159103	-0.017683085399135906	-0.5036727039706181	0.6128035553357702	-0.015215298112470063	-0.1712538792608357	32.333333333333336	33.666666666666664	0.14211145932082148	0.7005482938166665	0.48358495636328164	0.9508958580026544	2-dehydro-3-deoxyphosphooctonate aldolase OS=Escherichia coli (strain K12) OX=83333 GN=kdsA PE=1 SV=1	KDSA_ECOLI	2-dehydro-3-deoxyphosphooctonate aldolase (EC 2.5.1.55) (3-deoxy-D-manno-octulosonic acid 8-phosphate synthase) (KDO-8-phosphate synthase) (KDO 8-P synthase) (KDOPS) (Phospho-2-dehydro-3-deoxyoctonate aldolase)	kdsA	NA	FUNCTION: Synthesis of KDO 8-P which is required for lipid A maturation and cellular growth.	3-deoxy-8-phosphooctulonate synthase activity [GO:0008676]; identical protein binding [GO:0042802]	cytosol [GO:0005829]; protein-containing complex [GO:0032991]	keto-3-deoxy-D-manno-octulosonic acid biosynthetic process [GO:0019294]	3039295; 7543480; 8905232; 9278503; 16738553; 9298646; 7775423; 10926505; 11371194	FALSE	FALSE	FALSE
P0ABF1	13	22	15	16	18	19	0.40043449815390836	0.056639390203266866	0.7555792846678836	0.20103376989083718	0.021094265588842923	0.35420760971165843	16.666666666666668	17.666666666666668	0.1921118817304462	0.7001256358796717	0.4838488473011654	0.9508958580026544	Poly(A) polymerase I OS=Escherichia coli (strain K12) OX=83333 GN=pcnB PE=1 SV=2	PCNB_ECOLI	Poly(A) polymerase I (PAP I) (EC 2.7.7.19) (Plasmid copy number protein)	pcnB	NA	FUNCTION: Adds poly(A) tail to the 3' end of many RNAs, which usually targets these RNAs for decay. Plays a significant role in the global control of gene expression, through influencing the rate of transcript degradation, and in the general RNA quality control. Rho-independent transcription terminators may serve as polyadenylation signals. Seems to be involved in plasmid copy number control. {EC…	ATP binding [GO:0005524]; polynucleotide adenylyltransferase activity [GO:0004652]; RNA binding [GO:0003723]	cytoplasm [GO:0005737]; cytosol [GO:0005829]; plasma membrane [GO:0005886]	mRNA polyadenylation [GO:0006378]; mRNA processing [GO:0006397]; plasmid maintenance [GO:0006276]; RNA modification [GO:0009451]	2537812; 8202364; 9278503; 16738553; 1438224; 1691435; 10361280; 10594833; 12068810; 15737627; 17040898; 20700605	FALSE	FALSE	FALSE
P0A9T4	4	8	9	10	7	7	1.4953904051399052	0.16456866481349797	-0.45259874299396907	1.058429374448037	0.12680370675995775	-0.28964858006306615	7	8	0.29852816704830953	0.697069809778904	0.48575910666318534	0.9508958580026544	Protein tas OS=Escherichia coli (strain K12) OX=83333 GN=tas PE=1 SV=1	TAS_ECOLI	Protein tas	tas	ygdS	NA	aldo-keto reductase (NADP) activity [GO:0004033]; D-threo-aldose 1-dehydrogenase activity [GO:0047834]	cytosol [GO:0005829]	cellular response to amino acid starvation [GO:0034198]	9560382; 9278503; 16738553; 14517983	FALSE	FALSE	FALSE
P0A7E5	33	43	54	42	41	49	0.7878366227053942	0.785276012738723	-0.37255579249487153	0.25972776414986054	0.22961451234373312	-0.10522400892563863	43.333333333333336	44	0.12803942252265169	0.6931418164541943	0.4882205575327391	0.9508958580026544	CTP synthase OS=Escherichia coli (strain K12) OX=83333 GN=pyrG PE=1 SV=2	PYRG_ECOLI	CTP synthase (EC 6.3.4.2) (Cytidine 5'-triphosphate synthase) (Cytidine triphosphate synthetase) (CTP synthetase) (CTPS) (UTP--ammonia ligase)	pyrG	NA	FUNCTION: Catalyzes the ATP-dependent amination of UTP to CTP with either L-glutamine or ammonia as the source of nitrogen. Regulates intracellular CTP levels through interactions with the four ribonucleotide triphosphates. {ECO:0000269|PubMed:11336655, ECO:0000269|PubMed:8385490, ECO:0000305|PubMed:15157079}.	ATP binding [GO:0005524]; CTP synthase activity [GO:0003883]; identical protein binding [GO:0042802]; magnesium ion binding [GO:0000287]	cytoophidium [GO:0097268]; cytosol [GO:0005829]	'de novo' CTP biosynthetic process [GO:0044210]; CTP biosynthetic process [GO:0006241]; glutamine metabolic process [GO:0006541]; protein homotetramerization [GO:0051289]; pyrimidine nucleobase biosynthetic process [GO:0019856]	3514618; 9278503; 16738553; 9298646; 4550559; 4550560; 3298209; 8385490; 9298644; 11336655; 32507415; 15157079; 16216072	FALSE	FALSE	FALSE
P0AC19	2	0	5	2	3	3	-0.05831939275629596	1.9322253878982052	-0.6736168318744389	-0.07907414930189817	2.29672870820227	-0.55268298589686	2.3333333333333335	2.6666666666666665	0.5549905243345039	0.6929872715178648	0.48831753942853934	0.9508958580026544	Dihydroneopterin triphosphate 2'-epimerase OS=Escherichia coli (strain K12) OX=83333 GN=folX PE=1 SV=2	FOLX_ECOLI	Dihydroneopterin triphosphate 2'-epimerase (EC 5.1.99.7) (D-erythro-7,8-dihydroneopterin triphosphate epimerase)	folX	NA	FUNCTION: Catalyzes the epimerization of carbon 2' of the side chain of 7,8-dihydroneopterin triphosphate (H2NTP) to form 7,8-dihydromonapterin triphosphate (H2MTP) (PubMed:9182560) (PubMed:9651328). Is required for tetrahydromonapterin biosynthesis, a major pterin in E.coli (PubMed:19897652). {ECO:0000269|PubMed:19897652, ECO:0000269|PubMed:9182560, ECO:0000269|PubMed:9651328}.	dihydroneopterin aldolase activity [GO:0004150]; dihydroneopterin triphosphate 2'-epimerase activity [GO:0008719]	cytoplasm [GO:0005737]; cytosol [GO:0005829]	folic acid-containing compound metabolic process [GO:0006760]	9006053; 9182560; 9205837; 9278503; 16738553; 9651328; 19897652; 10378270	FALSE	FALSE	FALSE
P22524	2	3	5	5	2	6	1.0573151383608859	-0.20494055892425442	0.3409689253379283	0.9209258506981018	-0.11830879107657377	0.2546719361607442	3.3333333333333335	4.333333333333333	0.3524296652607574	0.6889771937172836	0.4908376196050937	0.9508958580026544	Chromosome partition protein MukE OS=Escherichia coli (strain K12) OX=83333 GN=mukE PE=1 SV=5	MUKE_ECOLI	Chromosome partition protein MukE (Protein KicA)	mukE	kicA ycbA	FUNCTION: Involved in chromosome condensation, segregation and cell cycle progression. May participate in facilitating chromosome segregation by condensation DNA from both sides of a centrally located replisome during cell division. Probably acts via its interaction with MukB and MukF. {ECO:0000269|PubMed:8602138}.	NA	cytoplasm [GO:0005737]; nucleoid [GO:0009295]	cell cycle [GO:0007049]; cell division [GO:0051301]; chromosome condensation [GO:0030261]; chromosome segregation [GO:0007059]; DNA replication [GO:0006260]	7513784; 8905232; 9278503; 16738553; 20921377; 1989883; 8602138; 10545099; 19135891	FALSE	FALSE	FALSE
P0A9S3	6	6	5	7	6	7	0.17236195272430205	0.37954348145325195	0.6186182655939835	0.11357092864049785	0.29672870820227004	0.44731701410314	5.666666666666667	6.666666666666667	0.2858722169819693	0.6758021731559338	0.4991662547758947	0.9508958580026544	Galactitol 1-phosphate 5-dehydrogenase OS=Escherichia coli (strain K12) OX=83333 GN=gatD PE=1 SV=1	GATD_ECOLI	Galactitol 1-phosphate 5-dehydrogenase (EC 1.1.1.251)	gatD	NA	FUNCTION: Converts galactitol 1-phosphate to D-tagatose 6-phosphate. {ECO:0000269|PubMed:13331868}.	galactitol-1-phosphate 5-dehydrogenase activity [GO:0008868]; identical protein binding [GO:0042802]; zinc ion binding [GO:0008270]	cytosol [GO:0005829]	galactitol catabolic process [GO:0019404]	7772602; 9097040; 9278503; 16738553; 13331868	FALSE	FALSE	FALSE
P77649	1	4	6	4	7	2	1.2770847504054554	1.2734419745476893	-1.3808338227346222	1.2428539455854641	0.974800613314908	-1.1901129065121518	3.6666666666666665	4.333333333333333	0.34251388412940675	0.6753225119650587	0.49947088431276443	0.9508958580026544	Protein adenylyltransferase SelO OS=Escherichia coli (strain K12) OX=83333 GN=selO PE=1 SV=1	SELO_ECOLI	Protein adenylyltransferase SelO (EC 2.7.7.-) (EC 2.7.7.n1) (Selenoprotein O homolog) (SelO)	selO	ydiU	FUNCTION: Catalyzes the transfer of adenosine 5'-monophosphate (AMP) to Ser, Thr and Tyr residues of target proteins (AMPylation). Cannot use GTP, CTP or UTP as cosubstrate. AMPylates SucA at 'Thr-405' and GrxA on 'Tyr-13'. Regulates protein S-glutathionylation levels probably by AMPylation of deglutathionylation enzymes such as GrxA. Probably involved in redox homeostasis. {ECO:0000269|PubMed:30…	ATP binding [GO:0005524]; magnesium ion binding [GO:0000287]; protein adenylyltransferase activity [GO:0070733]	NA	protein adenylylation [GO:0018117]	9097039; 9278503; 16738553; 30270044	FALSE	FALSE	FALSE
P76423	6	8	8	8	9	8	0.4257179979185244	0.6958076004361444	0.047521854868897095	0.2834959300828103	0.44873180164732024	0.032279514824296404	7.333333333333333	8.333333333333334	0.25483574885147564	0.6749498618140722	0.49970761999531804	0.9508958580026544	Hydroxyethylthiazole kinase OS=Escherichia coli (strain K12) OX=83333 GN=thiM PE=1 SV=1	THIM_ECOLI	Hydroxyethylthiazole kinase (EC 2.7.1.50) (4-methyl-5-beta-hydroxyethylthiazole kinase) (TH kinase) (Thz kinase)	thiM	NA	FUNCTION: Catalyzes the phosphorylation of the hydroxyl group of 4-methyl-5-beta-hydroxyethylthiazole (THZ). {ECO:0000255|HAMAP-Rule:MF_00228, ECO:0000269|PubMed:2542220}.	ATP binding [GO:0005524]; hydroxyethylthiazole kinase activity [GO:0004417]; identical protein binding [GO:0042802]; magnesium ion binding [GO:0000287]; prenol kinase activity [GO:0052673]	cytosol [GO:0005829]	thiamine diphosphate biosynthetic process [GO:0009229]; thiamine salvage [GO:0036172]	9097040; 9278503; 16738553; 10075431; 2542220	FALSE	FALSE	FALSE
P25746	0	1	0	0	1	1	0	0.15493011622750288	1.0119597726435825	0	0.29672870820227004	1.032279514824296	0.3333333333333333	0.6666666666666666	0.44300274100885534	0.6737041914543738	0.5004993965690898	0.9508958580026544	High frequency lysogenization protein HflD OS=Escherichia coli (strain K12) OX=83333 GN=hflD PE=1 SV=1	HFLD_ECOLI	High frequency lysogenization protein HflD	hflD	ycfC	FUNCTION: Negative regulator of phage lambda lysogenization. Contributes to the degradation of the phage regulatory protein CII. Acts probably by holding CII on the membrane surface, away from the target promoters, but close to the FtsH protease. {ECO:0000269|PubMed:11278968}.	NA	cytoplasm [GO:0005737]; extrinsic component of cytoplasmic side of plasma membrane [GO:0031234]; plasma membrane [GO:0005886]	response to heat [GO:0009408]	8969519; 1729205; 8905232; 9278503; 16738553; 11278968;	FALSE	FALSE	FALSE
P0A9K3	31	36	37	33	36	38	0.016851935240535576	0.9303316484149484	0.21852329415273763	0.00838869194844132	0.2967287082022703	0.06975422024295905	34.666666666666664	35.666666666666664	0.12495720679789023	0.673021179698775	0.5009338166762289	0.9508958580026544	PhoH-like protein OS=Escherichia coli (strain K12) OX=83333 GN=ybeZ PE=1 SV=2	PHOL_ECOLI	PhoH-like protein	ybeZ	NA	NA	ATP binding [GO:0005524]	cytosol [GO:0005829]	NA	8905232; 9278503; 16738553	FALSE	FALSE	FALSE
P0A832	8	12	9	10	11	11	0.3479688713515577	0.3157032930781049	0.5004738626444917	0.21043246789308692	0.18125149078233427	0.29531392065808987	9.666666666666666	10.666666666666666	0.22899929311117034	0.6721200221072963	0.5015072910042314	0.9508958580026544	SsrA-binding protein OS=Escherichia coli (strain K12) OX=83333 GN=smpB PE=1 SV=2	SSRP_ECOLI	SsrA-binding protein (Small protein B)	smpB	smqB	FUNCTION: Required for rescue of stalled ribosomes mediated by trans-translation. Binds to tmRNA RNA (also known as SsrA or 10Sa RNA, 363 nucleotides in this organism), required for stable binding of tmRNA to ribosomes (PubMed:10393194, PubMed:11904185, PubMed:11917023). tmRNA and SmpB together mimic tRNA shape, replacing the anticodon stem-loop with SmpB (Probable). tmRNA is encoded by the ssrA …	RNA binding [GO:0003723]	cytosol [GO:0005829]	trans-translation [GO:0070929]; trans-translation-dependent protein tagging [GO:0070930]	7524073; 9205837; 9278503; 16738553; 2045357; 10393194; 11904185; 11917023; 15069072; 15699355; 20348441; 20940705; 22622583; 23812681	FALSE	FALSE	FALSE
P0A786	102	127	111	104	114	117	-0.2797620202737286	0.8606477896066075	0.5781553885726595	-0.05132915881899374	0.14221875914664533	0.10756764212853333	113.33333333333333	111.66666666666667	0.06615241415206163	0.6691727245186182	0.503385303149796	0.9508958580026544	Aspartate carbamoyltransferase catalytic subunit OS=Escherichia coli (strain K12) OX=83333 GN=pyrB PE=1 SV=2	PYRB_ECOLI	Aspartate carbamoyltransferase catalytic subunit (EC 2.1.3.2) (Aspartate transcarbamylase) (ATCase)	pyrB	NA	NA	amino acid binding [GO:0016597]; aspartate carbamoyltransferase activity [GO:0004070]; identical protein binding [GO:0042802]	cytoplasm [GO:0005737]; cytosol [GO:0005829]	'de novo' pyrimidine nucleobase biosynthetic process [GO:0006207]; 'de novo' UMP biosynthetic process [GO:0044205]; cellular amino acid metabolic process [GO:0006520]; nitrogen compound metabolic process [GO:0006807]; protein homotrimerization [GO:0070207]	6302686; 6364131; 7610040; 9278503; 16738553; 6341995; 2459698; 3928602; 6300835; 1699940; 9298646; 9629924; 9298644; 6377306; 2271528; 2271529; 10318893	FALSE	FALSE	FALSE
P0ADY7	30	36	31	31	33	36	-0.09971300187100601	0.5471044484471514	0.7086259066331931	-0.033270459688773214	0.1747381838236598	0.241732880453246	32.333333333333336	33.333333333333336	0.12773353486271086	0.6674269300632903	0.5044994689624369	0.9508958580026544	50S ribosomal protein L16 OS=Escherichia coli (strain K12) OX=83333 GN=rplP PE=1 SV=1	RL16_ECOLI	50S ribosomal protein L16 (Large ribosomal subunit protein uL16)	rplP	NA	FUNCTION: This protein binds directly to 23S ribosomal RNA and is located at the A site of the peptidyltransferase center. It contacts the A and P site tRNAs (PubMed:8524654). It has an essential role in subunit assembly, which is not well understood (PubMed:3298242). {ECO:0000269|PubMed:3298242, ECO:0000269|PubMed:8524654}.	rRNA binding [GO:0019843]; structural constituent of ribosome [GO:0003735]; tRNA binding [GO:0000049]	cytosolic large ribosomal subunit [GO:0022625]	ribosomal large subunit assembly [GO:0000027]; translation [GO:0006412]	786730; 3892488; 9278503; 16738553; 6154696; 3298242; 8524654; 10094780; 23103944; 24524803; 12809609; 16272117; 25310980; 24844575; 27906160; 27906161; 27934701; 28077875	FALSE	FALSE	FALSE
P0A951	0	0	2	1	2	0	0.9712778907506013	1.5776372377239198	-1.3975444851324779	0.920925850698102	1.8816912089234263	-1.55268298589686	0.6666666666666666	1	0.41664469124155606	0.6647441508705613	0.5062141494803248	0.9508958580026544	Spermidine N(1)-acetyltransferase OS=Escherichia coli (strain K12) OX=83333 GN=speG PE=1 SV=2	ATDA_ECOLI	Spermidine N(1)-acetyltransferase (SAT) (EC 2.3.1.57) (Spermidine/spermine N(1)-acetyltransferase) (SSAT)	speG	NA	FUNCTION: Involved in the protection against polyamine toxicity by regulating their concentration (PubMed:7642535, PubMed:10986239). Catalyzes the transfer of an acetyl group from acetyl coenzyme A (AcCoA) to the primary amino groups of spermidine to yield N(1)- and N(8)-acetylspermidine (PubMed:8077207, PubMed:7052085, PubMed:6297970). It can also use spermine, but not putrescine (PubMed:7052085…	diamine N-acetyltransferase activity [GO:0004145]; identical protein binding [GO:0042802]; magnesium ion binding [GO:0000287]	cytoplasm [GO:0005737]; protein-containing complex [GO:0032991]	polyamine catabolic process [GO:0006598]	8077207; 9097039; 9278503; 16738553; 7052085; 6297970; 2061318; 7642535; 10986239; 30562360; 33826189; 23908034; 31205017	FALSE	FALSE	FALSE
P0AA82	4	0	2	3	2	2	-0.45530768622689693	1.5776372377239198	0.023757886878971873	-0.40100224418926034	1.8816912089234263	0.03227951482429609	2	2.3333333333333335	0.5043228265194873	0.6616938910612292	0.5081674206025023	0.9508958580026544	Cytosine permease OS=Escherichia coli (strain K12) OX=83333 GN=codB PE=1 SV=1	CODB_ECOLI	Cytosine permease	codB	NA	FUNCTION: Required for cytosine transport into the cell.	cytosine transmembrane transporter activity [GO:0015209]	integral component of membrane [GO:0016021]; membrane [GO:0016020]; plasma membrane [GO:0005886]	cytosine metabolic process [GO:0019858]; cytosine transport [GO:0015856]; proton transmembrane transport [GO:1902600]	1640834; 9278503; 16738553; 15919996	FALSE	FALSE	FALSE
P06129	31	16	13	43	10	16	1.1457151796746698	-0.625328414516464	0.6212847865115694	0.3803574693353992	-0.33130251441077185	0.3123874340170317	20	23	0.12048079631388635	0.6591443776826825	0.5098030608021726	0.9508958580026544	Vitamin B12 transporter BtuB OS=Escherichia coli (strain K12) OX=83333 GN=btuB PE=1 SV=2	BTUB_ECOLI	Vitamin B12 transporter BtuB (Cobalamin receptor) (Outer membrane cobalamin translocator)	btuB	bfe cer dcrC	FUNCTION: Involved in the active translocation of vitamin B12 (cyanocobalamin) across the outer membrane to the periplasmic space. It derives its energy for transport by interacting with the trans-periplasmic membrane protein TonB. Is also a receptor for bacteriophages BF23 and C1, and for A and E colicins. {ECO:0000269|PubMed:10485884, ECO:0000269|PubMed:2687240, ECO:0000269|PubMed:2982793}.	ABC-type vitamin B12 transporter activity [GO:0015420]; metal ion binding [GO:0046872]; porin activity [GO:0015288]; protein domain specific binding [GO:0019904]	integral component of membrane [GO:0016021]; intrinsic component of cell outer membrane [GO:0031230]; pore complex [GO:0046930]	cobalamin transport [GO:0015889]; ion transmembrane transport [GO:0034220]	3882670; 8265357; 9278503; 16738553; 1999392; 9298646; 8093236; 2982793; 2687240; 9852020; 10485884; 11705387; 14499604; 12595710; 12652322; 14528295	FALSE	FALSE	FALSE
P24188	6	4	7	7	5	8	0.17236195272430205	0.6640452731608071	0.30427075907726175	0.11357092864049785	0.5597631140360639	0.20220451626660846	5.666666666666667	6.666666666666667	0.2918461863143901	0.6585707416767048	0.5101714562902155	0.9508958580026544	tRNA uridine(34) hydroxylase OS=Escherichia coli (strain K12) OX=83333 GN=trhO PE=1 SV=2	TRHO_ECOLI	tRNA uridine(34) hydroxylase (EC 1.14.-.-) (ORF39.9) (tRNA hydroxylation protein O)	trhO	yceA	FUNCTION: Catalyzes oxygen-dependent 5-hydroxyuridine (ho5U) modification at position 34 in tRNAs, the first step in 5-carboxymethoxyuridine (cmo5U) biosynthesis (PubMed:31253794). May be part of an alternate pathway, which is able to bypass cmo5U biogenesis in a subset of tRNAs under aerobic conditions (PubMed:31253794). {ECO:0000269|PubMed:31253794}.	oxidoreductase activity [GO:0016491]; oxidoreductase activity, acting on paired donors, with incorporation or reduction of molecular oxygen [GO:0016705]	NA	tRNA modification [GO:0006400]; tRNA wobble uridine modification [GO:0002098]	1840644; 8905232; 9278503; 16738553; 31253794	FALSE	FALSE	FALSE
P25437	2	3	7	6	4	4	1.3324655566730421	0.6701208011960669	-0.8653030186643462	1.1433182720345498	0.6186568030896326	-0.6457923902883416	4	4.666666666666667	0.3720608949452803	0.6566108420347463	0.5114311756938026	0.9508958580026544	S-(hydroxymethyl)glutathione dehydrogenase OS=Escherichia coli (strain K12) OX=83333 GN=frmA PE=1 SV=3	FRMA_ECOLI	S-(hydroxymethyl)glutathione dehydrogenase (EC 1.1.1.284) (Alcohol dehydrogenase class-3) (EC 1.1.1.1) (Alcohol dehydrogenase class-III) (Glutathione-dependent formaldehyde dehydrogenase) (FALDH) (FDH) (GSH-FDH) (EC 1.1.1.-)	frmA	adhC	FUNCTION: Has high formaldehyde dehydrogenase activity in the presence of glutathione and catalyzes the oxidation of normal alcohols in a reaction that is not GSH-dependent. In addition, hemithiolacetals other than those formed from GSH, including omega-thiol fatty acids, also are substrates. {ECO:0000269|PubMed:1731906}.	alcohol dehydrogenase activity, zinc-dependent [GO:0004024]; identical protein binding [GO:0042802]; S-(hydroxymethyl)glutathione dehydrogenase activity [GO:0051903]; S-(hydroxymethyl)glutathione dehydrogenase NAD activity [GO:0106322]; S-(hydroxymethyl)glutathione dehydrogenase NADP activity [GO:0106321]; zinc ion binding [GO:0008270]	cytoplasm [GO:0005737]; cytosol [GO:0005829]	ethanol oxidation [GO:0006069]; formaldehyde catabolic process [GO:0046294]	9278503; 16738553; 1731906; 15466022	FALSE	FALSE	FALSE
P37765	17	23	19	19	23	20	0.1585909084388548	0.7433958587018208	0.23441776080411986	0.07292894414315192	0.29672870820227004	0.1026688427156941	19.666666666666668	20.666666666666668	0.157442165020372	0.6561034601172373	0.5117575582880922	0.9508958580026544	Ribosomal large subunit pseudouridine synthase B OS=Escherichia coli (strain K12) OX=83333 GN=rluB PE=1 SV=2	RLUB_ECOLI	Ribosomal large subunit pseudouridine synthase B (EC 5.4.99.22) (23S rRNA pseudouridine(2605) synthase) (rRNA pseudouridylate synthase B) (rRNA-uridine isomerase B)	rluB	yciL	FUNCTION: Responsible for synthesis of pseudouridine from uracil-2605 in 23S ribosomal RNA. {ECO:0000269|PubMed:11720289}.	RNA binding [GO:0003723]; rRNA pseudouridine synthase activity [GO:0120159]	cytosol [GO:0005829]	enzyme-directed rRNA pseudouridine synthesis [GO:0000455]	9097039; 9278503; 16738553; 2644187; 7984428; 11720289	FALSE	FALSE	FALSE
P0AGB0	2	1	1	3	1	2	0.382225705522598	0.15493011622750288	0.5979841827318287	0.3359633499769459	0.29672870820227004	0.6172420155454523	1.3333333333333333	2	0.41664469124155606	0.655373387155555	0.5122273815902865	0.9508958580026544	Phosphoserine phosphatase OS=Escherichia coli (strain K12) OX=83333 GN=serB PE=1 SV=1	SERB_ECOLI	Phosphoserine phosphatase (PSP) (PSPase) (EC 3.1.3.3) (O-phosphoserine phosphohydrolase)	serB	NA	FUNCTION: Catalyzes the dephosphorylation of phosphoserine (P-Ser). Also catalyzes the hydrolysis of phosphothreonine (P-Thr). {ECO:0000269|PubMed:16990279}.	D-phosphoserine phosphatase activity [GO:0036425]; L-phosphoserine phosphatase activity [GO:0036424]; magnesium ion binding [GO:0000287]; phosphatase activity [GO:0016791]; phosphoserine phosphatase activity [GO:0004647]	cytoplasm [GO:0005737]	cellular amino acid biosynthetic process [GO:0008652]; dephosphorylation [GO:0016311]; L-serine biosynthetic process [GO:0006564]	2997734; 7610040; 9278503; 16738553; 16990279	FALSE	FALSE	FALSE
P0A744	6	7	6	6	7	9	-0.10102149240487918	0.4099632677488645	0.8207875824954762	-0.07907414930189817	0.29672870820227004	0.5468526876540544	6.333333333333333	7.333333333333333	0.2548357488514754	0.6522495488600363	0.5142402004660747	0.9508958580026544	Peptide methionine sulfoxide reductase MsrA OS=Escherichia coli (strain K12) OX=83333 GN=msrA PE=1 SV=2	MSRA_ECOLI	Peptide methionine sulfoxide reductase MsrA (Protein-methionine-S-oxide reductase) (EC 1.8.4.11) (Peptide-methionine (S)-S-oxide reductase) (Peptide Met(O) reductase)	msrA	pms	FUNCTION: Could have an important function as a repair enzyme for proteins that have been inactivated by oxidation. Catalyzes the reversible oxidation-reduction of methionine sulfoxide in proteins to methionine. {ECO:0000269|PubMed:10964927}.	L-methionine-(S)-S-oxide reductase activity [GO:0036456]; oxidoreductase activity, acting on a sulfur group of donors, disulfide as acceptor [GO:0016671]; peptide-methionine (S)-S-oxide reductase activity [GO:0008113]	cytoplasm [GO:0005737]; cytosol [GO:0005829]	cellular protein modification process [GO:0006464]; cellular response to oxidative stress [GO:0034599]; protein repair [GO:0030091]; response to oxidative stress [GO:0006979]	1386361; 7610040; 9278503; 16738553; 10964927; 11080639	FALSE	FALSE	FALSE
P60293	0	1	0	0	0	4	0	-0.896443384590922	2.023984287578052	0	-0.70327129179773	2.3542076097116587	0.3333333333333333	1.3333333333333333	0.5503121059713095	0.6509860438619334	0.5150554959588849	0.9508958580026544	Chromosome partition protein MukF OS=Escherichia coli (strain K12) OX=83333 GN=mukF PE=1 SV=1	MUKF_ECOLI	Chromosome partition protein MukF (Protein KicB)	mukF	kicB	FUNCTION: Involved in chromosome condensation, segregation and cell cycle progression. May participate in facilitating chromosome segregation by condensation DNA from both sides of a centrally located replisome during cell division. Not required for mini-F plasmid partitioning. Probably acts via its interaction with MukB and MukE. Overexpression results in anucleate cells. It has a calcium bindin…	calcium ion binding [GO:0005509]	cytoplasm [GO:0005737]; nucleoid [GO:0009295]	cell cycle [GO:0007049]; cell division [GO:0051301]; chromosome condensation [GO:0030261]; chromosome segregation [GO:0007059]; DNA replication [GO:0006260]	7513784; 8905232; 9278503; 16738553; 20921377; 8602138; 10545099	FALSE	FALSE	FALSE
P31473	0	0	0	0	1	0	0	1.1155451307005824	0	0	1.29672870820227	0	0	0.3333333333333333	0.43224290273409	0.6440602815031575	0.5195363447803859	0.9508958580026544	ATPase RavA OS=Escherichia coli (strain K12) OX=83333 GN=ravA PE=1 SV=2	RAVA_ECOLI	ATPase RavA (EC 3.6.3.-) (Regulatory ATPase variant A)	ravA	yieN	FUNCTION: Functions as an ATPase. May play a role in metal insertion (metal-chelatase) or as a chaperone.	ATPase-coupled transmembrane transporter activity [GO:0042626]; ATP binding [GO:0005524]; hydrolase activity [GO:0016787]; identical protein binding [GO:0042802]	cytoplasm [GO:0005737]; cytosol [GO:0005829]	NA	7686882; 9278503; 16738553; 16301313	FALSE	FALSE	FALSE
P05793	0	0	0	0	1	0	0	1.1155451307005824	0	0	1.29672870820227	0	0	0.3333333333333333	0.43224290273409	0.6440602815031575	0.5195363447803859	0.9508958580026544	Ketol-acid reductoisomerase (NADP(+)) OS=Escherichia coli (strain K12) OX=83333 GN=ilvC PE=1 SV=4	ILVC_ECOLI	Ketol-acid reductoisomerase (NADP(+)) (KARI) (EC 1.1.1.86) (Acetohydroxy-acid isomeroreductase) (AHIR) (Alpha-keto-beta-hydroxylacyl reductoisomerase) (Ketol-acid reductoisomerase type 2) (Ketol-acid reductoisomerase type II)	ilvC	NA	FUNCTION: Involved in the biosynthesis of branched-chain amino acids (BCAA). Catalyzes an alkyl-migration followed by a ketol-acid reduction of (S)-2-acetolactate (S2AL) to yield (R)-2,3-dihydroxy-isovalerate. In the isomerase reaction, S2AL is rearranged via a Mg-dependent methyl migration to produce 3-hydroxy-3-methyl-2-ketobutyrate (HMKB). In the reductase reaction, this 2-ketoacid undergoes a…	identical protein binding [GO:0042802]; ketol-acid reductoisomerase activity [GO:0004455]; magnesium ion binding [GO:0000287]; NADP binding [GO:0050661]	cytosol [GO:0005829]; protein-containing complex [GO:0032991]	isoleucine biosynthetic process [GO:0009097]; valine biosynthetic process [GO:0009099]	3003115; 1379743; 9278503; 16738553; 9298646; 3062177; 2653423; 2189496; 9015391; 15654896; 21515217; 16322583; 23036858	FALSE	FALSE	FALSE
Q46868	0	0	0	0	1	0	0	1.1155451307005824	0	0	1.29672870820227	0	0	0.3333333333333333	0.43224290273409	0.6440602815031575	0.5195363447803859	0.9508958580026544	Ubiquinone biosynthesis accessory factor UbiK OS=Escherichia coli (strain K12) OX=83333 GN=ubiK PE=1 SV=2	UBIK_ECOLI	Ubiquinone biosynthesis accessory factor UbiK	ubiK	yqiC	FUNCTION: Required for efficient ubiquinone (coenzyme Q) biosynthesis under aerobic conditions (PubMed:28559279, PubMed:30686758). UbiK is probably an accessory factor of Ubi enzymes and facilitates ubiquinone biosynthesis by acting as an assembly factor, a targeting factor, or both (PubMed:28559279). Dispensable for ubiquinone biosynthesis under anaerobiosis (PubMed:28559279). {ECO:0000269|PubMe…	identical protein binding [GO:0042802]	cytosol [GO:0005829]; membrane [GO:0016020]; ubiquinone biosynthesis complex [GO:0110142]	ubiquinone biosynthetic process [GO:0006744]	9278503; 16738553; 9868784; 28559279; 30686758	FALSE	FALSE	FALSE
Q46851	0	0	0	0	1	0	0	1.1155451307005824	0	0	1.29672870820227	0	0	0.3333333333333333	0.43224290273409	0.6440602815031575	0.5195363447803859	0.9508958580026544	L-glyceraldehyde 3-phosphate reductase OS=Escherichia coli (strain K12) OX=83333 GN=gpr PE=1 SV=1	GPR_ECOLI	L-glyceraldehyde 3-phosphate reductase (GAP reductase) (EC 1.1.1.-)	gpr	mgrA yghZ	FUNCTION: Catalyzes the stereospecific, NADPH-dependent reduction of L-glyceraldehyde 3-phosphate (L-GAP). The physiological role of gpr is the detoxification of L-GAP, which may be formed by non-enzymatic racemization of GAP. Also involved in the stress response as a methylglyoxal reductase which converts the toxic metabolite methylglyoxal to acetol in vitro and in vivo. {ECO:0000269|PubMed:1258…	D-threo-aldose 1-dehydrogenase activity [GO:0047834]; oxidoreductase activity, acting on the CH-OH group of donors, NAD or NADP as acceptor [GO:0016616]	NA	cellular response to DNA damage stimulus [GO:0006974]; methylglyoxal catabolic process [GO:0051596]	9278503; 16738553; 12583903; 16077126; 18620424; 22393408	FALSE	FALSE	FALSE
P0ACK2	0	0	0	0	1	0	0	1.1155451307005824	0	0	1.29672870820227	0	0	0.3333333333333333	0.43224290273409	0.6440602815031575	0.5195363447803859	0.9508958580026544	Putative aga operon transcriptional repressor OS=Escherichia coli (strain K12) OX=83333 GN=agaR PE=4 SV=1	AGAR_ECOLI	Putative aga operon transcriptional repressor	agaR	yhaW	FUNCTION: Probable repressor for the aga operon for N-acetyl galactosamine transport and metabolism.	DNA binding [GO:0003677]; DNA-binding transcription factor activity [GO:0003700]	NA	regulation of transcription, DNA-templated [GO:0006355]	10931310; 9278503; 16738553; 8932697	FALSE	FALSE	FALSE
P28903	0	0	0	0	1	0	0	1.1155451307005824	0	0	1.29672870820227	0	0	0.3333333333333333	0.43224290273409	0.6440602815031575	0.5195363447803859	0.9508958580026544	Anaerobic ribonucleoside-triphosphate reductase OS=Escherichia coli (strain K12) OX=83333 GN=nrdD PE=1 SV=2	NRDD_ECOLI	Anaerobic ribonucleoside-triphosphate reductase (EC 1.1.98.6) (Class III ribonucleoside-triphosphate reductase)	nrdD	NA	FUNCTION: Catalyzes the conversion of ribonucleotides into deoxyribonucleotides, which are required for DNA synthesis and repair. {ECO:0000269|PubMed:1460049, ECO:0000269|PubMed:24827372, ECO:0000269|PubMed:7568012, ECO:0000269|PubMed:8381402, ECO:0000269|PubMed:9305874}.	ATP binding [GO:0005524]; CTP reductase activity [GO:0051065]; dATP binding [GO:0032564]; dGTP binding [GO:0032567]; pyrimidine deoxyribonucleotide binding [GO:0032556]; ribonucleoside-triphosphate reductase activity [GO:0008998]; zinc ion binding [GO:0008270]	anaerobic ribonucleoside-triphosphate reductase complex [GO:0031250]	2'-deoxyribonucleotide biosynthetic process [GO:0009265]; DNA replication [GO:0006260]; nucleobase-containing small molecule interconversion [GO:0015949]	8421692; 7610040; 9278503; 16738553; 8083158; 7852304; 1460049; 8381402; 7826394; 7568012; 8636106; 8621608; 9305874; 12655046; 19381696; 20005847; 24827372	FALSE	FALSE	FALSE
P77309	0	0	0	0	1	0	0	1.1155451307005824	0	0	1.29672870820227	0	0	0.3333333333333333	0.43224290273409	0.6440602815031575	0.5195363447803859	0.9508958580026544	Uncharacterized HTH-type transcriptional regulator YneJ OS=Escherichia coli (strain K12) OX=83333 GN=yneJ PE=3 SV=1	YNEJ_ECOLI	Uncharacterized HTH-type transcriptional regulator YneJ	yneJ	NA	NA	DNA-binding transcription factor activity [GO:0003700]; transcription cis-regulatory region binding [GO:0000976]	NA	regulation of transcription, DNA-templated [GO:0006355]	9097039; 9278503; 16738553	FALSE	FALSE	FALSE
P39336	0	0	0	0	1	0	0	1.1155451307005824	0	0	1.29672870820227	0	0	0.3333333333333333	0.43224290273409	0.6440602815031575	0.5195363447803859	0.9508958580026544	Uncharacterized protein YjgL OS=Escherichia coli (strain K12) OX=83333 GN=yjgL PE=1 SV=2	YJGL_ECOLI	Uncharacterized protein YjgL	yjgL	NA	NA	NA	NA	NA	7610040; 9278503; 16738553	FALSE	FALSE	FALSE
P0A9N0	0	0	0	0	1	0	0	1.1155451307005824	0	0	1.29672870820227	0	0	0.3333333333333333	0.43224290273409	0.6440602815031575	0.5195363447803859	0.9508958580026544	Phosphocarrier protein NPr OS=Escherichia coli (strain K12) OX=83333 GN=ptsO PE=1 SV=1	PTSO_ECOLI	Phosphocarrier protein NPr (Nitrogen-related HPr)	ptsO	npr rpoR yhbK	FUNCTION: Component of the phosphoenolpyruvate-dependent nitrogen-metabolic phosphotransferase system (nitrogen-metabolic PTS), that seems to be involved in regulating nitrogen metabolism. The phosphoryl group from phosphoenolpyruvate (PEP) is transferred to the phosphoryl carrier protein NPr by enzyme I-Ntr. Phospho-NPr then transfers it to EIIA-Ntr. Could function in the transcriptional regulat…	transferase activity, transferring phosphorus-containing groups [GO:0016772]	cytoplasm [GO:0005737]	phosphoenolpyruvate-dependent sugar phosphotransferase system [GO:0009401]; protein phosphorylation [GO:0006468]; response to organonitrogen compound [GO:0010243]	7876255; 8025669; 9278503; 16738553	FALSE	FALSE	FALSE
P37344	0	0	0	0	1	0	0	1.1155451307005824	0	0	1.29672870820227	0	0	0.3333333333333333	0.43224290273409	0.6440602815031575	0.5195363447803859	0.9508958580026544	Psp operon transcriptional activator OS=Escherichia coli (strain K12) OX=83333 GN=pspF PE=1 SV=2	PSPF_ECOLI	Psp operon transcriptional activator (Phage shock protein F)	pspF	ycjB	FUNCTION: Transcriptional activator for the phage shock protein (psp) operon (pspABCDE) and pspG gene. {ECO:0000269|PubMed:15485810, ECO:0000269|PubMed:19804784, ECO:0000269|PubMed:8606168}.	ATP binding [GO:0005524]; DNA binding [GO:0003677]; identical protein binding [GO:0042802]; sequence-specific DNA binding [GO:0043565]	cytoplasm [GO:0005737]	negative regulation of transcription, DNA-templated [GO:0045892]; phosphorelay signal transduction system [GO:0000160]; positive regulation of transcription, DNA-templated [GO:0045893]	8606168; 9097039; 9278503; 16738553; 1712397; 7984428; 7920643; 15485810; 19804784	FALSE	FALSE	FALSE
P0ACD8	0	0	0	0	1	0	0	1.1155451307005824	0	0	1.29672870820227	0	0	0.3333333333333333	0.43224290273409	0.6440602815031575	0.5195363447803859	0.9508958580026544	Hydrogenase-1 large chain OS=Escherichia coli (strain K12) OX=83333 GN=hyaB PE=1 SV=1	MBHL_ECOLI	Hydrogenase-1 large chain (HYD1) (EC 1.12.99.6) (Membrane-bound hydrogenase 1 large subunit) (NiFe hydrogenase)	hyaB	NA	FUNCTION: This is one of three E.coli hydrogenases synthesized in response to different physiological conditions. HYD1 is believed to have a role in hydrogen cycling during fermentative growth.	electron transfer activity [GO:0009055]; ferredoxin hydrogenase activity [GO:0008901]; hydrogenase (acceptor) activity [GO:0033748]; nickel cation binding [GO:0016151]	[Ni-Fe] hydrogenase complex [GO:0044569]; membrane [GO:0016020]; outer membrane-bounded periplasmic space [GO:0030288]; plasma membrane [GO:0005886]	anaerobic respiration [GO:0009061]; fermentation [GO:0006113]	2180913; 9278503; 16738553; 8905232	FALSE	FALSE	FALSE
P75804	0	0	0	0	1	0	0	1.1155451307005824	0	0	1.29672870820227	0	0	0.3333333333333333	0.43224290273409	0.6440602815031575	0.5195363447803859	0.9508958580026544	Aldose sugar dehydrogenase YliI OS=Escherichia coli (strain K12) OX=83333 GN=yliI PE=1 SV=1	YLII_ECOLI	Aldose sugar dehydrogenase YliI (Asd) (EC 1.1.5.-) (Soluble aldose sugar dehydrogenase YliI)	yliI	NA	FUNCTION: Aldose sugar dehydrogenase with broad substrate specificity. The physiological substrate is unknown. Can oxidize glucose to gluconolactone. Can also utilize D-arabinose, L-arabinose and 2-deoxy-glucose. Has higher activity towards oligomeric sugars, such as maltose, maltotriose or cellobiose. It may function to input sugar-derived electrons into the respiratory network. {ECO:0000269|Pub…	calcium ion binding [GO:0005509]; oxidoreductase activity, acting on the CH-OH group of donors, quinone or similar compound as acceptor [GO:0016901]; pyrroloquinoline quinone binding [GO:0070968]	cell outer membrane [GO:0009279]; outer membrane-bounded periplasmic space [GO:0030288]	NA	8905232; 9278503; 16738553; 16522795; 16864586	FALSE	FALSE	FALSE
P13669	0	0	0	0	1	0	0	1.1155451307005824	0	0	1.29672870820227	0	0	0.3333333333333333	0.43224290273409	0.6440602815031575	0.5195363447803859	0.9508958580026544	Mannosyl-D-glycerate transport/metabolism system repressor MngR OS=Escherichia coli (strain K12) OX=83333 GN=mngR PE=1 SV=1	MNGR_ECOLI	Mannosyl-D-glycerate transport/metabolism system repressor MngR (Fatty acyl-responsive regulator) (Protein P30)	mngR	farR g30 ybgB	FUNCTION: Represses mngA and mngB. Regulates its own expression. {ECO:0000269|PubMed:14645248, ECO:0000269|PubMed:7805834}.	DNA binding [GO:0003677]; DNA-binding transcription factor activity [GO:0003700]	NA	negative regulation of transcription, DNA-templated [GO:0045892]; response to heat [GO:0009408]	2548486; 9278503; 16738553; 9063979; 8905232; 7805834; 14645248	FALSE	FALSE	FALSE
P30131	0	0	0	0	1	0	0	1.1155451307005824	0	0	1.29672870820227	0	0	0.3333333333333333	0.43224290273409	0.6440602815031575	0.5195363447803859	0.9508958580026544	Carbamoyltransferase HypF OS=Escherichia coli (strain K12) OX=83333 GN=hypF PE=1 SV=2	HYPF_ECOLI	Carbamoyltransferase HypF (EC 6.2.-.-) (Carbamoyl phosphate-converting enzyme HypF) ([NiFe]-hydrogenase maturation factor HypF) (Hydrogenase maturation protein HypF)	hypF	hydA	FUNCTION: Involved in the maturation of [NiFe] hydrogenases (PubMed:8661925, PubMed:12377778, PubMed:12586941). Along with HypE, it catalyzes the synthesis of the CN ligands of the active site iron of [NiFe]-hydrogenases (PubMed:12586941). HypF functions as a carbamoyl transferase using carbamoylphosphate as a substrate and transferring the carboxamido moiety in an ATP-dependent reaction to the t…	carboxyl- or carbamoyltransferase activity [GO:0016743]; double-stranded RNA binding [GO:0003725]; ligase activity [GO:0016874]; zinc ion binding [GO:0008270]	NA	protein carbamoylation [GO:0046944]; protein maturation [GO:0051604]	9278503; 16738553; 8661925; 12377778; 12586941; 15291820; 18065529; 12206761	FALSE	FALSE	FALSE
P76065	0	0	0	0	1	0	0	1.1155451307005824	0	0	1.29672870820227	0	0	0.3333333333333333	0.43224290273409	0.6440602815031575	0.5195363447803859	0.9508958580026544	Uncharacterized protein YdaU OS=Escherichia coli (strain K12) OX=83333 GN=ydaU PE=4 SV=1	YDAU_ECOLI	Uncharacterized protein YdaU	ydaU	NA	NA	NA	NA	NA	9278503; 16738553	FALSE	FALSE	FALSE
P0AER0	0	0	0	0	1	0	0	1.1155451307005824	0	0	1.29672870820227	0	0	0.3333333333333333	0.43224290273409	0.6440602815031575	0.5195363447803859	0.9508958580026544	Glycerol uptake facilitator protein OS=Escherichia coli (strain K12) OX=83333 GN=glpF PE=1 SV=1	GLPF_ECOLI	Glycerol uptake facilitator protein (Aquaglyceroporin)	glpF	NA	FUNCTION: Transporter of glycerol across the cytoplasmic membrane, with limited permeability to water and small uncharged compounds such as polyols.	glycerol channel activity [GO:0015254]; glycerol transmembrane transporter activity [GO:0015168]; metal ion binding [GO:0046872]	integral component of membrane [GO:0016021]; plasma membrane [GO:0005886]	cellular response to mercury ion [GO:0071288]; glycerol transport [GO:0015793]; water transport [GO:0006833]	2544860; 1372899; 8346018; 9278503; 16738553; 6998951; 11226336; 15919996; 11039922; 11101882; 11964478	FALSE	FALSE	FALSE
P37624	0	0	0	0	1	0	0	1.1155451307005824	0	0	1.29672870820227	0	0	0.3333333333333333	0.43224290273409	0.6440602815031575	0.5195363447803859	0.9508958580026544	Ribosome-associated ATPase OS=Escherichia coli (strain K12) OX=83333 GN=rbbA PE=1 SV=3	RBBA_ECOLI	Ribosome-associated ATPase (Ribosomal bound ATPase)	rbbA	yhiG yhiH	FUNCTION: Exhibits an intrinsic ATPase activity that is stimulated by both 70S ribosomes and 30S ribosomal subunits. Could be involved in protein-chain elongation and in release of deacyl-tRNA from ribosomes after peptide bond synthesis. Stimulates the synthesis of polyphenylalanine in vitro. {ECO:0000269|PubMed:10607404, ECO:0000269|PubMed:11168361, ECO:0000269|PubMed:16495476}.	ATPase-coupled transmembrane transporter activity [GO:0042626]; ATP binding [GO:0005524]; hydrolase activity [GO:0016787]; ribosomal small subunit binding [GO:0043024]	ATP-binding cassette (ABC) transporter complex [GO:0043190]; cell pole [GO:0060187]; cytosolic small ribosomal subunit [GO:0022627]; membrane [GO:0016020]; plasma membrane [GO:0005886]	positive regulation of translation [GO:0045727]	8041620; 9278503; 16397293; 16738553; 10607404; 11557474; 11168361; 16495476; 21556145	FALSE	FALSE	FALSE
P76393	0	0	0	0	1	0	0	1.1155451307005824	0	0	1.29672870820227	0	0	0.3333333333333333	0.43224290273409	0.6440602815031575	0.5195363447803859	0.9508958580026544	Protein kinase YegI OS=Escherichia coli (strain K12) OX=83333 GN=yegI PE=1 SV=1	YEGI_ECOLI	Protein kinase YegI (EC 2.7.-.-)	yegI	NA	FUNCTION: Probable serine/threonine kinase. {ECO:0000269|PubMed:29967116}.	ATP binding [GO:0005524]; protein kinase activity [GO:0004672]	NA	NA	9278503; 16738553; 29967116	FALSE	FALSE	FALSE
P38104	0	0	0	0	1	0	0	1.1155451307005824	0	0	1.29672870820227	0	0	0.3333333333333333	0.43224290273409	0.6440602815031575	0.5195363447803859	0.9508958580026544	Starvation-sensing protein RspA OS=Escherichia coli (strain K12) OX=83333 GN=rspA PE=2 SV=1	RSPA_ECOLI	Starvation-sensing protein RspA	rspA	NA	FUNCTION: Probably involved in the degradation of homoserine lactone (HSL) or of a metabolite of HSL that signals starvation.	NA	NA	cellular amino acid catabolic process [GO:0009063]	7545940; 9097039; 9278503; 16738553; 22972332	FALSE	FALSE	FALSE
P0AE39	0	0	0	0	1	0	0	1.1155451307005824	0	0	1.29672870820227	0	0	0.3333333333333333	0.43224290273409	0.6440602815031575	0.5195363447803859	0.9508958580026544	Transcriptional regulatory protein YpdB OS=Escherichia coli (strain K12) OX=83333 GN=ypdB PE=1 SV=1	YPDB_ECOLI	Transcriptional regulatory protein YpdB	ypdB	NA	FUNCTION: Member of the two-component regulatory system YpdA/YpdB, which is part of a nutrient-sensing regulatory network composed of YpdA/YpdB, the high-affinity pyruvate signaling system BtsS/BtsR and their respective target proteins, YhjX and BtsT. YpdB regulates expression of yhjX by binding to its promoter region. Activation of the YpdA/YpdB signaling cascade also promotes BtsS/BtsR-mediated…	DNA binding [GO:0003677]; DNA-binding transcription activator activity [GO:0001216]; phosphorelay response regulator activity [GO:0000156]; transcription cis-regulatory region binding [GO:0000976]	cytosol [GO:0005829]; protein-DNA complex [GO:0032993]	regulation of transcription, DNA-templated [GO:0006355]	9205837; 9278503; 16738553; 23222720; 24659770	FALSE	FALSE	FALSE
P33595	0	0	0	0	1	0	0	1.1155451307005824	0	0	1.29672870820227	0	0	0.3333333333333333	0.43224290273409	0.6440602815031575	0.5195363447803859	0.9508958580026544	HTH-type transcriptional regulator SgrR OS=Escherichia coli (strain K12) OX=83333 GN=sgrR PE=1 SV=2	SGRR_ECOLI	HTH-type transcriptional regulator SgrR	sgrR	yabN	FUNCTION: Activates the small RNA gene sgrS under glucose-phosphate stress conditions as well as yfdZ. Represses its own transcription under both stress and non-stress conditions; this repression likely provides one measure of control over sgrR at the level of synthesis. Might act as a sensor of the intracellular accumulation of phosphoglucose by binding these molecules in its C-terminal solute-b…	bacterial-type RNA polymerase transcription regulatory region sequence-specific DNA binding [GO:0000984]; peptide transmembrane transporter activity [GO:1904680]	outer membrane-bounded periplasmic space [GO:0030288]	negative regulation of transcription, DNA-templated [GO:0045892]; peptide transport [GO:0015833]; positive regulation of transcription, DNA-templated [GO:0045893]	1630901; 9278503; 16738553; 15522088; 17209026	FALSE	FALSE	FALSE
P76163	0	0	0	0	1	0	0	1.1155451307005824	0	0	1.29672870820227	0	0	0.3333333333333333	0.43224290273409	0.6440602815031575	0.5195363447803859	0.9508958580026544	Uncharacterized protein YdfV OS=Escherichia coli (strain K12) OX=83333 GN=ydfV PE=4 SV=1	YDFV_ECOLI	Uncharacterized protein YdfV	ydfV	NA	NA	NA	NA	NA	9278503; 16738553	FALSE	FALSE	FALSE
P37645	0	0	0	0	1	0	0	1.1155451307005824	0	0	1.29672870820227	0	0	0.3333333333333333	0.43224290273409	0.6440602815031575	0.5195363447803859	0.9508958580026544	AsmA family protein YhjG OS=Escherichia coli (strain K12) OX=83333 GN=yhjG PE=3 SV=3	YHJG_ECOLI	AsmA family protein YhjG	yhjG	yhjF	NA	NA	integral component of membrane [GO:0016021]; plasma membrane [GO:0005886]	regulation of protein targeting to membrane [GO:0090313]	8041620; 9278503; 16738553	FALSE	FALSE	FALSE
P0AFW0	0	0	0	0	1	0	0	1.1155451307005824	0	0	1.29672870820227	0	0	0.3333333333333333	0.43224290273409	0.6440602815031575	0.5195363447803859	0.9508958580026544	Transcription antitermination protein RfaH OS=Escherichia coli (strain K12) OX=83333 GN=rfaH PE=1 SV=1	RFAH_ECOLI	Transcription antitermination protein RfaH	rfaH	hlyT sfrB	FUNCTION: Enhances distal genes transcription elongation in a specialized subset of operons that encode extracytoplasmic components. RfaH is recruited into a multi-component RNA polymerase complex by the ops element, which is a short conserved DNA sequence located downstream of the main promoter of these operons. Once bound, RfaH suppresses pausing and inhibits Rho-dependent and intrinsic termina…	bacterial-type RNA polymerase core enzyme binding [GO:0001000]; DNA binding [GO:0003677]; transcription antitermination factor activity, DNA binding [GO:0001073]; translation activator activity [GO:0008494]	NA	positive regulation of translation [GO:0045727]; transcription antitermination [GO:0031564]; transcription elongation from bacterial-type RNA polymerase promoter [GO:0001124]	1584020; 1379743; 9278503; 16738553; 8606157; 8951819; 9171395; 9426123; 10660066; 12007406; 11983161; 16452414; 17434131	FALSE	FALSE	FALSE
P25772	0	0	0	0	1	0	0	1.1155451307005824	0	0	1.29672870820227	0	0	0.3333333333333333	0.43224290273409	0.6440602815031575	0.5195363447803859	0.9508958580026544	DNA ligase B OS=Escherichia coli (strain K12) OX=83333 GN=ligB PE=1 SV=2	LIGB_ECOLI	DNA ligase B (EC 6.5.1.2) (Polydeoxyribonucleotide synthase [NAD(+)] B)	ligB	yicF	FUNCTION: Catalyzes the formation of phosphodiester linkages between 5'-phosphoryl and 3'-hydroxyl groups in double-stranded DNA using NAD as a coenzyme and as the energy source for the reaction. {ECO:0000269|PubMed:11812821}.	DNA ligase (NAD+) activity [GO:0003911]	cytosol [GO:0005829]	base-excision repair, DNA ligation [GO:0006288]; DNA ligation [GO:0006266]; DNA ligation involved in DNA repair [GO:0051103]; DNA replication [GO:0006260]	7686882; 9278503; 16738553; 8390989; 11812821	FALSE	FALSE	FALSE
P77432	0	0	0	0	1	0	0	1.1155451307005824	0	0	1.29672870820227	0	0	0.3333333333333333	0.43224290273409	0.6440602815031575	0.5195363447803859	0.9508958580026544	Autoinducer-2 kinase OS=Escherichia coli (strain K12) OX=83333 GN=lsrK PE=1 SV=1	LSRK_ECOLI	Autoinducer-2 kinase (AI-2 kinase) (EC 2.7.1.189)	lsrK	ydeV	FUNCTION: Catalyzes the phosphorylation of autoinducer-2 (AI-2) to phospho-AI-2, which subsequently inactivates the transcriptional regulator LsrR and leads to the transcription of the lsr operon. Phosphorylates the ring-open form of (S)-4,5-dihydroxypentane-2,3-dione (DPD), which is the precursor to all AI-2 signaling molecules, at the C5 position. Required for the regulation of the lsr operon a…	autoinducer-2 kinase activity [GO:0071518]; phosphotransferase activity, alcohol group as acceptor [GO:0016773]	cytoplasm [GO:0005737]	carbohydrate metabolic process [GO:0005975]; quorum sensing [GO:0009372]; single-species biofilm formation [GO:0044010]	9097039; 9278503; 16738553; 8649811; 15601708; 17557827; 20025244	FALSE	FALSE	FALSE
P16688	0	0	0	0	1	0	0	1.1155451307005824	0	0	1.29672870820227	0	0	0.3333333333333333	0.43224290273409	0.6440602815031575	0.5195363447803859	0.9508958580026544	Alpha-D-ribose 1-methylphosphonate 5-phosphate C-P lyase OS=Escherichia coli (strain K12) OX=83333 GN=phnJ PE=1 SV=2	PHNJ_ECOLI	Alpha-D-ribose 1-methylphosphonate 5-phosphate C-P lyase (PRPn C-P lyase) (EC 4.7.1.1)	phnJ	NA	FUNCTION: Catalyzes the breakage of the C-P bond in alpha-D-ribose 1-methylphosphonate 5-phosphate (PRPn) forming alpha-D-ribose 1,2-cyclic phosphate 5-phosphate (PRcP). {ECO:0000269|PubMed:22089136}.	4 iron, 4 sulfur cluster binding [GO:0051539]; alpha-D-ribose 1-methylphosphonate 5-phosphate C-P-lyase activity [GO:0098848]; lyase activity [GO:0016829]; metal ion binding [GO:0046872]	carbon phosphorus lyase complex [GO:1904176]	organic phosphonate catabolic process [GO:0019700]	2155230; 1840580; 7610040; 9278503; 16738553; 22089136; 21705661	FALSE	FALSE	FALSE
Q46834	0	0	0	0	1	0	0	1.1155451307005824	0	0	1.29672870820227	0	0	0.3333333333333333	0.43224290273409	0.6440602815031575	0.5195363447803859	0.9508958580026544	Putative type II secretion system C-type protein YghF OS=Escherichia coli (strain K12) OX=83333 GN=yghF PE=3 SV=2	YGHF_ECOLI	Putative type II secretion system C-type protein YghF (Putative general secretion pathway C-type protein YghF)	yghF	NA	FUNCTION: Involved in a type II secretion system (T2SS, formerly general secretion pathway, GSP) for the export of folded proteins across the outer membrane. {ECO:0000305}.	NA	integral component of membrane [GO:0016021]; plasma membrane [GO:0005886]; type II protein secretion system complex [GO:0015627]	protein secretion by the type II secretion system [GO:0015628]	9278503; 16738553	FALSE	FALSE	FALSE
Q47534	0	0	0	0	1	0	0	1.1155451307005824	0	0	1.29672870820227	0	0	0.3333333333333333	0.43224290273409	0.6440602815031575	0.5195363447803859	0.9508958580026544	Outer membrane protein YaiO OS=Escherichia coli (strain K12) OX=83333 GN=yaiO PE=3 SV=1	YAIO_ECOLI	Outer membrane protein YaiO	yaiO	NA	NA	NA	cell outer membrane [GO:0009279]	NA	9278503; 16738553; 16522795	FALSE	FALSE	FALSE
P39400	0	0	0	0	1	0	0	1.1155451307005824	0	0	1.29672870820227	0	0	0.3333333333333333	0.43224290273409	0.6440602815031575	0.5195363447803859	0.9508958580026544	L-galactonate-5-dehydrogenase OS=Escherichia coli (strain K12) OX=83333 GN=lgoD PE=1 SV=3	LGOD_ECOLI	L-galactonate-5-dehydrogenase (EC 1.1.1.414)	lgoD	yjjN	FUNCTION: Catalyzes the oxidation of L-galactonate to D-tagaturonate. Required for growth on L-galactonate as the sole carbon source. In vitro, can also use L-gulonate. {ECO:0000269|PubMed:17088549, ECO:0000269|PubMed:24861318}.	oxidoreductase activity, acting on the CH-OH group of donors, NAD or NADP as acceptor [GO:0016616]; zinc ion binding [GO:0008270]	NA	L-galactonate catabolic process [GO:0034195]	7610040; 9278503; 16738553; 17088549; 24861318	FALSE	FALSE	FALSE
P0ACN7	0	0	0	0	1	0	0	1.1155451307005824	0	0	1.29672870820227	0	0	0.3333333333333333	0.43224290273409	0.6440602815031575	0.5195363447803859	0.9508958580026544	HTH-type transcriptional repressor CytR OS=Escherichia coli (strain K12) OX=83333 GN=cytR PE=1 SV=1	CYTR_ECOLI	HTH-type transcriptional repressor CytR	cytR	NA	FUNCTION: This protein negatively controls the transcription initiation of genes such as deoCABD, udp, and cdd encoding catabolizing enzymes and nupC, nupG, and tsx encoding transporting and pore-forming proteins. Binds cytidine and adenosine as effectors.	DNA-binding transcription factor activity [GO:0003700]; transcription cis-regulatory region binding [GO:0000976]	cytosol [GO:0005829]	negative regulation of transcription, DNA-templated [GO:0045892]; regulation of transcription, DNA-templated [GO:0006355]	3515317; 8346018; 9278503; 16738553; 2162050	FALSE	FALSE	FALSE
P76330	0	0	0	0	1	0	0	1.1155451307005824	0	0	1.29672870820227	0	0	0.3333333333333333	0.43224290273409	0.6440602815031575	0.5195363447803859	0.9508958580026544	Probable diguanylate cyclase DgcQ OS=Escherichia coli (strain K12) OX=83333 GN=dgcQ PE=2 SV=2	DGCQ_ECOLI	Probable diguanylate cyclase DgcQ (DGC) (EC 2.7.7.65) (Cellulose synthesis regulatory protein)	dgcQ	yedQ	FUNCTION: Catalyzes the synthesis of cyclic-di-GMP (c-di-GMP) via the condensation of 2 GTP molecules (By similarity). Cyclic-di-GMP is a second messenger which controls cell surface-associated traits in bacteria. Involved in the regulation of cellulose production (PubMed:20303158). {ECO:0000250|UniProtKB:P31129, ECO:0000269|PubMed:20303158}.	diguanylate cyclase activity [GO:0052621]; GTP binding [GO:0005525]; metal ion binding [GO:0046872]	integral component of membrane [GO:0016021]; plasma membrane [GO:0005886]	cell adhesion involved in single-species biofilm formation [GO:0043709]; cellulose biosynthetic process [GO:0030244]; negative regulation of bacterial-type flagellum-dependent cell motility [GO:1902201]	9097040; 9278503; 16738553; 16585767; 17010156; 19332833; 20303158; 21181144; 26148715	FALSE	FALSE	FALSE
P27306	13	20	17	20	18	15	1.0519607946497915	0.34907820405807916	-0.28648150733945843	0.505888351419258	0.15233879886709562	-0.137645486618016	16.666666666666668	17.666666666666668	0.17352722122277922	0.6434900676688668	0.5199061575465163	0.9508958580026544	Soluble pyridine nucleotide transhydrogenase OS=Escherichia coli (strain K12) OX=83333 GN=sthA PE=1 SV=5	STHA_ECOLI	Soluble pyridine nucleotide transhydrogenase (STH) (EC 1.6.1.1) (NAD(P)(+) transhydrogenase [B-specific])	sthA	sth udhA	FUNCTION: Conversion of NADPH, generated by peripheral catabolic pathways, to NADH, which can enter the respiratory chain for energy generation.	dihydrolipoyl dehydrogenase activity [GO:0004148]; flavin adenine dinucleotide binding [GO:0050660]; identical protein binding [GO:0042802]; NAD(P)+ transhydrogenase (B-specific) activity [GO:0003957]; NAD(P)+ transhydrogenase activity [GO:0008746]	cytosol [GO:0005829]	cell redox homeostasis [GO:0045454]; NADP metabolic process [GO:0006739]	9922271; 8265357; 9278503; 16738553; 1447162; 2511419	FALSE	FALSE	FALSE
P0A7D7	30	39	37	34	31	44	0.26714337986180864	-0.04538223805346084	0.8855036576722181	0.09601255725619308	-0.025199386685092032	0.2762050977103852	35.333333333333336	36.333333333333336	0.11567275609382875	0.6392796300443017	0.5226410374980682	0.9508958580026544	Phosphoribosylaminoimidazole-succinocarboxamide synthase OS=Escherichia coli (strain K12) OX=83333 GN=purC PE=1 SV=1	PUR7_ECOLI	Phosphoribosylaminoimidazole-succinocarboxamide synthase (EC 6.3.2.6) (SAICAR synthetase)	purC	NA	NA	ATP binding [GO:0005524]; phosphoribosylaminoimidazolesuccinocarboxamide synthase activity [GO:0004639]	cytosol [GO:0005829]; membrane [GO:0016020]	'de novo' IMP biosynthetic process [GO:0006189]; cobalamin biosynthetic process [GO:0009236]	2120198; 9205837; 9278503; 16738553; 1885529; 9298646; 1534690; 9298644	FALSE	FALSE	FALSE
P15254	99	120	119	112	106	115	0.4729424631167327	0.7119110317749804	-0.08000133168974764	0.09724862333856492	0.11933245732882242	-0.016630085656650195	112.66666666666667	111	0.06665033167024571	0.6378866938393951	0.5235474400706428	0.9508958580026544	Phosphoribosylformylglycinamidine synthase OS=Escherichia coli (strain K12) OX=83333 GN=purL PE=1 SV=3	PUR4_ECOLI	Phosphoribosylformylglycinamidine synthase (FGAM synthase) (FGAMS) (EC 6.3.5.3) (Formylglycinamide ribonucleotide amidotransferase) (FGAR amidotransferase) (FGAR-AT)	purL	purI	FUNCTION: Phosphoribosylformylglycinamidine synthase involved in the purines biosynthetic pathway. Catalyzes the ATP-dependent conversion of formylglycinamide ribonucleotide (FGAR) and glutamine to yield formylglycinamidine ribonucleotide (FGAM) and glutamate. {ECO:0000255|HAMAP-Rule:MF_00419, ECO:0000269|PubMed:2659070}.	ATP binding [GO:0005524]; metal ion binding [GO:0046872]; phosphoribosylformylglycinamidine synthase activity [GO:0004642]	cytoplasm [GO:0005737]; cytosol [GO:0005829]	'de novo' IMP biosynthetic process [GO:0006189]; glutamine metabolic process [GO:0006541]	2659070; 2531746; 9278503; 16397293; 16738553	FALSE	FALSE	FALSE
P52096	0	0	1	1	1	0	0.9712778907506013	1.1155451307005824	-0.9882026457211146	0.920925850698102	1.29672870820227	-0.9677204851757039	0.3333333333333333	0.6666666666666666	0.41664469124155606	0.6342887696649633	0.5258923842228194	0.9508958580026544	Uncharacterized protein YaeR OS=Escherichia coli (strain K12) OX=83333 GN=yaeR PE=4 SV=1	YAER_ECOLI	Uncharacterized protein YaeR	yaeR	NA	NA	metal ion binding [GO:0046872]	NA	NA	9723924; 9278503; 16738553	FALSE	FALSE	FALSE
P37440	2	0	6	5	0	6	1.0573151383608859	0	0.04115337786123942	0.9209258506981018	0	0.032279514824296404	2.6666666666666665	3.6666666666666665	0.31773512184079944	0.6342010935371729	0.5259495940100847	0.9508958580026544	Oxidoreductase UcpA OS=Escherichia coli (strain K12) OX=83333 GN=ucpA PE=1 SV=3	UCPA_ECOLI	Oxidoreductase UcpA (EC 1.-.-.-)	ucpA	yfeF	NA	diacetyl reductase ((S)-acetoin forming) activity [GO:0052588]	NA	NA	9241368; 9205837; 9278503; 16738553; 2188959; 7984428	FALSE	FALSE	FALSE
P76316	9	10	6	8	8	12	-0.3629329665703176	-0.00944710092793228	1.4649904541844527	-0.23107724274694788	0.0072220910072852765	0.9253643109077844	8.333333333333334	9.333333333333334	0.23383638638937393	0.6308189008726603	0.5281589435129457	0.9508958580026544	D-cysteine desulfhydrase OS=Escherichia coli (strain K12) OX=83333 GN=dcyD PE=1 SV=4	DCYD_ECOLI	D-cysteine desulfhydrase (EC 4.4.1.15)	dcyD	yedO	FUNCTION: Catalyzes the alpha,beta-elimination reaction of D-cysteine and of several D-cysteine derivatives. It could be a defense mechanism against D-cysteine. Can also catalyze the degradation of 3-chloro-D-alanine. {ECO:0000255|HAMAP-Rule:MF_01045, ECO:0000269|PubMed:3908101}.	3-chloro-D-alanine dehydrochlorinase activity [GO:0019149]; D-cysteine desulfhydrase activity [GO:0019148]; pyridoxal phosphate binding [GO:0030170]	cytosol [GO:0005829]	cellular response to sulfur starvation [GO:0010438]; D-amino acid metabolic process [GO:0046416]; D-cysteine catabolic process [GO:0019447]; sulfur compound metabolic process [GO:0006790]; sulfur utilization [GO:0006791]	9097040; 9278503; 16738553; 11527960; 3908101	FALSE	FALSE	FALSE
P0A6U8	19	21	39	25	26	29	0.7118659431818187	1.4855275171911437	-1.115620720893398	0.299437473951832	0.5921845917284413	-0.3827579844545475	26.333333333333332	26.666666666666668	0.16962136040857526	0.6245617823405256	0.5322587093413647	0.9508958580026544	Glycogen synthase OS=Escherichia coli (strain K12) OX=83333 GN=glgA PE=1 SV=1	GLGA_ECOLI	Glycogen synthase (EC 2.4.1.21) (Starch [bacterial glycogen] synthase)	glgA	NA	FUNCTION: Synthesizes alpha-1,4-glucan chains using ADP-glucose.	alpha-1,4-glucan synthase activity [GO:0033201]; glycogen (starch) synthase activity [GO:0004373]; starch synthase activity [GO:0009011]	cytosol [GO:0005829]	cellular response to DNA damage stimulus [GO:0006974]; glycogen biosynthetic process [GO:0005978]	3097003; 9278503; 16738553; 6300111; 1644773	FALSE	FALSE	FALSE
P0A8D0	2	0	2	2	1	2	-0.05831939275629596	1.1155451307005824	0.023757886878971873	-0.07907414930189817	1.29672870820227	0.03227951482429609	1.3333333333333333	1.6666666666666667	0.416644691241556	0.6241061867812856	0.5325578511281855	0.9508958580026544	Transcriptional repressor NrdR OS=Escherichia coli (strain K12) OX=83333 GN=nrdR PE=1 SV=1	NRDR_ECOLI	Transcriptional repressor NrdR	nrdR	ybaD	FUNCTION: Represses transcription of the class Ib RNR genes nrdHIEF but has much smaller effect on transcription of the class Ia RNR genes nrdAB and class III RNR genes nrdDG. By binding to nrdR boxes in the promoter regions to alter promoter activity, nrdR differentially regulates nrdAB, nrdHIEF and nrdD transcription in aerobic growth. {ECO:0000269|PubMed:17496099}.	ATP binding [GO:0005524]; double-stranded DNA binding [GO:0003690]; zinc ion binding [GO:0008270]	NA	negative regulation of transcription, DNA-templated [GO:0045892]	1406588; 9278503; 16738553; 17496099	FALSE	FALSE	FALSE
P0A6S7	4	0	6	4	1	6	-0.08247988940258219	1.1155451307005824	0.04115337786123942	-0.079074149301898	1.29672870820227	0.032279514824296404	3.3333333333333335	3.6666666666666665	0.4166446912415561	0.6202004089400951	0.5351258523183422	0.9508958580026544	Glycerol-3-phosphate dehydrogenase [NAD(P)+] OS=Escherichia coli (strain K12) OX=83333 GN=gpsA PE=3 SV=1	GPDA_ECOLI	Glycerol-3-phosphate dehydrogenase [NAD(P)+] (EC 1.1.1.94) (NAD(P)H-dependent glycerol-3-phosphate dehydrogenase)	gpsA	NA	NA	glycerol-3-phosphate dehydrogenase [NAD(P)+] activity [GO:0047952]; glycerol-3-phosphate dehydrogenase [NAD+] activity [GO:0004367]; glycerol-3-phosphate dehydrogenase [NADP+] activity [GO:0106257]; NAD binding [GO:0051287]	cytosol [GO:0005829]; glycerol-3-phosphate dehydrogenase complex [GO:0009331]	carbohydrate metabolic process [GO:0005975]; glycerol-3-phosphate biosynthetic process [GO:0046167]; glycerol-3-phosphate catabolic process [GO:0046168]; glycerol-3-phosphate metabolic process [GO:0006072]; glycerophospholipid biosynthetic process [GO:0046474]	8041620; 9278503; 16738553	FALSE	FALSE	FALSE
P0A794	11	15	14	16	13	14	0.8114014177569218	0.19952074519937454	0.0628735525548802	0.42342619122728503	0.10408363025987409	0.032279514824296404	13.333333333333334	14.333333333333334	0.18659644543715184	0.6199562454050447	0.5352865939504299	0.9508958580026544	Pyridoxine 5'-phosphate synthase OS=Escherichia coli (strain K12) OX=83333 GN=pdxJ PE=1 SV=2	PDXJ_ECOLI	Pyridoxine 5'-phosphate synthase (PNP synthase) (EC 2.6.99.2)	pdxJ	NA	FUNCTION: Catalyzes the complicated ring closure reaction between the two acyclic compounds 1-deoxy-D-xylulose-5-phosphate (DXP) and 3-amino-2-oxopropyl phosphate (1-amino-acetone-3-phosphate or AAP) to form pyridoxine 5'-phosphate (PNP) and inorganic phosphate. {ECO:0000269|PubMed:10225425}.	identical protein binding [GO:0042802]; pyridoxine 5'-phosphate synthase activity [GO:0033856]	cytosol [GO:0005829]	pyridoxine biosynthetic process [GO:0008615]	1537799; 1537800; 9278503; 16738553; 8636054; 10225425; 10944349; 12686115; 11286891; 12269807; 12206776	FALSE	FALSE	FALSE
P0A9P4	19	14	16	17	18	17	-0.5086367527277754	1.3315345464913841	0.24241166838644607	-0.23107724274694788	0.6377656260373371	0.11474167501626902	16.333333333333332	17.333333333333332	0.17381001943555274	0.6150567047425896	0.5385172730526964	0.9508958580026544	Thioredoxin reductase OS=Escherichia coli (strain K12) OX=83333 GN=trxB PE=1 SV=2	TRXB_ECOLI	Thioredoxin reductase (TRXR) (EC 1.8.1.9)	trxB	NA	NA	flavin adenine dinucleotide binding [GO:0050660]; thioredoxin-disulfide reductase activity [GO:0004791]	cytosol [GO:0005829]	removal of superoxide radicals [GO:0019430]	3288628; 8905232; 9278503; 16738553; 8380150; 7934832; 1575737; 9298644; 2067578; 8114095; 10595539; 10947986	FALSE	FALSE	FALSE
P77171	2	5	1	1	6	3	-0.6281211695716974	0.6667346770047604	1.023871087228512	-0.6640366500230541	0.5191211295387181	1.032279514824296	2.6666666666666665	3.3333333333333335	0.29578799811332	0.6134257667376908	0.5395948530060908	0.9508958580026544	Uncharacterized HTH-type transcriptional regulator YdcI OS=Escherichia coli (strain K12) OX=83333 GN=ydcI PE=3 SV=2	YDCI_ECOLI	Uncharacterized HTH-type transcriptional regulator YdcI	ydcI	NA	NA	bacterial-type cis-regulatory region sequence-specific DNA binding [GO:0000986]; DNA binding [GO:0003677]; DNA-binding transcription factor activity [GO:0003700]; sequence-specific DNA binding [GO:0043565]	cytosol [GO:0005829]	negative regulation of transcription, DNA-templated [GO:0045892]; regulation of transcription, DNA-templated [GO:0006355]	9097039; 9278503; 16738553	FALSE	FALSE	FALSE
P32664	2	3	3	3	3	4	0.382225705522598	0.2683592062695926	0.4094490870083036	0.3359633499769459	0.29672870820227004	0.35420760971165843	2.6666666666666665	3.3333333333333335	0.3289665559636248	0.6120109145576207	0.5405305362934536	0.9508958580026544	NAD-capped RNA hydrolase NudC OS=Escherichia coli (strain K12) OX=83333 GN=nudC PE=1 SV=2	NUDC_ECOLI	NAD-capped RNA hydrolase NudC (DeNADding enzyme NudC) (EC 3.6.1.-) (NADH pyrophosphatase) (EC 3.6.1.22)	nudC	yjaD	FUNCTION: mRNA decapping enzyme that specifically removes the nicotinamide adenine dinucleotide (NAD) cap from a subset of mRNAs by hydrolyzing the diphosphate linkage to produce nicotinamide mononucleotide (NMN) and 5' monophosphate mRNA (PubMed:25533955, PubMed:27561816, PubMed:27428510). The NAD-cap is present at the 5'-end of some mRNAs and stabilizes RNA against 5'-processing (PubMed:2553395…	magnesium ion binding [GO:0000287]; manganese ion binding [GO:0030145]; NAD+ diphosphatase activity [GO:0000210]; NADH pyrophosphatase activity [GO:0035529]; RNA NAD-cap (NMN-forming) hydrolase activity [GO:0110153]; zinc ion binding [GO:0008270]	cytosol [GO:0005829]	mRNA catabolic process [GO:0006402]; mRNA stabilization [GO:0048255]; NAD-cap decapping [GO:0110155]; NAD catabolic process [GO:0019677]; NADH metabolic process [GO:0006734]; NADP catabolic process [GO:0006742]; ncRNA catabolic process [GO:0034661]	8265357; 9278503; 16397293; 16738553; 7829480; 25533955; 27561816; 27428510	FALSE	FALSE	FALSE
P60651	19	23	23	24	20	24	0.5718971127710304	0.2582601125231783	0.2274237367158587	0.24285394558546444	0.10408363025987438	0.0911732038778648	21.666666666666668	22.666666666666668	0.1460369265744012	0.6105946531063358	0.5414679633478737	0.9508958580026544	Agmatinase OS=Escherichia coli (strain K12) OX=83333 GN=speB PE=1 SV=1	SPEB_ECOLI	Agmatinase (EC 3.5.3.11) (Agmatine ureohydrolase) (AUH)	speB	NA	FUNCTION: Catalyzes the formation of putrescine from agmatine. {ECO:0000269|PubMed:10527864}.	agmatinase activity [GO:0008783]; manganese ion binding [GO:0030145]	cytosol [GO:0005829]	putrescine biosynthetic process [GO:0009446]; putrescine biosynthetic process from arginine, using agmatinase [GO:0033389]; spermidine biosynthetic process [GO:0008295]	2153656; 9278503; 16738553; 2198270; 10329468; 10527864; 1310091	FALSE	FALSE	FALSE
P52645	2	0	0	5	0	0	1.0573151383608859	0	0	0.9209258506981018	0	0	0.6666666666666666	1.6666666666666667	0.30697528356603393	0.6104411797509239	0.5415695964769095	0.9508958580026544	Uncharacterized protein YdbH OS=Escherichia coli (strain K12) OX=83333 GN=ydbH PE=4 SV=2	YDBH_ECOLI	Uncharacterized protein YdbH	ydbH	NA	NA	NA	plasma membrane [GO:0005886]	NA	9097039; 9278503; 16738553; 9025293;	FALSE	FALSE	FALSE
P68699	4	1	4	4	2	5	-0.08247988940258219	0.7705764976184759	0.3690275723810243	-0.079074149301898	0.8816912089234262	0.29531392065808987	3	3.6666666666666665	0.3659769934265394	0.6103309302344933	0.5416426117914357	0.9508958580026544	ATP synthase subunit c OS=Escherichia coli (strain K12) OX=83333 GN=atpE PE=1 SV=1	ATPL_ECOLI	ATP synthase subunit c (ATP synthase F(0) sector subunit c) (Dicyclohexylcarbodiimide-binding protein) (F-type ATPase subunit c) (F-ATPase subunit c) (Lipid-binding protein)	atpE	papH uncE	FUNCTION: F(1)F(0) ATP synthase produces ATP from ADP in the presence of a proton or sodium gradient. F-type ATPases consist of two structural domains, F(1) containing the extramembraneous catalytic core and F(0) containing the membrane proton channel, linked together by a central stalk and a peripheral stalk. During catalysis, ATP synthesis in the catalytic domain of F(1) is coupled via a rotary…	lipid binding [GO:0008289]; proton-transporting ATPase activity, rotational mechanism [GO:0046961]; proton-transporting ATP synthase activity, rotational mechanism [GO:0046933]	integral component of membrane [GO:0016021]; plasma membrane [GO:0005886]; proton-transporting ATP synthase complex, coupling factor F(o) [GO:0045263]	ATP synthesis coupled proton transport [GO:0015986]	6266400; 6278247; 6272190; 6193778; 6395859; 6446460; 6309138; 7686882; 9278503; 16738553; 11320246; 15919996; 1385726; 7849023; 9636021; 10580496; 9237612	FALSE	FALSE	FALSE
P0A993	24	32	35	31	29	33	0.7285000654682036	0.46953140319483455	-0.1447055888038558	0.27706966092337726	0.1592251844523352	-0.05018264536767666	30.333333333333332	31	0.12870406666934525	0.6081379802810983	0.5430959641490682	0.9508958580026544	Fructose-1,6-bisphosphatase class 1 OS=Escherichia coli (strain K12) OX=83333 GN=fbp PE=1 SV=1	F16PA_ECOLI	Fructose-1,6-bisphosphatase class 1 (FBPase class 1) (EC 3.1.3.11) (D-fructose-1,6-bisphosphate 1-phosphohydrolase class 1)	fbp	fdp	NA	fructose 1,6-bisphosphate 1-phosphatase activity [GO:0042132]; identical protein binding [GO:0042802]; magnesium ion binding [GO:0000287]; nucleotide binding [GO:0000166]	cytoplasm [GO:0005737]; cytosol [GO:0005829]; protein-containing complex [GO:0032991]	fructose 1,6-bisphosphate metabolic process [GO:0030388]; fructose 6-phosphate metabolic process [GO:0006002]; fructose metabolic process [GO:0006000]; gluconeogenesis [GO:0006094]; sucrose biosynthetic process [GO:0005986]	2843822; 7610040; 9278503; 16738553; 3008716; 6327623; 9298644; 16670087; 17314096; 17567577; 17933867	FALSE	FALSE	FALSE
P0A6G7	18	14	16	16	17	18	-0.5133656308063175	1.1523977102324732	0.4124335002374667	-0.23953882149514408	0.5597631140360639	0.19274418701754212	16	17	0.170989493186154	0.6070639354624182	0.5438084828508007	0.9508958580026544	ATP-dependent Clp protease proteolytic subunit OS=Escherichia coli (strain K12) OX=83333 GN=clpP PE=1 SV=1	CLPP_ECOLI	ATP-dependent Clp protease proteolytic subunit (EC 3.4.21.92) (Caseinolytic protease) (Endopeptidase Clp) (Heat shock protein F21.5) (Protease Ti)	clpP	lopP	FUNCTION: Cleaves peptides in various proteins in a process that requires ATP hydrolysis. Has a chymotrypsin-like activity. Plays a major role in the degradation of misfolded proteins. May play the role of a master protease which is attracted to different substrates by different specificity factors such as ClpA or ClpX. Participates in the final steps of RseA-sigma-E degradation, liberating sigma…	ATPase binding [GO:0051117]; ATP-dependent peptidase activity [GO:0004176]; identical protein binding [GO:0042802]; serine-type endopeptidase activity [GO:0004252]; serine-type peptidase activity [GO:0008236]	cytosol [GO:0005829]; endopeptidase Clp complex [GO:0009368]; HslUV protease complex [GO:0009376]; membrane [GO:0016020]	positive regulation of programmed cell death [GO:0043068]; proteasomal protein catabolic process [GO:0010498]; protein quality control for misfolded or incompletely synthesized proteins [GO:0006515]; proteolysis [GO:0006508]; response to heat [GO:0009408]; response to radiation [GO:0009314]; response to temperature stimulus [GO:0009266]	2197275; 9278503; 16738553; 2211522; 8407953; 8093059; 9298644; 12941278; 15371343; 22412352; 24375411; 8831780; 9390554; 16406682; 16682229; 20851345; 20637416	FALSE	FALSE	FALSE
P23830	15	15	17	18	17	15	0.3550884114874636	0.9757347101759294	-0.28648150733945843	0.16885336414168753	0.46665370964458247	-0.137645486618016	15.666666666666666	16.666666666666668	0.165953862389418	0.602950912155852	0.5465413452693182	0.9508958580026544	CDP-diacylglycerol--serine O-phosphatidyltransferase OS=Escherichia coli (strain K12) OX=83333 GN=pssA PE=1 SV=2	PSS_ECOLI	CDP-diacylglycerol--serine O-phosphatidyltransferase (EC 2.7.8.8) (Phosphatidylserine synthase)	pssA	pss	NA	CDP-diacylglycerol-glycerol-3-phosphate 3-phosphatidyltransferase activity [GO:0008444]; CDP-diacylglycerol-serine O-phosphatidyltransferase activity [GO:0003882]; phospholipid binding [GO:0005543]	cytoplasm [GO:0005737]; cytosol [GO:0005829]; plasma membrane [GO:0005886]	cardiolipin biosynthetic process [GO:0032049]; phospholipid biosynthetic process [GO:0008654]	2002065; 9205837; 9278503; 16738553; 1323044; 16294310	FALSE	FALSE	FALSE
P27830	3	2	4	4	4	3	0.3010037260669945	1.0897974202108092	-0.34658961580125663	0.2428539455854642	1.0336943023684764	-0.28964858006306615	3	3.6666666666666665	0.3289665559636248	0.6028758082115455	0.5465913106043379	0.9508958580026544	dTDP-glucose 4,6-dehydratase 2 OS=Escherichia coli (strain K12) OX=83333 GN=rffG PE=1 SV=3	RMLB2_ECOLI	dTDP-glucose 4,6-dehydratase 2 (EC 4.2.1.46)	rffG	NA	FUNCTION: Catalyzes the dehydration of dTDP-D-glucose to form dTDP-6-deoxy-D-xylo-4-hexulose via a three-step process involving oxidation, dehydration and reduction. {ECO:0000269|PubMed:11380254, ECO:0000269|PubMed:11601973, ECO:0000269|PubMed:7559340}.	dTDP-glucose 4,6-dehydratase activity [GO:0008460]	NA	enterobacterial common antigen biosynthetic process [GO:0009246]; extracellular polysaccharide biosynthetic process [GO:0045226]; lipopolysaccharide biosynthetic process [GO:0009103]; nucleotide-sugar metabolic process [GO:0009225]	1379743; 9278503; 16397293; 16738553; 7559340; 11380254; 11601973;	FALSE	FALSE	FALSE
P00961	68	108	97	87	85	95	1.1658370581656265	-0.1438895976256215	0.020286269954635967	0.27183301255723	-0.04519086187255832	0.0025321714302440406	91	89	0.07639144070497192	0.6017339248595889	0.5473512641277172	0.9508958580026544	Glycine--tRNA ligase beta subunit OS=Escherichia coli (strain K12) OX=83333 GN=glyS PE=1 SV=4	SYGB_ECOLI	Glycine--tRNA ligase beta subunit (EC 6.1.1.14) (Glycyl-tRNA synthetase beta subunit) (GlyRS)	glyS	glyS(B)	NA	arginine-tRNA ligase activity [GO:0004814]; ATP binding [GO:0005524]; glycine-tRNA ligase activity [GO:0004820]	cytosol [GO:0005829]	arginyl-tRNA aminoacylation [GO:0006420]; glycyl-tRNA aminoacylation [GO:0006426]	6309809; 8041620; 9278503; 16738553; 6290471; 9298646; 9298644	FALSE	FALSE	FALSE
P36979	8	10	10	7	14	10	-0.37130279671235045	1.3584385284365592	0.053133315828262986	-0.24899915074421047	0.7441876851734914	0.03227951482429609	9.333333333333334	10.333333333333334	0.17582268308452567	0.6005996146340553	0.5481066947029107	0.9508958580026544	Dual-specificity RNA methyltransferase RlmN OS=Escherichia coli (strain K12) OX=83333 GN=rlmN PE=1 SV=1	RLMN_ECOLI	Dual-specificity RNA methyltransferase RlmN (EC 2.1.1.192) (23S rRNA (adenine(2503)-C(2))-methyltransferase) (23S rRNA m2A2503 methyltransferase) (Ribosomal RNA large subunit methyltransferase N) (tRNA (adenine(37)-C(2))-methyltransferase) (tRNA m2A37 methyltransferase)	rlmN	yfgB	FUNCTION: Specifically methylates position 2 of adenine 2503 in 23S rRNA and position 2 of adenine 37 in tRNAs. m2A2503 modification seems to play a crucial role in the proofreading step occurring at the peptidyl transferase center and thus would serve to optimize ribosomal fidelity. Unmodified tRNA is not a suitable substrate for RlmN, which suggests that RlmN works in a late step during tRNA ma…	4 iron, 4 sulfur cluster binding [GO:0051539]; metal ion binding [GO:0046872]; rRNA (adenine-C2-)-methyltransferase activity [GO:0070040]; rRNA binding [GO:0019843]; tRNA (adenine-C2-)-methyltransferase activity [GO:0002935]; tRNA binding [GO:0000049]	cytosol [GO:0005829]	response to antibiotic [GO:0046677]; rRNA base methylation [GO:0070475]; tRNA methylation [GO:0030488]	7926684; 9205837; 9278503; 16738553; 18025251; 21916495; 21415317; 22891362; 24806349; 21527678	FALSE	FALSE	FALSE
Q47679	1	2	2	1	2	4	-0.04123708488750165	0.2191093228096036	0.8457043944661436	-0.079074149301898	0.29672870820227004	0.7692451089905022	1.6666666666666667	2.3333333333333335	0.3289665559636248	0.5909622442455642	0.5545457187506723	0.9508958580026544	Omega-amidase YafV OS=Escherichia coli (strain K12) OX=83333 GN=yafV PE=3 SV=1	YAFV_ECOLI	Omega-amidase YafV (EC 3.5.1.3)	yafV	NA	FUNCTION: Hydrolyzes alpha-ketoglutaramate (a-KGM) to alpha-ketoglutarate (alpha-KG) and ammonia, has weak activity on L-glutamine, almost no activity on deaminated glutathione (dGSH) and none on glutathione (By similarity). May function as a metabolite repair enzyme (By similarity). {ECO:0000250|UniProtKB:A0A140NDS5}.	2-oxoglutaramate amidase activity [GO:0106008]; omega-amidase activity [GO:0050152]	NA	nitrogen compound metabolic process [GO:0006807]	9278503; 16738553	FALSE	FALSE	FALSE
P0A879	31	42	41	38	39	38	0.6013313988383827	0.6512272153754768	-0.23216796491717923	0.20632806956035027	0.19239204838753451	-0.07463568909221592	38	38.333333333333336	0.10802814295188962	0.5891228160500155	0.5557788889134779	0.9508958580026544	Tryptophan synthase beta chain OS=Escherichia coli (strain K12) OX=83333 GN=trpB PE=1 SV=2	TRPB_ECOLI	Tryptophan synthase beta chain (EC 4.2.1.20)	trpB	NA	FUNCTION: The beta subunit is responsible for the synthesis of L-tryptophan from indole and L-serine.	identical protein binding [GO:0042802]; pyridoxal phosphate binding [GO:0030170]; tryptophan synthase activity [GO:0004834]	cytoplasm [GO:0005737]; cytosol [GO:0005829]	aromatic amino acid family biosynthetic process [GO:0009073]; tryptophan biosynthetic process [GO:0000162]	7038627; 8095913; 9097039; 9278503; 16738553; 7007651; 6985892; 9298646; 4943677; 4552018; 1309752; 9298644	FALSE	FALSE	FALSE
P0A7B5	5	6	6	8	4	8	0.727381295134018	-0.2898464242382447	0.579091680419123	0.5058883514192583	-0.18869811896797167	0.39484959420900456	5.666666666666667	6.666666666666667	0.2373466088867637	0.5869496130669762	0.5572375476387349	0.9508958580026544	Glutamate 5-kinase OS=Escherichia coli (strain K12) OX=83333 GN=proB PE=1 SV=1	PROB_ECOLI	Glutamate 5-kinase (EC 2.7.2.11) (Gamma-glutamyl kinase) (GK)	proB	NA	FUNCTION: Catalyzes the transfer of a phosphate group to glutamate to form L-glutamate 5-phosphate. {ECO:0000255|HAMAP-Rule:MF_00456, ECO:0000269|PubMed:6319365}.	ATP binding [GO:0005524]; glutamate 5-kinase activity [GO:0004349]; identical protein binding [GO:0042802]; magnesium ion binding [GO:0000287]; proline binding [GO:1901973]; RNA binding [GO:0003723]	cytosol [GO:0005829]	L-proline biosynthetic process [GO:0055129]; proline biosynthetic process [GO:0006561]	6089111; 9278503; 16738553; 6341601; 6319365; 16337196; 17321544	FALSE	FALSE	FALSE
P31697	0	0	0	0	0	1	0	0	1.0119597726435825	0	0	1.032279514824296	0	0.3333333333333333	0.34409317160809866	0.5842552471448449	0.5590485966522099	0.9508958580026544	Chaperone protein FimC OS=Escherichia coli (strain K12) OX=83333 GN=fimC PE=1 SV=3	FIMC_ECOLI	Chaperone protein FimC	fimC	NA	FUNCTION: Required for the biogenesis of type 1 fimbriae. Binds and interact with FimH.	protein folding chaperone [GO:0044183]	outer membrane-bounded periplasmic space [GO:0030288]	cell wall organization [GO:0071555]; chaperone-mediated protein folding [GO:0061077]	1363735; 8104335; 8636962; 7610040; 9278503; 16738553; 9783748	FALSE	FALSE	FALSE
P52037	0	0	0	0	0	1	0	0	1.0119597726435825	0	0	1.032279514824296	0	0.3333333333333333	0.34409317160809866	0.5842552471448449	0.5590485966522099	0.9508958580026544	Uncharacterized oxidoreductase YgfF OS=Escherichia coli (strain K12) OX=83333 GN=ygfF PE=1 SV=2	YGFF_ECOLI	Uncharacterized oxidoreductase YgfF (EC 1.-.-.-)	ygfF	yqfD	NA	oxidoreductase activity [GO:0016491]	NA	NA	9278503; 16738553; 7764507;	FALSE	FALSE	FALSE
P09127	0	0	0	0	0	1	0	0	1.0119597726435825	0	0	1.032279514824296	0	0.3333333333333333	0.34409317160809866	0.5842552471448449	0.5590485966522099	0.9508958580026544	Protein HemX OS=Escherichia coli (strain K12) OX=83333 GN=hemX PE=1 SV=1	HEMX_ECOLI	Protein HemX (ORF X)	hemX	NA	NA	NA	integral component of membrane [GO:0016021]; plasma membrane [GO:0005886]	NA	3062586; 3054815; 1379743; 9278503; 16738553; 9298646; 9298644; 16079137	FALSE	FALSE	FALSE
P0A8V0	0	0	0	0	0	1	0	0	1.0119597726435825	0	0	1.032279514824296	0	0.3333333333333333	0.34409317160809866	0.5842552471448449	0.5590485966522099	0.9508958580026544	Ribonuclease BN OS=Escherichia coli (strain K12) OX=83333 GN=rbn PE=1 SV=1	RBN_ECOLI	Ribonuclease BN (RNase BN) (EC 3.1.-.-) (Ribonuclease Z homolog) (RNase Z homolog)	rbn	elaC rnz	FUNCTION: Zinc phosphodiesterase, which has both exoribonuclease and endoribonuclease activities, depending on the nature of the substrate and of the added divalent cation, and on its 3'-terminal structure. Can process the 3' termini of both CCA-less and CCA-containing tRNA precursors. CCA-less tRNAs are cleaved endonucleolytically after the discriminator base, whereas residues following the CCA …	3'-tRNA processing endoribonuclease activity [GO:0042781]; endoribonuclease activity, producing 5'-phosphomonoesters [GO:0016891]; exoribonuclease activity [GO:0004532]; exoribonuclease activity, producing 5'-phosphomonoesters [GO:0016896]; metal ion binding [GO:0046872]; nuclease activity [GO:0004518]; zinc ion binding [GO:0008270]	NA	tRNA processing [GO:0008033]	9205837; 9278503; 16738553; 12029081; 15764599; 16629673; 19366704; 20489203; 16452444	FALSE	FALSE	FALSE
P18775	0	0	0	0	0	1	0	0	1.0119597726435825	0	0	1.032279514824296	0	0.3333333333333333	0.34409317160809866	0.5842552471448449	0.5590485966522099	0.9508958580026544	Dimethyl sulfoxide reductase DmsA OS=Escherichia coli (strain K12) OX=83333 GN=dmsA PE=1 SV=2	DMSA_ECOLI	Dimethyl sulfoxide reductase DmsA (DMSO reductase) (DMSOR) (Me2SO reductase) (EC 1.8.5.3)	dmsA	NA	FUNCTION: Catalyzes the reduction of dimethyl sulfoxide (DMSO) to dimethyl sulfide (DMS). DMSO reductase serves as the terminal reductase under anaerobic conditions, with DMSO being the terminal electron acceptor. Terminal reductase during anaerobic growth on various sulfoxides and N-oxide compounds. Allows E.coli to grow anaerobically on DMSO as respiratory oxidant. {ECO:0000269|PubMed:3062312}.	4 iron, 4 sulfur cluster binding [GO:0051539]; dimethyl sulfoxide reductase activity [GO:0009389]; electron transfer activity [GO:0009055]; molybdenum ion binding [GO:0030151]; molybdopterin cofactor binding [GO:0043546]	dimethyl sulfoxide reductase complex [GO:0009390]; intrinsic component of periplasmic side of plasma membrane [GO:0031237]; outer membrane-bounded periplasmic space [GO:0030288]	anaerobic respiration [GO:0009061]	3062312; 8905232; 9278503; 16738553; 3280546; 2170332; 8125918; 7721698; 8969520; 10224050; 10801884; 17218314; 20169075	FALSE	FALSE	FALSE
[truncated: 1,274 more rows]
