# Supplementary material for: Membrane-associated σ factors disrupt rRNA operon clustering in Escherichia coli
Source: PLoS Biol. 2025 Apr 17;23(4):e3003113. doi: 10.1371/journal.pbio.3003113 (PMC12037070; doi:10.1371/journal.pbio.3003113)
Supplement: S6 Table — (CSV) [file pbio.3003113.s017.csv]

accession	ctrl_PSMs_b1	ctrl_PSMs_b2	ctrl_PSMs_b3	exp_PSMs_b1	exp_PSMs_b2	exp_PSMs_b3	PSM_zscore_b1	PSM_zscore_b2	PSM_zscore_b3	PSM_log2fc_b1	PSM_log2fc_b2	PSM_log2fc_b3	mean_ctrl_PSMs	mean_exp_PSMs	mean_log2fc	joint_zscore	pval	fdr_bh	description	entry_name	protein_names	gene_names_primary	gene_names_synonym	function_cc	gene_ontology_molecular_function	gene_ontology_cellular_component	gene_ontology_biological_process	pub_med_id	conf_90	conf_95	conf_99
P0AFG8	637	768	723	203	197	231	-15.68435613	-17.87896446	-15.79762082	-1.696513072	-1.897200503	-1.616176202	709.3333333	210.3333333	-1.736629926	-28.49855281	1.22E-178	2.18E-175	Pyruvate dehydrogenase E1 component OS=Escherichia coli (strain K12) OX=83333 GN=aceE PE=1 SV=2	ODP1_ECOLI	Pyruvate dehydrogenase E1 component (PDH E1 component) (EC 1.2.4.1)	aceE	NA	FUNCTION: Component of the pyruvate dehydrogenase (PDH) complex, that catalyzes the overall conversion of pyruvate to acetyl-CoA and CO(2).	identical protein binding [GO:0042802]; magnesium ion binding [GO:0000287]; protein homodimerization activity [GO:0042803]; pyruvate dehydrogenase (acetyl-transferring) activity [GO:0004739]; pyruvate dehydrogenase activity [GO:0004738]; thiamine pyrophosphate binding [GO:0030976]	cytosol [GO:0005829]; cytosolic pyruvate dehydrogenase complex [GO:0045250]; membrane [GO:0016020]	glycolytic process [GO:0006096]	6343085; 8202364; 9278503; 16738553; 8262214; 9298646; 9298644; 18723842; 11955070	TRUE	TRUE	TRUE
P06959	340	366	354	108	119	129	-11.42654996	-10.78456579	-10.08174001	-1.696969405	-1.552462993	-1.423618711	353.3333333	118.6666667	-1.557683703	-18.64428897	1.41E-77	8.35E-75	Dihydrolipoyllysine-residue acetyltransferase component of pyruvate dehydrogenase complex OS=Escherichia coli (strain K12) OX=83333 GN=aceF PE=1 SV=3	ODP2_ECOLI	Dihydrolipoyllysine-residue acetyltransferase component of pyruvate dehydrogenase complex (EC 2.3.1.12) (Dihydrolipoamide acetyltransferase component of pyruvate dehydrogenase complex) (E2)	aceF	NA	FUNCTION: The pyruvate dehydrogenase complex catalyzes the overall conversion of pyruvate to acetyl-CoA and CO(2). It contains multiple copies of three enzymatic components: pyruvate dehydrogenase (E1), dihydrolipoamide acetyltransferase (E2) and lipoamide dehydrogenase (E3).	acetyltransferase activity [GO:0016407]; dihydrolipoyllysine-residue acetyltransferase activity [GO:0004742]; lipoic acid binding [GO:0031405]	cytoplasm [GO:0005737]; pyruvate dehydrogenase complex [GO:0045254]	acetyl-CoA biosynthetic process from pyruvate [GO:0006086]; glycolytic process [GO:0006096]; pyruvate metabolic process [GO:0006090]	6345153; 9278503; 16738553; 9298646; 6821375; 2201286; 2121129; 9298644; 18723842	TRUE	TRUE	TRUE
P05055	207	235	239	111	96	102	-5.745897765	-7.263193385	-7.2705797	-0.944610596	-1.222447543	-1.194701378	227	103	-1.120586506	-11.70847342	1.15E-31	4.11E-29	Polyribonucleotide nucleotidyltransferase OS=Escherichia coli (strain K12) OX=83333 GN=pnp PE=1 SV=3	PNP_ECOLI	Polyribonucleotide nucleotidyltransferase (EC 2.7.7.8) (Polynucleotide phosphorylase) (PNPase)	pnp	NA	FUNCTION: Involved in mRNA degradation. Catalyzes the phosphorolysis of single-stranded polyribonucleotides processively in the 3'- to 5'-direction. Also involved, along with RNase II, in tRNA processing. RNases II and R contribute to rRNA degradation during starvation, while RNase R and PNPase are the major contributors to quality control of rRNA during steady state growth (PubMed:21135037). {EC…	3'-5'-exoribonuclease activity [GO:0000175]; cyclic-di-GMP binding [GO:0035438]; identical protein binding [GO:0042802]; magnesium ion binding [GO:0000287]; polyribonucleotide nucleotidyltransferase activity [GO:0004654]; RNA binding [GO:0003723]	cytosol [GO:0005829]; membrane [GO:0016020]	mRNA catabolic process [GO:0006402]; response to heat [GO:0009408]; RNA catabolic process [GO:0006401]; RNA processing [GO:0006396]	2432069; 9278503; 16738553; 6382163; 3005122; 9298646; 4866865; 1089072; 1628624; 7509797; 8898389; 9298644; 9732274; 11395447; 12162954; 15554978; 16079137; 18337249; 21135037; 9008164; 18812438; 19327365	TRUE	TRUE	TRUE
P31120	70	60	68	17	15	18	-5.867108273	-5.008950526	-5.30881209	-2.031347918	-1.870454673	-1.834908253	66	16.66666667	-1.912236948	-9.344339564	9.25E-21	1.83E-18	Phosphoglucosamine mutase OS=Escherichia coli (strain K12) OX=83333 GN=glmM PE=1 SV=3	GLMM_ECOLI	Phosphoglucosamine mutase (EC 5.4.2.10)	glmM	mrsA yhbF	FUNCTION: Catalyzes the conversion of glucosamine-6-phosphate to glucosamine-1-phosphate. Can also catalyze the formation of glucose-6-P from glucose-1-P, although at a 1400-fold lower rate. {ECO:0000269|PubMed:10231382}.	magnesium ion binding [GO:0000287]; phosphoglucosamine mutase activity [GO:0008966]; phosphomannomutase activity [GO:0004615]	cytosol [GO:0005829]	carbohydrate metabolic process [GO:0005975]; peptidoglycan biosynthetic process [GO:0009252]; protein autophosphorylation [GO:0046777]; UDP-N-acetylglucosamine biosynthetic process [GO:0006048]	8244950; 9278503; 16738553; 8550580; 10231382; 10671448	TRUE	TRUE	TRUE
P0A6E4	42	53	54	8	7	12	-4.946969466	-5.771563425	-5.096628605	-2.307865554	-2.694604838	-2.055231305	49.66666667	9	-2.352567232	-9.130887747	6.79E-20	1.21E-17	Argininosuccinate synthase OS=Escherichia coli (strain K12) OX=83333 GN=argG PE=1 SV=2	ASSY_ECOLI	Argininosuccinate synthase (EC 6.3.4.5) (Citrulline--aspartate ligase)	argG	NA	NA	argininosuccinate synthase activity [GO:0004055]; ATP binding [GO:0005524]; identical protein binding [GO:0042802]; protein homodimerization activity [GO:0042803]	cytoplasm [GO:0005737]; cytosol [GO:0005829]	arginine biosynthetic process [GO:0006526]; argininosuccinate metabolic process [GO:0000053]; urea cycle [GO:0000050]	2123815; 9278503; 16738553; 9298646; 10666579; 11738042; 11809762	TRUE	TRUE	TRUE
P0A9P0	136	167	170	75	80	79	-4.48831889	-5.201391301	-5.632451686	-0.90163037	-0.992184755	-1.07023573	157.6666667	78	-0.988016952	-8.846254284	9.05E-19	1.47E-16	Dihydrolipoyl dehydrogenase OS=Escherichia coli (strain K12) OX=83333 GN=lpdA PE=1 SV=2	DLDH_ECOLI	Dihydrolipoyl dehydrogenase (EC 1.8.1.4) (Dihydrolipoamide dehydrogenase) (E3 component of pyruvate and 2-oxoglutarate dehydrogenases complexes) (Glycine cleavage system L protein)	lpdA	lpd	FUNCTION: Lipoamide dehydrogenase is a component of the glycine cleavage system as well as of the alpha-ketoacid dehydrogenase complexes.	dihydrolipoyl dehydrogenase activity [GO:0004148]; disulfide oxidoreductase activity [GO:0015036]; flavin adenine dinucleotide binding [GO:0050660]; identical protein binding [GO:0042802]; zinc ion binding [GO:0008270]	cytoplasm [GO:0005737]; cytosol [GO:0005829]; cytosolic pyruvate dehydrogenase complex [GO:0045250]; membrane [GO:0016020]; plasma membrane [GO:0005886]	2-oxoglutarate metabolic process [GO:0006103]; cell redox homeostasis [GO:0045454]; glycine decarboxylation via glycine cleavage system [GO:0019464]; glycolytic process [GO:0006096]; pyruvate metabolic process [GO:0006090]; response to oxidative stress [GO:0006979]	6352260; 8202364; 9278503; 16738553; 9298646; 2211531; 9298644; 16079137; 18723842	TRUE	TRUE	TRUE
P09831	229	251	233	132	142	150	-5.491787383	-5.08029614	-4.072340853	-0.841733416	-0.757125922	-0.60627129	237.6666667	141.3333333	-0.735043543	-8.454962356	2.79E-17	3.83E-15	Glutamate synthase [NADPH] large chain OS=Escherichia coli (strain K12) OX=83333 GN=gltB PE=1 SV=3	GLTB_ECOLI	Glutamate synthase [NADPH] large chain (EC 1.4.1.13) (Glutamate synthase subunit alpha) (GLTS alpha chain) (NADPH-GOGAT)	gltB	aspB	FUNCTION: Catalyzes the conversion of L-glutamine and 2-oxoglutarate into two molecules of L-glutamate. {ECO:0000269|PubMed:4565085}.	3 iron, 4 sulfur cluster binding [GO:0051538]; glutamate synthase (NADPH) activity [GO:0004355]; glutamate synthase activity [GO:0015930]; metal ion binding [GO:0046872]; oxidoreductase activity [GO:0016491]	cytosol [GO:0005829]	ammonia assimilation cycle [GO:0019676]; glutamate biosynthetic process [GO:0006537]; L-glutamate biosynthetic process [GO:0097054]	3326786; 9278503; 16738553; 1673677; 4565085; 2643092	TRUE	TRUE	TRUE
P33570	64	75	71	30	21	26	-3.696467086	-5.300354959	-4.480508493	-1.119697303	-1.72821323	-1.389348809	70	25.66666667	-1.412419781	-7.781140415	7.19E-15	9.15E-13	Transketolase 2 OS=Escherichia coli (strain K12) OX=83333 GN=tktB PE=1 SV=1	TKT2_ECOLI	Transketolase 2 (TK 2) (EC 2.2.1.1)	tktB	NA	FUNCTION: Catalyzes the reversible transfer of a two-carbon ketol group from sedoheptulose-7-phosphate to glyceraldehyde-3-phosphate, producing xylulose-5-phosphate and ribose-5-phosphate. Catalyzes the transfer of a two-carbon ketol group from a ketose donor to an aldose acceptor, via a covalent intermediate with the cofactor thiamine pyrophosphate (By similarity). {ECO:0000250}.	metal ion binding [GO:0046872]; transketolase activity [GO:0004802]	cytosol [GO:0005829]	pentose-phosphate shunt [GO:0006098]	8396116; 9205837; 9278503; 16738553; 18723842	TRUE	TRUE	TRUE
P27302	207	223	202	151	138	113	-3.335104181	-4.068116601	-4.862826719	-0.504038005	-0.628131185	-0.806757213	210.6666667	134	-0.646308801	-7.081805826	1.42E-12	1.58E-10	Transketolase 1 OS=Escherichia coli (strain K12) OX=83333 GN=tktA PE=1 SV=5	TKT1_ECOLI	Transketolase 1 (TK 1) (EC 2.2.1.1)	tktA	tkt	FUNCTION: Catalyzes the transfer of a two-carbon ketol group from a ketose donor to an aldose acceptor, via a covalent intermediate with the cofactor thiamine pyrophosphate. Thus, catalyzes the reversible transfer of a two-carbon ketol group from sedoheptulose-7-phosphate to glyceraldehyde-3-phosphate, producing xylulose-5-phosphate and ribose-5-phosphate. {ECO:0000269|PubMed:17914867, ECO:000026…	manganese ion binding [GO:0030145]; thiamine pyrophosphate binding [GO:0030976]; transketolase activity [GO:0004802]	cytosol [GO:0005829]	pentose-phosphate shunt [GO:0006098]; pentose-phosphate shunt, non-oxidative branch [GO:0009052]	8241274; 9278503; 16397293; 16738553; 2153656; 18723842; 7607225; 17914867	TRUE	TRUE	TRUE
P0AGC3	20	13	20	2	1	1	-3.928790877	-3.125235828	-4.103798192	-2.858880722	-2.747072257	-3.366628733	17.66666667	1.333333333	-2.990860571	-6.441973207	1.18E-10	1.00E-08	Soluble lytic murein transglycosylase OS=Escherichia coli (strain K12) OX=83333 GN=slt PE=1 SV=1	SLT_ECOLI	Soluble lytic murein transglycosylase (EC 4.2.2.n1) (Exomuramidase) (Peptidoglycan lytic exotransglycosylase) (Slt70)	slt	sltY	FUNCTION: Murein-degrading enzyme. Catalyzes the cleavage of the glycosidic bonds between N-acetylmuramic acid and N-acetylglucosamine residues in peptidoglycan. May play a role in recycling of muropeptides during cell elongation and/or cell division.	hydrolase activity, hydrolyzing O-glycosyl compounds [GO:0004553]; lyase activity [GO:0016829]; lytic endotransglycosylase activity [GO:0008932]; lytic transglycosylase activity [GO:0008933]	membrane [GO:0016020]; outer membrane-bounded periplasmic space [GO:0030288]; peptidoglycan-based cell wall [GO:0009274]	cell wall organization [GO:0071555]; peptidoglycan catabolic process [GO:0009253]	1938883; 7610040; 9278503; 16738553; 7001368; 7012834; 2695826; 9298644; 2184239; 8107871; 7548026; 10452894	TRUE	TRUE	TRUE
P27431	15	15	16	3	0	0	-2.910483026	-3.788468571	-3.962932901	-2.0515258	-3.939717335	-4.061774151	15.33333333	1	-3.351005762	-6.155641885	7.48E-10	5.79E-08	50S ribosomal protein L16 3-hydroxylase OS=Escherichia coli (strain K12) OX=83333 GN=roxA PE=1 SV=2	ROXA_ECOLI	50S ribosomal protein L16 3-hydroxylase (EC 1.14.11.47) (Ribosomal oxygenase RoxA) (ROX)	roxA	ycfD	FUNCTION: Growth-regulating oxygenase that catalyzes the hydroxylation of 50S ribosomal protein L16 on 'Arg-81'. {ECO:0000269|PubMed:23103944, ECO:0000269|PubMed:24530688}.	2-oxoglutarate-dependent dioxygenase activity [GO:0016706]; ferrous iron binding [GO:0008198]	NA	peptidyl-arginine hydroxylation [GO:0030961]; post-translational protein modification [GO:0043687]	8905232; 9278503; 16738553; 1729240; 23103944; 24530688; 24814345	TRUE	TRUE	TRUE
P0A853	69	92	83	41	44	45	-2.873934363	-3.863377241	-3.256078644	-0.788491395	-0.98702305	-0.843066777	81.33333333	43.33333333	-0.872860407	-5.76968655	7.94E-09	5.05E-07	Tryptophanase OS=Escherichia coli (strain K12) OX=83333 GN=tnaA PE=1 SV=1	TNAA_ECOLI	Tryptophanase (EC 4.1.99.1) (L-tryptophan indole-lyase) (TNase)	tnaA	ind	NA	identical protein binding [GO:0042802]; L-cysteine desulfhydrase activity [GO:0080146]; potassium ion binding [GO:0030955]; pyridoxal phosphate binding [GO:0030170]; tryptophanase activity [GO:0009034]	cell pole [GO:0060187]; cytosol [GO:0005829]; membrane [GO:0016020]; protein-containing complex [GO:0032991]	tryptophan catabolic process [GO:0006569]	6268608; 2502187; 7686882; 9278503; 16738553; 4551944; 3902796; 2022620; 9298646; 17895580; 2659590; 9298644; 14527658; 18723842; 22380631; 16790938	TRUE	TRUE	TRUE
P00968	206	253	243	156	182	161	-3.00406044	-2.955158199	-3.906062687	-0.450392009	-0.412702184	-0.565198645	234	166.3333333	-0.476097612	-5.69572283	1.23E-08	7.55E-07	Carbamoyl-phosphate synthase large chain OS=Escherichia coli (strain K12) OX=83333 GN=carB PE=1 SV=2	CARB_ECOLI	Carbamoyl-phosphate synthase large chain (EC 6.3.5.5) (Carbamoyl-phosphate synthetase ammonia chain)	carB	pyrA	NA	amino acid binding [GO:0016597]; ATP binding [GO:0005524]; carbamoyl-phosphate synthase (ammonia) activity [GO:0004087]; carbamoyl-phosphate synthase (glutamine-hydrolyzing) activity [GO:0004088]; metal ion binding [GO:0046872]; nucleotide binding [GO:0000166]	carbamoyl-phosphate synthase complex [GO:0005951]; cytoplasm [GO:0005737]; cytosol [GO:0005829]	'de novo' UMP biosynthetic process [GO:0044205]; arginine biosynthetic process [GO:0006526]; cellular amino acid biosynthetic process [GO:0008652]; glutamine metabolic process [GO:0006541]; nitrogen compound metabolic process [GO:0006807]; pyrimidine nucleobase biosynthetic process [GO:0019856]	6308632; 6377309; 1630901; 9278503; 16738553; 6330744; 9298644; 9174345; 9636022; 10089390; 10029528; 10587438; 10428826	TRUE	TRUE	TRUE
P0A8N5	39	61	55	26	20	22	-1.767876723	-4.360406959	-3.680689421	-0.618566393	-1.501596223	-1.258104276	51.66666667	22.66666667	-1.126088964	-5.663213261	1.49E-08	8.82E-07	Lysine--tRNA ligase, heat inducible OS=Escherichia coli (strain K12) OX=83333 GN=lysU PE=1 SV=2	SYK2_ECOLI	Lysine--tRNA ligase, heat inducible (EC 6.1.1.6) (Lysyl-tRNA synthetase) (LysRS)	lysU	NA	FUNCTION: Also can synthesize a number of adenyl dinucleotides (in particular AppppA). These dinucleotides have been proposed to act as modulators of the heat-shock response and stress response.	ATP binding [GO:0005524]; ligase activity [GO:0016874]; lysine-tRNA ligase activity [GO:0004824]; magnesium ion binding [GO:0000287]; tRNA binding [GO:0000049]	cytosol [GO:0005829]; membrane [GO:0016020]	lysyl-tRNA aminoacylation [GO:0006430]; tRNA aminoacylation for protein translation [GO:0006418]	2183178; 2188953; 7610040; 9278503; 16738553; 9298644; 18723842; 7735833; 10913247	TRUE	TRUE	TRUE
P0A821	5	18	14	0	1	0	-2.279261771	-3.804924252	-3.706905654	-2.636488301	-3.187644849	-3.881201905	12.33333333	0.333333333	-3.235111685	-5.652889415	1.58E-08	9.07E-07	L-seryl-tRNA(Sec) selenium transferase OS=Escherichia coli (strain K12) OX=83333 GN=selA PE=1 SV=1	SELA_ECOLI	L-seryl-tRNA(Sec) selenium transferase (EC 2.9.1.1) (Selenocysteine synthase) (Sec synthase) (Selenocysteinyl-tRNA(Sec) synthase)	selA	fdhA	FUNCTION: Converts seryl-tRNA(Sec) to selenocysteinyl-tRNA(Sec) required for selenoprotein biosynthesis. Requires selenophosphate as the selenium-donor molecule. {ECO:0000269|PubMed:2007584, ECO:0000269|PubMed:2007585}.	identical protein binding [GO:0042802]; L-seryl-tRNASec selenium transferase activity [GO:0004125]; pyridoxal phosphate binding [GO:0030170]	cytosol [GO:0005829]	selenocysteine biosynthetic process [GO:0016260]; selenocysteine incorporation [GO:0001514]; selenocysteinyl-tRNA(Sec) biosynthetic process [GO:0097056]	2007584; 8041620; 9278503; 16738553; 2007585; 1474891; 9298644; 9688279	TRUE	TRUE	TRUE
Q46893	11	16	18	2	3	0	-2.565771604	-2.886849976	-4.203414263	-2.0515258	-2.027180177	-4.222238823	15	1.666666667	-2.7669816	-5.574914893	2.48E-08	1.34E-06	2-C-methyl-D-erythritol 4-phosphate cytidylyltransferase OS=Escherichia coli (strain K12) OX=83333 GN=ispD PE=1 SV=3	ISPD_ECOLI	2-C-methyl-D-erythritol 4-phosphate cytidylyltransferase (EC 2.7.7.60) (4-diphosphocytidyl-2C-methyl-D-erythritol synthase) (CDP-ME synthase) (MEP cytidylyltransferase) (MCT)	ispD	ygbP	FUNCTION: Catalyzes the formation of 4-diphosphocytidyl-2-C-methyl-D-erythritol from CTP and 2-C-methyl-D-erythritol 4-phosphate (MEP).	2-C-methyl-D-erythritol 4-phosphate cytidylyltransferase activity [GO:0050518]; identical protein binding [GO:0042802]; magnesium ion binding [GO:0000287]	cytosol [GO:0005829]	isopentenyl diphosphate biosynthetic process, methylerythritol 4-phosphate pathway [GO:0019288]; terpenoid biosynthetic process [GO:0016114]	10518523; 9278503; 16738553; 12859972; 11468415; 11427897; 12595740	TRUE	TRUE	TRUE
P69910	27	35	34	15	10	8	-1.976568528	-3.580324101	-3.95239177	-0.858880722	-1.650210718	-1.933669325	32	11	-1.480920255	-5.490187908	4.02E-08	2.04E-06	Glutamate decarboxylase beta OS=Escherichia coli (strain K12) OX=83333 GN=gadB PE=1 SV=1	DCEB_ECOLI	Glutamate decarboxylase beta (GAD-beta) (EC 4.1.1.15)	gadB	NA	FUNCTION: Converts glutamate to gamma-aminobutyrate (GABA), consuming one intracellular proton in the reaction. The gad system helps to maintain a near-neutral intracellular pH when cells are exposed to extremely acidic conditions. The ability to survive transit through the acidic conditions of the stomach is essential for successful colonization of the mammalian host by commensal and pathogenic …	glutamate decarboxylase activity [GO:0004351]; pyridoxal phosphate binding [GO:0030170]	cytosol [GO:0005829]; membrane [GO:0016020]	glutamate catabolic process [GO:0006538]; intracellular pH elevation [GO:0051454]	1522060; 9097039; 9278503; 16738553; 9116051; 8455549; 10383761; 12383249; 11976288; 12399493; 12446650; 12867478; 12694615; 12940989; 18723842; 12912902	TRUE	TRUE	TRUE
P77808	17	19	18	4	5	2	-2.925479922	-2.750268146	-3.536224548	-1.899522707	-1.67668293	-2.637276323	18	3.666666667	-2.071160653	-5.31853487	1.05E-07	5.18E-06	NMN amidohydrolase-like protein YfaY OS=Escherichia coli (strain K12) OX=83333 GN=yfaY PE=3 SV=1	CINAL_ECOLI	NMN amidohydrolase-like protein YfaY	yfaY	NA	FUNCTION: Does not have nicotinamide-nucleotide (NMN) amidohydrolase activity.	NA	NA	NA	9205837; 9278503; 16738553; 21953451	TRUE	TRUE	TRUE
P0A9C5	115	161	130	92	90	83	-1.877887293	-4.141516872	-3.089163274	-0.370347984	-0.771772698	-0.615416889	135.3333333	88.33333333	-0.585845857	-5.258833863	1.45E-07	6.98E-06	Glutamine synthetase OS=Escherichia coli (strain K12) OX=83333 GN=glnA PE=1 SV=2	GLN1B_ECOLI	Glutamine synthetase (GS) (EC 6.3.1.2) (Glutamate--ammonia ligase) (Glutamine synthetase I beta) (GSI beta)	glnA	NA	FUNCTION: Catalyzes the ATP-dependent biosynthesis of glutamine from glutamate and ammonia. {ECO:0000250|UniProtKB:P0A1P6}.	ATP binding [GO:0005524]; glutamate-ammonia ligase activity [GO:0004356]; identical protein binding [GO:0042802]; metal ion binding [GO:0046872]	cytoplasm [GO:0005737]; cytosol [GO:0005829]; membrane [GO:0016020]	ammonia assimilation cycle [GO:0019676]; glutamine biosynthetic process [GO:0006542]; nitrogen utilization [GO:0019740]; response to radiation [GO:0009314]	2882477; 2874141; 8346018; 9278503; 16738553; 6134228; 2858855; 9298646; 2865194; 5543675; 4904088; 6148334; 9298644	TRUE	TRUE	TRUE
P67660	8	14	14	1	1	1	-2.391235259	-3.27186121	-3.320549444	-2.221450802	-2.846607931	-2.881201905	12	1	-2.649753546	-5.186710386	2.14E-07	9.54E-06	Probable HTH-type transcriptional regulator YhaJ OS=Escherichia coli (strain K12) OX=83333 GN=yhaJ PE=3 SV=1	YHAJ_ECOLI	Probable HTH-type transcriptional regulator YhaJ	yhaJ	NA	FUNCTION: Positive regulator, may be partially responsible for expression of neighboring gene dlsT (yhaO) (By similarity). {ECO:0000250|UniProtKB:P67661}.	DNA-binding transcription activator activity [GO:0001216]; transcription cis-regulatory region binding [GO:0000976]	NA	positive regulation of DNA-templated transcription, initiation [GO:2000144]; regulation of transcription, DNA-templated [GO:0006355]	9278503; 16738553	TRUE	TRUE	TRUE
P07118	64	84	84	44	43	44	-2.125767667	-3.393175698	-3.433103709	-0.582040517	-0.889676653	-0.89184915	77.33333333	43.66666667	-0.78785544	-5.168466788	2.36E-07	1.00E-05	Valine--tRNA ligase OS=Escherichia coli (strain K12) OX=83333 GN=valS PE=1 SV=2	SYV_ECOLI	Valine--tRNA ligase (EC 6.1.1.9) (Valyl-tRNA synthetase) (ValRS)	valS	NA	FUNCTION: Catalyzes the attachment of valine to tRNA(Val). As ValRS can inadvertently accommodate and process structurally similar amino acids such as threonine, to avoid such errors, it has a 'posttransfer' editing activity that hydrolyzes mischarged Thr-tRNA(Val) in a tRNA-dependent manner.	aminoacyl-tRNA editing activity [GO:0002161]; ATP binding [GO:0005524]; magnesium ion binding [GO:0000287]; valine-tRNA ligase activity [GO:0004832]	cytosol [GO:0005829]	cytosolic valyl-tRNA aminoacylation [GO:0061475]; positive regulation of translational fidelity [GO:0045903]; valyl-tRNA aminoacylation [GO:0006438]	3317277; 3275660; 7610040; 9278503; 16738553; 9298646; 9298644; 11313495; 12475234	TRUE	TRUE	TRUE
P15639	104	128	109	76	73	68	-2.348234023	-3.572893578	-2.961329633	-0.498984777	-0.741491225	-0.647146567	113.6666667	72.33333333	-0.629207523	-5.128289076	2.92E-07	1.21E-05	Bifunctional purine biosynthesis protein PurH OS=Escherichia coli (strain K12) OX=83333 GN=purH PE=1 SV=1	PUR9_ECOLI	Bifunctional purine biosynthesis protein PurH [Includes: Phosphoribosylaminoimidazolecarboxamide formyltransferase (EC 2.1.2.3) (AICAR transformylase); IMP cyclohydrolase (EC 3.5.4.10) (ATIC) (IMP synthase) (Inosinicase)]	purH	NA	NA	IMP cyclohydrolase activity [GO:0003937]; phosphoribosylaminoimidazolecarboxamide formyltransferase activity [GO:0004643]	cytosol [GO:0005829]	'de novo' IMP biosynthetic process [GO:0006189]	2687276; 2192230; 8265357; 9278503; 16738553; 9298646; 18723842	TRUE	TRUE	TRUE
P00957	110	135	130	71	86	91	-3.162689817	-2.973495404	-2.488452506	-0.676016665	-0.584236681	-0.484172355	125	82.66666667	-0.581475234	-4.979436913	6.38E-07	2.58E-05	Alanine--tRNA ligase OS=Escherichia coli (strain K12) OX=83333 GN=alaS PE=1 SV=2	SYA_ECOLI	Alanine--tRNA ligase (EC 6.1.1.7) (Alanyl-tRNA synthetase) (AlaRS)	alaS	lovB	FUNCTION: Catalyzes the attachment of L-alanine to tRNA(Ala) in a two-step reaction: L-alanine is first activated by ATP to form Ala-AMP and then transferred to the acceptor end of tRNA(Ala). AlaRS also incorrectly activates the sterically smaller amino acid glycine as well as the sterically larger amino acid L-serine; generates 2-fold more mischarged Gly than Ser (PubMed:28362257). These mischar…	alanine-tRNA ligase activity [GO:0004813]; amino acid binding [GO:0016597]; aminoacyl-tRNA editing activity [GO:0002161]; ATP binding [GO:0005524]; DNA-binding transcription repressor activity [GO:0001217]; identical protein binding [GO:0042802]; Ser-tRNA(Ala) hydrolase activity [GO:0002196]; tRNA binding [GO:0000049]; zinc ion binding [GO:0008270]	cytosol [GO:0005829]; membrane [GO:0016020]	alanyl-tRNA aminoacylation [GO:0006419]; negative regulation of transcription, DNA-templated [GO:0045892]; tRNA modification [GO:0006400]	9205837; 9278503; 16738553; 7005898; 7025207; 7005211; 8292605; 8604133; 8393005; 6256345; 1712632; 7524073; 9298644; 12554667; 18723508; 18172502; 18723842; 19661429; 28362257; 20010690	TRUE	TRUE	TRUE
P77376	8	11	11	1	1	0	-2.391235259	-2.810835384	-3.285716123	-2.221450802	-2.524679836	-3.559273811	10	0.666666667	-2.768468149	-4.900425974	9.56E-07	3.55E-05	Uncharacterized oxidoreductase YdgJ OS=Escherichia coli (strain K12) OX=83333 GN=ydgJ PE=1 SV=2	YDGJ_ECOLI	Uncharacterized oxidoreductase YdgJ (EC 1.-.-.-)	ydgJ	NA	NA	nucleotide binding [GO:0000166]; oxidoreductase activity [GO:0016491]	NA	NA	9097039; 9278503; 16738553	TRUE	TRUE	TRUE
P11875	36	37	43	20	18	14	-2.282717697	-2.399172753	-3.772025951	-0.868661743	-0.939717335	-1.526852333	38.66666667	17.33333333	-1.111743804	-4.88087091	1.06E-06	3.84E-05	Arginine--tRNA ligase OS=Escherichia coli (strain K12) OX=83333 GN=argS PE=1 SV=1	SYR_ECOLI	Arginine--tRNA ligase (EC 6.1.1.19) (Arginyl-tRNA synthetase) (ArgRS)	argS	NA	NA	arginine-tRNA ligase activity [GO:0004814]; ATP binding [GO:0005524]	cytosol [GO:0005829]	arginyl-tRNA aminoacylation [GO:0006420]	2668891; 9097040; 9278503; 16738553; 9298644	TRUE	TRUE	TRUE
P15034	27	31	26	23	9	4	-0.701081361	-3.340223045	-3.966151382	-0.273918222	-1.61778924	-2.407270717	28	12	-1.432992726	-4.623106755	3.78E-06	1.27E-04	Xaa-Pro aminopeptidase OS=Escherichia coli (strain K12) OX=83333 GN=pepP PE=1 SV=2	AMPP_ECOLI	Xaa-Pro aminopeptidase (EC 3.4.11.9) (Aminoacylproline aminopeptidase) (Aminopeptidase P II) (APP-II) (X-Pro aminopeptidase)	pepP	NA	NA	aminopeptidase activity [GO:0004177]; identical protein binding [GO:0042802]; manganese ion binding [GO:0030145]; metalloaminopeptidase activity [GO:0070006]; metalloexopeptidase activity [GO:0008235]; peptidase activity [GO:0008233]	cytosol [GO:0005829]	protein homotetramerization [GO:0051289]	2659585; 1339425; 9278503; 16738553; 9520390	TRUE	TRUE	TRUE
P29680	15	15	16	5	3	3	-2.322324583	-2.735358798	-2.941809772	-1.4665633	-1.939717335	-2.061774151	15.33333333	3.666666667	-1.822684929	-4.618509525	3.87E-06	1.28E-04	Uroporphyrinogen decarboxylase OS=Escherichia coli (strain K12) OX=83333 GN=hemE PE=3 SV=3	DCUP_ECOLI	Uroporphyrinogen decarboxylase (UPD) (URO-D) (EC 4.1.1.37)	hemE	NA	FUNCTION: Catalyzes the decarboxylation of four acetate groups of uroporphyrinogen-III to yield coproporphyrinogen-III. {ECO:0000255|HAMAP-Rule:MF_00218}.	uroporphyrinogen decarboxylase activity [GO:0004853]	cytosol [GO:0005829]	heme biosynthetic process [GO:0006783]; porphyrin-containing compound biosynthetic process [GO:0006779]; protoporphyrinogen IX biosynthetic process from glutamate [GO:0019353]; uroporphyrinogen III biosynthetic process [GO:0006780]	8224882; 8265357; 9278503; 16738553	TRUE	TRUE	TRUE
P08204	15	14	18	7	5	0	-1.79584875	-1.968775701	-4.203414263	-1.0515258	-1.26164543	-4.222238823	15.66666667	4	-2.178470018	-4.600349296	4.22E-06	1.34E-04	Ribulokinase OS=Escherichia coli (strain K12) OX=83333 GN=araB PE=1 SV=4	ARAB_ECOLI	Ribulokinase (EC 2.7.1.16)	araB	NA	NA	ATP binding [GO:0005524]; D-ribulokinase activity [GO:0019150]; phosphotransferase activity, alcohol group as acceptor [GO:0016773]; ribulokinase activity [GO:0008741]	cytoplasm [GO:0005737]	arabinose catabolic process [GO:0019568]; carbohydrate catabolic process [GO:0016052]; L-arabinose catabolic process [GO:0019572]; L-arabinose catabolic process to xylulose 5-phosphate [GO:0019569]	3549454; 1630901; 9278503; 16738553; 189315; 357433; 328165; 2962192; 9298644	TRUE	TRUE	TRUE
P0A6D3	16	15	16	6	4	2	-2.222437175	-2.427812838	-3.260382855	-1.33163372	-1.61778924	-2.47681165	15.66666667	4	-1.80874487	-4.567206016	4.94E-06	1.52E-04	3-phosphoshikimate 1-carboxyvinyltransferase OS=Escherichia coli (strain K12) OX=83333 GN=aroA PE=1 SV=1	AROA_ECOLI	3-phosphoshikimate 1-carboxyvinyltransferase (EC 2.5.1.19) (5-enolpyruvylshikimate-3-phosphate synthase) (EPSP synthase) (EPSPS)	aroA	NA	FUNCTION: Catalyzes the transfer of the enolpyruvyl moiety of phosphoenolpyruvate (PEP) to the 5-hydroxyl of shikimate-3-phosphate (S3P) to produce enolpyruvyl shikimate-3-phosphate and inorganic phosphate. {ECO:0000255|HAMAP-Rule:MF_00210, ECO:0000269|PubMed:12430021, ECO:0000269|PubMed:13129913, ECO:0000269|PubMed:16225867, ECO:0000269|PubMed:17855366, ECO:0000269|PubMed:17958399, ECO:0000269|P…	3-phosphoshikimate 1-carboxyvinyltransferase activity [GO:0003866]	cytosol [GO:0005829]	aromatic amino acid family biosynthetic process [GO:0009073]; cellular amino acid biosynthetic process [GO:0008652]; chorismate biosynthetic process [GO:0009423]	8905232; 9278503; 16738553; 6229418; 1899181; 8452542; 11607190; 11171958; 12430021; 13129913; 15736934; 16225867; 17958399; 17855366; 19211556	TRUE	TRUE	TRUE
P40874	22	24	26	19	9	2	-0.591031969	-2.485011372	-4.486947412	-0.253159662	-1.26164543	-3.144236311	24	10	-1.553013801	-4.366494748	1.26E-05	3.52E-04	N-methyl-L-tryptophan oxidase OS=Escherichia coli (strain K12) OX=83333 GN=solA PE=1 SV=1	MTOX_ECOLI	N-methyl-L-tryptophan oxidase (MTOX) (EC 1.5.3.-)	solA	NA	FUNCTION: Catalyzes the oxidative demethylation of N-methyl-L-tryptophan. Can also use other N-methyl amino acids, including sarcosine, which, however, is a poor substrate.	flavin adenine dinucleotide binding [GO:0050660]; N-methyl-L-amino-acid oxidase activity [GO:0050131]; sarcosine oxidase activity [GO:0008115]	cytosol [GO:0005829]	cellular response to DNA damage stimulus [GO:0006974]	8973328; 8905232; 9278503; 16738553; 10220347; 11170472; 11170473; 18186483	TRUE	TRUE	TRUE
P33195	81	98	106	54	67	67	-2.549866328	-2.132199985	-2.845786027	-0.627718091	-0.481611114	-0.628315455	95	62.66666667	-0.579214887	-4.346207575	1.39E-05	3.75E-04	Glycine dehydrogenase (decarboxylating) OS=Escherichia coli (strain K12) OX=83333 GN=gcvP PE=1 SV=3	GCSP_ECOLI	Glycine dehydrogenase (decarboxylating) (EC 1.4.4.2) (Glycine cleavage system P-protein) (Glycine decarboxylase) (Glycine dehydrogenase (aminomethyl-transferring))	gcvP	NA	FUNCTION: The glycine cleavage system catalyzes the degradation of glycine. The P protein binds the alpha-amino group of glycine through its pyridoxal phosphate cofactor; CO(2) is released and the remaining methylamine moiety is then transferred to the lipoamide cofactor of the H protein. {ECO:0000255|HAMAP-Rule:MF_00711, ECO:0000269|PubMed:8375392}.	glycine binding [GO:0016594]; glycine dehydrogenase (decarboxylating) activity [GO:0004375]; identical protein binding [GO:0042802]; pyridoxal phosphate binding [GO:0030170]	cytosol [GO:0005829]; glycine cleavage complex [GO:0005960]	glycine decarboxylation via glycine cleavage system [GO:0019464]	8181752; 8375392; 9278503; 16738553	TRUE	TRUE	TRUE
P04425	19	21	25	10	11	3	-1.774887014	-1.643042751	-4.108853687	-0.914022277	-0.814186453	-2.674751028	21.66666667	8	-1.467653253	-4.345590452	1.39E-05	3.75E-04	Glutathione synthetase OS=Escherichia coli (strain K12) OX=83333 GN=gshB PE=1 SV=1	GSHB_ECOLI	Glutathione synthetase (EC 6.3.2.3) (GSH synthetase) (GSH-S) (GSHase) (Glutathione synthase)	gshB	gsh-II	NA	ATP binding [GO:0005524]; glutathione synthase activity [GO:0004363]; ligase activity, forming carbon-nitrogen bonds [GO:0016879]; magnesium ion binding [GO:0000287]	cytoplasm [GO:0005737]; cytosol [GO:0005829]	glutathione biosynthetic process [GO:0006750]	6393055; 9278503; 16738553; 8445637; 9010922; 8241129; 1540581; 3042775	TRUE	TRUE	TRUE
P0AC53	30	49	48	27	19	19	-0.541809117	-3.458160614	-3.467942132	-0.198367189	-1.26164543	-1.267093059	42.33333333	21.66666667	-0.909035226	-4.311600925	1.62E-05	4.19E-04	Glucose-6-phosphate 1-dehydrogenase OS=Escherichia coli (strain K12) OX=83333 GN=zwf PE=1 SV=1	G6PD_ECOLI	Glucose-6-phosphate 1-dehydrogenase (G6PD) (EC 1.1.1.49) [Cleaved into: Extracellular death factor (EDF)]	zwf	NA	FUNCTION: Catalyzes the oxidation of glucose 6-phosphate to 6-phosphogluconolactone. {ECO:0000255|HAMAP-Rule:MF_00966, ECO:0000269|PubMed:15113569, ECO:0000269|PubMed:17962566}.; FUNCTION: Probable source of extracellular death factor (EDF, sequence Asn-Asn-Trp-Asn-Asn, NNWNN) following processing and amidation. This pentapeptide stimulates cell death mediated by MazF (PubMed:17962566). Artificia…	glucose-6-phosphate dehydrogenase activity [GO:0004345]; identical protein binding [GO:0042802]; NADP binding [GO:0050661]	cytosol [GO:0005829]	glucose metabolic process [GO:0006006]; pentose-phosphate shunt [GO:0006098]; quorum sensing [GO:0009372]	1704005; 9097040; 9278503; 16738553; 7973728; 8344525; 9298644; 15113569; 17962566; 18310334; 21419338	TRUE	TRUE	TRUE
P17445	12	8	15	5	2	0	-1.777060808	-1.827750393	-3.837052583	-1.167003018	-1.524679836	-3.97431131	11.66666667	2.333333333	-2.221998055	-4.296562058	1.73E-05	4.42E-04	Betaine aldehyde dehydrogenase OS=Escherichia coli (strain K12) OX=83333 GN=betB PE=1 SV=3	BETB_ECOLI	Betaine aldehyde dehydrogenase (BADH) (EC 1.2.1.8)	betB	NA	FUNCTION: Involved in the biosynthesis of the osmoprotectant glycine betaine. Catalyzes the irreversible oxidation of betaine aldehyde to the corresponding acid. It is highly specific for betaine and has a significantly higher affinity for NAD than for NADP. {ECO:0000255|HAMAP-Rule:MF_00804, ECO:0000269|PubMed:2194570, ECO:0000269|PubMed:3512525}.	aldehyde dehydrogenase (NAD+) activity [GO:0004029]; betaine-aldehyde dehydrogenase activity [GO:0008802]; identical protein binding [GO:0042802]; metal ion binding [GO:0046872]	cytosol [GO:0005829]; protein-containing complex [GO:0032991]	glycine betaine biosynthetic process from choline [GO:0019285]; response to osmotic stress [GO:0006970]; response to X-ray [GO:0010165]	1956285; 1879697; 9278503; 16738553; 3512525; 2194570; 8626294	TRUE	TRUE	TRUE
P76113	7	11	6	2	0	0	-1.724377342	-3.244113195	-2.426533506	-1.4665633	-3.524679836	-2.781666232	8	0.666666667	-2.590969789	-4.269519122	1.96E-05	4.92E-04	NADPH-dependent curcumin reductase OS=Escherichia coli (strain K12) OX=83333 GN=curA PE=1 SV=3	CURA_ECOLI	NADPH-dependent curcumin reductase (EC 1.3.1.n3) (NADPH-dependent curcumin/dihydrocurcumin reductase)	curA	yncB	FUNCTION: Catalyzes the metal-independent reduction of curcumin to dihydrocurcumin (DHC) as an intermediate product, followed by further reduction to tetrahydrocurcumin (THC) as an end product. It also acts on 3-octene-2-one, 3-hepten-2-one, resveratrol, and trans-2-octenal. {ECO:0000269|PubMed:21467222}.	oxidoreductase activity [GO:0016491]	NA	NA	9097039; 9278503; 16738553; 21467222	TRUE	TRUE	TRUE
P0A8N3	64	80	76	47	44	48	-1.817188129	-2.990147588	-2.412198274	-0.488931113	-0.787714242	-0.626388006	73.33333333	46.33333333	-0.634344454	-4.168199893	3.07E-05	7.44E-04	Lysine--tRNA ligase OS=Escherichia coli (strain K12) OX=83333 GN=lysS PE=1 SV=2	SYK1_ECOLI	Lysine--tRNA ligase (EC 6.1.1.6) (Lysyl-tRNA synthetase) (LysRS)	lysS	asuD herC	NA	ATP binding [GO:0005524]; ligase activity [GO:0016874]; lysine-tRNA ligase activity [GO:0004824]; magnesium ion binding [GO:0000287]; tRNA binding [GO:0000049]	cytosol [GO:0005829]; membrane [GO:0016020]	lysyl-tRNA aminoacylation [GO:0006430]; tRNA aminoacylation for protein translation [GO:0006418]	2456575; 2183178; 9278503; 16738553; 9298644; 7473706	TRUE	TRUE	TRUE
P76558	43	46	53	28	27	24	-1.94283823	-2.036024087	-3.224453985	-0.652976424	-0.686951265	-1.085342622	47.33333333	26.33333333	-0.808423437	-4.158836606	3.20E-05	7.60E-04	NADP-dependent malic enzyme OS=Escherichia coli (strain K12) OX=83333 GN=maeB PE=1 SV=1	MAO2_ECOLI	NADP-dependent malic enzyme (NADP-ME) (EC 1.1.1.40)	maeB	ypfF	FUNCTION: Catalyzes the decarboxylation of malate to pyruvate (PubMed:17557829). In vitro, shows malolactic enzyme activity in the presence of NADPH. However, it is unlikely that this activity is of relevance in E.coli, which produces little NADPH (PubMed:33824210). {ECO:0000269|PubMed:17557829, ECO:0000269|PubMed:33824210}.	acyltransferase activity [GO:0016746]; malate dehydrogenase (decarboxylating) (NAD+) activity [GO:0004471]; malate dehydrogenase (decarboxylating) (NADP+) activity [GO:0004473]; manganese ion binding [GO:0030145]; NAD binding [GO:0051287]; oxaloacetate decarboxylase activity [GO:0008948]	cytosol [GO:0005829]	malate metabolic process [GO:0006108]	9205837; 9278503; 16738553; 36376; 17557829; 18723842; 33824210	TRUE	TRUE	TRUE
P67910	49	47	46	31	29	20	-2.185483049	-1.873015719	-3.125696477	-0.69538199	-0.61778924	-1.136582739	47.33333333	26.66666667	-0.816584656	-4.147797058	3.36E-05	7.87E-04	ADP-L-glycero-D-manno-heptose-6-epimerase OS=Escherichia coli (strain K12) OX=83333 GN=hldD PE=1 SV=1	HLDD_ECOLI	ADP-L-glycero-D-manno-heptose-6-epimerase (EC 5.1.3.20) (ADP-L-glycero-beta-D-manno-heptose-6-epimerase) (ADP-glyceromanno-heptose 6-epimerase) (ADP-hep 6-epimerase) (AGME)	hldD	htrM rfaD waaD	FUNCTION: Catalyzes the interconversion between ADP-D-glycero-beta-D-manno-heptose and ADP-L-glycero-beta-D-manno-heptose via an epimerization at carbon 6 of the heptose. {ECO:0000269|PubMed:6337148, ECO:0000269|PubMed:7929099}.	ADP-glyceromanno-heptose 6-epimerase activity [GO:0008712]; NADP+ binding [GO:0070401]	cytosol [GO:0005829]; membrane [GO:0016020]	ADP-L-glycero-beta-D-manno-heptose biosynthetic process [GO:0097171]; lipopolysaccharide core region biosynthetic process [GO:0009244]	2198271; 1861974; 8041620; 9278503; 16738553; 9298646; 7929099; 6337148; 10089470; 11313358; 11751812; 17316025; 18723842; 10896473	TRUE	TRUE	TRUE
P0AF36	15	12	15	2	8	2	-3.232827826	-0.795428044	-3.114580043	-2.4665633	-0.470232052	-2.389348809	14	4	-1.775381387	-4.123918237	3.72E-05	8.51E-04	Cell division protein ZapB OS=Escherichia coli (strain K12) OX=83333 GN=zapB PE=1 SV=1	ZAPB_ECOLI	Cell division protein ZapB	zapB	yiiU	FUNCTION: Non-essential, abundant cell division factor that is required for proper Z-ring formation. It is recruited early to the divisome by direct interaction with FtsZ, stimulating Z-ring assembly and thereby promoting cell division earlier in the cell cycle. Its recruitment to the Z-ring requires functional FtsA or ZipA. {ECO:0000269|PubMed:18394147}.	identical protein binding [GO:0042802]	cell division site [GO:0032153]; cytosol [GO:0005829]	division septum assembly [GO:0000917]; FtsZ-dependent cytokinesis [GO:0043093]	8346018; 9278503; 16738553; 18723842; 18394147	TRUE	TRUE	TRUE
P0A7F6	11	15	21	4	5	5	-1.881929295	-2.137684438	-3.090513586	-1.314560206	-1.354754835	-1.848780428	15.66666667	4.666666667	-1.506031823	-4.105033922	4.04E-05	9.12E-04	S-adenosylmethionine decarboxylase proenzyme OS=Escherichia coli (strain K12) OX=83333 GN=speD PE=1 SV=1	SPED_ECOLI	S-adenosylmethionine decarboxylase proenzyme (AdoMetDC) (SAMDC) (EC 4.1.1.50) [Cleaved into: S-adenosylmethionine decarboxylase beta chain; S-adenosylmethionine decarboxylase alpha chain]	speD	NA	FUNCTION: Catalyzes the decarboxylation of S-adenosylmethionine to S-adenosylmethioninamine (dcAdoMet), the propylamine donor required for the synthesis of the polyamines spermine and spermidine from the diamine putrescine.	adenosylmethionine decarboxylase activity [GO:0004014]	cytosol [GO:0005829]	S-adenosylmethioninamine biosynthetic process [GO:0006557]; spermidine biosynthetic process [GO:0008295]	3316212; 8202364; 9278503; 16738553; 3546296; 6749853; 2181453; 17567041	TRUE	TRUE	TRUE
P22256	10	26	20	4	7	8	-1.675506692	-3.181737465	-2.218385057	-1.189029324	-1.694604838	-1.196703731	18.66666667	6.333333333	-1.360112631	-4.085116431	4.41E-05	9.69E-04	4-aminobutyrate aminotransferase GabT OS=Escherichia coli (strain K12) OX=83333 GN=gabT PE=1 SV=1	GABT_ECOLI	4-aminobutyrate aminotransferase GabT (EC 2.6.1.19) (5-aminovalerate transaminase) (EC 2.6.1.48) (GABA aminotransferase) (GABA-AT) (Gamma-amino-N-butyrate transaminase) (GABA transaminase) (Glutamate:succinic semialdehyde transaminase) (L-AIBAT)	gabT	NA	FUNCTION: Pyridoxal phosphate-dependent enzyme that catalyzes transamination between primary amines and alpha-keto acids. Catalyzes the transfer of the amino group from gamma-aminobutyrate (GABA) to alpha-ketoglutarate (KG) to yield succinic semialdehyde (SSA) and glutamate (PubMed:15723541, PubMed:30498244). Thereby functions in a GABA degradation pathway that allows some E.coli strains to utili…	4-aminobutyrate:2-oxoglutarate transaminase activity [GO:0034386]; 4-aminobutyrate transaminase activity [GO:0003867]; 5-aminovalerate transaminase activity [GO:0047589]; N2-acetyl-L-ornithine:2-oxoglutarate 5-aminotransferase activity [GO:0003992]; pyridoxal phosphate binding [GO:0030170]	cytosol [GO:0005829]	arginine biosynthetic process via ornithine [GO:0042450]; gamma-aminobutyric acid catabolic process [GO:0009450]	2254272; 9205837; 9278503; 16738553; 2178550; 12446648; 14731280; 20639325; 30498244; 15323550; 15723541	TRUE	TRUE	TRUE
P09832	64	76	59	36	44	44	-2.994757768	-2.681867562	-1.383362495	-0.864440248	-0.71465078	-0.389348809	66.33333333	41.33333333	-0.656146612	-4.076085871	4.58E-05	9.74E-04	Glutamate synthase [NADPH] small chain OS=Escherichia coli (strain K12) OX=83333 GN=gltD PE=1 SV=3	GLTD_ECOLI	Glutamate synthase [NADPH] small chain (EC 1.4.1.13) (Glutamate synthase subunit beta) (GLTS beta chain) (NADPH-GOGAT)	gltD	aspB	FUNCTION: Catalyzes the conversion of L-glutamine and 2-oxoglutarate into two molecules of L-glutamate. {ECO:0000269|PubMed:4565085}.	4 iron, 4 sulfur cluster binding [GO:0051539]; glutamate synthase (NADPH) activity [GO:0004355]; metal ion binding [GO:0046872]	cytosol [GO:0005829]	glutamate biosynthetic process [GO:0006537]; L-glutamate biosynthetic process [GO:0097054]	3326786; 9278503; 16738553; 9298646; 9600841; 4565085; 2643092; 9298644	TRUE	TRUE	TRUE
P08395	18	8	10	1	3	4	-3.98480794	-1.434387597	-1.568402172	-3.299453314	-1.109642337	-1.111814834	12	2.666666667	-1.840303495	-4.034291418	5.48E-05	0.001148181	Protease 4 OS=Escherichia coli (strain K12) OX=83333 GN=sppA PE=1 SV=2	SPPA_ECOLI	Protease 4 (EC 3.4.21.-) (Endopeptidase IV) (Protease IV) (Signal peptide peptidase)	sppA	NA	FUNCTION: Digests cleaved signal peptides in vitro, its in vivo function is unknown. This activity is necessary to maintain proper secretion of mature proteins across the membrane. {ECO:0000269|PubMed:18164727, ECO:0000269|PubMed:18476724, ECO:0000269|PubMed:21810987, ECO:0000269|PubMed:3522590}.	endopeptidase activity [GO:0004175]; serine-type peptidase activity [GO:0008236]	integral component of plasma membrane [GO:0005887]; membrane [GO:0016020]; plasma membrane [GO:0005886]	signal peptide processing [GO:0006465]	3522590; 9097039; 9278503; 16738553; 7973728; 18476724; 21810987; 18164727	TRUE	TRUE	TRUE
P0A9J8	11	13	16	3	3	5	-2.210213693	-2.412130289	-2.357587758	-1.636488301	-1.747072257	-1.47681165	13.33333333	3.666666667	-1.62012407	-4.029865469	5.58E-05	0.00115641	Bifunctional chorismate mutase/prephenate dehydratase OS=Escherichia coli (strain K12) OX=83333 GN=pheA PE=1 SV=1	CMPDT_ECOLI	Bifunctional chorismate mutase/prephenate dehydratase (Chorismate mutase-prephenate dehydratase) (P-protein) [Includes: Chorismate mutase (CM) (EC 5.4.99.5); Prephenate dehydratase (PDT) (EC 4.2.1.51)]	pheA	NA	FUNCTION: Catalyzes the Claisen rearrangement of chorismate to prephenate and the decarboxylation/dehydration of prephenate to phenylpyruvate. {ECO:0000269|PubMed:4261395}.	chorismate mutase activity [GO:0004106]; prephenate dehydratase activity [GO:0004664]	cytoplasm [GO:0005737]	chorismate metabolic process [GO:0046417]; L-phenylalanine biosynthetic process [GO:0009094]; tyrosine biosynthetic process [GO:0006571]	6396419; 9205837; 9278503; 16738553; 2254312; 360214; 4261395; 9497350;	TRUE	TRUE	TRUE
P22255	5	11	11	2	2	0	-1.184665443	-2.416970447	-3.285716123	-1.0515258	-1.939717335	-3.559273811	9	1.333333333	-2.183505649	-3.976414539	7.00E-05	0.00138525	3'(2'),5'-bisphosphate nucleotidase CysQ OS=Escherichia coli (strain K12) OX=83333 GN=cysQ PE=1 SV=2	CYSQ_ECOLI	3'(2'),5'-bisphosphate nucleotidase CysQ (EC 3.1.3.7) (3'(2'),5-bisphosphonucleoside 3'(2')-phosphohydrolase) (3'-phosphoadenosine 5'-phosphate phosphatase) (PAP phosphatase) (DPNPase)	cysQ	amtA	FUNCTION: Converts adenosine-3',5'-bisphosphate (PAP) to AMP. May also convert adenosine 3'-phosphate 5'-phosphosulfate (PAPS) to adenosine 5'-phosphosulfate (APS). Has 10000-fold lower activity towards inositol 1,4-bisphosphate (Ins(1,4)P2). {ECO:0000269|PubMed:10224133, ECO:0000269|PubMed:16682444, ECO:0000269|PubMed:7493934}.	3'(2'),5'-bisphosphate nucleotidase activity [GO:0008441]; magnesium ion binding [GO:0000287]	plasma membrane [GO:0005886]	3'-phosphoadenosine 5'-phosphosulfate metabolic process [GO:0050427]; inositol phosphate dephosphorylation [GO:0046855]; phosphatidylinositol phosphate biosynthetic process [GO:0046854]; sulfate assimilation [GO:0000103]	1856684; 1729235; 7610040; 9278503; 16738553; 2172762; 7493934; 10224133; 15911532; 16682444	TRUE	TRUE	TRUE
P25522	3	7	9	0	0	1	-1.765467409	-2.587797423	-2.500223152	-2.0515258	-2.939717335	-2.296239405	6.333333333	0.333333333	-2.429160847	-3.956863133	7.59E-05	0.001487097	tRNA modification GTPase MnmE OS=Escherichia coli (strain K12) OX=83333 GN=mnmE PE=1 SV=3	MNME_ECOLI	tRNA modification GTPase MnmE (EC 3.6.-.-)	mnmE	thdF trmE	FUNCTION: Exhibits a very high intrinsic GTPase hydrolysis rate. Involved in the addition of a carboxymethylaminomethyl (cmnm) group at the wobble position (U34) of certain tRNAs, forming tRNA-cmnm(5)s(2)U34.	GDP binding [GO:0019003]; GTPase activity [GO:0003924]; GTP binding [GO:0005525]; identical protein binding [GO:0042802]; potassium ion binding [GO:0030955]	cytoplasm [GO:0005737]; cytosol [GO:0005829]; plasma membrane [GO:0005886]	chaperone-mediated protein folding [GO:0061077]; response to pH [GO:0009268]; tRNA methylation [GO:0030488]; tRNA wobble uridine modification [GO:0002098]	1917835; 7686882; 9278503; 16738553; 10601028; 12730230; 15983041; 17062623; 16763562; 17143896	TRUE	TRUE	TRUE
P00370	33	37	39	16	18	24	-2.56400689	-2.399172753	-1.815877109	-1.0515258	-0.939717335	-0.652383215	36.33333333	19.33333333	-0.881208784	-3.913890241	9.08E-05	0.00166903	NADP-specific glutamate dehydrogenase OS=Escherichia coli (strain K12) OX=83333 GN=gdhA PE=1 SV=1	DHE4_ECOLI	NADP-specific glutamate dehydrogenase (NADP-GDH) (EC 1.4.1.4)	gdhA	NA	FUNCTION: Catalyzes the reversible oxidative deamination of glutamate to alpha-ketoglutarate and ammonia. {ECO:0000269|PubMed:235298, ECO:0000269|PubMed:241744}.	glutamate dehydrogenase (NADP+) activity [GO:0004354]; identical protein binding [GO:0042802]	cytoplasm [GO:0005737]; cytosol [GO:0005829]	glutamate biosynthetic process [GO:0006537]	6308576; 6373501; 9097039; 9278503; 16738553; 9298646; 235298; 241744; 3149742; 8355660; 9298644; 22393408	TRUE	TRUE	TRUE
P0A715	25	35	37	15	16	18	-1.702864865	-2.503831102	-2.493224926	-0.751965519	-1.022179496	-0.97431131	32.33333333	16.33333333	-0.916152108	-3.868201131	1.10E-04	0.001973542	2-dehydro-3-deoxyphosphooctonate aldolase OS=Escherichia coli (strain K12) OX=83333 GN=kdsA PE=1 SV=1	KDSA_ECOLI	2-dehydro-3-deoxyphosphooctonate aldolase (EC 2.5.1.55) (3-deoxy-D-manno-octulosonic acid 8-phosphate synthase) (KDO-8-phosphate synthase) (KDO 8-P synthase) (KDOPS) (Phospho-2-dehydro-3-deoxyoctonate aldolase)	kdsA	NA	FUNCTION: Synthesis of KDO 8-P which is required for lipid A maturation and cellular growth.	3-deoxy-8-phosphooctulonate synthase activity [GO:0008676]; identical protein binding [GO:0042802]	cytosol [GO:0005829]; protein-containing complex [GO:0032991]	keto-3-deoxy-D-manno-octulosonic acid biosynthetic process [GO:0019294]	3039295; 7543480; 8905232; 9278503; 16738553; 9298646; 7775423; 10926505; 11371194	TRUE	TRUE	TRUE
P0AGL7	5	7	6	1	0	0	-1.680133038	-2.587797423	-2.426533506	-1.636488301	-2.939717335	-2.781666232	6	0.333333333	-2.452623956	-3.865050574	1.11E-04	0.001979199	Ribosomal RNA small subunit methyltransferase E OS=Escherichia coli (strain K12) OX=83333 GN=rsmE PE=1 SV=1	RSME_ECOLI	Ribosomal RNA small subunit methyltransferase E (EC 2.1.1.193) (16S rRNA m3U1498 methyltransferase)	rsmE	yggJ	FUNCTION: Specifically methylates the N3 position of the uracil ring of uridine 1498 (m3U1498) in 16S rRNA. Acts on the fully assembled 30S ribosomal subunit. {ECO:0000269|PubMed:16431987, ECO:0000269|PubMed:17872509}.	rRNA (uridine-N3-)-methyltransferase activity [GO:0070042]	cytoplasm [GO:0005737]	rRNA base methylation [GO:0070475]	9278503; 16738553; 8113204; 6393055; 16431987; 17872509	TRUE	TRUE	TRUE
P16659	75	106	85	56	55	71	-1.881544566	-3.744755721	-1.004207201	-0.4665633	-0.8738294	-0.230651063	88.66666667	60.66666667	-0.523681254	-3.828125283	1.29E-04	0.002221853	Proline--tRNA ligase OS=Escherichia coli (strain K12) OX=83333 GN=proS PE=1 SV=4	SYP_ECOLI	Proline--tRNA ligase (EC 6.1.1.15) (Global RNA synthesis factor) (Prolyl-tRNA synthetase) (ProRS)	proS	drpA	FUNCTION: Catalyzes the attachment of proline to tRNA(Pro) in a two-step reaction: proline is first activated by ATP to form Pro-AMP and then transferred to the acceptor end of tRNA(Pro). As ProRS can inadvertently accommodate and process non-cognate amino acids such as alanine and cysteine, to avoid such errors it has two additional distinct editing activities against alanine. One activity is de…	Ala-tRNA(Pro) hydrolase activity [GO:0043906]; ATP binding [GO:0005524]; proline-tRNA ligase activity [GO:0004827]	cytosol [GO:0005829]	prolyl-tRNA aminoacylation [GO:0006433]	2203971; 1688424; 9278503; 16738553; 9298646; 10922054; 11408489; 12033945; 12130657; 14530268	TRUE	TRUE	TRUE
P05020	45	48	50	29	33	23	-2.026143017	-1.468322805	-3.081643747	-0.668197161	-0.466964338	-1.061774151	47.66666667	28.33333333	-0.732311883	-3.796718629	1.47E-04	0.002397101	Dihydroorotase OS=Escherichia coli (strain K12) OX=83333 GN=pyrC PE=1 SV=2	PYRC_ECOLI	Dihydroorotase (DHOase) (EC 3.5.2.3)	pyrC	NA	FUNCTION: Catalyzes the reversible cyclization of carbamoyl aspartate to dihydroorotate. {ECO:0000255|HAMAP-Rule:MF_00219, ECO:0000269|PubMed:15610022, ECO:0000269|PubMed:6142052}.	dihydroorotase activity [GO:0004151]; zinc ion binding [GO:0008270]	cytoplasm [GO:0005737]; cytosol [GO:0005829]	'de novo' pyrimidine nucleobase biosynthetic process [GO:0006207]; 'de novo' UMP biosynthetic process [GO:0044205]; pyrimidine nucleotide biosynthetic process [GO:0006221]	2876892; 2885307; 8905232; 9278503; 16738553; 9298646; 6142052; 1671037; 15610022; 11401542; 15826651	TRUE	TRUE	TRUE
P25526	9	14	9	3	4	1	-1.798697067	-2.263747968	-2.500223152	-1.373453895	-1.524679836	-2.296239405	10.66666667	2.666666667	-1.731457712	-3.788958244	1.51E-04	0.002428663	Succinate-semialdehyde dehydrogenase [NADP(+)] GabD OS=Escherichia coli (strain K12) OX=83333 GN=gabD PE=1 SV=1	GABD_ECOLI	Succinate-semialdehyde dehydrogenase [NADP(+)] GabD (SSDH) (EC 1.2.1.79) (Glutarate-semialdehyde dehydrogenase) (EC 1.2.1.-)	gabD	NA	FUNCTION: Catalyzes the NADP(+)-dependent oxidation of succinate semialdehyde to succinate (PubMed:20174634). Thereby functions in a GABA degradation pathway that allows some E.coli strains to utilize GABA as a nitrogen source for growth (PubMed:7011797). Also catalyzes the conversion of glutarate semialdehyde to glutarate, as part of a L-lysine degradation pathway that proceeds via cadaverine, g…	glutarate-semialdehyde dehydrogenase (NADP+) activity [GO:0102810]; NADP binding [GO:0050661]; succinate-semialdehyde dehydrogenase (NAD+) activity [GO:0004777]; succinate-semialdehyde dehydrogenase (NADP+) activity [GO:0036243]; succinate-semialdehyde dehydrogenase [NAD(P)+] activity [GO:0009013]	NA	gamma-aminobutyric acid catabolic process [GO:0009450]; nitrogen compound metabolic process [GO:0006807]; protein homotetramerization [GO:0051289]	8297211; 9205837; 9278503; 16738553; 7011797; 14731280; 30498244; 20174634	TRUE	TRUE	TRUE
P05791	10	10	16	2	6	2	-2.376233167	-0.911505612	-3.260382855	-1.925994918	-0.591794032	-2.47681165	12	3.333333333	-1.664866867	-3.780559788	1.56E-04	0.002489647	Dihydroxy-acid dehydratase OS=Escherichia coli (strain K12) OX=83333 GN=ilvD PE=1 SV=5	ILVD_ECOLI	Dihydroxy-acid dehydratase (DAD) (EC 4.2.1.9)	ilvD	NA	NA	4 iron, 4 sulfur cluster binding [GO:0051539]; dihydroxy-acid dehydratase activity [GO:0004160]; hydro-lyase activity [GO:0016836]; iron-sulfur cluster binding [GO:0051536]; metal ion binding [GO:0046872]	cytosol [GO:0005829]	isoleucine biosynthetic process [GO:0009097]; valine biosynthetic process [GO:0009099]	3315862; 3550695; 1379743; 9278503; 16397293; 16738553; 3897211; 8325851; 7771772	TRUE	TRUE	TRUE
P75913	12	15	14	5	4	4	-1.777060808	-2.427812838	-2.317351447	-1.167003018	-1.61778924	-1.559273811	13.66666667	4.333333333	-1.448022023	-3.765608413	1.66E-04	0.002620076	Glyoxylate/hydroxypyruvate reductase A OS=Escherichia coli (strain K12) OX=83333 GN=ghrA PE=1 SV=2	GHRA_ECOLI	Glyoxylate/hydroxypyruvate reductase A (EC 1.1.1.79) (EC 1.1.1.81) (2-ketoacid reductase)	ghrA	ycdW	FUNCTION: Catalyzes the NADPH-dependent reduction of glyoxylate and hydroxypyruvate into glycolate and glycerate, respectively. Inactive towards 2-oxo-D-gluconate, 2-oxoglutarate, oxaloacetate and pyruvate. Only D- and L-glycerate are involved in the oxidative activity with NADP. Activity with NAD is very low.	glycerate dehydrogenase activity [GO:0008465]; glyoxylate reductase (NADP+) activity [GO:0030267]; hydroxypyruvate reductase activity [GO:0016618]; NAD binding [GO:0051287]	cytosol [GO:0005829]; plasma membrane [GO:0005886]	NA	8905232; 9278503; 16738553; 11237876; 10493123	TRUE	TRUE	TRUE
P12995	4	8	8	2	0	0	-0.863430792	-2.766501115	-2.801978975	-0.788491395	-3.109642337	-3.144236311	6.666666667	0.666666667	-2.347456681	-3.713465479	2.04E-04	0.003167937	Adenosylmethionine-8-amino-7-oxononanoate aminotransferase OS=Escherichia coli (strain K12) OX=83333 GN=bioA PE=1 SV=2	BIOA_ECOLI	Adenosylmethionine-8-amino-7-oxononanoate aminotransferase (EC 2.6.1.62) (7,8-diamino-pelargonic acid aminotransferase) (DAPA AT) (DAPA aminotransferase) (7,8-diaminononanoate synthase) (DANS) (Diaminopelargonic acid synthase)	bioA	NA	FUNCTION: Catalyzes the transfer of the alpha-amino group from S-adenosyl-L-methionine (SAM) to 7-keto-8-aminopelargonic acid (KAPA) to form 7,8-diaminopelargonic acid (DAPA). It is the only animotransferase known to utilize SAM as an amino donor (PubMed:1092681). Complements a bioU deletion in Synechocystis PCC 6803 (PubMed:32042199). {ECO:0000269|PubMed:1092681, ECO:0000269|PubMed:32042199}.	adenosylmethionine-8-amino-7-oxononanoate transaminase activity [GO:0004015]; pyridoxal phosphate binding [GO:0030170]	cytoplasm [GO:0005737]	biotin biosynthetic process [GO:0009102]	3058702; 9278503; 16738553; 1092681; 1092682; 6456358; 16042602; 20693992; 32042199; 10452893; 12379100; 12218056; 14756557	TRUE	TRUE	TRUE
P0ADT5	4	4	6	0	0	0	-2.038609935	-1.956128822	-2.426533506	-2.373453895	-2.26164543	-2.781666232	4.666666667	0	-2.472255186	-3.70732327	2.09E-04	0.003217762	Putative acid--amine ligase YgiC OS=Escherichia coli (strain K12) OX=83333 GN=ygiC PE=1 SV=1	YGIC_ECOLI	Putative acid--amine ligase YgiC (EC 6.3.1.-)	ygiC	NA	FUNCTION: May be a ligase forming an amide bond. Shows ATPase activity. Despite its similarity to the C-terminal synthetase domain of Gss, is not a glutathionylspermidine (Gsp) synthetase. Cannot synthesize Gsp, glutathione (GSH), or GSH intermediates, from GSH and spermidine, cysteine and glutamate, gamma-glutamylcysteine and spermidine, and gamma-glutamylcysteine and glycine. Does not bind to G…	ATP binding [GO:0005524]; ligase activity [GO:0016874]; metal ion binding [GO:0046872]	NA	NA	1314093; 9278503; 16738553; 23097746	TRUE	TRUE	TRUE
P04335	7	4	5	1	0	0	-2.175862893	-1.956128822	-2.215088406	-2.0515258	-2.26164543	-2.559273811	5.333333333	0.333333333	-2.290815014	-3.664488417	2.48E-04	0.003649911	Esterase FrsA OS=Escherichia coli (strain K12) OX=83333 GN=frsA PE=1 SV=2	FRSA_ECOLI	Esterase FrsA (EC 3.1.1.1) (Fermentation/respiration switch protein)	frsA	yafA	FUNCTION: Catalyzes the hydrolysis of esters (PubMed:15808744). Displays esterase activity toward pNP-butyrate (PubMed:15808744). May stimulate mixed-acid fermentation by acting as a fermentation/respiration switch that down-regulates respiration and up-regulates fermentation rates (PubMed:15169777). {ECO:0000269|PubMed:15169777, ECO:0000269|PubMed:15808744}.	hydrolase activity [GO:0016787]; methyl indole-3-acetate esterase activity [GO:0080030]	NA	regulation of carbohydrate catabolic process [GO:0043470]	6397401; 9278503; 16738553; 15169777; 15808744	TRUE	TRUE	TRUE
P00350	110	126	115	95	83	81	-1.324124062	-2.65971228	-2.300749834	-0.260979166	-0.536084599	-0.4747403	117	86.33333333	-0.423934689	-3.62840752	2.85E-04	0.004065453	6-phosphogluconate dehydrogenase, decarboxylating OS=Escherichia coli (strain K12) OX=83333 GN=gnd PE=1 SV=2	6PGD_ECOLI	6-phosphogluconate dehydrogenase, decarboxylating (EC 1.1.1.44)	gnd	NA	FUNCTION: Catalyzes the oxidative decarboxylation of 6-phosphogluconate to ribulose 5-phosphate and CO(2), with concomitant reduction of NADP to NADPH. {ECO:0000269|PubMed:19686854}.	identical protein binding [GO:0042802]; NADP binding [GO:0050661]; phosphogluconate dehydrogenase (decarboxylating) activity [GO:0004616]; protein homodimerization activity [GO:0042803]	cytosol [GO:0005829]	D-gluconate catabolic process [GO:0046177]; pentose-phosphate shunt [GO:0006098]; pentose-phosphate shunt, oxidative branch [GO:0009051]	6329905; 2050640; 1938920; 9097040; 9278503; 16738553; 2464736; 3275621; 7677991; 9298644; 19686854	TRUE	TRUE	TRUE
P0A825	130	152	141	104	106	111	-1.99723737	-2.514452315	-1.744086591	-0.370703284	-0.455638192	-0.316703507	141	107	-0.381014994	-3.611774117	3.04E-04	0.004300976	Serine hydroxymethyltransferase OS=Escherichia coli (strain K12) OX=83333 GN=glyA PE=1 SV=1	GLYA_ECOLI	Serine hydroxymethyltransferase (SHMT) (Serine methylase) (EC 2.1.2.1)	glyA	NA	FUNCTION: Catalyzes the reversible interconversion of serine and glycine with tetrahydrofolate (THF) serving as the one-carbon carrier. This reaction serves as the major source of one-carbon groups required for the biosynthesis of purines, thymidylate, methionine, and other important biomolecules. Also exhibits THF-independent aldolase activity toward beta-hydroxyamino acids, producing glycine an…	cobalt ion binding [GO:0050897]; glycine hydroxymethyltransferase activity [GO:0004372]; identical protein binding [GO:0042802]; pyridoxal phosphate binding [GO:0030170]; serine binding [GO:0070905]; zinc ion binding [GO:0008270]	cytoplasm [GO:0005737]; cytosol [GO:0005829]; membrane [GO:0016020]	folic acid metabolic process [GO:0046655]; glycine biosynthetic process from serine [GO:0019264]; glycine catabolic process [GO:0006546]; L-serine biosynthetic process [GO:0006564]; L-serine catabolic process [GO:0006565]; one-carbon metabolic process [GO:0006730]; tetrahydrofolate interconversion [GO:0035999]; tetrahydrofolate metabolic process [GO:0046653]	6300791; 9205837; 9278503; 16738553; 9298646; 2034230; 6190704; 7925461; 9298644; 12773539; 12624214; 17341210; 18723842; 19019081; 21151122; 10858298; 10656824; 19883126	TRUE	TRUE	TRUE
P0A9B2	106	171	126	120	113	73	0.646372917	-3.077261359	-3.631180248	0.12587045	-0.533092076	-0.753542631	134.3333333	102	-0.386921419	-3.49993699	4.65E-04	0.006188702	Glyceraldehyde-3-phosphate dehydrogenase A OS=Escherichia coli (strain K12) OX=83333 GN=gapA PE=1 SV=2	G3P1_ECOLI	Glyceraldehyde-3-phosphate dehydrogenase A (GAPDH-A) (EC 1.2.1.12) (NAD-dependent glyceraldehyde-3-phosphate dehydrogenase)	gapA	NA	FUNCTION: Catalyzes the oxidative phosphorylation of glyceraldehyde 3-phosphate (G3P) to 1,3-bisphosphoglycerate (BPG) using the cofactor NAD. The first reaction step involves the formation of a hemiacetal intermediate between G3P and a cysteine residue, and this hemiacetal intermediate is then oxidized to a thioester, with concomitant reduction of NAD to NADH. The reduced NADH is then exchanged …	glyceraldehyde-3-phosphate dehydrogenase (NAD+) (phosphorylating) activity [GO:0004365]; NAD binding [GO:0051287]; NADP binding [GO:0050661]	cytosol [GO:0005829]; membrane [GO:0016020]	glucose metabolic process [GO:0006006]; glycolytic process [GO:0006096]	2990926; 9097039; 9278503; 16738553; 9298646; 1862091; 7896119; 2124629; 2659073; 9298644; 18723842; 21908771; 21151122; 8636984; 10978154; 19542219	TRUE	TRUE	TRUE
P76291	2	6	5	0	0	0	-1.441481298	-2.395809493	-2.215088406	-1.636488301	-2.747072257	-2.559273811	4.333333333	0	-2.314278123	-3.494342758	4.75E-04	0.006273042	tRNA U34 carboxymethyltransferase OS=Escherichia coli (strain K12) OX=83333 GN=cmoB PE=1 SV=1	CMOB_ECOLI	tRNA U34 carboxymethyltransferase (EC 2.5.1.-)	cmoB	yecP	FUNCTION: Catalyzes carboxymethyl transfer from carboxy-S-adenosyl-L-methionine (Cx-SAM) to 5-hydroxyuridine (ho5U) to form 5-carboxymethoxyuridine (cmo5U) at position 34 in tRNAs. Can also catalyze the SAM-dependent methylation of ho5U, with much lower efficiency. {ECO:0000269|PubMed:23676670, ECO:0000269|PubMed:25855808}.	identical protein binding [GO:0042802]; transferase activity, transferring alkyl or aryl (other than methyl) groups [GO:0016765]	protein-containing complex [GO:0032991]	tRNA wobble uridine modification [GO:0002098]	9097040; 9278503; 16738553; 23676670; 25855808	TRUE	TRUE	TRUE
P00959	66	80	75	46	49	57	-2.094779301	-2.481048086	-1.459899426	-0.563026139	-0.635711148	-0.364257828	73.66666667	50.66666667	-0.520998372	-3.4847285	4.93E-04	0.006407872	Methionine--tRNA ligase OS=Escherichia coli (strain K12) OX=83333 GN=metG PE=1 SV=2	SYM_ECOLI	Methionine--tRNA ligase (EC 6.1.1.10) (Methionyl-tRNA synthetase) (MetRS)	metG	NA	FUNCTION: Is required not only for elongation of protein synthesis but also for the initiation of all mRNA translation through initiator tRNA(fMet) aminoacylation.	ATP binding [GO:0005524]; methionine-tRNA ligase activity [GO:0004825]; tRNA binding [GO:0000049]; zinc ion binding [GO:0008270]	cytosol [GO:0005829]; membrane [GO:0016020]	methionyl-tRNA aminoacylation [GO:0006431]; tRNA aminoacylation for protein translation [GO:0006418]	6094501; 2259334; 9278503; 16738553; 6756915; 9298644; 7042987; 2254937; 10600385; 11243794; 8515466; 1702021; 2126467; 1959615; 8515465	TRUE	TRUE	TRUE
P0A786	102	126	114	76	78	101	-2.208223015	-3.050678514	-0.749341526	-0.471239787	-0.624621274	-0.147376019	114	85	-0.41441236	-3.468860745	5.23E-04	0.006700708	Aspartate carbamoyltransferase catalytic subunit OS=Escherichia coli (strain K12) OX=83333 GN=pyrB PE=1 SV=2	PYRB_ECOLI	Aspartate carbamoyltransferase catalytic subunit (EC 2.1.3.2) (Aspartate transcarbamylase) (ATCase)	pyrB	NA	NA	amino acid binding [GO:0016597]; aspartate carbamoyltransferase activity [GO:0004070]; identical protein binding [GO:0042802]	cytoplasm [GO:0005737]; cytosol [GO:0005829]	'de novo' pyrimidine nucleobase biosynthetic process [GO:0006207]; 'de novo' UMP biosynthetic process [GO:0044205]; cellular amino acid metabolic process [GO:0006520]; nitrogen compound metabolic process [GO:0006807]; protein homotrimerization [GO:0070207]	6302686; 6364131; 7610040; 9278503; 16738553; 6341995; 2459698; 3928602; 6300835; 1699940; 9298646; 9629924; 9298644; 6377306; 2271528; 2271529; 10318893	TRUE	TRUE	TRUE
P0ADV5	4	5	6	1	0	0	-1.384619716	-2.187041673	-2.426533506	-1.373453895	-2.524679836	-2.781666232	5	0.333333333	-2.226599988	-3.463059438	5.34E-04	0.006797953	Luciferase-like monooxygenase OS=Escherichia coli (strain K12) OX=83333 GN=yhbW PE=4 SV=1	YHBW_ECOLI	Luciferase-like monooxygenase	yhbW	NA	NA	oxidoreductase activity, acting on paired donors, with incorporation or reduction of molecular oxygen [GO:0016705]	cytosol [GO:0005829]	NA	9278503; 16738553; 2061290	TRUE	TRUE	TRUE
P43672	9	15	16	4	4	6	-1.456001189	-2.427812838	-2.088125905	-1.0515258	-1.61778924	-1.254419229	13.33333333	4.666666667	-1.307911423	-3.447901128	5.65E-04	0.00708986	ATP-binding protein Uup OS=Escherichia coli (strain K12) OX=83333 GN=uup PE=1 SV=2	UUP_ECOLI	ATP-binding protein Uup (EC 3.6.1.-)	uup	ycbH ycbI	FUNCTION: Probably plays a role in ribosome assembly or function; overexpression suppresses cold-sensitive growth of a bipA deletion (Ref.10) (Probable). May be involved in resolution of branched DNA intermediates that result from template switching in postreplication gaps. Binds DNA at Holliday junctions. May be involved in the correct segregation of nucleoids (PubMed:31665437). Has ATPase activ…	ATPase-coupled transmembrane transporter activity [GO:0042626]; ATP binding [GO:0005524]; ATP hydrolysis activity [GO:0140603]; DNA binding [GO:0003677]; ribosome binding [GO:0043022]	cytoplasm [GO:0005737]; plasma membrane [GO:0005886]	DNA repair [GO:0006281]; regulation of transposon integration [GO:0070894]; response to radiation [GO:0009314]	8905232; 9278503; 16738553; 9139905; 16407313; 7751275; 6294054; 19948254; 30597160; 31665437; 22995754	TRUE	TRUE	TRUE
P25738	4	5	3	0	0	0	-2.038609935	-2.187041673	-1.715763712	-2.373453895	-2.524679836	-1.97431131	4	0	-2.290815014	-3.430277735	6.03E-04	0.007513856	Acidic protein MsyB OS=Escherichia coli (strain K12) OX=83333 GN=msyB PE=4 SV=1	MSYB_ECOLI	Acidic protein MsyB	msyB	NA	FUNCTION: Could participate in the normal pathway of protein export.	NA	cytosol [GO:0005829]	NA	1537791; 8905232; 9278503; 16738553	TRUE	TRUE	TRUE
P0A6B7	72	82	87	49	55	66	-2.30437294	-2.050187402	-1.583137404	-0.59749417	-0.507401845	-0.367653738	80.33333333	56.66666667	-0.490849917	-3.428131392	6.08E-04	0.007520922	Cysteine desulfurase IscS OS=Escherichia coli (strain K12) OX=83333 GN=iscS PE=1 SV=1	ISCS_ECOLI	Cysteine desulfurase IscS (EC 2.8.1.7) (NifS protein homolog) (ThiI transpersulfidase) (TusA transpersulfidase)	iscS	nuvC yfhO yzzO	FUNCTION: Master enzyme that delivers sulfur to a number of partners involved in Fe-S cluster assembly, tRNA modification or cofactor biosynthesis. Catalyzes the removal of elemental sulfur from cysteine to produce alanine. Functions as a sulfur delivery protein for Fe-S cluster synthesis onto IscU, an Fe-S scaffold assembly protein, as well as other S acceptor proteins. Preferentially binds to d…	2 iron, 2 sulfur cluster binding [GO:0051537]; cysteine desulfurase activity [GO:0031071]; metal ion binding [GO:0046872]; pyridoxal phosphate binding [GO:0030170]; selenocysteine lyase activity [GO:0009000]; sulfur carrier activity [GO:0097163]	cytosol [GO:0005829]	[2Fe-2S] cluster assembly [GO:0044571]; iron-sulfur cluster assembly [GO:0016226]; oxazole or thiazole biosynthetic process [GO:0018131]; tRNA pseudouridine synthesis [GO:0031119]	9205837; 9278503; 16738553; 8663056; 10600118; 9298646; 10739946; 10544286; 10781558; 10781607; 10829016; 10908675; 11577100; 16387657; 22203963; 12860127	TRUE	TRUE	TRUE
P69908	27	0	34	15	0	8	-1.976568528	0	-3.95239177	-0.858880722	0	-1.933669325	20.33333333	7.666666667	-0.930850016	-3.423086824	6.19E-04	0.007609054	Glutamate decarboxylase alpha OS=Escherichia coli (strain K12) OX=83333 GN=gadA PE=1 SV=1	DCEA_ECOLI	Glutamate decarboxylase alpha (GAD-alpha) (EC 4.1.1.15)	gadA	gadS	FUNCTION: Converts glutamate to gamma-aminobutyrate (GABA), consuming one intracellular proton in the reaction. The gad system helps to maintain a near-neutral intracellular pH when cells are exposed to extremely acidic conditions. The ability to survive transit through the acidic conditions of the stomach is essential for successful colonization of the mammalian host by commensal and pathogenic …	glutamate decarboxylase activity [GO:0004351]; pyridoxal phosphate binding [GO:0030170]	cytosol [GO:0005829]; membrane [GO:0016020]	glutamate catabolic process [GO:0006538]; intracellular pH elevation [GO:0051454]	1522060; 1740158; 8041620; 9278503; 16738553; 7764225; 9298646; 9298644; 10383761; 11976288; 12399493; 12446650; 12867478; 12694615; 12940989;	TRUE	TRUE	TRUE
P08200	129	147	155	118	110	106	-1.00272729	-1.957624926	-2.888012818	-0.17907585	-0.354754835	-0.518246542	143.6666667	111.3333333	-0.350692409	-3.376555127	7.34E-04	0.008897837	Isocitrate dehydrogenase [NADP] OS=Escherichia coli (strain K12) OX=83333 GN=icd PE=1 SV=1	IDH_ECOLI	Isocitrate dehydrogenase [NADP] (IDH) (EC 1.1.1.42) (IDP) (NADP(+)-specific ICDH) (Oxalosuccinate decarboxylase)	icd	icdA icdE	NA	isocitrate dehydrogenase (NADP+) activity [GO:0004450]; magnesium ion binding [GO:0000287]; NAD binding [GO:0051287]	cytoplasm [GO:0005737]; cytosol [GO:0005829]	electron transport chain [GO:0022900]; glyoxylate cycle [GO:0006097]; response to oxidative stress [GO:0006979]; tricarboxylic acid cycle [GO:0006099]	3112144; 8905232; 9278503; 16738553; 9352899; 9298646; 7819221; 9298644; 18723842; 21151122; 2682654; 2204109; 7761851; 10623532; 11284679	TRUE	TRUE	TRUE
P60720	6	10	9	2	3	1	-1.468561507	-1.862056881	-2.500223152	-1.273918222	-1.399148954	-2.296239405	8.333333333	2	-1.656435527	-3.366437933	7.61E-04	0.009168356	Octanoyltransferase OS=Escherichia coli (strain K12) OX=83333 GN=lipB PE=1 SV=1	LIPB_ECOLI	Octanoyltransferase (EC 2.3.1.181) (Lipoate-protein ligase B) (Lipoyl/octanoyl transferase) (Octanoyl-[acyl-carrier-protein]-protein N-octanoyltransferase)	lipB	NA	FUNCTION: Catalyzes the transfer of endogenously produced octanoic acid from octanoyl-acyl-carrier-protein onto the lipoyl domains of lipoate-dependent enzymes. Lipoyl-ACP can also act as a substrate although octanoyl-ACP is likely to be the physiological substrate. {ECO:0000255|HAMAP-Rule:MF_00013, ECO:0000269|PubMed:15642479, ECO:0000269|PubMed:16342964}.	catalytic activity [GO:0003824]; lipoyl(octanoyl) transferase activity [GO:0033819]; octanoyltransferase activity [GO:0016415]; octanoyl transferase activity (acting on glycine-cleavage complex H protein) [GO:0102555]; transferase activity [GO:0016740]	cytoplasm [GO:0005737]	cellular protein modification process [GO:0006464]; lipoate biosynthetic process [GO:0009107]; lipoate metabolic process [GO:0009106]; negative regulation of gene expression [GO:0010629]; protein lipoylation [GO:0009249]	8444795; 8905232; 9278503; 16738553; 8002607; 12591875; 16342964; 15642479	TRUE	TRUE	TRUE
P0A6M8	147	192	195	151	142	132	-0.097879127	-2.338683426	-3.324185857	-0.013051653	-0.372303036	-0.533738718	178	141.6666667	-0.306364469	-3.325969645	8.81E-04	0.010398327	Elongation factor G OS=Escherichia coli (strain K12) OX=83333 GN=fusA PE=1 SV=2	EFG_ECOLI	Elongation factor G (EF-G)	fusA	far fus	FUNCTION: Catalyzes the GTP-dependent ribosomal translocation step during translation elongation. During this step, the ribosome changes from the pre-translocational (PRE) to the post-translocational (POST) state as the newly formed A-site-bound peptidyl-tRNA and P-site-bound deacylated tRNA move to the P and E sites, respectively. Catalyzes the coordinated movement of the two tRNA molecules, the…	GTPase activity [GO:0003924]; GTP binding [GO:0005525]; translation elongation factor activity [GO:0003746]	cytoplasm [GO:0005737]; cytosol [GO:0005829]	ribosome disassembly [GO:0032790]	6322136; 1398129; 9278503; 16738553; 7042386; 6989816; 9298646; 7016587; 7011903; 9298644; 18723842; 12859903	TRUE	TRUE	TRUE
P30136	51	66	61	33	37	50	-2.141246116	-2.635488449	-0.945358105	-0.664502677	-0.757879012	-0.256082278	59.33333333	40	-0.559487989	-3.303651744	9.54E-04	0.010992945	Phosphomethylpyrimidine synthase OS=Escherichia coli (strain K12) OX=83333 GN=thiC PE=1 SV=2	THIC_ECOLI	Phosphomethylpyrimidine synthase (EC 4.1.99.17) (Hydroxymethylpyrimidine phosphate synthase) (HMP-P synthase) (HMP-phosphate synthase) (HMPP synthase) (Thiamine biosynthesis protein ThiC)	thiC	NA	FUNCTION: Catalyzes the synthesis of the hydroxymethylpyrimidine phosphate (HMP-P) moiety of thiamine from aminoimidazole ribotide (AIR) in a radical S-adenosyl-L-methionine (SAM)-dependent reaction. {ECO:0000305|PubMed:15292217, ECO:0000305|PubMed:15326535}.	4 iron, 4 sulfur cluster binding [GO:0051539]; carbon-carbon lyase activity [GO:0016830]; zinc ion binding [GO:0008270]	cytosol [GO:0005829]	thiamine biosynthetic process [GO:0009228]; thiamine diphosphate biosynthetic process [GO:0009229]	8432721; 8265357; 9278503; 15292217; 15326535; 16738553	TRUE	TRUE	TRUE
P25745	4	10	9	1	2	2	-1.384619716	-2.23326915	-2.079475855	-1.373453895	-1.814186453	-1.711276904	7.666666667	1.666666667	-1.632972418	-3.289375055	0.001004101	0.011324737	tRNA-specific 2-thiouridylase MnmA OS=Escherichia coli (strain K12) OX=83333 GN=mnmA PE=1 SV=4	MNMA_ECOLI	tRNA-specific 2-thiouridylase MnmA (EC 2.8.1.13)	mnmA	asuE trmU ycfB	FUNCTION: Catalyzes the 2-thiolation of uridine at the wobble position (U34) of tRNA(Lys), tRNA(Glu) and tRNA(Gln), leading to the formation of s(2)U34, the first step of tRNA-mnm(5)s(2)U34 synthesis. Sulfur is provided by IscS, via a sulfur-relay system. Binds ATP and its substrate tRNAs. {ECO:0000269|PubMed:12549933}.	ATP binding [GO:0005524]; sulfurtransferase activity [GO:0016783]; tRNA binding [GO:0000049]	cytosol [GO:0005829]	tRNA wobble position uridine thiolation [GO:0002143]	8905232; 9278503; 16738553; 8969519; 1729205; 3881393; 12549933; 16387657; 16582487; 16871210	TRUE	TRUE	TRUE
P0AED7	7	3	7	3	0	0	-1.325617797	-1.694039311	-2.620983536	-1.0515258	-1.939717335	-2.97431131	5.666666667	1	-1.988518149	-3.256625395	0.001127451	0.012401963	Succinyl-diaminopimelate desuccinylase OS=Escherichia coli (strain K12) OX=83333 GN=dapE PE=1 SV=1	DAPE_ECOLI	Succinyl-diaminopimelate desuccinylase (SDAP desuccinylase) (EC 3.5.1.18) (N-succinyl-LL-2,6-diaminoheptanedioate amidohydrolase)	dapE	msgB	FUNCTION: Catalyzes the hydrolysis of N-succinyl-L,L-diaminopimelic acid (SDAP), forming succinate and LL-2,6-diaminoheptanedioate (DAP), an intermediate involved in the bacterial biosynthesis of lysine and meso-diaminopimelic acid, an essential component of bacterial cell walls. {ECO:0000269|PubMed:3276674}.	cobalt ion binding [GO:0050897]; identical protein binding [GO:0042802]; succinyl-diaminopimelate desuccinylase activity [GO:0009014]; zinc ion binding [GO:0008270]	cell division site [GO:0032153]; cytosol [GO:0005829]	diaminopimelate biosynthetic process [GO:0019877]; FtsZ-dependent cytokinesis [GO:0043093]; lysine biosynthetic process via diaminopimelate [GO:0009089]	1644752; 1644751; 9205837; 9278503; 16738553; 3276674	TRUE	TRUE	TRUE
P75736	4	4	8	0	1	1	-2.038609935	-1.292346252	-2.305218765	-2.373453895	-1.26164543	-2.144236311	5.333333333	0.666666667	-1.926445212	-3.254047127	0.001137734	0.012438295	Esterase YbfF OS=Escherichia coli (strain K12) OX=83333 GN=ybfF PE=1 SV=1	YBFF_ECOLI	Esterase YbfF (EC 3.1.-.-)	ybfF	NA	FUNCTION: Displays esterase activity toward palmitoyl-CoA, malonyl-CoA and pNP-butyrate. {ECO:0000269|PubMed:15808744}.	carboxylic ester hydrolase activity [GO:0052689]; thiolester hydrolase activity [GO:0016790]	cytosol [GO:0005829]	NA	8905232; 9278503; 16738553; 10493123; 15808744	TRUE	TRUE	TRUE
P77258	8	9	10	5	2	1	-0.901115982	-2.037629463	-2.682595989	-0.636488301	-1.67668293	-2.433742928	9	2.666666667	-1.58230472	-3.24548299	0.001172516	0.012663169	N-ethylmaleimide reductase OS=Escherichia coli (strain K12) OX=83333 GN=nemA PE=1 SV=1	NEMA_ECOLI	N-ethylmaleimide reductase (NEM reductase) (EC 1.3.1.-) (N-ethylmaleimide reducing enzyme)	nemA	ydhN	FUNCTION: Involved in the degradation of toxic compounds (PubMed:9013822, PubMed:15184158, PubMed:17504490, PubMed:23527133, PubMed:23506073, PubMed:23536188). Can use a variety of substrates, including the nitrate ester explosives glycerol trinitrate (GTN) and pentaerythritol tetranitrate (PETN), chromate and various electrophiles such as quinones (PubMed:15184158, PubMed:23527133, PubMed:235060…	chromate reductase activity [GO:0034567]; FMN binding [GO:0010181]; N-ethylmaleimide reductase activity [GO:0008748]; oxidoreductase activity, acting on other nitrogenous compounds as donors, with NAD or NADP as acceptor [GO:0046857]	cytosol [GO:0005829]	2,4,6-trinitrotoluene catabolic process [GO:0046256]; nitroglycerin metabolic process [GO:0018937]; xenobiotic metabolic process [GO:0006805]	9013822; 9278503; 16738553; 15184158; 17504490; 18567656; 23506073; 23527133; 23536188; 23646895	TRUE	TRUE	TRUE
P23839	19	30	27	14	15	11	-0.980504387	-2.088532925	-2.538244867	-0.4665633	-0.893913646	-1.196703731	25.33333333	13.33333333	-0.852393559	-3.237365875	0.001206386	0.012950485	UPF0701 protein YicC OS=Escherichia coli (strain K12) OX=83333 GN=yicC PE=1 SV=2	YICC_ECOLI	UPF0701 protein YicC	yicC	NA	NA	NA	cytosol [GO:0005829]	NA	2664418; 7686882; 9278503; 16738553; 1925027; 9298644	TRUE	TRUE	TRUE
P0A6Z1	18	20	23	12	11	7	-1.200545237	-1.493599604	-2.870308403	-0.599013596	-0.747072257	-1.559273811	20.33333333	10	-0.968453221	-3.212638578	0.001315217	0.01403423	Chaperone protein HscA OS=Escherichia coli (strain K12) OX=83333 GN=hscA PE=1 SV=1	HSCA_ECOLI	Chaperone protein HscA (Hsc66)	hscA	hsc	FUNCTION: Chaperone involved in the maturation of iron-sulfur cluster-containing proteins. Has a low intrinsic ATPase activity which is markedly stimulated by HscB. Involved in the maturation of IscU.	ADP binding [GO:0043531]; ATP binding [GO:0005524]; unfolded protein binding [GO:0051082]	cytosol [GO:0005829]; iron-sulfur cluster transfer complex [GO:1990230]	cellular response to cold [GO:0070417]; iron-sulfur cluster assembly [GO:0016226]; protein folding [GO:0006457]; protein maturation by iron-sulfur cluster transfer [GO:0097428]	8300516; 8134349; 9205837; 9278503; 16738553; 7665466; 9144776; 10869428	TRUE	TRUE	TRUE
P77444	5	8	5	1	1	1	-1.680133038	-2.267453782	-1.609948285	-1.636488301	-2.109642337	-1.559273811	6	1	-1.768468149	-3.208644389	0.001333623	0.014145933	Cysteine desulfurase OS=Escherichia coli (strain K12) OX=83333 GN=sufS PE=1 SV=1	SUFS_ECOLI	Cysteine desulfurase (EC 2.8.1.7) (Selenocysteine beta-lyase) (SCL) (Selenocysteine lyase) (EC 4.4.1.16) (Selenocysteine reductase)	sufS	csdB ynhB	FUNCTION: Cysteine desulfurases mobilize the sulfur from L-cysteine to yield L-alanine, an essential step in sulfur metabolism for biosynthesis of a variety of sulfur-containing biomolecules. Component of the suf operon, which is activated and required under specific conditions such as oxidative stress and iron limitation. Acts as a potent selenocysteine lyase in vitro, that mobilizes selenium fr…	cysteine desulfurase activity [GO:0031071]; pyridoxal phosphate binding [GO:0030170]; selenocysteine lyase activity [GO:0009000]	cytoplasm [GO:0005737]	cysteine metabolic process [GO:0006534]; iron-sulfur cluster assembly [GO:0016226]; selenium compound metabolic process [GO:0001887]; sulfur compound metabolic process [GO:0006790]; sulfur incorporation into metallo-sulfur cluster [GO:0031162]	10329673; 9097039; 9278503; 16738553; 10322040; 10829016; 10739946; 12089140; 11997471; 12876288; 12941942; 14644425; 10684605; 11983074; 11827487	TRUE	TRUE	TRUE
P33602	39	40	48	23	21	37	-2.184151677	-2.26118808	-1.10676963	-0.788491395	-0.837837721	-0.341093641	42.33333333	27	-0.655807585	-3.205511849	0.001348225	0.014216195	NADH-quinone oxidoreductase subunit G OS=Escherichia coli (strain K12) OX=83333 GN=nuoG PE=1 SV=4	NUOG_ECOLI	NADH-quinone oxidoreductase subunit G (EC 7.1.1.-) (NADH dehydrogenase I subunit G) (NDH-1 subunit G) (NUO7)	nuoG	NA	FUNCTION: NDH-1 shuttles electrons from NADH, via FMN and iron-sulfur (Fe-S) centers, to quinones in the respiratory chain. The immediate electron acceptor for the enzyme in this species is believed to be ubiquinone. Couples the redox reaction to proton translocation (for every two electrons transferred, four hydrogen ions are translocated across the cytoplasmic membrane), and thus conserves the …	2 iron, 2 sulfur cluster binding [GO:0051537]; 4 iron, 4 sulfur cluster binding [GO:0051539]; metal ion binding [GO:0046872]; molybdopterin cofactor binding [GO:0043546]; NADH dehydrogenase (ubiquinone) activity [GO:0008137]; quinone binding [GO:0048038]	cytoplasm [GO:0005737]; NADH dehydrogenase complex [GO:0030964]; plasma membrane [GO:0005886]; plasma membrane respiratory chain complex I [GO:0045272]	aerobic respiration [GO:0009060]; ATP synthesis coupled electron transport [GO:0042773]; cellular respiration [GO:0045333]	7690854; 9205837; 9278503; 16738553; 8157582; 9298646; 16079137	TRUE	TRUE	FALSE
P67080	3	7	6	2	0	0	-0.489977661	-2.587797423	-2.426533506	-0.4665633	-2.939717335	-2.781666232	5.333333333	0.666666667	-2.062648956	-3.177914046	0.001483387	0.015279746	Pyridoxal phosphate homeostasis protein OS=Escherichia coli (strain K12) OX=83333 GN=yggS PE=1 SV=1	PLPHP_ECOLI	Pyridoxal phosphate homeostasis protein (PLP homeostasis protein)	yggS	NA	FUNCTION: Pyridoxal 5'-phosphate (PLP)-binding protein, which is involved in PLP homeostasis. May have a carrier function to deliver PLP to the target enzymes or a protective function so that PLP does not inactivate essential lysines in proteins (PubMed:26872910). Does not have amino acid racemase activity (PubMed:24097949). {ECO:0000269|PubMed:24097949, ECO:0000269|PubMed:26872910}.	pyridoxal phosphate binding [GO:0030170]	cytosol [GO:0005829]	NA	9278503; 16738553; 24097949; 27426274; 26872910;	TRUE	TRUE	FALSE
P37095	41	44	50	25	27	35	-2.12642908	-1.832142845	-1.541041618	-0.743403505	-0.62421551	-0.47681165	45	29	-0.614810222	-3.17520336	0.001497315	0.015297695	Peptidase B OS=Escherichia coli (strain K12) OX=83333 GN=pepB PE=1 SV=2	PEPB_ECOLI	Peptidase B (EC 3.4.11.23) (Aminopeptidase B)	pepB	yfhI	FUNCTION: Probably plays an important role in intracellular peptide degradation (PubMed:20067529). {ECO:0000255|HAMAP-Rule:MF_00504, ECO:0000305|PubMed:20067529}.	aminopeptidase activity [GO:0004177]; identical protein binding [GO:0042802]; manganese ion binding [GO:0030145]; metalloaminopeptidase activity [GO:0070006]; transcription cis-regulatory region binding [GO:0000976]	cytosol [GO:0005829]	peptide catabolic process [GO:0043171]; proteolysis [GO:0006508]	9205837; 9278503; 16738553; 8300516; 20067529	TRUE	TRUE	FALSE
P21888	29	43	31	18	18	25	-1.73653367	-3.030095931	-0.731313779	-0.710488883	-1.151221441	-0.273871592	34.33333333	20.33333333	-0.711860638	-3.174239091	0.001502299	0.015297695	Cysteine--tRNA ligase OS=Escherichia coli (strain K12) OX=83333 GN=cysS PE=1 SV=2	SYC_ECOLI	Cysteine--tRNA ligase (EC 6.1.1.16) (Cysteinyl-tRNA synthetase) (CysRS)	cysS	NA	NA	aminoacyl-tRNA ligase activity [GO:0004812]; ATP binding [GO:0005524]; cysteine-tRNA ligase activity [GO:0004817]; ligase activity [GO:0016874]; metal ion binding [GO:0046872]; zinc ion binding [GO:0008270]	cytoplasm [GO:0005737]; cytosol [GO:0005829]	cysteinyl-tRNA aminoacylation [GO:0006423]	2014166; 1992490; 1864365; 9278503; 16738553; 10216301; 12032090	TRUE	TRUE	FALSE
P60546	2	4	7	0	0	1	-1.441481298	-1.956128822	-2.09478043	-1.636488301	-2.26164543	-1.97431131	4.333333333	0.333333333	-1.95748168	-3.171033163	0.001518978	0.015379652	Guanylate kinase OS=Escherichia coli (strain K12) OX=83333 GN=gmk PE=1 SV=1	KGUA_ECOLI	Guanylate kinase (EC 2.7.4.8) (GMP kinase)	gmk	spoR	FUNCTION: Essential for recycling GMP and indirectly, cGMP. {ECO:0000269|PubMed:8390989}.	ATP binding [GO:0005524]; guanylate kinase activity [GO:0004385]; identical protein binding [GO:0042802]	cytosol [GO:0005829]	NA	8390989; 7686882; 9278503; 16738553	TRUE	TRUE	FALSE
P42620	3	8	5	2	0	0	-0.489977661	-2.766501115	-2.215088406	-0.4665633	-3.109642337	-2.559273811	5.333333333	0.666666667	-2.045159816	-3.159010786	0.001583056	0.01558567	Glutathionyl-hydroquinone reductase YqjG OS=Escherichia coli (strain K12) OX=83333 GN=yqjG PE=1 SV=1	YQJG_ECOLI	Glutathionyl-hydroquinone reductase YqjG (GS-HQR) (EC 1.8.5.7)	yqjG	NA	FUNCTION: Catalyzes glutathione (GSH)-dependent reduction of glutathionyl-hydroquinones (GS-HQs) to the corresponding hydroquinones. Can use a variety of GS-HQs as substrates, such as GS-p-hydroquinone (GS-HQ), GS-hydroxy-p-hydroquinone (GS-HHQ), GS-methyl-p-hydroquinone (GS-MHQ), GS-menadiol, and GS-trichloro-p-hydroquinone (GS-TriCH). Also displays GSH-dependent disulfide-bond reduction activit…	glutathione transferase activity [GO:0004364]; oxidoreductase activity, acting on a sulfur group of donors, quinone or similar compound as acceptor [GO:0016672]	cytoplasm [GO:0005737]	glutathione metabolic process [GO:0006749]	9278503; 16738553; 20388120; 22686328; 22955277	TRUE	TRUE	FALSE
P08142	3	5	5	1	0	0	-1.038381372	-2.187041673	-2.215088406	-1.0515258	-2.524679836	-2.559273811	4.333333333	0.333333333	-2.045159816	-3.141080751	0.001683256	0.016481112	Acetolactate synthase isozyme 1 large subunit OS=Escherichia coli (strain K12) OX=83333 GN=ilvB PE=1 SV=1	ILVB_ECOLI	Acetolactate synthase isozyme 1 large subunit (AHAS-I) (EC 2.2.1.6) (Acetohydroxy-acid synthase I large subunit) (ALS-I)	ilvB	NA	NA	acetolactate synthase activity [GO:0003984]; flavin adenine dinucleotide binding [GO:0050660]; magnesium ion binding [GO:0000287]; thiamine pyrophosphate binding [GO:0030976]	acetolactate synthase complex [GO:0005948]	isoleucine biosynthetic process [GO:0009097]; valine biosynthetic process [GO:0009099]	2989782; 2989781; 7686882; 9278503; 16738553; 9298644	TRUE	TRUE	FALSE
P08390	8	10	14	3	4	4	-1.571298812	-1.521034558	-2.317351447	-1.221450802	-1.077220859	-1.559273811	10.66666667	3.666666667	-1.285981824	-3.123282985	0.001788457	0.017320817	USG-1 protein OS=Escherichia coli (strain K12) OX=83333 GN=usg PE=1 SV=1	USG_ECOLI	USG-1 protein	usg	NA	NA	NAD binding [GO:0051287]; oxidoreductase activity, acting on the aldehyde or oxo group of donors, NAD or NADP as acceptor [GO:0016620]; protein dimerization activity [GO:0046983]	cytosol [GO:0005829]	cellular amino acid biosynthetic process [GO:0008652]	2991861; 9205837; 9278503; 16738553; 3029016; 2681152	TRUE	TRUE	FALSE
Q46920	6	8	9	2	2	2	-1.468561507	-1.827750393	-2.079475855	-1.273918222	-1.524679836	-1.711276904	7.666666667	2	-1.503291654	-3.103712507	0.001911089	0.018309469	NADPH-dependent 7-cyano-7-deazaguanine reductase OS=Escherichia coli (strain K12) OX=83333 GN=queF PE=1 SV=1	QUEF_ECOLI	NADPH-dependent 7-cyano-7-deazaguanine reductase (EC 1.7.1.13) (7-cyano-7-carbaguanine reductase) (NADPH-dependent nitrile oxidoreductase) (PreQ(0) reductase)	queF	yqcD	FUNCTION: Catalyzes the NADPH-dependent reduction of 7-cyano-7-deazaguanine (preQ0) to 7-aminomethyl-7-deazaguanine (preQ1), a late step in the queuosine pathway. Is highly specific for its natural substrate preQ0, since it cannot use various aliphatic, aromatic, benzylic and heterocyclic nitriles, such as acetonitrile, benzonitrile, benzylcyanide and 2-cyanopyrrole, although it can reduce the su…	oxidoreductase activity, acting on other nitrogenous compounds as donors, with NAD or NADP as acceptor [GO:0046857]; preQ1 synthase activity [GO:0033739]	cytosol [GO:0005829]	queuosine biosynthetic process [GO:0008616]	9278503; 16738553; 15767583; 23595998; 23410922	TRUE	TRUE	FALSE
P30011	4	4	9	3	0	0	-0.428537272	-1.956128822	-2.971979019	-0.373453895	-2.26164543	-3.296239405	5.666666667	1	-1.97711291	-3.092660498	0.001983709	0.018632	Nicotinate-nucleotide pyrophosphorylase [carboxylating] OS=Escherichia coli (strain K12) OX=83333 GN=nadC PE=3 SV=7	NADC_ECOLI	Nicotinate-nucleotide pyrophosphorylase [carboxylating] (EC 2.4.2.19) (Quinolinate phosphoribosyltransferase [decarboxylating]) (QAPRTase)	nadC	NA	FUNCTION: Involved in the catabolism of quinolinic acid (QA). {ECO:0000250}.	nicotinate-nucleotide diphosphorylase (carboxylating) activity [GO:0004514]	cytoplasm [GO:0005737]; cytosol [GO:0005829]	'de novo' NAD biosynthetic process from aspartate [GO:0034628]; NAD biosynthetic process [GO:0009435]; quinolinate catabolic process [GO:0034213]	7959070; 8561507; 8202364; 9278503; 16738553; 2691840; 2607970; 8419294	TRUE	TRUE	FALSE
P0A8W8	8	14	14	2	3	10	-1.958262142	-2.577383032	-0.770287958	-1.636488301	-1.846607931	-0.421770287	12	5	-1.301622173	-3.063381922	0.002188506	0.019921015	UPF0304 protein YfbU OS=Escherichia coli (strain K12) OX=83333 GN=yfbU PE=1 SV=1	YFBU_ECOLI	UPF0304 protein YfbU	yfbU	NA	NA	NA	cytosol [GO:0005829]	cellular response to DNA damage stimulus [GO:0006974]	9278503; 16738553; 10493123; 21944167	TRUE	TRUE	FALSE
P0A867	30	35	33	27	25	9	-0.541809117	-1.119879118	-3.643633671	-0.198367189	-0.409202619	-1.739846056	32.66666667	20.33333333	-0.782471955	-3.063029031	0.002191088	0.019921015	Transaldolase A OS=Escherichia coli (strain K12) OX=83333 GN=talA PE=3 SV=1	TALA_ECOLI	Transaldolase A (EC 2.2.1.2)	talA	NA	FUNCTION: Transaldolase is important for the balance of metabolites in the pentose-phosphate pathway.	transaldolase activity [GO:0004801]	cytosol [GO:0005829]	carbohydrate metabolic process [GO:0005975]; pentose-phosphate shunt [GO:0006098]	9205837; 9278503; 16738553;	TRUE	TRUE	FALSE
P0ABU0	35	32	33	17	20	24	-2.635758762	-1.505081429	-1.121239616	-1.0515258	-0.591794032	-0.417917961	33.33333333	20.33333333	-0.687079265	-3.038063193	0.00238104	0.021321676	1,4-dihydroxy-2-naphthoyl-CoA synthase OS=Escherichia coli (strain K12) OX=83333 GN=menB PE=1 SV=1	MENB_ECOLI	1,4-dihydroxy-2-naphthoyl-CoA synthase (DHNA-CoA synthase) (EC 4.1.3.36)	menB	NA	FUNCTION: Converts o-succinylbenzoyl-CoA (OSB-CoA) to 1,4-dihydroxy-2-naphthoyl-CoA (DHNA-CoA). {ECO:0000255|HAMAP-Rule:MF_01934, ECO:0000269|PubMed:1091286, ECO:0000269|PubMed:20643650, ECO:0000269|PubMed:21830810, ECO:0000269|PubMed:23658663}.	1,4-dihydroxy-2-naphthoyl-CoA synthase activity [GO:0008935]; bicarbonate binding [GO:0071890]	cytosol [GO:0005829]	menaquinone biosynthetic process [GO:0009234]	1629162; 9205837; 9278503; 16738553; 1091286; 20643650; 21830810; 22606952; 23658663	TRUE	TRUE	FALSE
P24171	26	34	30	27	20	8	-0.001487207	-1.743314398	-3.512009563	9.42E-04	-0.67668293	-1.758582619	30	18.33333333	-0.81144131	-3.035021343	0.002405187	0.021430213	Dipeptidyl carboxypeptidase OS=Escherichia coli (strain K12) OX=83333 GN=dcp PE=1 SV=4	DCP_ECOLI	Dipeptidyl carboxypeptidase (EC 3.4.15.5) (Peptidyl-dipeptidase Dcp)	dcp	NA	FUNCTION: Removes dipeptides from the C-termini of N-blocked tripeptides, tetrapeptides and larger peptides. {ECO:0000269|PubMed:8226676}.	carboxypeptidase activity [GO:0004180]; metal ion binding [GO:0046872]; metalloendopeptidase activity [GO:0004222]; metallopeptidase activity [GO:0008237]	cytoplasm [GO:0005737]; cytosol [GO:0005829]; outer membrane-bounded periplasmic space [GO:0030288]	proteolysis [GO:0006508]	8226676; 9097039; 9278503; 16738553	TRUE	TRUE	FALSE
P76256	2	4	7	1	0	0	-0.610516414	-1.956128822	-2.620983536	-0.636488301	-2.26164543	-2.97431131	4.333333333	0.333333333	-1.95748168	-2.995078868	0.002743739	0.024204667	tRNA threonylcarbamoyladenosine biosynthesis protein TsaB OS=Escherichia coli (strain K12) OX=83333 GN=tsaB PE=1 SV=1	TSAB_ECOLI	tRNA threonylcarbamoyladenosine biosynthesis protein TsaB (t(6)A37 threonylcarbamoyladenosine biosynthesis protein TsaB)	tsaB	yeaZ	FUNCTION: Required for the formation of a threonylcarbamoyl group on adenosine at position 37 (t(6)A37) in tRNAs that read codons beginning with adenine. Is probably involved in the transfer of the threonylcarbamoyl moiety of threonylcarbamoyl-AMP (TC-AMP) to the N6 group of A37, together with TsaD and TsaE. TsaB seems to play an indirect role in the t(6)A biosynthesis pathway, possibly in regula…	identical protein binding [GO:0042802]; metallopeptidase activity [GO:0008237]	cytosol [GO:0005829]	tRNA threonylcarbamoyladenosine modification [GO:0002949]	9097040; 9278503; 16738553; 19376873; 20701780; 22378793; 16511176	TRUE	TRUE	FALSE
P23882	9	13	15	5	7	3	-1.140799692	-1.242846842	-2.788867151	-0.788491395	-0.747072257	-1.97431131	12.33333333	5	-1.169958321	-2.986352168	0.002823273	0.024422682	Methionyl-tRNA formyltransferase OS=Escherichia coli (strain K12) OX=83333 GN=fmt PE=1 SV=4	FMT_ECOLI	Methionyl-tRNA formyltransferase (EC 2.1.2.9) (Met-tRNA(fMet) formyltransferase)	fmt	yhdD	FUNCTION: Attaches a formyl group to the free amino group of methionyl-tRNA(fMet). The formyl group appears to play a dual role in the initiator identity of N-formylmethionyl-tRNA by promoting its recognition by IF2 and preventing the misappropriation of this tRNA by the elongation apparatus. {ECO:0000255|HAMAP-Rule:MF_00182, ECO:0000269|PubMed:6989606, ECO:0000269|PubMed:8331078, ECO:0000269|Pub…	methionyl-tRNA formyltransferase activity [GO:0004479]	cytosol [GO:0005829]	charged-tRNA amino acid modification [GO:0019988]; conversion of methionyl-tRNA to N-formyl-methionyl-tRNA [GO:0071951]	1624424; 8432722; 9278503; 16738553; 8112305; 6379605; 9086272; 6989606; 8331078; 9298644; 8887566; 9843487	TRUE	TRUE	FALSE
P37613	4	3	2	0	0	0	-2.038609935	-1.694039311	-1.40090035	-2.373453895	-1.939717335	-1.559273811	3	0	-1.95748168	-2.963856242	0.003038102	0.026028353	PanD regulatory factor OS=Escherichia coli (strain K12) OX=83333 GN=panZ PE=1 SV=1	PANZ_ECOLI	PanD regulatory factor	panZ	panM yhhK	FUNCTION: Controls both the activation and catalytic activity of PanD in a coenzyme A (CoA)-dependent fashion. Binding of CoA or a derivative to PanZ leads to interaction with PanD, which promotes the processing and activation of pro-PanD, and subsequent substrate-mediated inhibition of the active form of PanD (PubMed:23170229, PubMed:25910242). Inhibition of PanD activity is probably the primary…	acetyl-CoA binding [GO:1905502]; N-acetyltransferase activity [GO:0008080]	NA	negative regulation of catalytic activity [GO:0043086]; pantothenate biosynthetic process [GO:0015940]; protein processing [GO:0016485]; zymogen activation [GO:0031638]	8041620; 9278503; 16738553; 22940551; 23170229; 25910242	TRUE	TRUE	FALSE
P39377	3	4	2	0	0	0	-1.765467409	-1.956128822	-1.40090035	-2.0515258	-2.26164543	-1.559273811	3	0	-1.95748168	-2.95747478	0.003101701	0.026446084	Isoaspartyl dipeptidase OS=Escherichia coli (strain K12) OX=83333 GN=iadA PE=1 SV=1	IADA_ECOLI	Isoaspartyl dipeptidase (EC 3.4.19.-)	iadA	yjiF	FUNCTION: Catalyzes the hydrolytic cleavage of a subset of L-isoaspartyl (L-beta-aspartyl) dipeptides. Used to degrade proteins damaged by L-isoaspartyl residues formation. The best substrate for the enzyme reported thus far is iso-Asp-Leu. {ECO:0000269|PubMed:12718528, ECO:0000269|PubMed:15882050, ECO:0000269|PubMed:4880759, ECO:0000269|PubMed:7876157}.	beta-aspartyl-peptidase activity [GO:0008798]; hydrolase activity, acting on carbon-nitrogen (but not peptide) bonds [GO:0016810]; identical protein binding [GO:0042802]; metallopeptidase activity [GO:0008237]; zinc ion binding [GO:0008270]	cytoplasm [GO:0005737]; cytosol [GO:0005829]	NA	7876157; 7610040; 9278503; 16738553; 4880759; 12718528; 12946361; 15882050; 16289685	TRUE	TRUE	FALSE
P0A796	39	52	46	31	32	28	-1.116865821	-1.980794798	-2.012582958	-0.373453895	-0.623243671	-0.670919166	45.66666667	30.33333333	-0.555872244	-2.950400505	0.003173622	0.026930453	ATP-dependent 6-phosphofructokinase isozyme 1 OS=Escherichia coli (strain K12) OX=83333 GN=pfkA PE=1 SV=1	PFKA_ECOLI	ATP-dependent 6-phosphofructokinase isozyme 1 (ATP-PFK 1) (Phosphofructokinase 1) (EC 2.7.1.11) (6-phosphofructokinase isozyme I) (Phosphohexokinase 1)	pfkA	NA	FUNCTION: Catalyzes the phosphorylation of D-fructose 6-phosphate to fructose 1,6-bisphosphate by ATP, the first committing step of glycolysis. {ECO:0000255|HAMAP-Rule:MF_00339}.	6-phosphofructokinase activity [GO:0003872]; AMP binding [GO:0016208]; ATP binding [GO:0005524]; fructose-6-phosphate binding [GO:0070095]; GDP binding [GO:0019003]; identical protein binding [GO:0042802]; magnesium ion binding [GO:0000287]; monosaccharide binding [GO:0048029]; ribonucleotide binding [GO:0032553]	6-phosphofructokinase complex [GO:0005945]; cytoplasm [GO:0005737]; cytosol [GO:0005829]	canonical glycolysis [GO:0061621]; cellular carbohydrate catabolic process [GO:0044275]; fructose 1,6-bisphosphate metabolic process [GO:0030388]; fructose 6-phosphate metabolic process [GO:0006002]; glucose catabolic process [GO:0006007]; glycolytic process [GO:0006096]	3158524; 2953977; 8346018; 9278503; 16738553; 17895580; 9298644; 2975709; 2527305	TRUE	TRUE	FALSE
P37631	5	2	2	0	0	0	-2.279261771	-1.383162657	-1.40090035	-2.636488301	-1.524679836	-1.559273811	3	0	-1.906813983	-2.923311923	0.003463294	0.028974599	Uncharacterized protein YhiN OS=Escherichia coli (strain K12) OX=83333 GN=yhiN PE=4 SV=3	YHIN_ECOLI	Uncharacterized protein YhiN	yhiN	NA	NA	NA	cytosol [GO:0005829]	NA	8041620; 9278503; 16738553	TRUE	TRUE	FALSE
P28861	2	2	5	0	0	0	-1.441481298	-1.383162657	-2.215088406	-1.636488301	-1.524679836	-2.559273811	3	0	-1.906813983	-2.909690835	0.003617864	0.029573552	Flavodoxin/ferredoxin--NADP reductase OS=Escherichia coli (strain K12) OX=83333 GN=fpr PE=1 SV=4	FENR_ECOLI	Flavodoxin/ferredoxin--NADP reductase (EC 1.18.1.2) (EC 1.19.1.1) (Ferredoxin (flavodoxin):NADP(+) oxidoreductase) (Ferredoxin--NADP reductase) (FNR) (Flavodoxin--NADP reductase) (FLDR) (Methyl viologen resistance protein A) (dA1)	fpr	mvrA	FUNCTION: Transports electrons between flavodoxin or ferredoxin and NADPH (PubMed:8449868, PubMed:9839946, PubMed:12234497, PubMed:21306142). Reduces flavodoxin 1, flavodoxin 2 and ferredoxin, ferredoxin being the kinetically and thermodynamically preferred partner (PubMed:12234497). Required for the activation of several enzymes such as pyruvate formate-lyase, anaerobic ribonucleotide reductase …	FAD binding [GO:0071949]; ferredoxin-NADP+ reductase activity [GO:0004324]	cytosol [GO:0005829]	iron-sulfur cluster assembly [GO:0016226]; response to drug [GO:0042493]; response to superoxide [GO:0000303]	8449868; 8346018; 9278503; 16738553; 1400248; 2834327; 7961651; 7042345; 8267617; 9839946; 11085917; 12234497; 9149148; 21306142	TRUE	TRUE	FALSE
P0AGJ7	2	2	5	0	0	0	-1.441481298	-1.383162657	-2.215088406	-1.636488301	-1.524679836	-2.559273811	3	0	-1.906813983	-2.909690835	0.003617864	0.029573552	tRNA (cytidine(34)-2'-O)-methyltransferase OS=Escherichia coli (strain K12) OX=83333 GN=trmL PE=1 SV=1	TRML_ECOLI	tRNA (cytidine(34)-2'-O)-methyltransferase (EC 2.1.1.207) (tRNA (cytidine/uridine-2'-O-)-methyltransferase TrmL)	trmL	yibK	FUNCTION: Methylates the ribose at the nucleotide 34 wobble position in the two leucyl isoacceptors tRNA(Leu)(CmAA) and tRNA(Leu)(cmnm5UmAA). Catalyzes the methyl transfer from S-adenosyl-L-methionine to the 2'-OH of the wobble nucleotide. Recognition of the target requires a pyridine at position 34 and N(6)-(isopentenyl)-2-methylthioadenosine at position 37. {ECO:0000255|HAMAP-Rule:MF_01885, ECO…	RNA binding [GO:0003723]; tRNA (cytosine-2'-O-)-methyltransferase activity [GO:0052666]; tRNA (uracil-2'-O-)-methyltransferase activity [GO:0052665]	cytoplasm [GO:0005737]	wobble position cytosine ribose methylation [GO:0002131]; wobble position uridine ribose methylation [GO:0002132]	8407843; 8041620; 9278503; 16738553; 2108679; 8265370; 20855540	TRUE	TRUE	FALSE
P23003	6	14	9	3	4	3	-1.057519424	-2.263747968	-1.699505892	-0.858880722	-1.524679836	-1.296239405	9.666666667	3.333333333	-1.226599988	-2.898744807	0.003746597	0.030486008	tRNA/tmRNA (uracil-C(5))-methyltransferase OS=Escherichia coli (strain K12) OX=83333 GN=trmA PE=1 SV=1	TRMA_ECOLI	tRNA/tmRNA (uracil-C(5))-methyltransferase (EC 2.1.1.-) (EC 2.1.1.35) (tRNA (uracil(54)-C(5))-methyltransferase) (tRNA(m5U54)-methyltransferase) (RUMT) (tmRNA (uracil(341)-C(5))-methyltransferase)	trmA	NA	FUNCTION: Dual-specificity methyltransferase that catalyzes the formation of 5-methyluridine at position 54 (m5U54) in all tRNAs, and that of position 341 (m5U341) in tmRNA (transfer-mRNA). {ECO:0000255|HAMAP-Rule:MF_01011, ECO:0000269|PubMed:23603891, ECO:0000269|PubMed:2999071, ECO:0000269|PubMed:6247318}.	rRNA binding [GO:0019843]; S-adenosylmethionine-dependent tRNA (m5U54) methyltransferase activity [GO:0030697]; tRNA binding [GO:0000049]	cytosol [GO:0005829]	tRNA methylation [GO:0030488]	1999392; 8265357; 9278503; 16738553; 1447162; 6247318; 2999071; 9298644; 23603891; 18451029	TRUE	TRUE	FALSE
P0A6Z3	73	88	91	54	58	78	-1.904075346	-2.218330405	-0.878382943	-0.479619453	-0.532807717	-0.194092518	84	63.33333333	-0.402173229	-2.887206698	0.003886788	0.031340526	Chaperone protein HtpG OS=Escherichia coli (strain K12) OX=83333 GN=htpG PE=1 SV=1	HTPG_ECOLI	Chaperone protein HtpG (Heat shock protein C62.5) (Heat shock protein HtpG) (High temperature protein G)	htpG	NA	FUNCTION: Molecular chaperone. Has ATPase activity.	ATP binding [GO:0005524]; chaperone binding [GO:0051087]; identical protein binding [GO:0042802]; protein folding chaperone [GO:0044183]; unfolded protein binding [GO:0051082]	cytosol [GO:0005829]; plasma membrane [GO:0005886]	ATP-dependent chaperone mediated protein folding [GO:0061992]; cellular response to DNA damage stimulus [GO:0006974]; FtsZ-dependent cytokinesis [GO:0043093]; protein folding [GO:0006457]; response to heat [GO:0009408]	3299380; 9278503; 16738553; 9298646; 2647735; 8419347; 9298644; 11606187; 11237871; 16079137; 15274928; 15837196; 17055434	TRUE	TRUE	FALSE
P0A6V8	10	14	16	4	5	9	-1.675506692	-1.968775701	-1.353022604	-1.189029324	-1.26164543	-0.739846056	13.33333333	6	-1.063506937	-2.885195385	0.003911708	0.031399387	Glucokinase OS=Escherichia coli (strain K12) OX=83333 GN=glk PE=1 SV=1	GLK_ECOLI	Glucokinase (EC 2.7.1.2) (Glucose kinase)	glk	NA	FUNCTION: Not highly important in E.coli as glucose is transported into the cell by the PTS system already as glucose 6-phosphate.	ATP binding [GO:0005524]; glucokinase activity [GO:0004340]; glucose binding [GO:0005536]	cytosol [GO:0005829]	glycolytic process [GO:0006096]	9023215; 9205837; 9278503; 16738553	TRUE	TRUE	FALSE
P11880	2	6	4	1	0	0	-0.610516414	-2.395809493	-1.981214291	-0.636488301	-2.747072257	-2.296239405	4	0.333333333	-1.893266654	-2.879557676	0.003982335	0.03182296	UDP-N-acetylmuramoyl-tripeptide--D-alanyl-D-alanine ligase OS=Escherichia coli (strain K12) OX=83333 GN=murF PE=1 SV=2	MURF_ECOLI	UDP-N-acetylmuramoyl-tripeptide--D-alanyl-D-alanine ligase (EC 6.3.2.10) (D-alanyl-D-alanine-adding enzyme) (UDP-MurNAc-pentapeptide synthetase)	murF	mra	FUNCTION: Involved in cell wall formation. Catalyzes the final step in the synthesis of UDP-N-acetylmuramoyl-pentapeptide, the precursor of murein. {ECO:0000255|HAMAP-Rule:MF_02019, ECO:0000269|PubMed:2186811}.	ATP binding [GO:0005524]; UDP-N-acetylmuramoylalanyl-D-glutamyl-2,6-diaminopimelate-D-alanyl-D-alanine ligase activity [GO:0008766]; UDP-N-acetylmuramoyl-tripeptide-D-alanyl-D-alanine ligase activity [GO:0047480]	cytosol [GO:0005829]	cell cycle [GO:0007049]; cell division [GO:0051301]; cell wall organization [GO:0071555]; peptidoglycan biosynthetic process [GO:0009252]; regulation of cell shape [GO:0008360]	2668880; 8973200; 1630901; 9278503; 16738553; 9166795; 2186811; 11090285	TRUE	TRUE	FALSE
P0AEK2	20	25	25	12	10	18	-1.522946479	-2.405501994	-1.005833443	-0.743403505	-1.180725435	-0.426823515	23.33333333	13.33333333	-0.783650818	-2.848808993	0.004388322	0.034601723	3-oxoacyl-[acyl-carrier-protein] reductase FabG OS=Escherichia coli (strain K12) OX=83333 GN=fabG PE=1 SV=1	FABG_ECOLI	3-oxoacyl-[acyl-carrier-protein] reductase FabG (EC 1.1.1.100) (3-ketoacyl-acyl carrier protein reductase) (Beta-Ketoacyl-acyl carrier protein reductase) (Beta-ketoacyl-ACP reductase)	fabG	NA	FUNCTION: Catalyzes the NADPH-dependent reduction of beta-ketoacyl-ACP substrates to beta-hydroxyacyl-ACP products, the first reductive step in the elongation cycle of fatty acid biosynthesis. {ECO:0000269|PubMed:10629181, ECO:0000269|PubMed:14996818, ECO:0000269|PubMed:7592873, ECO:0000269|PubMed:8631920, ECO:0000269|PubMed:8910376}.	3-oxoacyl-[acyl-carrier-protein] reductase (NADPH) activity [GO:0004316]; 3-oxo-glutaryl-[acp] methyl ester reductase activity [GO:0102131]; 3-oxo-pimeloyl-[acp] methyl ester reductase activity [GO:0102132]; identical protein binding [GO:0042802]; metal ion binding [GO:0046872]; NAD binding [GO:0051287]; NADP binding [GO:0050661]; oxidoreductase activity, acting on the CH-OH group of donors, NAD …	cytosol [GO:0005829]	biotin biosynthetic process [GO:0009102]; fatty acid biosynthetic process [GO:0006633]; fatty acid elongation [GO:0030497]; lipid biosynthetic process [GO:0008610]	1556094; 8905232; 9278503; 16738553; 1314802; 4381013; 7592873; 8631920; 8910376; 10629181; 14996818; 18977209; 11669613; 15016358	TRUE	TRUE	FALSE
P77544	1	5	3	0	0	0	-1.019269318	-2.187041673	-1.715763712	-1.0515258	-2.524679836	-1.97431131	3	0	-1.850172315	-2.841761155	0.004486509	0.034880342	Glutathione S-transferase YfcF OS=Escherichia coli (strain K12) OX=83333 GN=yfcF PE=1 SV=1	YFCF_ECOLI	Glutathione S-transferase YfcF (EC 2.5.1.18)	yfcF	NA	FUNCTION: Exhibits glutathione (GSH) S-transferase activity toward 1-chloro-2,4-dinitrobenzene (CDNB); however this activity is as low as 1% of that of GstA. Also displays a GSH-dependent peroxidase activity toward cumene hydroperoxide. Is involved in defense against oxidative stress, probably via its peroxidase activity. {ECO:0000269|PubMed:17018556}.	glutathione transferase activity [GO:0004364]; maleylacetoacetate isomerase activity [GO:0016034]; peroxidase activity [GO:0004601]	NA	glutathione metabolic process [GO:0006749]; L-phenylalanine catabolic process [GO:0006559]; response to hydrogen peroxide [GO:0042542]	9205837; 9278503; 16738553; 17018556;	TRUE	TRUE	FALSE
P68206	7	4	7	0	5	0	-2.696921785	0.400125608	-2.620983536	-3.0515258	0.32331707	-2.97431131	6	1.666666667	-1.900840013	-2.839281441	0.004521526	0.034880342	UPF0337 protein YjbJ OS=Escherichia coli (strain K12) OX=83333 GN=yjbJ PE=1 SV=1	YJBJ_ECOLI	UPF0337 protein YjbJ	yjbJ	NA	NA	NA	cytosol [GO:0005829]	NA	8265357; 9278503; 16738553; 9298646; 9868784; 12001238	TRUE	TRUE	FALSE
P0A8Y3	3	2	3	0	0	0	-1.765467409	-1.383162657	-1.715763712	-2.0515258	-1.524679836	-1.97431131	2.666666667	0	-1.850172315	-2.808459057	0.004977921	0.037271662	Alpha-D-glucose 1-phosphate phosphatase YihX OS=Escherichia coli (strain K12) OX=83333 GN=yihX PE=1 SV=1	YIHX_ECOLI	Alpha-D-glucose 1-phosphate phosphatase YihX (Alpha-D-glucose-1-P phosphatase) (EC 3.1.3.10) (Alpha-D-glucose-1-phosphatase) (Haloacid dehalogenase-like phosphatase 4) (HAD4)	yihX	NA	FUNCTION: Catalyzes the dephosphorylation of alpha-D-glucose 1-phosphate (Glc1P) and, to a lesser extent, of other sugar phosphates (PubMed:16990279) (PubMed:25484615). Has no activity with the beta form of Glc1P. In addition, YihX has significant phosphatase activity against pyridoxal phosphate (PLP) and low beta-phosphoglucomutase activity (PubMed:16990279). {ECO:0000269|PubMed:16990279, ECO:00…	glucose-1-phosphatase activity [GO:0008877]; magnesium ion binding [GO:0000287]; manganese ion binding [GO:0030145]	NA	NA	8346018; 9278503; 16738553; 15808744; 16990279; 25484615;	TRUE	TRUE	FALSE
P75713	2	2	4	0	0	0	-1.441481298	-1.383162657	-1.981214291	-1.636488301	-1.524679836	-2.296239405	2.666666667	0	-1.819135847	-2.774663552	0.005525884	0.040357072	(S)-ureidoglycine aminohydrolase OS=Escherichia coli (strain K12) OX=83333 GN=allE PE=1 SV=1	ALLE_ECOLI	(S)-ureidoglycine aminohydrolase (UGHY) (UGlyAH) (EC 3.5.3.26)	allE	glxB6 ylbA	FUNCTION: Involved in the anaerobic nitrogen utilization via the assimilation of allantoin. Catalyzes the second stereospecific hydrolysis reaction (deamination) of the allantoin degradation pathway, producing S-ureidoglycolate and ammonia from S-ureidoglycine. {ECO:0000269|PubMed:19935661, ECO:0000269|PubMed:20038185}.	manganese ion binding [GO:0030145]; ureidoglycine aminohydrolase activity [GO:0071522]	cytoplasm [GO:0005737]	purine nucleobase metabolic process [GO:0006144]	10601204; 9278503; 16738553; 20038185; 19935661;	TRUE	TRUE	FALSE
P0AEI6	4	4	4	2	0	0	-0.863430792	-1.956128822	-1.981214291	-0.788491395	-2.26164543	-2.296239405	4	0.666666667	-1.78212541	-2.771728107	0.005575959	0.040556567	Phosphatase NudJ OS=Escherichia coli (strain K12) OX=83333 GN=nudJ PE=1 SV=1	NUDJ_ECOLI	Phosphatase NudJ (EC 3.6.1.-)	nudJ	ymfB	FUNCTION: Catalyzes the hydrolysis of 4-amino-2-methyl-5-hydroxymethylpyrimidine pyrophosphate (HMP-PP) to 4-amino-2-methyl-5-hydroxymethylpyrimidine phosphate (HMP-P), and hydrolysis of thiamine pyrophosphate (TPP) to thiamine monophosphate (TMP). Can hydrolyze other substrates such as MeO-HMP-PP, CF(3)-HMP-PP and MeO-TPP. Is also a non-specific nucleoside tri- and diphosphatase that releases in…	4-amino-5-hydroxymethyl-2-methylpyrimidine diphosphatase activity [GO:0002145]; nucleoside-diphosphatase activity [GO:0017110]; nucleoside-triphosphatase activity [GO:0017111]; pyrophosphatase activity [GO:0016462]; thiamine-diphosphatase activity [GO:0004787]	NA	NA	8905232; 9278503; 16738553; 15292217; 16766526	TRUE	TRUE	FALSE
P31979	15	17	17	7	10	8	-1.79584875	-1.232356701	-1.753146657	-1.0515258	-0.650210718	-0.97431131	16.33333333	8.333333333	-0.892015943	-2.760514927	0.005771032	0.041524809	NADH-quinone oxidoreductase subunit F OS=Escherichia coli (strain K12) OX=83333 GN=nuoF PE=1 SV=3	NUOF_ECOLI	NADH-quinone oxidoreductase subunit F (EC 7.1.1.-) (NADH dehydrogenase I subunit F) (NDH-1 subunit F) (NUO6)	nuoF	NA	FUNCTION: NDH-1 shuttles electrons from NADH, via FMN and iron-sulfur (Fe-S) centers, to quinones in the respiratory chain. The immediate electron acceptor for the enzyme in this species is believed to be ubiquinone. Couples the redox reaction to proton translocation (for every two electrons transferred, four hydrogen ions are translocated across the cytoplasmic membrane), and thus conserves the …	4 iron, 4 sulfur cluster binding [GO:0051539]; FMN binding [GO:0010181]; metal ion binding [GO:0046872]; NAD binding [GO:0051287]; NADH dehydrogenase (ubiquinone) activity [GO:0008137]; quinone binding [GO:0048038]	NADH dehydrogenase complex [GO:0030964]; plasma membrane [GO:0005886]; plasma membrane respiratory chain complex I [GO:0045272]	aerobic respiration [GO:0009060]; cellular respiration [GO:0045333]	7690854; 8157582; 9205837; 9278503; 16738553; 8366049; 7607227	TRUE	TRUE	FALSE
P60651	19	23	22	10	14	12	-1.774887014	-1.345300508	-1.660385336	-0.914022277	-0.61778924	-0.797433548	21.33333333	12	-0.776415022	-2.760065027	0.005778986	0.041524809	Agmatinase OS=Escherichia coli (strain K12) OX=83333 GN=speB PE=1 SV=1	SPEB_ECOLI	Agmatinase (EC 3.5.3.11) (Agmatine ureohydrolase) (AUH)	speB	NA	FUNCTION: Catalyzes the formation of putrescine from agmatine. {ECO:0000269|PubMed:10527864}.	agmatinase activity [GO:0008783]; manganese ion binding [GO:0030145]	cytosol [GO:0005829]	putrescine biosynthetic process [GO:0009446]; putrescine biosynthetic process from arginine, using agmatinase [GO:0033389]; spermidine biosynthetic process [GO:0008295]	2153656; 9278503; 16738553; 2198270; 10329468; 10527864; 1310091	TRUE	TRUE	FALSE
P0A6Y8	120	142	145	95	118	116	-1.989991973	-1.133559565	-1.646547789	-0.385426537	-0.204770909	-0.293771149	135.6666667	109.6666667	-0.294656198	-2.75401813	0.005886851	0.041961472	Chaperone protein DnaK OS=Escherichia coli (strain K12) OX=83333 GN=dnaK PE=1 SV=2	DNAK_ECOLI	Chaperone protein DnaK (HSP70) (Heat shock 70 kDa protein) (Heat shock protein 70)	dnaK	groP grpF seg	FUNCTION: Plays an essential role in the initiation of phage lambda DNA replication, where it acts in an ATP-dependent fashion with the DnaJ protein to release lambda O and P proteins from the preprimosomal complex. DnaK is also involved in chromosomal DNA replication, possibly through an analogous interaction with the DnaA protein. Also participates actively in the response to hyperosmotic shock.	ADP binding [GO:0043531]; ATP binding [GO:0005524]; chaperone binding [GO:0051087]; protein folding chaperone [GO:0044183]; sigma factor antagonist activity [GO:0016989]; unfolded protein binding [GO:0051082]; zinc ion binding [GO:0008270]	cytoplasm [GO:0005737]; cytosol [GO:0005829]; inclusion body [GO:0016234]; membrane [GO:0016020]; plasma membrane [GO:0005886]; protein-containing complex [GO:0032991]	cellular response to unfolded protein [GO:0034620]; chaperone cofactor-dependent protein refolding [GO:0051085]; DNA replication [GO:0006260]; protein-containing complex assembly [GO:0065003]; protein-containing complex disassembly [GO:0032984]; response to heat [GO:0009408]	6322174; 1630901; 9278503; 16738553; 1396676; 9298646; 3003084; 3003085; 1592823; 2674651; 7783627; 1835085; 8206983; 9298644; 14726952; 16079137; 18723842; 21151122; 8658133; 9609686; 10742174	TRUE	TRUE	FALSE
P0AE01	7	10	15	2	3	9	-1.724377342	-1.862056881	-1.178658527	-1.4665633	-1.399148954	-0.652383215	10.66666667	4.666666667	-1.17269849	-2.751127582	0.005939051	0.042164894	tRNA (cytidine/uridine-2'-O-)-methyltransferase TrmJ OS=Escherichia coli (strain K12) OX=83333 GN=trmJ PE=1 SV=1	TRMJ_ECOLI	tRNA (cytidine/uridine-2'-O-)-methyltransferase TrmJ (EC 2.1.1.200) (TrMet(Xm32)) (tRNA (cytidine(32)/uridine(32)-2'-O)-methyltransferase) (tRNA Cm32/Um32 methyltransferase)	trmJ	yfhQ	FUNCTION: Catalyzes the formation of 2'O-methylated cytidine (Cm32) or 2'O-methylated uridine (Um32) at position 32 in tRNA (PubMed:16848900, PubMed:24951554, PubMed:26202969). Can also methylate adenosine or guanosine, even though these nucleosides are rare or absent at position 32 in the anticodon loop of tRNA (PubMed:24951554). {ECO:0000269|PubMed:16848900, ECO:0000269|PubMed:24951554, ECO:000…	RNA binding [GO:0003723]; tRNA (cytosine-2'-O-)-methyltransferase activity [GO:0052666]; tRNA (uracil-2'-O-)-methyltransferase activity [GO:0052665]	cytosol [GO:0005829]	tRNA nucleoside ribose methylation [GO:0002128]	9205837; 9278503; 16738553; 16848900; 24951554; 26202969	TRUE	TRUE	FALSE
P0ACB2	16	21	16	12	7	9	-0.857284477	-2.529556748	-1.353022604	-0.438548924	-1.399148954	-0.739846056	17.66666667	9.333333333	-0.859181311	-2.736561658	0.006208496	0.043576694	Delta-aminolevulinic acid dehydratase OS=Escherichia coli (strain K12) OX=83333 GN=hemB PE=1 SV=2	HEM2_ECOLI	Delta-aminolevulinic acid dehydratase (ALAD) (ALADH) (EC 4.2.1.24) (Porphobilinogen synthase)	hemB	ncf	FUNCTION: Catalyzes an early step in the biosynthesis of tetrapyrroles. Binds two molecules of 5-aminolevulinate per subunit, each at a distinct site, and catalyzes their condensation to form porphobilinogen.	magnesium ion binding [GO:0000287]; porphobilinogen synthase activity [GO:0004655]; zinc ion binding [GO:0008270]	cytosol [GO:0005829]	heme biosynthetic process [GO:0006783]; protoporphyrinogen IX biosynthetic process [GO:0006782]	2656410; 2464127; 9278503; 16738553; 8439296; 7592604; 10194344; 11444968; 11909869	TRUE	TRUE	FALSE
P07813	56	67	71	43	49	50	-1.498316049	-1.43407433	-1.807219018	-0.424984196	-0.383323987	-0.471810969	64.66666667	47.33333333	-0.426706384	-2.736414761	0.006211268	0.043576694	Leucine--tRNA ligase OS=Escherichia coli (strain K12) OX=83333 GN=leuS PE=1 SV=2	SYL_ECOLI	Leucine--tRNA ligase (EC 6.1.1.4) (Leucyl-tRNA synthetase) (LeuRS)	leuS	NA	NA	aminoacyl-tRNA editing activity [GO:0002161]; ATP binding [GO:0005524]; leucine-tRNA ligase activity [GO:0004823]	cytosol [GO:0005829]	leucyl-tRNA aminoacylation [GO:0006429]	3320963; 8905232; 9278503; 16738553; 9298644	TRUE	TRUE	FALSE
P0A993	24	32	35	15	23	19	-1.561252096	-1.0496538	-2.10896791	-0.69538199	-0.399148954	-0.822308216	30.33333333	19	-0.638946387	-2.725020413	0.006429751	0.044932614	Fructose-1,6-bisphosphatase class 1 OS=Escherichia coli (strain K12) OX=83333 GN=fbp PE=1 SV=1	F16PA_ECOLI	Fructose-1,6-bisphosphatase class 1 (FBPase class 1) (EC 3.1.3.11) (D-fructose-1,6-bisphosphate 1-phosphohydrolase class 1)	fbp	fdp	NA	fructose 1,6-bisphosphate 1-phosphatase activity [GO:0042132]; identical protein binding [GO:0042802]; magnesium ion binding [GO:0000287]; nucleotide binding [GO:0000166]	cytoplasm [GO:0005737]; cytosol [GO:0005829]; protein-containing complex [GO:0032991]	fructose 1,6-bisphosphate metabolic process [GO:0030388]; fructose 6-phosphate metabolic process [GO:0006002]; fructose metabolic process [GO:0006000]; gluconeogenesis [GO:0006094]; sucrose biosynthetic process [GO:0005986]	2843822; 7610040; 9278503; 16738553; 3008716; 6327623; 9298644; 16670087; 17314096; 17567577; 17933867	TRUE	TRUE	FALSE
P13029	68	64	71	62	54	36	-0.744954711	-0.680238709	-3.289404038	-0.182770334	-0.180725435	-0.934782946	67.66666667	50.66666667	-0.432759571	-2.721974112	0.006489323	0.045052929	Catalase-peroxidase OS=Escherichia coli (strain K12) OX=83333 GN=katG PE=1 SV=2	KATG_ECOLI	Catalase-peroxidase (CP) (EC 1.11.1.21) (Hydroperoxidase I) (HPI) (Peroxidase/catalase)	katG	NA	FUNCTION: Bifunctional enzyme with both catalase and broad-spectrum peroxidase activity. Displays also NADH oxidase, INH lyase and isonicotinoyl-NAD synthase activity. {ECO:0000269|PubMed:18178143, ECO:0000269|PubMed:23416055, ECO:0000269|PubMed:374409}.	catalase activity [GO:0004096]; heme binding [GO:0020037]; identical protein binding [GO:0042802]; metal ion binding [GO:0046872]; oxidoreductase activity [GO:0016491]; peroxidase activity [GO:0004601]	cytosol [GO:0005829]	cellular response to hydrogen peroxide [GO:0070301]; hydrogen peroxide catabolic process [GO:0042744]; response to oxidative stress [GO:0006979]	3045098; 9278503; 16738553; 8346018; 8265357; 374409; 12832453; 18178143; 23416055; 15388929	TRUE	TRUE	FALSE
P0ACY1	14	14	18	9	8	6	-1.134548934	-1.175554549	-2.403770235	-0.636488301	-0.67668293	-1.414883901	15.33333333	7.666666667	-0.909351711	-2.72155626	0.006497532	0.045052929	Putative NAD(P)H nitroreductase YdjA OS=Escherichia coli (strain K12) OX=83333 GN=ydjA PE=1 SV=1	YDJA_ECOLI	Putative NAD(P)H nitroreductase YdjA (EC 1.-.-.-)	ydjA	NA	NA	FMN binding [GO:0010181]; oxidoreductase activity [GO:0016491]	cytosol [GO:0005829]	NA	1650339; 9097039; 9278503; 16738553; 10493123; 18241886	TRUE	TRUE	FALSE
P76621	1	3	4	0	0	0	-1.019269318	-1.694039311	-1.981214291	-1.0515258	-1.939717335	-2.296239405	2.666666667	0	-1.76249418	-2.710384072	0.006720534	0.046239348	Glutarate 2-hydroxylase OS=Escherichia coli (strain K12) OX=83333 GN=glaH PE=1 SV=2	GLAH_ECOLI	Glutarate 2-hydroxylase (G-2-H) (EC 1.14.11.64) (Carbon starvation induced protein D)	glaH	csiD gab ygaT	FUNCTION: Acts as an alpha-ketoglutarate-dependent dioxygenase catalyzing hydroxylation of glutarate (GA) to L-2-hydroxyglutarate (L2HG) in the stationary phase of E.coli. Functions in a L-lysine degradation pathway that proceeds via cadaverine, glutarate and L-2-hydroxyglutarate. Other dicarboxylic acids (oxalate, malonate, succinate, adipate, and pimelate) are not substrates for this enzyme. {E…	ferrous iron binding [GO:0008198]; glutarate dioxygenase activity [GO:0106343]; identical protein binding [GO:0042802]; iron ion binding [GO:0005506]; oxidoreductase activity, acting on paired donors, with incorporation or reduction of molecular oxygen, NAD(P)H as one donor, and incorporation of one atom of oxygen [GO:0016709]; oxidoreductase activity, acting on paired donors, with incorporation …	protein-containing complex [GO:0032991]	L-lysine catabolic process [GO:0019477]; response to carbon starvation [GO:0090549]	9278503; 16738553; 9512707; 14731280; 11910018; 30498244	TRUE	TRUE	FALSE
P38038	40	56	55	33	34	39	-0.983255463	-2.110754171	-1.559993691	-0.321614964	-0.643324333	-0.459738137	50.33333333	35.33333333	-0.474892478	-2.686990073	0.00720991	0.049038392	Sulfite reductase [NADPH] flavoprotein alpha-component OS=Escherichia coli (strain K12) OX=83333 GN=cysJ PE=1 SV=4	CYSJ_ECOLI	Sulfite reductase [NADPH] flavoprotein alpha-component (SiR-FP) (EC 1.8.1.2)	cysJ	NA	FUNCTION: Component of the sulfite reductase complex that catalyzes the 6-electron reduction of sulfite to sulfide. This is one of several activities required for the biosynthesis of L-cysteine from sulfate. The flavoprotein component catalyzes the electron flow from NADPH -> FAD -> FMN to the hemoprotein component. {ECO:0000255|HAMAP-Rule:MF_01541}.	flavin adenine dinucleotide binding [GO:0050660]; FMN binding [GO:0010181]; NADP+ binding [GO:0070401]; oxidoreductase activity [GO:0016491]; riboflavin reductase (NADPH) activity [GO:0042602]; sulfite reductase (NADPH) activity [GO:0004783]	cytosol [GO:0005829]; sulfite reductase complex (NADPH) [GO:0009337]	cysteine biosynthetic process [GO:0019344]; hydrogen sulfide biosynthetic process [GO:0070814]; sulfate assimilation [GO:0000103]	2550423; 9278503; 16738553; 2670946; 7589518; 7657631; 9153434; 9618257; 9558350; 10455035; 11888295; 10984484; 10860732; 15966732	TRUE	TRUE	FALSE
P36767	10	14	19	5	4	13	-1.365347231	-2.263747968	-1.007423852	-0.925994918	-1.524679836	-0.488884483	14.33333333	7.333333333	-0.979853079	-2.676895522	0.00743078	0.049780641	Recombination-associated protein RdgC OS=Escherichia coli (strain K12) OX=83333 GN=rdgC PE=1 SV=1	RDGC_ECOLI	Recombination-associated protein RdgC	rdgC	yaiD	FUNCTION: May be involved in recombination.	double-stranded DNA binding [GO:0003690]; single-stranded DNA binding [GO:0003697]	bacterial nucleoid [GO:0043590]; cytosol [GO:0005829]	DNA recombination [GO:0006310]; regulation of DNA recombination [GO:0000018]	8807285; 9278503; 16738553; 10368163	TRUE	TRUE	FALSE
P33363	4	5	7	3	1	0	-0.428537272	-1.579059402	-2.620983536	-0.373453895	-1.524679836	-2.97431131	5.333333333	1.333333333	-1.624148347	-2.67231203	0.007533057	0.050276804	Periplasmic beta-glucosidase OS=Escherichia coli (strain K12) OX=83333 GN=bglX PE=3 SV=2	BGLX_ECOLI	Periplasmic beta-glucosidase (EC 3.2.1.21) (Beta-D-glucoside glucohydrolase) (Cellobiase) (Gentiobiase)	bglX	yohA	NA	beta-glucosidase activity [GO:0008422]; glucosidase activity [GO:0015926]; scopolin beta-glucosidase activity [GO:0102483]	outer membrane-bounded periplasmic space [GO:0030288]; periplasmic space [GO:0042597]	glucan catabolic process [GO:0009251]	9278503; 16738553	TRUE	TRUE	FALSE
P0A6U8	19	21	39	13	16	18	-1.16919678	-0.687284296	-2.711711417	-0.566098973	-0.311686113	-1.048311891	26.33333333	15.66666667	-0.642032326	-2.637447166	0.008353264	0.05533649	Glycogen synthase OS=Escherichia coli (strain K12) OX=83333 GN=glgA PE=1 SV=1	GLGA_ECOLI	Glycogen synthase (EC 2.4.1.21) (Starch [bacterial glycogen] synthase)	glgA	NA	FUNCTION: Synthesizes alpha-1,4-glucan chains using ADP-glucose.	alpha-1,4-glucan synthase activity [GO:0033201]; glycogen (starch) synthase activity [GO:0004373]; starch synthase activity [GO:0009011]	cytosol [GO:0005829]	cellular response to DNA damage stimulus [GO:0006974]; glycogen biosynthetic process [GO:0005978]	3097003; 9278503; 16738553; 6300111; 1644773	TRUE	TRUE	FALSE
P24202	3	2	2	0	0	0	-1.765467409	-1.383162657	-1.40090035	-2.0515258	-1.524679836	-1.559273811	2.333333333	0	-1.711826482	-2.62667261	0.008622425	0.056698011	Mrr restriction system protein OS=Escherichia coli (strain K12) OX=83333 GN=mrr PE=1 SV=1	MRR_ECOLI	Mrr restriction system protein (EcoKMrr)	mrr	NA	FUNCTION: Involved in the acceptance of foreign DNA which is modified. Restricts both adenine- and cytosine-methylated DNA.	DNA binding [GO:0003677]; restriction endodeoxyribonuclease activity [GO:0015666]; type IV site-specific deoxyribonuclease activity [GO:0032067]	bacterial nucleoid [GO:0043590]	DNA restriction-modification system [GO:0009307]; response to hydrostatic pressure [GO:0051599]	1650347; 7610040; 9278503; 16738553; 9298644	TRUE	TRUE	FALSE
P61517	21	25	19	10	12	16	-2.082978608	-2.00331672	-0.451199549	-1.0515258	-0.939717335	-0.208776563	21.66666667	12.66666667	-0.7333399	-2.619723889	0.008800099	0.057336891	Carbonic anhydrase 2 OS=Escherichia coli (strain K12) OX=83333 GN=can PE=1 SV=1	CAN_ECOLI	Carbonic anhydrase 2 (EC 4.2.1.1) (Carbonate dehydratase 2)	can	cynT2 yadF	NA	carbonate dehydratase activity [GO:0004089]; zinc ion binding [GO:0008270]	cytosol [GO:0005829]	carbon utilization [GO:0015976]	8202364; 9278503; 16738553; 10493123; 11316870	TRUE	TRUE	FALSE
P0ACR4	2	3	2	0	0	0	-1.441481298	-1.694039311	-1.40090035	-1.636488301	-1.939717335	-1.559273811	2.333333333	0	-1.711826482	-2.619103862	0.00881611	0.057336891	Uncharacterized HTH-type transcriptional regulator YeiE OS=Escherichia coli (strain K12) OX=83333 GN=yeiE PE=3 SV=1	YEIE_ECOLI	Uncharacterized HTH-type transcriptional regulator YeiE	yeiE	NA	NA	DNA-binding transcription factor activity [GO:0003700]; transcription cis-regulatory region binding [GO:0000976]	NA	regulation of transcription, DNA-templated [GO:0006355]; transcription, DNA-templated [GO:0006351]	9278503; 16738553; 1315732	TRUE	TRUE	FALSE
P0A6I6	2	3	2	0	0	0	-1.441481298	-1.694039311	-1.40090035	-1.636488301	-1.939717335	-1.559273811	2.333333333	0	-1.711826482	-2.619103862	0.00881611	0.057336891	Phosphopantetheine adenylyltransferase OS=Escherichia coli (strain K12) OX=83333 GN=coaD PE=1 SV=1	COAD_ECOLI	Phosphopantetheine adenylyltransferase (EC 2.7.7.3) (Dephospho-CoA pyrophosphorylase) (Pantetheine-phosphate adenylyltransferase) (PPAT)	coaD	kdtB yicA	FUNCTION: Reversibly transfers an adenylyl group from ATP to 4'-phosphopantetheine, yielding dephospho-CoA (dPCoA) and pyrophosphate (PubMed:10480925, PubMed:17873050). CoA is not a substrate for the enzyme (PubMed:10480925). {ECO:0000255|HAMAP-Rule:MF_00151, ECO:0000269|PubMed:10480925, ECO:0000269|PubMed:17873050}.	ATP binding [GO:0005524]; identical protein binding [GO:0042802]; pantetheine-phosphate adenylyltransferase activity [GO:0004595]	cytoplasm [GO:0005737]	coenzyme A biosynthetic process [GO:0015937]	2033061; 8041620; 9278503; 16738553; 10480925; 1577693; 12750020; 17873050; 20486930; 10205156; 11812124; 12837781; 27130242	TRUE	TRUE	FALSE
P0A962	6	5	4	2	2	0	-1.468561507	-1.075454104	-1.981214291	-1.273918222	-0.939717335	-2.296239405	5	1.333333333	-1.503291654	-2.612642702	0.008984518	0.057925044	L-asparaginase 1 OS=Escherichia coli (strain K12) OX=83333 GN=ansA PE=1 SV=1	ASPG1_ECOLI	L-asparaginase 1 (EC 3.5.1.1) (L-asparaginase I) (L-ASNase I) (L-asparagine amidohydrolase I)	ansA	NA	NA	asparaginase activity [GO:0004067]; identical protein binding [GO:0042802]	cytoplasm [GO:0005737]; cytosol [GO:0005829]	asparagine catabolic process via L-aspartate [GO:0033345]	2670682; 9097039; 9278503; 16738553; 17451745	TRUE	TRUE	FALSE
P24182	35	41	48	27	33	25	-1.167230553	-0.739613005	-2.613095305	-0.41409588	-0.244571917	-0.888581436	41.33333333	28.33333333	-0.515749744	-2.609587919	0.009065135	0.057925044	Biotin carboxylase OS=Escherichia coli (strain K12) OX=83333 GN=accC PE=1 SV=2	ACCC_ECOLI	Biotin carboxylase (EC 6.3.4.14) (Acetyl-CoA carboxylase subunit A) (ACC) (EC 6.4.1.2)	accC	fabG	FUNCTION: This protein is a component of the acetyl coenzyme A carboxylase complex; first, biotin carboxylase catalyzes the carboxylation of the carrier protein and then the transcarboxylase transfers the carboxyl group to form malonyl-CoA.	acetyl-CoA carboxylase activity [GO:0003989]; ATP binding [GO:0005524]; biotin carboxylase activity [GO:0004075]; metal ion binding [GO:0046872]	cytoplasm [GO:0005737]; cytosol [GO:0005829]	fatty acid biosynthetic process [GO:0006633]; malonyl-CoA biosynthetic process [GO:2001295]; negative regulation of fatty acid biosynthetic process [GO:0045717]	1682920; 1370469; 9278503; 16738553; 9298646; 2575489; 7915138; 10821865; 16793549	TRUE	TRUE	FALSE
P0AG84	5	5	10	3	2	1	-0.761260121	-1.075454104	-2.682595989	-0.636488301	-0.939717335	-2.433742928	6.666666667	2	-1.336649522	-2.609224968	0.009074756	0.057925044	Uncharacterized oxidoreductase YghA OS=Escherichia coli (strain K12) OX=83333 GN=yghA PE=1 SV=1	YGHA_ECOLI	Uncharacterized oxidoreductase YghA (EC 1.-.-.-)	yghA	NA	NA	alcohol dehydrogenase (NADP+) activity [GO:0008106]; oxidoreductase activity, acting on the CH-OH group of donors, NAD or NADP as acceptor [GO:0016616]	NA	NA	9278503; 16738553; 2670903; 18723842	TRUE	TRUE	FALSE
P04805	56	59	62	41	43	46	-1.713106623	-1.361648091	-1.442806089	-0.492098392	-0.387176312	-0.397002382	59	43.33333333	-0.425425695	-2.608214945	0.009101578	0.057925044	Glutamate--tRNA ligase OS=Escherichia coli (strain K12) OX=83333 GN=gltX PE=1 SV=1	SYE_ECOLI	Glutamate--tRNA ligase (EC 6.1.1.17) (Glutamyl-tRNA synthetase) (GluRS)	gltX	NA	FUNCTION: Catalyzes the attachment of glutamate to tRNA(Glu) in a two-step reaction: glutamate is first activated by ATP to form Glu-AMP and then transferred to the acceptor end of tRNA(Glu). {ECO:0000269|PubMed:14764088, ECO:0000269|PubMed:6280993, ECO:0000269|PubMed:6986385, ECO:0000269|PubMed:7797500, ECO:0000269|PubMed:8218204}.; FUNCTION: Phosphorylation of GltX by HipA prevents it from bein…	ATP binding [GO:0005524]; glutamate-tRNA ligase activity [GO:0004818]; tRNA binding [GO:0000049]; zinc ion binding [GO:0008270]	cytosol [GO:0005829]	glutamyl-tRNA aminoacylation [GO:0006424]	3015933; 9205837; 9278503; 16738553; 2201777; 8218204; 6280993; 6986385; 7797500; 9298644; 14764088; 24095282; 24343429; 28430938	TRUE	TRUE	FALSE
P34209	4	5	4	2	1	0	-0.863430792	-1.579059402	-1.981214291	-0.788491395	-1.524679836	-2.296239405	4.333333333	1	-1.536470212	-2.554026975	0.010648501	0.066117171	Protein YdcF OS=Escherichia coli (strain K12) OX=83333 GN=ydcF PE=1 SV=3	YDCF_ECOLI	Protein YdcF	ydcF	NA	FUNCTION: Binds S-adenosyl-L-methionine (AdoMet).	NA	plasma membrane [GO:0005886]	NA	9097039; 9278503; 16738553; 10493123; 18393394	TRUE	TRUE	FALSE
P08202	23	39	38	16	21	29	-1.240791797	-2.153586742	-1.022705688	-0.54902546	-0.802213812	-0.352822933	33.33333333	22	-0.568020735	-2.550204767	0.010765967	0.066614418	L-arabinose isomerase OS=Escherichia coli (strain K12) OX=83333 GN=araA PE=1 SV=3	ARAA_ECOLI	L-arabinose isomerase (EC 5.3.1.4)	araA	NA	FUNCTION: Catalyzes the conversion of L-arabinose to L-ribulose.	L-arabinose isomerase activity [GO:0008733]; manganese ion binding [GO:0030145]	cytosol [GO:0005829]	arabinose catabolic process [GO:0019568]; L-arabinose catabolic process to xylulose 5-phosphate [GO:0019569]	3549454; 1630901; 9278503; 16738553; 328165; 2962192; 9298644; 16756997;	TRUE	TRUE	FALSE
P08373	13	13	11	9	8	2	-0.9426719	-0.989736102	-2.462422579	-0.536952628	-0.577147256	-1.97431131	12.33333333	6.333333333	-1.029470398	-2.537356618	0.011169311	0.068633491	UDP-N-acetylenolpyruvoylglucosamine reductase OS=Escherichia coli (strain K12) OX=83333 GN=murB PE=1 SV=1	MURB_ECOLI	UDP-N-acetylenolpyruvoylglucosamine reductase (EC 1.3.1.98) (UDP-N-acetylmuramate dehydrogenase)	murB	yijB	FUNCTION: Cell wall formation.	FAD binding [GO:0071949]; flavin adenine dinucleotide binding [GO:0050660]; UDP-N-acetylmuramate dehydrogenase activity [GO:0008762]	cytoplasm [GO:0005737]; cytosol [GO:0005829]	cell cycle [GO:0007049]; cell division [GO:0051301]; cell wall organization [GO:0071555]; peptidoglycan biosynthetic process [GO:0009252]; regulation of cell shape [GO:0008360]	3899863; 1311302; 8265357; 9278503; 16738553; 7028991; 8448160; 8805513; 9020778; 9150408	TRUE	TRUE	FALSE
P14900	2	6	6	1	2	0	-0.610516414	-1.351818493	-2.426533506	-0.636488301	-1.162109757	-2.781666232	4.666666667	1	-1.526754763	-2.533914359	0.011279629	0.069073195	UDP-N-acetylmuramoylalanine--D-glutamate ligase OS=Escherichia coli (strain K12) OX=83333 GN=murD PE=1 SV=3	MURD_ECOLI	UDP-N-acetylmuramoylalanine--D-glutamate ligase (EC 6.3.2.9) (D-glutamic acid-adding enzyme) (UDP-N-acetylmuramoyl-L-alanyl-D-glutamate synthetase)	murD	NA	FUNCTION: Cell wall formation. Catalyzes the addition of glutamate to the nucleotide precursor UDP-N-acetylmuramoyl-L-alanine (UMA).	ATP binding [GO:0005524]; identical protein binding [GO:0042802]; UDP-N-acetylmuramoylalanine-D-glutamate ligase activity [GO:0008764]	cytoplasm [GO:0005737]	cell cycle [GO:0007049]; cell division [GO:0051301]; cell wall organization [GO:0071555]; peptidoglycan biosynthetic process [GO:0009252]; regulation of cell shape [GO:0008360]	2179861; 2129548; 1630901; 9278503; 16738553; 2509435; 1765076; 9218784; 10966819	TRUE	TRUE	FALSE
P17846	40	50	49	34	27	38	-0.862450832	-2.42870746	-1.091962857	-0.279794788	-0.804787755	-0.332765281	46.33333333	33	-0.472449275	-2.530596175	0.011386886	0.069491203	Sulfite reductase [NADPH] hemoprotein beta-component OS=Escherichia coli (strain K12) OX=83333 GN=cysI PE=1 SV=4	CYSI_ECOLI	Sulfite reductase [NADPH] hemoprotein beta-component (SiR-HP) (SiRHP) (EC 1.8.1.2)	cysI	NA	FUNCTION: Component of the sulfite reductase complex that catalyzes the 6-electron reduction of sulfite to sulfide. This is one of several activities required for the biosynthesis of L-cysteine from sulfate. {ECO:0000255|HAMAP-Rule:MF_01540}.	4 iron, 4 sulfur cluster binding [GO:0051539]; heme binding [GO:0020037]; metal ion binding [GO:0046872]; NADP binding [GO:0050661]; sulfite reductase (ferredoxin) activity [GO:0050311]; sulfite reductase (NADPH) activity [GO:0004783]; sulfite reductase activity [GO:0016002]	sulfite reductase complex (NADPH) [GO:0009337]	cysteine biosynthetic process [GO:0019344]; hydrogen sulfide biosynthetic process [GO:0070814]; sulfate assimilation [GO:0000103]	2670946; 9278503; 16738553; 2005873; 9298646; 7569952; 9315848	TRUE	TRUE	FALSE
P37666	15	15	24	11	8	11	-0.88214109	-1.353708791	-2.142211687	-0.4665633	-0.769792334	-1.033204999	18	10	-0.756520211	-2.527675024	0.011482058	0.069832856	Glyoxylate/hydroxypyruvate reductase B OS=Escherichia coli (strain K12) OX=83333 GN=ghrB PE=1 SV=3	GHRB_ECOLI	Glyoxylate/hydroxypyruvate reductase B (EC 1.1.1.79) (EC 1.1.1.81) (2-ketoaldonate reductase) (2-ketogluconate reductase) (2KR) (EC 1.1.1.215)	ghrB	tkrA yiaE	FUNCTION: Catalyzes the NADPH-dependent reduction of glyoxylate and hydroxypyruvate into glycolate and glycerate, respectively. Can also reduce 2,5-diketo-D-gluconate (25DKG) to 5-keto-D-gluconate (5KDG), 2-keto-D-gluconate (2KDG) to D-gluconate, and 2-keto-L-gulonate (2KLG) to L-idonate (IA), but it is not its physiological function. Inactive towards 2-oxoglutarate, oxaloacetate, pyruvate, 5-ket…	gluconate 2-dehydrogenase activity [GO:0008873]; glycerate dehydrogenase activity [GO:0008465]; glyoxylate reductase (NADP+) activity [GO:0030267]; hydroxypyruvate reductase activity [GO:0016618]; NAD binding [GO:0051287]	cytosol [GO:0005829]; plasma membrane [GO:0005886]	D-gluconate metabolic process [GO:0019521]; ketogluconate catabolic process [GO:0046181]	8041620; 9278503; 16738553; 9811658; 9298646; 11237876	TRUE	TRUE	FALSE
P23836	18	25	17	12	9	14	-1.200545237	-2.616010284	-0.486218658	-0.599013596	-1.318228959	-0.237345716	20	11.66666667	-0.71819609	-2.48420783	0.012984001	0.077642581	Transcriptional regulatory protein PhoP OS=Escherichia coli (strain K12) OX=83333 GN=phoP PE=1 SV=1	PHOP_ECOLI	Transcriptional regulatory protein PhoP	phoP	NA	FUNCTION: Member of the two-component regulatory system PhoP/PhoQ involved in adaptation to low Mg(2+) environments and the control of acid resistance genes. In low periplasmic Mg(2+), PhoQ phosphorylates PhoP, resulting in the expression of PhoP-activated genes (PAG) and repression of PhoP-repressed genes (PRG). In high periplasmic Mg(2+), PhoQ dephosphorylates phospho-PhoP, resulting in the rep…	DNA-binding transcription activator activity [GO:0001216]; identical protein binding [GO:0042802]; phosphorelay response regulator activity [GO:0000156]; transcription cis-regulatory region binding [GO:0000976]	cytosol [GO:0005829]; protein-DNA complex [GO:0032993]	positive regulation of transcription, DNA-templated [GO:0045893]	1729240; 1530848; 8905232; 9278503; 16738553; 1729205; 12123454; 9298644; 10464230; 12813061; 13129944; 15126461; 15703297; 20041203; 22267510; 17545283	TRUE	TRUE	FALSE
P30850	41	48	53	37	36	29	-0.62202946	-1.106929983	-2.566865241	-0.19591571	-0.344973814	-0.822308216	47.33333333	34	-0.454399247	-2.480195537	0.013131035	0.078259213	Exoribonuclease 2 OS=Escherichia coli (strain K12) OX=83333 GN=rnb PE=1 SV=3	RNB_ECOLI	Exoribonuclease 2 (EC 3.1.13.1) (Exoribonuclease II) (RNase II) (Ribonuclease II)	rnb	NA	FUNCTION: Involved in mRNA degradation. Hydrolyzes single-stranded polyribonucleotides processively in the 3' to 5' direction (PubMed:11948193). RNases 2 and R (rnr) contribute to rRNA degradation during starvation, while RNase R and PNPase (pnp) are the major contributors to quality control of rRNA during steady state growth (PubMed:21135037). This RNase is required to decrease expression of RNa…	3'-5' exonuclease activity [GO:0008408]; exoribonuclease II activity [GO:0008859]; RNA binding [GO:0003723]	cytosol [GO:0005829]	mRNA catabolic process [GO:0006402]	8497196; 9097039; 9278503; 16738553; 11948193; 21135037; 26847092; 28625967	TRUE	TRUE	FALSE
P0ACD4	17	16	20	6	16	9	-2.386198665	0.125760232	-1.992302923	-1.41409588	0.060282665	-1.044700638	17.66666667	10.33333333	-0.799504618	-2.455321366	0.014075869	0.082267299	Iron-sulfur cluster assembly scaffold protein IscU OS=Escherichia coli (strain K12) OX=83333 GN=iscU PE=1 SV=1	ISCU_ECOLI	Iron-sulfur cluster assembly scaffold protein IscU (Sulfur acceptor protein IscU)	iscU	nifU yfhN	FUNCTION: A scaffold on which IscS assembles Fe-S clusters. Exists as 2 interconverting forms, a structured (S) and disordered (D) form. The D-state is the preferred substrate for IscS. Converts to the S-state when an Fe-S cluster is assembled, which helps it dissociate from IscS to transfer the Fe-S to an acceptor. It is likely that Fe-S cluster coordination is flexible as the role of this compl…	2 iron, 2 sulfur cluster binding [GO:0051537]; 4 iron, 4 sulfur cluster binding [GO:0051539]; ferrous iron binding [GO:0008198]; identical protein binding [GO:0042802]	cytoplasm [GO:0005737]; cytosol [GO:0005829]	cellular iron ion homeostasis [GO:0006879]; iron-sulfur cluster assembly [GO:0016226]	9205837; 9278503; 16738553; 11577100; 22203963; 22734684	TRUE	TRUE	FALSE
P27248	27	28	32	22	18	17	-0.848429044	-1.324699002	-2.077674573	-0.335318766	-0.549770817	-0.848780428	29	19	-0.57795667	-2.454202036	0.014119763	0.082267299	Aminomethyltransferase OS=Escherichia coli (strain K12) OX=83333 GN=gcvT PE=1 SV=3	GCST_ECOLI	Aminomethyltransferase (EC 2.1.2.10) (Glycine cleavage system T protein)	gcvT	NA	FUNCTION: The glycine cleavage system catalyzes the degradation of glycine. {ECO:0000255|HAMAP-Rule:MF_00259, ECO:0000269|PubMed:8375392}.	aminomethyltransferase activity [GO:0004047]; transaminase activity [GO:0008483]	cytosol [GO:0005829]	glycine decarboxylation via glycine cleavage system [GO:0019464]	8219277; 8375392; 9278503; 16738553; 9298646	TRUE	TRUE	FALSE
P0ABE2	6	4	6	0	2	3	-2.496835284	-0.762309311	-0.971698259	-2.858880722	-0.67668293	-0.781666232	5.333333333	1.666666667	-1.439076628	-2.44267826	0.014578728	0.084348354	DNA-binding transcriptional regulator BolA OS=Escherichia coli (strain K12) OX=83333 GN=bolA PE=1 SV=1	BOLA_ECOLI	DNA-binding transcriptional regulator BolA	bolA	NA	FUNCTION: Transcriptional regulator that plays an important role in general stress response. Has many effects on cell morphology, cell growth and cell division. Acts by regulating the transcription of many genes, including dacA (PBP-5), dacC (PBP-6), ampC and mreB. Probably involved in the coordination of genes that adapt the cell physiology in order to enhance cell adaptation and survival under …	DNA binding [GO:0003677]	cytosol [GO:0005829]	transcription, DNA-templated [GO:0006351]	2684651; 9278503; 16738553; 8231804; 305364; 10361282; 12354237; 15345459; 15670813; 19111750; 21464593; 25691594;	TRUE	FALSE	FALSE
P00926	2	2	2	0	0	0	-1.441481298	-1.383162657	-1.40090035	-1.636488301	-1.524679836	-1.559273811	2	0	-1.573480649	-2.439619142	0.014702754	0.084517119	D-serine dehydratase OS=Escherichia coli (strain K12) OX=83333 GN=dsdA PE=1 SV=3	SDHD_ECOLI	D-serine dehydratase (EC 4.3.1.18) (D-serine deaminase) (DSD)	dsdA	NA	NA	D-serine ammonia-lyase activity [GO:0008721]; hydro-lyase activity [GO:0016836]; L-serine ammonia-lyase activity [GO:0003941]; L-threonine ammonia-lyase activity [GO:0004794]; pyridoxal phosphate binding [GO:0030170]	cytoplasm [GO:0005737]; cytosol [GO:0005829]	cellular response to DNA damage stimulus [GO:0006974]; detoxification of nitrogen compound [GO:0051410]; D-serine catabolic process [GO:0036088]; D-serine metabolic process [GO:0070178]; L-serine catabolic process [GO:0006565]; threonine catabolic process [GO:0006567]	3053699; 9205837; 9278503; 16738553; 9222324; 6343359; 795658; 7592420; 22197591	TRUE	FALSE	FALSE
P22525	2	2	2	0	0	0	-1.441481298	-1.383162657	-1.40090035	-1.636488301	-1.524679836	-1.559273811	2	0	-1.573480649	-2.439619142	0.014702754	0.084517119	Probable L,D-transpeptidase YcbB OS=Escherichia coli (strain K12) OX=83333 GN=ycbB PE=1 SV=2	YCBB_ECOLI	Probable L,D-transpeptidase YcbB (EC 2.-.-.-)	ycbB	NA	FUNCTION: Responsible, at least in part, for generating a meso-diaminopimelyl-3-a meso-diaminopimelyl-3 cross-link. {ECO:0000269|PubMed:18456808}.	carboxypeptidase activity [GO:0004180]; cysteine-type carboxypeptidase activity [GO:0016807]; glycosyltransferase activity [GO:0016757]; peptidoglycan L,D-transpeptidase activity [GO:0071972]	integral component of membrane [GO:0016021]	cellular response to cell envelope stress [GO:0036460]; cellular response to DNA damage stimulus [GO:0006974]; cell wall organization [GO:0071555]; peptidoglycan biosynthetic process [GO:0009252]; peptidoglycan-protein cross-linking [GO:0018104]; regulation of cell shape [GO:0008360]; response to antibiotic [GO:0046677]	8905232; 9278503; 16738553; 1989883; 18456808	TRUE	FALSE	FALSE
P0AG44	32	40	27	29	19	19	-0.533544598	-2.565540383	-1.115837886	-0.189029324	-0.975341245	-0.459738137	33	22.33333333	-0.541369569	-2.433486852	0.014954179	0.085411366	50S ribosomal protein L17 OS=Escherichia coli (strain K12) OX=83333 GN=rplQ PE=1 SV=1	RL17_ECOLI	50S ribosomal protein L17 (Large ribosomal subunit protein bL17)	rplQ	NA	FUNCTION: Requires L15 for assembly into the 50S subunit. {ECO:0000269|PubMed:3298242}.	structural constituent of ribosome [GO:0003735]	cytosol [GO:0005829]; cytosolic large ribosomal subunit [GO:0022625]; large ribosomal subunit [GO:0015934]	ribosomal large subunit assembly [GO:0000027]; translation [GO:0006412]	6379605; 2989779; 9278503; 16738553; 3298242; 2665813; 9298644; 10094780; 24524803; 12809609; 16272117; 25310980; 24844575; 27906160; 27906161; 27934701; 28077875	TRUE	FALSE	FALSE
P0AEM6	8	17	16	5	8	8	-0.901115982	-1.689772183	-1.587029097	-0.636488301	-0.939717335	-0.89184915	13.66666667	7	-0.822684929	-2.412121655	0.015859989	0.089176042	RNA polymerase sigma factor FliA OS=Escherichia coli (strain K12) OX=83333 GN=fliA PE=1 SV=1	FLIA_ECOLI	RNA polymerase sigma factor FliA (RNA polymerase sigma factor for flagellar operon) (Sigma F) (Sigma-27) (Sigma-28)	fliA	flaD rpoF	FUNCTION: Sigma factors are initiation factors that promote the attachment of RNA polymerase to specific initiation sites and are then released. This sigma factor controls the expression of flagella-related genes. {ECO:0000255|HAMAP-Rule:MF_00962, ECO:0000269|PubMed:2644646, ECO:0000269|PubMed:3536871, ECO:0000269|PubMed:7590326, ECO:0000269|PubMed:8866483}.	DNA binding [GO:0003677]; DNA-directed 5'-3' RNA polymerase activity [GO:0003899]; sigma factor activity [GO:0016987]	cytosol [GO:0005829]	regulation of transcription, DNA-templated [GO:0006355]; transcription initiation from bacterial-type RNA polymerase promoter [GO:0001123]	7590326; 8550423; 9097040; 9278503; 16738553; 3536871; 2644646; 8866483; 16397770; 19400790	TRUE	FALSE	FALSE
P0A9D4	5	2	5	2	0	1	-1.184665443	-1.383162657	-1.609948285	-1.0515258	-1.524679836	-1.559273811	4	1	-1.378493149	-2.41204032	0.015863527	0.089176042	Serine acetyltransferase OS=Escherichia coli (strain K12) OX=83333 GN=cysE PE=1 SV=1	CYSE_ECOLI	Serine acetyltransferase (SAT) (EC 2.3.1.30)	cysE	NA	NA	serine O-acetyltransferase activity [GO:0009001]	cysteine synthase complex [GO:0009333]; cytosol [GO:0005829]	cysteine biosynthetic process from serine [GO:0006535]; response to X-ray [GO:0010165]	3309158; 2108679; 8041620; 9278503; 16738553; 2125278; 9298644; 10617639	TRUE	FALSE	FALSE
P12758	13	17	17	8	8	10	-1.178991599	-1.689772183	-1.298324411	-0.688955721	-0.939717335	-0.684804693	15.66666667	8.666666667	-0.77115925	-2.405869489	0.016134027	0.090128015	Uridine phosphorylase OS=Escherichia coli (strain K12) OX=83333 GN=udp PE=1 SV=3	UDP_ECOLI	Uridine phosphorylase (UPase) (UrdPase) (EC 2.4.2.3)	udp	NA	FUNCTION: Catalyzes the reversible phosphorylytic cleavage of uridine and deoxyuridine to uracil and ribose- or deoxyribose-1-phosphate. The produced molecules are then utilized as carbon and energy sources or in the rescue of pyrimidine bases for nucleotide synthesis.	ATP binding [GO:0005524]; identical protein binding [GO:0042802]; potassium ion binding [GO:0030955]; uridine phosphorylase activity [GO:0004850]	cytosol [GO:0005829]; protein-containing complex [GO:0032991]	cellular response to DNA damage stimulus [GO:0006974]; nucleotide catabolic process [GO:0009166]; UMP salvage [GO:0044206]; uridine catabolic process [GO:0006218]	2674901; 1379743; 9278503; 16738553; 8506346; 8899705; 9661793; 7796917; 12499542	TRUE	FALSE	FALSE
Q46845	8	10	14	2	5	9	-1.958262142	-1.205431765	-0.997398652	-1.636488301	-0.814186453	-0.559273811	10.66666667	5.333333333	-1.003316188	-2.402407909	0.016287535	0.09070121	Disulfide-bond oxidoreductase YghU OS=Escherichia coli (strain K12) OX=83333 GN=yghU PE=1 SV=2	YGHU_ECOLI	Disulfide-bond oxidoreductase YghU (EC 1.8.4.-) (GSH-dependent disulfide-bond oxidoreductase YghU) (GST N2-2) (Organic hydroperoxidase) (EC 1.11.1.-)	yghU	NA	FUNCTION: Exhibits a robust glutathione (GSH)-dependent disulfide-bond reductase activity toward the model substrate, 2-hydroxyethyl disulfide; the actual physiological substrates are not known. Also displays a modest GSH-dependent peroxidase activity toward several organic hydroperoxides, such as cumene hydroperoxide and linoleic acid 13(S)-hydroperoxide, but does not reduce H(2)O(2) or tert-but…	disulfide oxidoreductase activity [GO:0015036]; peroxidase activity [GO:0004601]	NA	glutathione metabolic process [GO:0006749]	9278503; 16738553; 21222452	TRUE	FALSE	FALSE
P0ACE0	3	1	2	0	0	0	-1.765467409	-0.978033336	-1.40090035	-2.0515258	-0.939717335	-1.559273811	2	0	-1.516838982	-2.392771088	0.01672167	0.092481796	Hydrogenase-2 large chain OS=Escherichia coli (strain K12) OX=83333 GN=hybC PE=1 SV=2	MBHM_ECOLI	Hydrogenase-2 large chain (HYD2) (EC 1.12.99.6) (Membrane-bound hydrogenase 2 large subunit) (NiFe hydrogenase)	hybC	NA	FUNCTION: This is one of three E.coli hydrogenases synthesized in response to different physiological conditions. HYD2 is involved in hydrogen uptake.	ferredoxin hydrogenase activity [GO:0008901]; hydrogenase (acceptor) activity [GO:0033748]; nickel cation binding [GO:0016151]	extrinsic component of periplasmic side of plasma membrane [GO:0031236]	NA	8021226; 9278503; 16738553; 9738917	TRUE	FALSE	FALSE
P77213	1	2	3	0	0	0	-1.019269318	-1.383162657	-1.715763712	-1.0515258	-1.524679836	-1.97431131	2	0	-1.516838982	-2.377641389	0.017423762	0.09583069	Putative glutamate--cysteine ligase 2 OS=Escherichia coli (strain K12) OX=83333 GN=ybdK PE=1 SV=1	GCS2_ECOLI	Putative glutamate--cysteine ligase 2 (EC 6.3.2.2) (Gamma-glutamylcysteine synthetase 2) (GCS 2) (Gamma-GCS 2)	ybdK	NA	FUNCTION: ATP-dependent carboxylate-amine ligase which exhibits weak glutamate--cysteine ligase activity. However, because of the low catalytic rate, the question remains whether L-cysteine is the actual biological substrate. {ECO:0000255|HAMAP-Rule:MF_01609, ECO:0000269|PubMed:15211520}.	ATP binding [GO:0005524]; glutamate-cysteine ligase activity [GO:0004357]; ligase activity, forming carbon-nitrogen bonds [GO:0016879]	NA	cellular modified amino acid biosynthetic process [GO:0042398]	8905232; 9278503; 16738553; 15211520	TRUE	FALSE	FALSE
P05459	21	23	22	15	13	13	-1.11510309	-1.534319617	-1.465806832	-0.510957419	-0.717324914	-0.690518344	22	13.66666667	-0.639600226	-2.375928882	0.017504836	0.095980364	Erythronate-4-phosphate dehydrogenase OS=Escherichia coli (strain K12) OX=83333 GN=pdxB PE=2 SV=2	PDXB_ECOLI	Erythronate-4-phosphate dehydrogenase (EC 1.1.1.290)	pdxB	NA	FUNCTION: Catalyzes the oxidation of erythronate-4-phosphate to 3-hydroxy-2-oxo-4-phosphonooxybutanoate. {ECO:0000255|HAMAP-Rule:MF_01825}.	4-phosphoerythronate dehydrogenase activity [GO:0033711]; NAD binding [GO:0051287]; protein dimerization activity [GO:0046983]	cytosol [GO:0005829]	'de novo' pyridoxal 5'-phosphate biosynthetic process [GO:0036001]; pyridoxine biosynthetic process [GO:0008615]	2681152; 9205837; 9278503; 16738553; 2991861; 3029016; 8595869; 9696782; 11844765	TRUE	FALSE	FALSE
P0AFK0	25	45	39	21	23	31	-0.719637562	-2.487078998	-0.877563732	-0.2925339	-0.878316791	-0.296239405	36.33333333	25	-0.489030032	-2.358060326	0.018370707	0.099779731	Metalloprotease PmbA OS=Escherichia coli (strain K12) OX=83333 GN=pmbA PE=1 SV=1	PMBA_ECOLI	Metalloprotease PmbA (EC 3.4.-.-) (Protein TldE)	pmbA	tldE	FUNCTION: Metalloprotease involved in CcdA degradation. Suppresses the inhibitory activity of the carbon storage regulator (CsrA). {ECO:0000269|PubMed:12029038}.	metallopeptidase activity [GO:0008237]	cytoplasm [GO:0005737]; cytosol [GO:0005829]	proteolysis [GO:0006508]	2082149; 8604133; 7610040; 9278503; 16738553; 12029038	TRUE	FALSE	FALSE
P0A6W9	15	22	20	16	14	5	0.073456558	-1.200776788	-2.953518817	0.035937041	-0.556388696	-1.781666232	19	11.66666667	-0.767372629	-2.356073522	0.018469262	0.099779731	Glutamate--cysteine ligase OS=Escherichia coli (strain K12) OX=83333 GN=gshA PE=1 SV=1	GSH1_ECOLI	Glutamate--cysteine ligase (EC 6.3.2.2) (Gamma-ECS) (GCS) (Gamma-glutamylcysteine synthetase)	gshA	gsh-I	NA	ATP binding [GO:0005524]; glutamate-cysteine ligase activity [GO:0004357]; metal ion binding [GO:0046872]	cytosol [GO:0005829]	cellular response to arsenic-containing substance [GO:0071243]; cellular response to mercury ion [GO:0071288]; glutathione biosynthetic process [GO:0006750]; hyperosmotic response [GO:0006972]	2872655; 9205837; 9278503; 16738553	TRUE	FALSE	FALSE
P76403	16	17	20	10	10	11	-1.274563677	-1.232356701	-1.564253302	-0.679557023	-0.650210718	-0.781666232	17.66666667	10.33333333	-0.703811324	-2.35049322	0.018748549	0.100632273	tRNA hydroxylation protein P OS=Escherichia coli (strain K12) OX=83333 GN=trhP PE=1 SV=1	TRHP_ECOLI	tRNA hydroxylation protein P (EC 3.4.-.-)	trhP	yegQ	FUNCTION: Involved in prephenate-dependent formation of 5-hydroxyuridine (ho5U) modification at position 34 in tRNAs, the first step in 5-carboxymethoxyuridine (cmo5U) biosynthesis (PubMed:31253794). Involved differently in ho5U formation in each tRNA; tRNA(Leu3) and tRNA(Pro3) are major targets of TrhP (PubMed:31253794). {ECO:0000269|PubMed:31253794}.	peptidase activity [GO:0008233]	cytosol [GO:0005829]	tRNA modification [GO:0006400]; tRNA wobble uridine modification [GO:0002098]	9097040; 9278503; 16738553; 31253794	TRUE	FALSE	FALSE
P0ACA3	20	26	21	12	14	16	-1.522946479	-1.758023417	-0.76466854	-0.743403505	-0.787714242	-0.346280087	22.33333333	14	-0.625799278	-2.33575044	0.019504252	0.104374105	Stringent starvation protein A OS=Escherichia coli (strain K12) OX=83333 GN=sspA PE=1 SV=2	SSPA_ECOLI	Stringent starvation protein A	sspA	pog ssp	FUNCTION: Forms an equimolar complex with the RNA polymerase holoenzyme (RNAP) but not with the core enzyme. It is synthesized predominantly when cells are exposed to amino acid starvation, at which time it accounts for over 50% of the total protein synthesized. It is involved in the transition from P1 early to P1 late gene expression. Rnk and SspA can functionally replace P.aeruginosa alginate r…	NA	cytosol [GO:0005829]	glutathione metabolic process [GO:0006749]; positive regulation of transcription, DNA-templated [GO:0045893]; response to starvation [GO:0042594]	3029697; 9278503; 16738553; 9298646; 8022275; 9298644	TRUE	FALSE	FALSE
P0ABQ0	10	14	16	9	3	10	-0.312674973	-2.577383032	-1.128723202	-0.189029324	-1.846607931	-0.602342532	13.33333333	7.333333333	-0.879326596	-2.320244411	0.020327659	0.107489285	Coenzyme A biosynthesis bifunctional protein CoaBC OS=Escherichia coli (strain K12) OX=83333 GN=coaBC PE=1 SV=2	COABC_ECOLI	Coenzyme A biosynthesis bifunctional protein CoaBC (DNA/pantothenate metabolism flavoprotein) (Phosphopantothenoylcysteine synthetase/decarboxylase) (PPCS-PPCDC) [Includes: Phosphopantothenoylcysteine decarboxylase (PPC decarboxylase) (PPC-DC) (EC 4.1.1.36) (CoaC); Phosphopantothenate--cysteine ligase (EC 6.3.2.5) (CoaB) (Phosphopantothenoylcysteine synthetase) (PPC synthetase) (PPC-S)]	coaBC	dfp	FUNCTION: Catalyzes two sequential steps in the biosynthesis of coenzyme A. In the first step cysteine is conjugated to 4'-phosphopantothenate to form 4-phosphopantothenoylcysteine (PubMed:11278255, PubMed:12140293, PubMed:14686929). In the second step the latter compound is decarboxylated to form 4'-phosphopantotheine (PubMed:10922366, PubMed:11358972). {ECO:0000269|PubMed:10922366, ECO:0000269|…	FMN binding [GO:0010181]; identical protein binding [GO:0042802]; metal ion binding [GO:0046872]; phosphopantothenate--cysteine ligase activity [GO:0004632]; phosphopantothenoylcysteine decarboxylase activity [GO:0004633]	cytosol [GO:0005829]; phosphopantothenoylcysteine decarboxylase complex [GO:0071513]	coenzyme A biosynthetic process [GO:0015937]; pantothenate catabolic process [GO:0015941]	7686882; 9278503; 16738553; 10922366; 6139280; 11278255; 11358972; 12140293; 14686929; 15530362	TRUE	FALSE	FALSE
P00961	69	109	96	60	76	83	-1.01072729	-2.128703693	-0.846486322	-0.25007148	-0.454290508	-0.181906729	91.33333333	73	-0.295422906	-2.301270429	0.02137635	0.112037223	Glycine--tRNA ligase beta subunit OS=Escherichia coli (strain K12) OX=83333 GN=glyS PE=1 SV=4	SYGB_ECOLI	Glycine--tRNA ligase beta subunit (EC 6.1.1.14) (Glycyl-tRNA synthetase beta subunit) (GlyRS)	glyS	glyS(B)	NA	arginine-tRNA ligase activity [GO:0004814]; ATP binding [GO:0005524]; glycine-tRNA ligase activity [GO:0004820]	cytosol [GO:0005829]	arginyl-tRNA aminoacylation [GO:0006420]; glycyl-tRNA aminoacylation [GO:0006426]	6309809; 8041620; 9278503; 16738553; 6290471; 9298646; 9298644	TRUE	FALSE	FALSE
P76145	1	1	4	0	0	0	-1.019269318	-0.978033336	-1.981214291	-1.0515258	-0.939717335	-2.296239405	2	0	-1.429160847	-2.296997829	0.021618894	0.112976153	Trans-aconitate 2-methyltransferase OS=Escherichia coli (strain K12) OX=83333 GN=tam PE=1 SV=3	TAM_ECOLI	Trans-aconitate 2-methyltransferase (EC 2.1.1.144)	tam	yneD	FUNCTION: Catalyzes the S-adenosylmethionine monomethyl esterification of trans-aconitate at high affinity and of cis-aconitate, isocitrate, and citrate at lower velocities and affinities.	trans-aconitate 2-methyltransferase activity [GO:0030798]	cytosol [GO:0005829]	methylation [GO:0032259]	9278503; 16738553; 10224113	TRUE	FALSE	FALSE
P29745	10	10	22	6	8	8	-1.076684824	-0.377304647	-2.50502741	-0.703602497	-0.229223953	-1.327948264	14	7.333333333	-0.753591571	-2.285739462	0.022269505	0.115697546	Peptidase T OS=Escherichia coli (strain K12) OX=83333 GN=pepT PE=1 SV=2	PEPT_ECOLI	Peptidase T (EC 3.4.11.4) (Aminotripeptidase) (Tripeptidase) (Tripeptide aminopeptidase)	pepT	NA	FUNCTION: Cleaves the N-terminal amino acid of tripeptides. {ECO:0000250}.	metallopeptidase activity [GO:0008237]; tripeptide aminopeptidase activity [GO:0045148]; zinc ion binding [GO:0008270]	cytosol [GO:0005829]	peptide catabolic process [GO:0043171]; peptide metabolic process [GO:0006518]	8905232; 9278503; 16738553; 1939142; 8244951; 16021622	TRUE	FALSE	FALSE
P35340	42	42	51	34	31	34	-1.085088157	-1.098738821	-1.758177613	-0.348507538	-0.36598209	-0.545468011	45	33	-0.41998588	-2.275917412	0.022850953	0.118030141	Alkyl hydroperoxide reductase subunit F OS=Escherichia coli (strain K12) OX=83333 GN=ahpF PE=1 SV=2	AHPF_ECOLI	Alkyl hydroperoxide reductase subunit F (EC 1.8.1.-) (Alkyl hydroperoxide reductase F52A protein)	ahpF	NA	FUNCTION: Serves to protect the cell against DNA damage by alkyl hydroperoxides. It can use either NADH or NADPH as electron donor for direct reduction of redox dyes or of alkyl hydroperoxides when combined with the AhpC protein.	alkyl hydroperoxide reductase activity [GO:0008785]; FAD binding [GO:0071949]; NAD binding [GO:0051287]	alkyl hydroperoxide reductase complex [GO:0009321]; cytosol [GO:0005829]	response to reactive oxygen species [GO:0000302]	8905232; 9278503; 16738553; 1592833; 18723842	TRUE	FALSE	FALSE
P39396	11	1	0	1	0	0	-2.953769267	-0.978033336	0	-2.636488301	-0.939717335	0	4	0.333333333	-1.192068545	-2.270027291	0.023205927	0.119517232	Pyruvate/proton symporter BtsT OS=Escherichia coli (strain K12) OX=83333 GN=btsT PE=1 SV=2	BTST_ECOLI	Pyruvate/proton symporter BtsT (Brenztraubensaure transporter) (Pyruvate/H(+) symporter)	btsT	yjiY	FUNCTION: Transports pyruvate with a high affinity and specificity. The process is driven by the proton motive force (PubMed:29061664). Under nutrient limiting conditions, mediates the uptake of pyruvate, thus enabling it to be used as a carbon source for the growth and survival (PubMed:29061664). Part of a nutrient-sensing regulatory network composed of the two-component regulatory systems BtsS/…	pyruvate secondary active transmembrane transporter activity [GO:0005477]; symporter activity [GO:0015293]	integral component of plasma membrane [GO:0005887]; plasma membrane [GO:0005886]	cellular response to DNA damage stimulus [GO:0006974]; cellular response to nutrient levels [GO:0031669]; cellular response to starvation [GO:0009267]; plasma membrane pyruvate transport [GO:0006849]	7610040; 9278503; 16738553; 15919996; 19429622; 22685278; 24659770; 29061664	TRUE	FALSE	FALSE
P0ADK8	3	4	2	0	2	0	-1.765467409	-0.762309311	-1.40090035	-2.0515258	-0.67668293	-1.559273811	3	0.666666667	-1.429160847	-2.268222764	0.023315633	0.119736189	Uncharacterized protein YibL OS=Escherichia coli (strain K12) OX=83333 GN=yibL PE=1 SV=1	YIBL_ECOLI	Uncharacterized protein YibL	yibL	NA	NA	NA	cytosol [GO:0005829]	NA	1964486; 8407843; 8041620; 9278503; 16738553; 8300537; 16980477	TRUE	FALSE	FALSE
P0AC38	12	17	17	13	10	4	0.104689328	-1.232356701	-2.794140367	0.055389404	-0.650210718	-1.822308216	15.33333333	9	-0.805709844	-2.264256754	0.023558328	0.120634885	Aspartate ammonia-lyase OS=Escherichia coli (strain K12) OX=83333 GN=aspA PE=1 SV=1	ASPA_ECOLI	Aspartate ammonia-lyase (Aspartase) (EC 4.3.1.1)	aspA	NA	NA	aspartate ammonia-lyase activity [GO:0008797]	cytosol [GO:0005829]; membrane [GO:0016020]	aspartate metabolic process [GO:0006531]; tricarboxylic acid cycle [GO:0006099]	2987841; 3541901; 7610040; 9278503; 16738553; 8119980; 9230046; 9230045	TRUE	FALSE	FALSE
P45523	7	3	11	1	8	0	-2.175862893	1.581821734	-3.285716123	-2.0515258	1.230207666	-3.559273811	7	3	-1.460197315	-2.239978912	0.025092292	0.126312046	FKBP-type peptidyl-prolyl cis-trans isomerase FkpA OS=Escherichia coli (strain K12) OX=83333 GN=fkpA PE=1 SV=1	FKBA_ECOLI	FKBP-type peptidyl-prolyl cis-trans isomerase FkpA (PPIase) (EC 5.2.1.8) (Rotamase)	fkpA	yzzS	FUNCTION: PPIases accelerate the folding of proteins. It catalyzes the cis-trans isomerization of proline imidic peptide bonds in oligopeptides.	peptidyl-prolyl cis-trans isomerase activity [GO:0003755]	outer membrane-bounded periplasmic space [GO:0030288]	protein refolding [GO:0042026]	7540828; 9278503; 16738553; 9298646; 8878048	TRUE	FALSE	FALSE
P31057	16	17	20	10	10	12	-1.274563677	-1.232356701	-1.361113158	-0.679557023	-0.650210718	-0.666189014	17.66666667	10.66666667	-0.665318919	-2.233210204	0.025535086	0.128178938	3-methyl-2-oxobutanoate hydroxymethyltransferase OS=Escherichia coli (strain K12) OX=83333 GN=panB PE=1 SV=1	PANB_ECOLI	3-methyl-2-oxobutanoate hydroxymethyltransferase (EC 2.1.2.11) (Ketopantoate hydroxymethyltransferase) (KPHMT)	panB	NA	FUNCTION: Catalyzes the reversible reaction in which hydroxymethyl group from 5,10-methylenetetrahydrofolate is transferred onto alpha-ketoisovalerate to form ketopantoate. {ECO:0000269|PubMed:776976}.	3-methyl-2-oxobutanoate hydroxymethyltransferase activity [GO:0003864]; identical protein binding [GO:0042802]; magnesium ion binding [GO:0000287]	cytoplasm [GO:0005737]; cytosol [GO:0005829]; membrane [GO:0016020]	pantothenate biosynthetic process [GO:0015940]	8096212; 8202364; 9278503; 16738553; 9298646; 776976; 6463; 12906829	TRUE	FALSE	FALSE
P0A9G6	70	103	82	83	74	49	0.816685792	-1.888184077	-2.778714057	0.191044503	-0.411338363	-0.705494551	85	68.66666667	-0.308596137	-2.222921132	0.026221119	0.130312982	Isocitrate lyase OS=Escherichia coli (strain K12) OX=83333 GN=aceA PE=1 SV=1	ACEA_ECOLI	Isocitrate lyase (ICL) (EC 4.1.3.1) (Isocitrase) (Isocitratase)	aceA	icl	FUNCTION: Involved in the metabolic adaptation in response to environmental changes. Catalyzes the reversible formation of succinate and glyoxylate from isocitrate, a key step of the glyoxylate cycle, which operates as an anaplerotic route for replenishing the tricarboxylic acid cycle during growth on fatty acid substrates. {ECO:0000269|PubMed:15748982, ECO:0000269|PubMed:3281659, ECO:0000269|Pub…	cation binding [GO:0043169]; isocitrate lyase activity [GO:0004451]; metal ion binding [GO:0046872]	cytosol [GO:0005829]	glyoxylate cycle [GO:0006097]; tricarboxylic acid cycle [GO:0006099]	3050899; 3060852; 3290857; 3049537; 8265357; 9278503; 16738553; 2836370; 3281659; 3276689; 3291954; 7826335; 15748982; 11526312	TRUE	FALSE	FALSE
P37647	4	8	4	3	3	0	-0.428537272	-1.434387597	-1.981214291	-0.373453895	-1.109642337	-2.296239405	5.333333333	2	-1.259778546	-2.219414779	0.026458519	0.13096967	2-dehydro-3-deoxygluconokinase OS=Escherichia coli (strain K12) OX=83333 GN=kdgK PE=1 SV=1	KDGK_ECOLI	2-dehydro-3-deoxygluconokinase (EC 2.7.1.45) (2-keto-3-deoxygluconokinase) (3-deoxy-2-oxo-D-gluconate kinase) (KDG kinase)	kdgK	yhjI	FUNCTION: Catalyzes the phosphorylation of 2-keto-3-deoxygluconate (KDG) to produce 2-keto-3-deoxy-6-phosphogluconate (KDPG). {ECO:0000269|PubMed:4944816}.	2-dehydro-3-deoxygluconokinase activity [GO:0008673]; ATP binding [GO:0005524]	cytosol [GO:0005829]	cellular response to DNA damage stimulus [GO:0006974]; D-galacturonate catabolic process [GO:0019698]; D-glucuronate catabolic process [GO:0042840]	8041620; 9278503; 16738553; 4944816	TRUE	FALSE	FALSE
P37685	4	6	5	0	1	5	-2.038609935	-1.831625764	0.029980947	-2.373453895	-1.747072257	0.02568869	5	2	-1.364945821	-2.217172115	0.026611332	0.131361203	Aldehyde dehydrogenase B OS=Escherichia coli (strain K12) OX=83333 GN=aldB PE=1 SV=2	ALDB_ECOLI	Aldehyde dehydrogenase B (EC 1.2.1.4) (Acetaldehyde dehydrogenase)	aldB	yiaX	FUNCTION: Catalyzes the NADP(+)-dependent oxidation of diverse aldehydes to their corresponding carboxylic acids, with a preference for acetaldehyde and chloroacetaldehyde (PubMed:15659684). May play a role in detoxifying aldehydes present during stationary phase (Probable). Cannot use NAD(+) instead of NADP(+) as the electron acceptor. To a lesser extent is also able to oxidize propionaldehyde (…	aldehyde dehydrogenase (NAD+) activity [GO:0004029]; aldehyde dehydrogenase (NADP+) activity [GO:0033721]; oxidoreductase activity [GO:0016491]	NA	cellular response to DNA damage stimulus [GO:0006974]; response to ethanol [GO:0045471]	7768815; 8041620; 9278503; 16738553; 15659684	TRUE	FALSE	FALSE
P0AD61	72	71	80	54	64	59	-1.820657575	-0.344887389	-1.671977647	-0.459990646	-0.087274524	-0.407270717	74.33333333	59	-0.318178629	-2.215594713	0.026719271	0.131529672	Pyruvate kinase I OS=Escherichia coli (strain K12) OX=83333 GN=pykF PE=1 SV=1	KPYK1_ECOLI	Pyruvate kinase I (EC 2.7.1.40) (PK-1)	pykF	NA	FUNCTION: Catalyzes the formation of pyruvate in the last step of glycolysis, it is irreversible under physiological conditions. The reaction is critical for the control of metabolic flux in the second part of glycolysis. {ECO:0000305|PubMed:8591049}.	ATP binding [GO:0005524]; identical protein binding [GO:0042802]; kinase activity [GO:0016301]; magnesium ion binding [GO:0000287]; potassium ion binding [GO:0030955]; pyruvate kinase activity [GO:0004743]	cytoplasm [GO:0005737]; cytosol [GO:0005829]; membrane [GO:0016020]; pyruvate kinase complex [GO:1902912]	glycolytic process [GO:0006096]; response to heat [GO:0009408]	2674937; 9023191; 9097039; 9278503; 16738553; 1859631; 9298646; 2653362; 7011316; 9298644; 18723842; 8591049; 10751408; 27050130	TRUE	FALSE	FALSE
P0AA41	2	2	1	0	0	0	-1.441481298	-1.383162657	-0.990575633	-1.636488301	-1.524679836	-0.97431131	1.666666667	0	-1.378493149	-2.202718056	0.027614627	0.134451544	tRNA pseudouridine synthase C OS=Escherichia coli (strain K12) OX=83333 GN=truC PE=1 SV=1	TRUC_ECOLI	tRNA pseudouridine synthase C (EC 5.4.99.26) (tRNA pseudouridine(65) synthase) (tRNA pseudouridylate synthase C) (tRNA-uridine isomerase C)	truC	yqcB	FUNCTION: Responsible for synthesis of pseudouridine from uracil-65 in transfer RNAs. {ECO:0000269|PubMed:11720289}.	pseudouridine synthase activity [GO:0009982]; RNA binding [GO:0003723]; tRNA pseudouridine synthase activity [GO:0106029]	cytosol [GO:0005829]	enzyme-directed rRNA pseudouridine synthesis [GO:0000455]; RNA modification [GO:0009451]; tRNA metabolic process [GO:0006399]; tRNA processing [GO:0008033]; tRNA pseudouridine synthesis [GO:0031119]	9278503; 16738553; 11720289	TRUE	FALSE	FALSE
Q47679	1	2	2	0	0	0	-1.019269318	-1.383162657	-1.40090035	-1.0515258	-1.524679836	-1.559273811	1.666666667	0	-1.378493149	-2.195854941	0.028102328	0.136082467	Omega-amidase YafV OS=Escherichia coli (strain K12) OX=83333 GN=yafV PE=3 SV=1	YAFV_ECOLI	Omega-amidase YafV (EC 3.5.1.3)	yafV	NA	FUNCTION: Hydrolyzes alpha-ketoglutaramate (a-KGM) to alpha-ketoglutarate (alpha-KG) and ammonia, has weak activity on L-glutamine, almost no activity on deaminated glutathione (dGSH) and none on glutathione (By similarity). May function as a metabolite repair enzyme (By similarity). {ECO:0000250|UniProtKB:A0A140NDS5}.	2-oxoglutaramate amidase activity [GO:0106008]; omega-amidase activity [GO:0050152]	NA	nitrogen compound metabolic process [GO:0006807]	9278503; 16738553	TRUE	FALSE	FALSE
P0AEZ9	12	16	13	8	7	8	-0.980126748	-1.770942233	-1.047929932	-0.582040517	-1.027180177	-0.61174123	13.66666667	7.666666667	-0.740320641	-2.193353045	0.028281953	0.136259727	Molybdenum cofactor biosynthesis protein B OS=Escherichia coli (strain K12) OX=83333 GN=moaB PE=1 SV=2	MOAB_ECOLI	Molybdenum cofactor biosynthesis protein B	moaB	chlA2	FUNCTION: May be involved in the biosynthesis of molybdopterin. Can bind GTP and has low GTPase activity. Can bind MPT, but has no MPT adenylyl transferase activity.	GTP binding [GO:0005525]; identical protein binding [GO:0042802]	cytosol [GO:0005829]	Mo-molybdopterin cofactor biosynthetic process [GO:0006777]; protein hexamerization [GO:0034214]	8361352; 8905232; 9278503; 16738553; 18154309; 15159566; 15269205	TRUE	FALSE	FALSE
P0ADR8	26	28	28	15	18	23	-1.841247059	-1.324699002	-0.63281447	-0.806413303	-0.549770817	-0.247329804	27.33333333	18.66666667	-0.534504641	-2.193215415	0.028291862	0.136259727	Pyrimidine/purine nucleotide 5'-monophosphate nucleosidase OS=Escherichia coli (strain K12) OX=83333 GN=ppnN PE=1 SV=1	PPNN_ECOLI	Pyrimidine/purine nucleotide 5'-monophosphate nucleosidase (EC 3.2.2.-) (EC 3.2.2.10) (AMP nucleosidase) (EC 3.2.2.4) (CMP nucleosidase) (GMP nucleosidase) (IMP nucleosidase) (UMP nucleosidase) (dTMP nucleosidase)	ppnN	ygdH	FUNCTION: Catalyzes the hydrolysis of the N-glycosidic bond of diverse pyrimidine and purine nucleotide 5'-monophosphates, to form ribose 5-phosphate and the corresponding free base. Can use AMP, GMP, IMP, CMP, dTMP and UMP as substrates. Cannot catalyze the reverse reactions. Is required for optimal growth in glucose minimal medium, possibly because it contributes to nucleoside pool homeostasis …	AMP nucleosidase activity [GO:0008714]; guanosine tetraphosphate binding [GO:0097216]; identical protein binding [GO:0042802]; inosinate nucleosidase activity [GO:0047723]; pyrimidine-5'-nucleotide nucleosidase activity [GO:0047405]	cytosol [GO:0005829]	protein homotetramerization [GO:0051289]	9278503; 16738553; 27941785	FALSE	FALSE	FALSE
P0A9F1	3	4	4	1	0	2	-1.038381372	-1.956128822	-0.793363064	-1.0515258	-2.26164543	-0.711276904	3.666666667	1	-1.341482712	-2.186929645	0.02874766	0.137341369	Transcriptional regulator MntR OS=Escherichia coli (strain K12) OX=83333 GN=mntR PE=1 SV=1	MNTR_ECOLI	Transcriptional regulator MntR (Manganese transport regulator)	mntR	ybiQ	FUNCTION: In the presence of manganese, represses expression of mntH and mntS. Up-regulates expression of mntP. {ECO:0000269|PubMed:11466284, ECO:0000269|PubMed:21908668}.	DNA binding [GO:0003677]; DNA-binding transcription factor activity [GO:0003700]; protein dimerization activity [GO:0046983]; transition metal ion binding [GO:0046914]	cytoplasm [GO:0005737]	negative regulation of transcription, DNA-templated [GO:0045892]; positive regulation of DNA-templated transcription, initiation [GO:2000144]	8905232; 9278503; 16738553; 11466284; 21908668; 19701940	FALSE	FALSE	FALSE
P09373	95	115	114	80	92	96	-1.389282209	-1.282072016	-1.10726673	-0.296638298	-0.258539519	-0.219888519	108	89.33333333	-0.258355445	-2.181587826	0.029139966	0.137816577	Formate acetyltransferase 1 OS=Escherichia coli (strain K12) OX=83333 GN=pflB PE=1 SV=2	PFLB_ECOLI	Formate acetyltransferase 1 (EC 2.3.1.54) (Pyruvate formate-lyase 1)	pflB	pfl	NA	formate C-acetyltransferase activity [GO:0008861]	cytosol [GO:0005829]; membrane [GO:0016020]	glucose metabolic process [GO:0006006]; threonine catabolic process [GO:0006567]	3053170; 8905232; 9278503; 16738553; 2651404; 1310545; 9629924; 9298644; 18723842; 21151122; 10504733	FALSE	FALSE	FALSE
P12281	11	10	13	10	10	0	-0.305747437	0.099409552	-3.572025781	-0.177056682	0.060282665	-3.781666232	11.33333333	6.666666667	-1.299480083	-2.18143928	0.029150941	0.137816577	Molybdopterin molybdenumtransferase OS=Escherichia coli (strain K12) OX=83333 GN=moeA PE=1 SV=1	MOEA_ECOLI	Molybdopterin molybdenumtransferase (MPT Mo-transferase) (EC 2.10.1.1)	moeA	bisB chlE narE	FUNCTION: Catalyzes the insertion of molybdate into adenylated molybdopterin with the concomitant release of AMP. {ECO:0000269|PubMed:15632135}.	identical protein binding [GO:0042802]; metal ion binding [GO:0046872]; molybdopterin adenylyltransferase activity [GO:0061598]; molybdopterin molybdotransferase activity [GO:0061599]	cytoplasm [GO:0005737]; cytosol [GO:0005829]	molybdenum incorporation into molybdenum-molybdopterin complex [GO:0018315]; molybdopterin cofactor biosynthetic process [GO:0032324]; Mo-molybdopterin cofactor biosynthetic process [GO:0006777]	3045084; 8905232; 9278503; 16738553; 9515915; 12372836; 15632135; 11428898; 11525167	FALSE	FALSE	FALSE
P0A7I4	20	30	24	14	15	20	-1.140859397	-2.088532925	-0.540420079	-0.536952628	-0.893913646	-0.225850077	24.66666667	16.33333333	-0.552238783	-2.176502204	0.029517729	0.138787845	Peptide chain release factor RF3 OS=Escherichia coli (strain K12) OX=83333 GN=prfC PE=1 SV=2	RF3_ECOLI	Peptide chain release factor RF3 (RF-3)	prfC	miaD tos	FUNCTION: Increases the formation of ribosomal termination complexes and stimulates activities of RF-1 and RF-2. It binds guanine nucleotides and has strong preference for UGA stop codons. It may interact directly with the ribosome. The stimulation of RF-1 and RF-2 is significantly reduced by GTP and GDP, but not by GMP.	GDP binding [GO:0019003]; GTPase activity [GO:0003924]; GTP binding [GO:0005525]; translation release factor activity, codon nonspecific [GO:0016150]; translation release factor activity, codon specific [GO:0016149]	cytosol [GO:0005829]	regulation of translational termination [GO:0006449]; translational termination [GO:0006415]	8016068; 8016077; 7610040; 9278503; 16738553; 8575429; 7737996	FALSE	FALSE	FALSE
P0ABA6	18	14	27	18	10	9	-0.11450115	-0.708003525	-2.944380125	-0.0515258	-0.387176312	-1.459738137	19.66666667	12.33333333	-0.632813417	-2.174811953	0.029644211	0.139015747	ATP synthase gamma chain OS=Escherichia coli (strain K12) OX=83333 GN=atpG PE=1 SV=1	ATPG_ECOLI	ATP synthase gamma chain (ATP synthase F1 sector gamma subunit) (F-ATPase gamma subunit)	atpG	papC uncG	FUNCTION: Produces ATP from ADP in the presence of a proton gradient across the membrane. The gamma chain is believed to be important in regulating ATPase activity and the flow of protons through the CF(0) complex.	ATP binding [GO:0005524]; proton-transporting ATPase activity, rotational mechanism [GO:0046961]; proton-transporting ATP synthase activity, rotational mechanism [GO:0046933]	membrane [GO:0016020]; plasma membrane [GO:0005886]; proton-transporting ATP synthase complex, catalytic core F(1) [GO:0045261]	ATP synthesis coupled proton transport [GO:0015986]; plasma membrane ATP synthesis coupled proton transport [GO:0042777]	6395859; 6272217; 6277310; 6301339; 7686882; 9278503; 16738553; 7508444; 2138624; 16079137; 10570135	FALSE	FALSE	FALSE
P76273	3	1	3	0	0	1	-1.765467409	-0.978033336	-0.981126941	-2.0515258	-0.939717335	-0.97431131	2.333333333	0.333333333	-1.321851482	-2.150414797	0.031522419	0.146283725	Ribosomal RNA small subunit methyltransferase F OS=Escherichia coli (strain K12) OX=83333 GN=rsmF PE=1 SV=2	RSMF_ECOLI	Ribosomal RNA small subunit methyltransferase F (EC 2.1.1.178) (16S rRNA m5C1407 methyltransferase) (rRNA (cytosine-C(5)-)-methyltransferase RsmF)	rsmF	yebU	FUNCTION: Specifically methylates the cytosine at position 1407 (m5C1407) of 16S rRNA. {ECO:0000269|PubMed:16678201}.	RNA binding [GO:0003723]; rRNA (cytosine-C5-)-methyltransferase activity [GO:0009383]	cytoplasm [GO:0005737]	RNA methylation [GO:0001510]; rRNA base methylation [GO:0070475]	9097040; 9278503; 16738553; 16678201; 16793063	FALSE	FALSE	FALSE
P0A6F1	48	61	73	41	47	53	-0.92304974	-1.117804502	-1.67765403	-0.273918222	-0.308951145	-0.428877173	60.66666667	47	-0.337248847	-2.146881752	0.031802697	0.147201053	Carbamoyl-phosphate synthase small chain OS=Escherichia coli (strain K12) OX=83333 GN=carA PE=1 SV=1	CARA_ECOLI	Carbamoyl-phosphate synthase small chain (EC 6.3.5.5) (Carbamoyl-phosphate synthetase glutamine chain)	carA	pyrA	NA	ATP binding [GO:0005524]; carbamoyl-phosphate synthase (glutamine-hydrolyzing) activity [GO:0004088]	carbamoyl-phosphate synthase complex [GO:0005951]; cytoplasm [GO:0005737]; cytosol [GO:0005829]	'de novo' pyrimidine nucleobase biosynthetic process [GO:0006207]; 'de novo' UMP biosynthetic process [GO:0044205]; arginine biosynthetic process [GO:0006526]; glutamine metabolic process [GO:0006541]; nitrogen compound metabolic process [GO:0006807]	6330744; 6377309; 1630901; 9278503; 16738553; 6308632; 1334233; 9298646; 9298644; 9174345; 9636022; 10089390; 10029528; 10587438; 10428826	FALSE	FALSE	FALSE
P0AEI1	43	53	46	31	38	38	-1.560666143	-1.362125955	-0.786727991	-0.510957419	-0.409202619	-0.243497943	47.33333333	35.66666667	-0.387885993	-2.141692422	0.032218241	0.148425442	tRNA-2-methylthio-N(6)-dimethylallyladenosine synthase OS=Escherichia coli (strain K12) OX=83333 GN=miaB PE=1 SV=1	MIAB_ECOLI	tRNA-2-methylthio-N(6)-dimethylallyladenosine synthase (EC 2.8.4.3) ((Dimethylallyl)adenosine tRNA methylthiotransferase MiaB) (tRNA-i(6)A37 methylthiotransferase)	miaB	yleA	FUNCTION: Catalyzes the methylthiolation of N6-(dimethylallyl)adenosine (i(6)A), leading to the formation of 2-methylthio-N6-(dimethylallyl)adenosine (ms(2)i(6)A) at position 37 in tRNAs that read codons beginning with uridine. {ECO:0000255|HAMAP-Rule:MF_01864, ECO:0000269|PubMed:10572129}.	4 iron, 4 sulfur cluster binding [GO:0051539]; metal ion binding [GO:0046872]; methylthiotransferase activity [GO:0035596]; N6-isopentenyladenosine methylthiotransferase activity [GO:0035597]	cytosol [GO:0005829]	tRNA methylation [GO:0030488]; tRNA methylthiolation [GO:0035600]	9278503; 16738553; 10572129; 11882645	FALSE	FALSE	FALSE
P76187	3	6	6	2	1	2	-0.489977661	-1.831625764	-1.387581885	-0.4665633	-1.747072257	-1.196703731	5	1.666666667	-1.136779763	-2.141499137	0.032233808	0.148425442	Oxidoreductase YdhF OS=Escherichia coli (strain K12) OX=83333 GN=ydhF PE=1 SV=2	YDHF_ECOLI	Oxidoreductase YdhF (EC 1.-.-.-)	ydhF	NA	FUNCTION: May function as oxidoreductase. {ECO:0000305}.	D-threo-aldose 1-dehydrogenase activity [GO:0047834]	cytosol [GO:0005829]	NA	9278503; 16397293; 16738553; 14649299	FALSE	FALSE	FALSE
P28905	2	3	2	1	0	0	-0.610516414	-1.694039311	-1.40090035	-0.636488301	-1.939717335	-1.559273811	2.333333333	0.333333333	-1.378493149	-2.139346062	0.032407652	0.148841329	DNA polymerase III subunit chi OS=Escherichia coli (strain K12) OX=83333 GN=holC PE=1 SV=1	HOLC_ECOLI	DNA polymerase III subunit chi (EC 2.7.7.7)	holC	NA	FUNCTION: Part of the beta sliding clamp loading complex, which hydrolyzes ATP to load the beta clamp onto primed DNA to form the DNA replication pre-initiation complex (PubMed:2040637). DNA polymerase III is a complex, multichain enzyme responsible for most of the replicative synthesis in bacteria. This DNA polymerase also exhibits 3' to 5' exonuclease activity. {ECO:0000269|PubMed:2040637}.	DNA binding [GO:0003677]; DNA-directed DNA polymerase activity [GO:0003887]	DNA polymerase III, clamp loader chi/psi subcomplex [GO:0043847]	DNA replication [GO:0006260]; positive regulation of DNA-dependent DNA replication initiation [GO:0032298]; response to radiation [GO:0009314]	8389364; 8246893; 7610040; 9278503; 16738553; 2670557; 8505305; 2040637; 20413500; 22157955; 1575709	FALSE	FALSE	FALSE
P76008	2	3	2	0	0	1	-1.441481298	-1.694039311	-0.560974556	-1.636488301	-1.939717335	-0.559273811	2.333333333	0.333333333	-1.378493149	-2.134172479	0.032828665	0.149618108	Murein tetrapeptide carboxypeptidase OS=Escherichia coli (strain K12) OX=83333 GN=ldcA PE=1 SV=1	LDCA_ECOLI	Murein tetrapeptide carboxypeptidase (EC 3.4.17.13) (LD-carboxypeptidase A) (Muramoyltetrapeptide carboxypeptidase)	ldcA	ycgQ	FUNCTION: Releases the terminal D-alanine residue from the cytoplasmic tetrapeptide recycling product L-Ala-gamma-D-Glu-meso-Dap-D-Ala. To a lesser extent, can also cleave D-Ala from murein derivatives containing the tetrapeptide, i.e. MurNAc-tetrapeptide, UDP-MurNAc-tetrapeptide, GlcNAc-MurNAc-tetrapeptide, and GlcNAc-anhMurNAc-tetrapeptide. Does not act on murein sacculi or cross-linked muropep…	carboxypeptidase activity [GO:0004180]; serine-type peptidase activity [GO:0008236]	cytosol [GO:0005829]	cell wall organization [GO:0071555]; glycopeptide catabolic process [GO:0009050]; peptidoglycan biosynthetic process [GO:0009252]; peptidoglycan turnover [GO:0009254]; regulation of cell shape [GO:0008360]	10428950; 8905232; 9278503; 16738553; 18535144	FALSE	FALSE	FALSE
Q57261	8	10	11	3	5	7	-1.571298812	-1.205431765	-0.902804334	-1.221450802	-0.814186453	-0.559273811	9.666666667	5	-0.864970355	-2.124380471	0.033638342	0.152917155	tRNA pseudouridine synthase D OS=Escherichia coli (strain K12) OX=83333 GN=truD PE=1 SV=1	TRUD_ECOLI	tRNA pseudouridine synthase D (EC 5.4.99.27) (tRNA pseudouridine(13) synthase) (tRNA pseudouridylate synthase D) (tRNA-uridine isomerase D)	truD	ygbO	FUNCTION: Responsible for synthesis of pseudouridine from uracil-13 in transfer RNAs. {ECO:0000269|PubMed:12756329}.	pseudouridine synthase activity [GO:0009982]; RNA binding [GO:0003723]; tRNA pseudouridine synthase activity [GO:0106029]	cytosol [GO:0005829]	pseudouridine synthesis [GO:0001522]; tRNA pseudouridine synthesis [GO:0031119]	7928962; 9278503; 16738553; 12756329; 10493123; 15039583; 19664587; 15135053; 14999002; 15208439	FALSE	FALSE	FALSE
P29012	6	5	8	4	3	1	-0.692973452	-0.644477182	-2.305218765	-0.536952628	-0.524679836	-2.144236311	6.333333333	2.666666667	-1.068622925	-2.103096158	0.035457365	0.159301683	Alanine racemase, catabolic OS=Escherichia coli (strain K12) OX=83333 GN=dadX PE=2 SV=2	ALR2_ECOLI	Alanine racemase, catabolic (EC 5.1.1.1)	dadX	alnB dadB	FUNCTION: Isomerizes L-alanine to D-alanine which is then oxidized to pyruvate by DadA. {ECO:0000250}.	alanine racemase activity [GO:0008784]; pyridoxal phosphate binding [GO:0030170]	cytosol [GO:0005829]	D-alanine biosynthetic process [GO:0030632]; L-alanine oxidation to pyruvate via D-alanine [GO:0019480]	7906689; 8905232; 9278503; 16738553	FALSE	FALSE	FALSE
P21499	39	56	38	23	29	49	-2.184151677	-2.72684542	1.268969641	-0.788491395	-0.865716754	0.384142661	44.33333333	33.66666667	-0.423355162	-2.102725532	0.035489769	0.159301683	Ribonuclease R OS=Escherichia coli (strain K12) OX=83333 GN=rnr PE=1 SV=2	RNR_ECOLI	Ribonuclease R (RNase R) (EC 3.1.13.1) (Protein VacB)	rnr	vacB yjeC	FUNCTION: 3'-5' exoribonuclease that releases 5'-nucleoside monophosphates and is involved in maturation of structured RNAs (rRNAs, tRNAs and SsrA/tmRNA). In stationary phase, involved in the post-transcriptional regulation of ompA mRNA stability. Shortens RNA processively to di- and trinucleotides. In vitro, exhibits helicase activity, which is independent of its RNase activity. RNases 2 and R (…	3'-5'-exoribonuclease activity [GO:0000175]; 3'-5' RNA helicase activity [GO:0034458]; exoribonuclease activity, producing 5'-phosphomonoesters [GO:0016896]; exoribonuclease II activity [GO:0008859]; ribonuclease activity [GO:0004540]; ribonuclease R activity [GO:0008997]; RNA binding [GO:0003723]	cytosol [GO:0005829]	mRNA catabolic process [GO:0006402]; ncRNA processing [GO:0034470]; response to cold [GO:0009409]	7610040; 9278503; 16738553; 3058695; 11948193; 1400189; 9603904; 14622421; 14527658; 16556233; 18723842; 20023028; 20688916; 21981926; 21135037; 22124017	FALSE	FALSE	FALSE
P60906	40	51	55	33	41	37	-0.983255463	-0.830474463	-1.787531577	-0.321614964	-0.247839631	-0.533738718	48.66666667	37	-0.367731104	-2.079189298	0.037599955	0.166674427	Histidine--tRNA ligase OS=Escherichia coli (strain K12) OX=83333 GN=hisS PE=1 SV=2	SYH_ECOLI	Histidine--tRNA ligase (EC 6.1.1.21) (Histidyl-tRNA synthetase) (HisRS)	hisS	NA	NA	ATP binding [GO:0005524]; histidine-tRNA ligase activity [GO:0004821]	cytosol [GO:0005829]	histidyl-tRNA aminoacylation [GO:0006427]	2991272; 9205837; 9278503; 16738553; 6290315; 9298644; 7556055; 9207058	FALSE	FALSE	FALSE
P27298	35	33	28	28	20	21	-1.034244611	-1.625247994	-0.934171803	-0.363469807	-0.634862754	-0.372860686	32	23	-0.457064416	-2.074803113	0.038004786	0.168050939	Oligopeptidase A OS=Escherichia coli (strain K12) OX=83333 GN=prlC PE=3 SV=3	OPDA_ECOLI	Oligopeptidase A (EC 3.4.24.70)	prlC	opdA	FUNCTION: May play a specific role in the degradation of signal peptides after they are released from precursor forms of secreted proteins. Can cleave N-acetyl-L-Ala(4).	metal ion binding [GO:0046872]; metalloendopeptidase activity [GO:0004222]; peptidase activity [GO:0008233]	cytoplasm [GO:0005737]; cytosol [GO:0005829]	DNA replication [GO:0006260]; peptide metabolic process [GO:0006518]; proteolysis [GO:0006508]; signal peptide processing [GO:0006465]	1325967; 8366062; 8041620; 9278503; 16738553	FALSE	FALSE	FALSE
P0AB71	52	60	86	61	62	34	0.644877378	0.427139905	-4.649215517	0.174750055	0.106825251	-1.287971789	66	52.33333333	-0.335465494	-2.065296364	0.038894967	0.169987587	Fructose-bisphosphate aldolase class 2 OS=Escherichia coli (strain K12) OX=83333 GN=fbaA PE=1 SV=2	ALF_ECOLI	Fructose-bisphosphate aldolase class 2 (FBP aldolase) (FBPA) (EC 4.1.2.13) (Fructose-1,6-bisphosphate aldolase) (Fructose-bisphosphate aldolase class II)	fbaA	fba fda	FUNCTION: Catalyzes the aldol condensation of dihydroxyacetone phosphate (DHAP or glycerone-phosphate) with glyceraldehyde 3-phosphate (G3P) to form fructose 1,6-bisphosphate (FBP) in gluconeogenesis and the reverse reaction in glycolysis. {ECO:0000269|PubMed:10712619}.	fructose-bisphosphate aldolase activity [GO:0004332]; identical protein binding [GO:0042802]; zinc ion binding [GO:0008270]	cytosol [GO:0005829]	gluconeogenesis [GO:0006094]; glycolytic process [GO:0006096]	2546007; 2649077; 9278503; 16738553; 9298646; 9600841; 8436219; 10712619; 18723842; 21908771; 21151122; 8836102; 8939754; 10080900; 12595741	FALSE	FALSE	FALSE
P12295	2	2	6	1	1	0	-0.610516414	-0.539016956	-2.426533506	-0.636488301	-0.524679836	-2.781666232	3.333333333	0.666666667	-1.314278123	-2.064643173	0.038956775	0.169987587	Uracil-DNA glycosylase OS=Escherichia coli (strain K12) OX=83333 GN=ung PE=1 SV=2	UNG_ECOLI	Uracil-DNA glycosylase (UDG) (EC 3.2.2.27)	ung	NA	FUNCTION: Excises uracil residues from the DNA which can arise as a result of misincorporation of dUMP residues by DNA polymerase or due to deamination of cytosine.	uracil DNA N-glycosylase activity [GO:0004844]	cytoplasm [GO:0005737]	base-excision repair [GO:0006284]; base-excision repair, AP site formation via deaminated base removal [GO:0097510]	2836397; 9205837; 9278503; 16738553; 9261156; 9776748; 10080896; 10090282; 11027138	FALSE	FALSE	FALSE
P23331	5	6	6	6	2	0	0.238330436	-1.351818493	-2.426533506	0.170866621	-1.162109757	-2.781666232	5.666666667	2.666666667	-1.257636456	-2.043832402	0.040970107	0.176016874	Thymidine kinase OS=Escherichia coli (strain K12) OX=83333 GN=tdk PE=3 SV=1	KITH_ECOLI	Thymidine kinase (EC 2.7.1.21)	tdk	NA	FUNCTION: Phosphorylates both thymidine and deoxyuridine.	ATP binding [GO:0005524]; identical protein binding [GO:0042802]; thymidine kinase activity [GO:0004797]; zinc ion binding [GO:0008270]	cytosol [GO:0005829]	DNA biosynthetic process [GO:0071897]; dTMP salvage [GO:0036198]; thymidine metabolic process [GO:0046104]	2060797; 2041474; 7773397; 17615154; 8905232; 9278503; 16738553	FALSE	FALSE	FALSE
P75792	2	3	3	2	0	0	-0.038152808	-1.694039311	-1.715763712	-0.0515258	-1.939717335	-1.97431131	2.666666667	0.666666667	-1.321851482	-1.990678228	0.046516274	0.19187963	Sugar phosphatase YbiV OS=Escherichia coli (strain K12) OX=83333 GN=ybiV PE=1 SV=1	SUPH_ECOLI	Sugar phosphatase YbiV (EC 3.1.3.23)	ybiV	supH	FUNCTION: Catalyzes the hydrolysis of sugar phosphate to sugar and inorganic phosphate. Has a wide substrate specificity catalyzing the hydrolysis of ribose-5-phosphate, glucose-6-phosphate, fructose-1-phosphate, acetyl-phosphate, glycerol-1-phosphate, glycerol-2-phosphate, 2-deoxy-glucose-6-phosphate, mannose-6-phosphate and fructose-6-phosphate. Appears to have a low level of phosphotransferase…	fructose-1-phosphatase activity [GO:0103026]; magnesium ion binding [GO:0000287]; phosphatase activity [GO:0016791]; sorbitol-6-phosphatase activity [GO:0050286]; sugar-phosphatase activity [GO:0050308]	cytosol [GO:0005829]	NA	8905232; 9278503; 16738553; 15808744; 16990279; 15657928;	FALSE	FALSE	FALSE
P0A6V1	6	7	8	2	5	3	-1.468561507	-0.500570451	-1.47635572	-1.273918222	-0.354754835	-1.144236311	7	3.333333333	-0.924303123	-1.989253238	0.046673258	0.192082555	Glucose-1-phosphate adenylyltransferase OS=Escherichia coli (strain K12) OX=83333 GN=glgC PE=1 SV=2	GLGC_ECOLI	Glucose-1-phosphate adenylyltransferase (EC 2.7.7.27) (ADP-glucose pyrophosphorylase) (ADPGlc PPase) (ADP-glucose synthase)	glgC	NA	FUNCTION: Involved in the biosynthesis of ADP-glucose, a building block required for the elongation reactions to produce glycogen. Catalyzes the reaction between ATP and alpha-D-glucose 1-phosphate (G1P) to produce pyrophosphate and ADP-Glc. {ECO:0000269|PubMed:1648099}.	AMP binding [GO:0016208]; ATP binding [GO:0005524]; glucose-1-phosphate adenylyltransferase activity [GO:0008878]; identical protein binding [GO:0042802]; magnesium ion binding [GO:0000287]	glucose-1-phosphate adenylyltransferase complex [GO:0010170]	glycogen biosynthetic process [GO:0005978]	6300111; 1339262; 1320612; 8385906; 9278503; 2543670; 16738553; 826540; 359552; 2844780; 2162151; 1648099; 7751274; 21741429; 27545622	FALSE	FALSE	FALSE
P40191	3	10	8	3	4	2	-0.046728545	-1.521034558	-1.867672128	-0.0515258	-1.077220859	-1.559273811	7	3	-0.896006823	-1.983449455	0.047317248	0.194284183	Pyridoxine/pyridoxal/pyridoxamine kinase OS=Escherichia coli (strain K12) OX=83333 GN=pdxK PE=1 SV=2	PDXK_ECOLI	Pyridoxine/pyridoxal/pyridoxamine kinase (PN/PL/PM kinase) (EC 2.7.1.35) (B6-vitamer kinase) (Pyridoxal kinase 1) (PL kinase 1)	pdxK	yfeI	FUNCTION: B6-vitamer kinase involved in the salvage pathway of pyridoxal 5'-phosphate (PLP). Catalyzes the phosphorylation of pyridoxine (PN), pyridoxal (PL), and pyridoxamine (PM), forming their respective 5'-phosphorylated esters, i.e. PNP, PLP and PMP. {ECO:0000269|PubMed:15249053, ECO:0000269|PubMed:9537380}.	ATP binding [GO:0005524]; hydroxymethylpyrimidine kinase activity [GO:0008902]; magnesium ion binding [GO:0000287]; metal ion binding [GO:0046872]; potassium ion binding [GO:0030955]; pyridoxal kinase activity [GO:0008478]; pyridoxal phosphate binding [GO:0030170]; zinc ion binding [GO:0008270]	cytosol [GO:0005829]	pyridoxal 5'-phosphate salvage [GO:0009443]; pyridoxine biosynthetic process [GO:0008615]	8764513; 9205837; 9278503; 16738553; 2457575; 2960675; 9537380; 15249053; 16740960	FALSE	FALSE	FALSE
P0A805	14	22	18	8	15	12	-1.369260325	-1.016292402	-1.043903438	-0.788491395	-0.463279291	-0.521799105	18	11.66666667	-0.59118993	-1.97999744	0.047703816	0.194483687	Ribosome-recycling factor OS=Escherichia coli (strain K12) OX=83333 GN=frr PE=1 SV=1	RRF_ECOLI	Ribosome-recycling factor (RRF) (Ribosome-releasing factor)	frr	rrf	FUNCTION: Responsible for the release of ribosomes from messenger RNA at the termination of protein biosynthesis. May increase the efficiency of translation by recycling ribosomes from one round of translation to another.	ribosomal large subunit binding [GO:0043023]	cytoplasm [GO:0005737]; cytosol [GO:0005829]	cytoplasmic translational termination [GO:0002184]; translation [GO:0006412]	2684966; 1447125; 8202364; 9278503; 16738553; 9298646; 1860827; 8183897; 18723842; 15178758	FALSE	FALSE	FALSE
P0ABU2	30	33	32	24	22	23	-0.957423854	-1.319557591	-1.143977527	-0.361865921	-0.503618221	-0.433742928	31.66666667	23	-0.43307569	-1.975091583	0.048257756	0.194483687	Ribosome-binding ATPase YchF OS=Escherichia coli (strain K12) OX=83333 GN=ychF PE=1 SV=2	YCHF_ECOLI	Ribosome-binding ATPase YchF	ychF	engD gtp1	FUNCTION: ATPase that binds to both the 70S ribosome and the 50S ribosomal subunit in a nucleotide-independent manner. Does not hydrolyze GTP. {ECO:0000255|HAMAP-Rule:MF_00944, ECO:0000269|PubMed:21527254}.	ATP binding [GO:0005524]; enzyme inhibitor activity [GO:0004857]; GTP binding [GO:0005525]; metal ion binding [GO:0046872]; ribosomal large subunit binding [GO:0043023]; ribosome binding [GO:0043022]	cytoplasm [GO:0005737]	response to oxidative stress [GO:0006979]	8905232; 9278503; 16738553; 7828865; 1833189; 9298646; 21527254	FALSE	FALSE	FALSE
P23173	2	2	2	1	0	0	-0.610516414	-1.383162657	-1.40090035	-0.636488301	-1.524679836	-1.559273811	2	0.333333333	-1.240147316	-1.959861342	0.050011999	0.199823727	Low affinity tryptophan permease OS=Escherichia coli (strain K12) OX=83333 GN=tnaB PE=1 SV=1	TNAB_ECOLI	Low affinity tryptophan permease	tnaB	trpP	FUNCTION: Involved in tryptophan transport across the cytoplasmic membrane. Plays a role in transporting tryptophan which is to be used catabolically.	aromatic amino acid transmembrane transporter activity [GO:0015173]; symporter activity [GO:0015293]	integral component of plasma membrane [GO:0005887]; plasma membrane [GO:0005886]	amino acid transmembrane transport [GO:0003333]; tryptophan catabolic process [GO:0006569]	2022620; 7686882; 9278503; 16738553; 6268608; 15919996	FALSE	FALSE	FALSE
P04995	1	2	4	1	0	0	-0.02697748	-1.383162657	-1.981214291	-0.0515258	-1.524679836	-2.296239405	2.333333333	0.333333333	-1.290815014	-1.957999392	0.050230084	0.200246107	Exodeoxyribonuclease I OS=Escherichia coli (strain K12) OX=83333 GN=sbcB PE=1 SV=2	EX1_ECOLI	Exodeoxyribonuclease I (ExoI) (Exonuclease I) (EC 3.1.11.1) (DNA deoxyribophosphodiesterase) (dRPase)	sbcB	cpeA xonA	FUNCTION: Degrades single-stranded DNA (ssDNA) in a highly processive manner (PubMed:23609540). Also functions as a DNA deoxyribophosphodiesterase that releases deoxyribose-phosphate moieties following the cleavage of DNA at an apurinic/apyrimidinic (AP) site by either an AP endonuclease or AP lyase (PubMed:1329027). {ECO:0000269|PubMed:1329027, ECO:0000269|PubMed:23609540}.	3'-5'-exoribonuclease activity [GO:0000175]; 5'-deoxyribose-5-phosphate lyase activity [GO:0051575]; exodeoxyribonuclease I activity [GO:0008852]; magnesium ion binding [GO:0000287]; single-stranded DNA 3'-5' exodeoxyribonuclease activity [GO:0008310]; single-stranded DNA binding [GO:0003697]	NA	DNA catabolic process [GO:0006308]; DNA catabolic process, exonucleolytic [GO:0000738]; DNA repair [GO:0006281]	3539937; 9097040; 9278503; 16738553; 1329027; 11101894; 18219121; 18591666; 20018747; 23609540	FALSE	FALSE	FALSE
P30125	1	3	2	0	1	0	-1.019269318	-0.955839527	-1.40090035	-1.0515258	-0.939717335	-1.559273811	2	0.333333333	-1.183505649	-1.949139817	0.05127873	0.20306377	3-isopropylmalate dehydrogenase OS=Escherichia coli (strain K12) OX=83333 GN=leuB PE=1 SV=3	LEU3_ECOLI	3-isopropylmalate dehydrogenase (EC 1.1.1.85) (3-IPM-DH) (Beta-IPM dehydrogenase) (IMDH)	leuB	NA	FUNCTION: Catalyzes the oxidation of 3-carboxy-2-hydroxy-4-methylpentanoate (3-isopropylmalate) to 3-carboxy-4-methyl-2-oxopentanoate. The product decarboxylates to 4-methyl-2 oxopentanoate. {ECO:0000255|HAMAP-Rule:MF_01033, ECO:0000269|PubMed:9003442}.	3-isopropylmalate dehydrogenase activity [GO:0003862]; magnesium ion binding [GO:0000287]; manganese ion binding [GO:0030145]; metal ion binding [GO:0046872]; NAD binding [GO:0051287]	cytosol [GO:0005829]	branched-chain amino acid biosynthetic process [GO:0009082]; cellular response to amino acid starvation [GO:0034198]; leucine biosynthetic process [GO:0009098]	8119295; 1630901; 9278503; 16738553; 9298646; 9003442; 8875643; 9086278	FALSE	FALSE	FALSE
P08203	0	2	4	0	0	0	0	-1.383162657	-1.981214291	0	-1.524679836	-2.296239405	2	0	-1.273639747	-1.942423937	0.0520858	0.204893809	L-ribulose-5-phosphate 4-epimerase AraD OS=Escherichia coli (strain K12) OX=83333 GN=araD PE=1 SV=2	ARAD_ECOLI	L-ribulose-5-phosphate 4-epimerase AraD (EC 5.1.3.4) (Phosphoribulose isomerase)	araD	NA	FUNCTION: Involved in the degradation of L-arabinose (PubMed:13890280). Catalyzes the interconversion of L-ribulose 5-phosphate (LRu5P) and D-xylulose 5-phosphate (D-Xu5P) via a retroaldol/aldol mechanism (carbon-carbon bond cleavage analogous to a class II aldolase reaction). {ECO:0000255|HAMAP-Rule:MF_00989, ECO:0000269|PubMed:10769138, ECO:0000269|PubMed:10769139, ECO:0000269|PubMed:11732896, …	aldehyde-lyase activity [GO:0016832]; L-ribulose-phosphate 4-epimerase activity [GO:0008742]; zinc ion binding [GO:0008270]	cytosol [GO:0005829]	L-arabinose catabolic process to xylulose 5-phosphate [GO:0019569]; L-lyxose metabolic process [GO:0019324]; pentose catabolic process [GO:0019323]; protein homotetramerization [GO:0051289]	3549454; 2261080; 2251150; 1630901; 9278503; 16738553; 8520491; 2034216; 2217198; 13890280; 4879898; 328165; 2962192; 7768852; 9298644; 9548961; 10769138; 10769139; 10913097; 11732895; 11732896	FALSE	FALSE	FALSE
P0C058	0	2	4	0	0	0	0	-1.383162657	-1.981214291	0	-1.524679836	-2.296239405	2	0	-1.273639747	-1.942423937	0.0520858	0.204893809	Small heat shock protein IbpB OS=Escherichia coli (strain K12) OX=83333 GN=ibpB PE=1 SV=1	IBPB_ECOLI	Small heat shock protein IbpB (16 kDa heat shock protein B)	ibpB	hslS htpE	FUNCTION: Associates with aggregated proteins, together with IbpA, to stabilize and protect them from irreversible denaturation and extensive proteolysis during heat shock and oxidative stress. Aggregated proteins bound to the IbpAB complex are more efficiently refolded and reactivated by the ATP-dependent chaperone systems ClpB and DnaK/DnaJ/GrpE. Its activity is ATP-independent. {ECO:0000269|Pu…	identical protein binding [GO:0042802]	cytoplasm [GO:0005737]	protein stabilization [GO:0050821]; response to heat [GO:0009408]; stress response to copper ion [GO:1990169]	1356969; 7686882; 9278503; 16738553; 9298644; 9556585; 10187768; 10713416; 12055295; 12071954; 14617181; 14702418; 15665332; 15769476	FALSE	FALSE	FALSE
P17109	0	4	2	0	0	0	0	-1.956128822	-1.40090035	0	-2.26164543	-1.559273811	2	0	-1.273639747	-1.938181696	0.052601059	0.205559402	2-succinyl-5-enolpyruvyl-6-hydroxy-3-cyclohexene-1-carboxylate synthase OS=Escherichia coli (strain K12) OX=83333 GN=menD PE=1 SV=4	MEND_ECOLI	2-succinyl-5-enolpyruvyl-6-hydroxy-3-cyclohexene-1-carboxylate synthase (SEPHCHC synthase) (EC 2.2.1.9) (Menaquinone biosynthesis protein MenD)	menD	NA	FUNCTION: Catalyzes the thiamine diphosphate-dependent decarboxylation of 2-oxoglutarate and the subsequent addition of the resulting succinic semialdehyde-thiamine pyrophosphate anion to isochorismate to yield 2-succinyl-5-enolpyruvyl-6-hydroxy-3-cyclohexene-1-carboxylate (SEPHCHC). {ECO:0000255|HAMAP-Rule:MF_01659, ECO:0000269|PubMed:17760421}.	2-succinyl-5-enolpyruvyl-6-hydroxy-3-cyclohexene-1-carboxylic-acid synthase activity [GO:0070204]; magnesium ion binding [GO:0000287]; manganese ion binding [GO:0030145]; thiamine pyrophosphate binding [GO:0030976]	NA	menaquinone biosynthetic process [GO:0009234]	8764478; 9205837; 9278503; 16738553; 2666397; 1459959; 14621995; 16511076; 17760421	FALSE	FALSE	FALSE
P0AAB4	8	4	6	2	0	8	-1.958262142	-1.956128822	0.57010131	-1.636488301	-2.26164543	0.38825877	6	3.333333333	-1.169958321	-1.930826532	0.053504508	0.207723384	3-octaprenyl-4-hydroxybenzoate carboxy-lyase OS=Escherichia coli (strain K12) OX=83333 GN=ubiD PE=1 SV=1	UBID_ECOLI	3-octaprenyl-4-hydroxybenzoate carboxy-lyase (EC 4.1.1.98) (Polyprenyl p-hydroxybenzoate decarboxylase)	ubiD	yigC yigY	FUNCTION: Catalyzes the decarboxylation of 3-octaprenyl-4-hydroxy benzoate to 2-octaprenylphenol, an intermediate step in ubiquinone biosynthesis. {ECO:0000255|HAMAP-Rule:MF_01636, ECO:0000269|PubMed:782527}.	3-octaprenyl-4-hydroxybenzoate carboxy-lyase activity [GO:0008694]; carboxy-lyase activity [GO:0016831]; identical protein binding [GO:0042802]; manganese ion binding [GO:0030145]	cytoplasm [GO:0005737]; cytosol [GO:0005829]; plasma membrane [GO:0005886]	protein hexamerization [GO:0034214]; ubiquinone biosynthetic process [GO:0006744]; ubiquinone biosynthetic process from chorismate [GO:0032150]	1584020; 1379743; 9278503; 16738553; 782527; 11029449; 28057757	FALSE	FALSE	FALSE
P45799	4	4	3	2	2	0	-0.863430792	-0.762309311	-1.715763712	-0.788491395	-0.67668293	-1.97431131	3.666666667	1.333333333	-1.146495211	-1.929218127	0.053703789	0.208043808	ADP compounds hydrolase NudE OS=Escherichia coli (strain K12) OX=83333 GN=nudE PE=1 SV=1	NUDE_ECOLI	ADP compounds hydrolase NudE (EC 3.6.1.-)	nudE	yrfE	FUNCTION: Active on adenosine(5')triphospho(5')adenosine (Ap3A), ADP-ribose, NADH, adenosine(5')diphospho(5')adenosine (Ap2A).	ADP-ribose diphosphatase activity [GO:0047631]; ADP-sugar diphosphatase activity [GO:0019144]; magnesium ion binding [GO:0000287]	cytosol [GO:0005829]	nucleoside phosphate metabolic process [GO:0006753]; ribose phosphate metabolic process [GO:0019693]	9278503; 16738553; 9452430; 16021622	FALSE	FALSE	FALSE
P0A8M0	50	53	58	41	43	43	-1.126792794	-0.803941216	-1.398850897	-0.33163372	-0.235173219	-0.397522741	53.66666667	42.33333333	-0.321443226	-1.922336742	0.0545634	0.210004272	Asparagine--tRNA ligase OS=Escherichia coli (strain K12) OX=83333 GN=asnS PE=1 SV=2	SYN_ECOLI	Asparagine--tRNA ligase (EC 6.1.1.22) (Asparaginyl-tRNA synthetase) (AsnRS)	asnS	tss	NA	asparagine-tRNA ligase activity [GO:0004816]; ATP binding [GO:0005524]; nucleic acid binding [GO:0003676]	cytoplasm [GO:0005737]	asparaginyl-tRNA aminoacylation [GO:0006421]; tRNA aminoacylation for protein translation [GO:0006418]	2693216; 1425658; 8905232; 9278503; 16738553; 9298646; 2009959; 1544480; 9298644	FALSE	FALSE	FALSE
P0A6I0	5	2	9	4	2	0	-0.390661507	0.044449769	-2.971979019	-0.314560206	0.060282665	-3.296239405	5.333333333	2	-1.183505649	-1.915758327	0.055395864	0.212748772	Cytidylate kinase OS=Escherichia coli (strain K12) OX=83333 GN=cmk PE=1 SV=1	KCY_ECOLI	Cytidylate kinase (CK) (EC 2.7.4.25) (Cytidine monophosphate kinase) (CMP kinase) (Protein MssA) (p25)	cmk	mssA ycaF ycaG	FUNCTION: ATP, dATP, and GTP are equally effective as phosphate donors. CMP and dCMP are the best phosphate acceptors. {ECO:0000269|PubMed:7836281, ECO:0000269|PubMed:8190075}.	ATP binding [GO:0005524]; CMP kinase activity [GO:0036430]; cytidylate kinase activity [GO:0004127]; dCMP kinase activity [GO:0036431]	cytosol [GO:0005829]	nucleobase-containing small molecule interconversion [GO:0015949]; pyrimidine nucleotide metabolic process [GO:0006220]; response to X-ray [GO:0010165]	6384724; 8905232; 9278503; 16738553; 6281725; 8190075; 7836281; 9126287; 9862805	FALSE	FALSE	FALSE
P0A6T1	45	60	59	53	56	24	0.620139981	-0.132285799	-3.758866154	0.179799746	-0.037564659	-1.237345716	54.66666667	44.33333333	-0.365036876	-1.888519643	0.058956223	0.220714265	Glucose-6-phosphate isomerase OS=Escherichia coli (strain K12) OX=83333 GN=pgi PE=1 SV=1	G6PI_ECOLI	Glucose-6-phosphate isomerase (GPI) (EC 5.3.1.9) (Phosphoglucose isomerase) (PGI) (Phosphohexose isomerase) (PHI)	pgi	NA	FUNCTION: Catalyzes the reversible isomerization of glucose-6-phosphate to fructose-6-phosphate. {ECO:0000255|HAMAP-Rule:MF_00473}.	glucose-6-phosphate isomerase activity [GO:0004347]; identical protein binding [GO:0042802]; monosaccharide binding [GO:0048029]	cytosol [GO:0005829]	cellular response to oxidative stress [GO:0034599]; gluconeogenesis [GO:0006094]; glucose 6-phosphate metabolic process [GO:0051156]; glycolytic process [GO:0006096]	2549364; 1593646; 8265357; 9278503; 16738553; 4344919; 18723842; 7493933; 14511906; 18368388; 22393408	FALSE	FALSE	FALSE
P0AFM6	3	6	7	1	2	4	-1.038381372	-1.351818493	-0.873235586	-1.0515258	-1.162109757	-0.652383215	5.333333333	2.333333333	-0.955339591	-1.884145336	0.059545319	0.222452325	Phage shock protein A OS=Escherichia coli (strain K12) OX=83333 GN=pspA PE=1 SV=2	PSPA_ECOLI	Phage shock protein A	pspA	NA	FUNCTION: The phage shock protein (psp) operon (pspABCDE) may play a significant role in the competition for survival under nutrient- or energy-limited conditions. PspA negatively regulates expression of the pspABCDE promoter and of pspG through negative regulation of the psp-specific transcriptional activator PspF. Is also required for membrane integrity, efficient translocation and maintenance …	identical protein binding [GO:0042802]; phospholipid binding [GO:0005543]	cell pole [GO:0060187]; cytosol [GO:0005829]; extrinsic component of cytoplasmic side of plasma membrane [GO:0031234]	negative regulation of DNA-binding transcription factor activity [GO:0043433]; phage shock [GO:0009271]; response to heat [GO:0009408]	1712397; 9097039; 9278503; 16738553; 7921245; 9493373; 8598199; 9298644; 10629175; 12562786; 14688274; 15485810; 19124575; 19804784; 19555453	FALSE	FALSE	FALSE
P0ACN4	4	9	8	3	4	3	-0.428537272	-1.307143315	-1.47635572	-0.373453895	-0.939717335	-1.144236311	7	3.333333333	-0.819135847	-1.854470026	0.063671945	0.236382094	HTH-type transcriptional repressor AllR OS=Escherichia coli (strain K12) OX=83333 GN=allR PE=1 SV=1	ALLR_ECOLI	HTH-type transcriptional repressor AllR (Negative regulator of allantoin and glyoxylate utilization operons)	allR	glxA3 ybbU	FUNCTION: Negative regulator of allantoin and glyoxylate utilization operons. Binds to the gcl promoter and to the allS-allA intergenic region. Binding to DNA is abolished by glyoxylate. {ECO:0000269|PubMed:10601204, ECO:0000269|PubMed:12460564, ECO:0000269|PubMed:16546208}.	DNA binding [GO:0003677]; DNA-binding transcription factor activity [GO:0003700]; identical protein binding [GO:0042802]	cytosol [GO:0005829]	cellular response to DNA damage stimulus [GO:0006974]; negative regulation of transcription, DNA-templated [GO:0045892]	10601204; 9278503; 16738553; 12460564; 16546208	FALSE	FALSE	FALSE
P60240	12	22	22	10	12	15	-0.516083474	-1.586393892	-1.093610365	-0.2925339	-0.762839573	-0.497873266	18.66666667	12.33333333	-0.517748913	-1.845262112	0.064999419	0.240762891	RNA polymerase-associated protein RapA OS=Escherichia coli (strain K12) OX=83333 GN=rapA PE=1 SV=2	RAPA_ECOLI	RNA polymerase-associated protein RapA (EC 3.6.4.-) (ATP-dependent helicase HepA)	rapA	hepA yabA	FUNCTION: Transcription regulator that activates transcription by stimulating RNA polymerase (RNAP) recycling in case of stress conditions such as supercoiled DNA or high salt concentrations. Probably acts by releasing the RNAP, when it is trapped or immobilized on tightly supercoiled DNA. Does not activate transcription on linear DNA. Probably not involved in DNA repair (By similarity). {ECO:000…	ATP binding [GO:0005524]; bacterial-type RNA polymerase core enzyme binding [GO:0001000]; DNA binding [GO:0003677]; helicase activity [GO:0004386]; hydrolase activity, acting on acid anhydrides [GO:0016817]; nucleic acid binding [GO:0003676]; nucleosome-dependent ATPase activity [GO:0070615]	cytoplasm [GO:0005737]	positive regulation of transcription, DNA-templated [GO:0045893]	1630901; 9278503; 16738553; 1577702; 2034216; 8382805; 9507009; 9614128; 10801781; 11567013; 11751638	FALSE	FALSE	FALSE
P0A8B5	4	6	6	2	2	3	-0.863430792	-1.351818493	-0.971698259	-0.788491395	-1.162109757	-0.781666232	5.333333333	2.333333333	-0.910755794	-1.839985022	0.065770436	0.2416555	Nucleoid-associated protein YbaB OS=Escherichia coli (strain K12) OX=83333 GN=ybaB PE=1 SV=1	YBAB_ECOLI	Nucleoid-associated protein YbaB	ybaB	NA	FUNCTION: Binds to DNA and alters its conformation. May be involved in regulation of gene expression, nucleoid organization and DNA protection. {ECO:0000255|HAMAP-Rule:MF_00274}.	DNA binding [GO:0003677]	bacterial nucleoid [GO:0043590]; cytosol [GO:0005829]	response to radiation [GO:0009314]	2674903; 1698765; 9278503; 16738553; 3534795; 19594923;	FALSE	FALSE	FALSE
P0A8E7	6	14	14	2	10	9	-1.468561507	-0.708003525	-0.997398652	-1.273918222	-0.387176312	-0.559273811	11.33333333	7	-0.740122782	-1.832488787	0.066878631	0.244718111	UPF0234 protein YajQ OS=Escherichia coli (strain K12) OX=83333 GN=yajQ PE=1 SV=2	YAJQ_ECOLI	UPF0234 protein YajQ	yajQ	NA	FUNCTION: Binds nucleotides, may bind tRNA.	ATP binding [GO:0005524]; GTP binding [GO:0005525]; nucleotide binding [GO:0000166]; tRNA binding [GO:0000049]	cytosol [GO:0005829]	cellular response to DNA damage stimulus [GO:0006974]	9278503; 16738553; 10493123; 12381839	FALSE	FALSE	FALSE
P00956	82	98	92	65	80	84	-1.636476581	-1.054976381	-0.478179199	-0.382171112	-0.229223953	-0.104079185	90.66666667	76.33333333	-0.238491417	-1.829987981	0.067251736	0.245579085	Isoleucine--tRNA ligase OS=Escherichia coli (strain K12) OX=83333 GN=ileS PE=1 SV=5	SYI_ECOLI	Isoleucine--tRNA ligase (EC 6.1.1.5) (Isoleucyl-tRNA synthetase) (IleRS)	ileS	ilvS	FUNCTION: Catalyzes the attachment of isoleucine to tRNA(Ile). As IleRS can inadvertently accommodate and process structurally similar amino acids such as valine, to avoid such errors it has two additional distinct tRNA(Ile)-dependent editing activities. One activity is designated as 'pretransfer' editing and involves the hydrolysis of activated Val-AMP. The other activity is designated 'posttran…	aminoacyl-tRNA editing activity [GO:0002161]; ATP binding [GO:0005524]; isoleucine-tRNA ligase activity [GO:0004822]; tRNA binding [GO:0000049]; zinc ion binding [GO:0008270]	cytosol [GO:0005829]	isoleucyl-tRNA aminoacylation [GO:0006428]; response to antibiotic [GO:0046677]	6390679; 7929087; 1630901; 9278503; 16738553; 2985604; 6378662; 6374664; 3282306; 9298644; 9554847; 10549284; 10889024; 11864608; 11782529; 12515858; 18723842	FALSE	FALSE	FALSE
P77307	3	0	2	0	0	0	-1.765467409	0	-1.40090035	-2.0515258	0	-1.559273811	1.666666667	0	-1.20359987	-1.828103278	0.067534053	0.245989225	Probable iron export permease protein FetB OS=Escherichia coli (strain K12) OX=83333 GN=fetB PE=1 SV=2	FETB_ECOLI	Probable iron export permease protein FetB	fetB	ybbM	FUNCTION: Part of the ABC transporter complex FetAB, which is probably involved in iron export and enhances resistance to H(2)O(2)-mediated oxidative stress. Probably responsible for the translocation of the substrate across the membrane. {ECO:0000269|PubMed:24038693}.	NA	integral component of plasma membrane [GO:0005887]; plasma membrane [GO:0005886]	cellular iron ion homeostasis [GO:0006879]; ion transport [GO:0006811]	9278503; 16738553; 15919996; 24038693	FALSE	FALSE	FALSE
P09372	32	27	30	24	25	17	-1.212779529	-0.117224022	-1.832253184	-0.45206373	-0.046632539	-0.758582619	29.66666667	22	-0.419092963	-1.825729777	0.067890976	0.246398612	Protein GrpE OS=Escherichia coli (strain K12) OX=83333 GN=grpE PE=1 SV=1	GRPE_ECOLI	Protein GrpE (HSP-70 cofactor) (HSP24) (Heat shock protein B25.3)	grpE	NA	FUNCTION: Participates actively in the response to hyperosmotic and heat shock by preventing the aggregation of stress-denatured proteins, in association with DnaK and GrpE. It is the nucleotide exchange factor for DnaK and may function as a thermosensor. Unfolded proteins bind initially to DnaJ; upon interaction with the DnaJ-bound protein, DnaK hydrolyzes its bound ATP, resulting in the formati…	adenyl-nucleotide exchange factor activity [GO:0000774]; chaperone binding [GO:0051087]; protein domain specific binding [GO:0019904]; protein homodimerization activity [GO:0042803]; unfolded protein binding [GO:0051082]	cytoplasm [GO:0005737]; cytosol [GO:0005829]; protein-containing complex [GO:0032991]	protein-containing complex assembly [GO:0065003]; protein folding [GO:0006457]; response to heat [GO:0009408]	3045760; 9205837; 9278503; 16738553; 1826368; 8890154; 9298644; 11401497; 12639955; 15102842; 12885238; 15136046; 9103205	FALSE	FALSE	FALSE
P18335	2	0	3	0	0	0	-1.441481298	0	-1.715763712	-1.636488301	0	-1.97431131	1.666666667	0	-1.20359987	-1.822836257	0.068328195	0.246979397	Acetylornithine/succinyldiaminopimelate aminotransferase OS=Escherichia coli (strain K12) OX=83333 GN=argD PE=1 SV=4	ARGD_ECOLI	Acetylornithine/succinyldiaminopimelate aminotransferase (ACOAT) (DapATase) (Succinyldiaminopimelate transferase) (EC 2.6.1.11) (EC 2.6.1.17)	argD	dapC dtu	FUNCTION: Involved in both the arginine and lysine biosynthetic pathways. {ECO:0000255|HAMAP-Rule:MF_01107, ECO:0000269|PubMed:10074354}.	identical protein binding [GO:0042802]; N2-acetyl-L-ornithine:2-oxoglutarate 5-aminotransferase activity [GO:0003992]; pyridoxal phosphate binding [GO:0030170]; succinyldiaminopimelate transaminase activity [GO:0009016]	cytoplasm [GO:0005737]	arginine biosynthetic process via ornithine [GO:0042450]; lysine biosynthetic process via diaminopimelate and N-succinyl-2-amino-6-ketopimelate [GO:0033359]	2199330; 9278503; 16738553; 9298646; 10074354	FALSE	FALSE	FALSE
P15078	3	2	0	0	0	0	-1.765467409	-1.383162657	0	-2.0515258	-1.524679836	0	1.666666667	0	-1.192068545	-1.817862416	0.069085164	0.24870659	Peptide transporter CstA OS=Escherichia coli (strain K12) OX=83333 GN=cstA PE=1 SV=3	CSTA_ECOLI	Peptide transporter CstA (Carbon starvation protein A)	cstA	ybdC	FUNCTION: Involved in peptide utilization during carbon starvation. {ECO:0000269|PubMed:1848300}.	NA	integral component of plasma membrane [GO:0005887]; plasma membrane [GO:0005886]	cellular response to nutrient levels [GO:0031669]; cellular response to starvation [GO:0009267]; peptide transport [GO:0015833]; protein transport [GO:0015031]	1848300; 9278503; 16738553; 2521622; 15919996; 12867454	FALSE	FALSE	FALSE
P0A6M2	3	2	0	0	0	0	-1.765467409	-1.383162657	0	-2.0515258	-1.524679836	0	1.666666667	0	-1.192068545	-1.817862416	0.069085164	0.24870659	Disulfide bond formation protein B OS=Escherichia coli (strain K12) OX=83333 GN=dsbB PE=1 SV=1	DSBB_ECOLI	Disulfide bond formation protein B (Disulfide oxidoreductase)	dsbB	roxB ycgA	FUNCTION: Required for disulfide bond formation in some periplasmic proteins such as PhoA or OmpA. Acts by oxidizing the DsbA protein. PhoP-regulated transcription is redox-sensitive, being activated when the periplasm becomes more reducing (deletion of dsbA/dsbB, treatment with dithiothreitol). MgrB acts between DsbA/DsbB and PhoP/PhoQ in this pathway. {ECO:0000269|PubMed:22267510, ECO:0000269|P…	electron transfer activity [GO:0009055]; oxidoreductase activity, acting on a sulfur group of donors, quinone or similar compound as acceptor [GO:0016672]; protein-disulfide reductase activity [GO:0015035]; ubiquinone binding [GO:0048039]	integral component of plasma membrane [GO:0005887]	protein folding [GO:0006457]; response to heat [GO:0009408]	8430071; 7688471; 8905232; 9278503; 16738553; 1317851; 7957076; 10064586; 15919996; 22267510	FALSE	FALSE	FALSE
P24215	1	3	3	0	0	2	-1.019269318	-1.694039311	-0.426058796	-1.0515258	-1.939717335	-0.389348809	2.333333333	0.666666667	-1.126863982	-1.812514628	0.069906716	0.250651444	Mannonate dehydratase OS=Escherichia coli (strain K12) OX=83333 GN=uxuA PE=1 SV=2	UXUA_ECOLI	Mannonate dehydratase (EC 4.2.1.8) (D-mannonate hydro-lyase)	uxuA	NA	FUNCTION: Catalyzes the dehydration of D-mannonate. {ECO:0000269|PubMed:3038546}.	ferrous iron binding [GO:0008198]; manganese ion binding [GO:0030145]; mannonate dehydratase activity [GO:0008927]	NA	cellular response to DNA damage stimulus [GO:0006974]; D-glucuronate catabolic process [GO:0042840]	7610040; 9278503; 16738553; 9766199; 3083215; 8550444; 3038546	FALSE	FALSE	FALSE
P0A7I0	3	2	1	0	0	1	-1.765467409	-1.383162657	0.01340675	-2.0515258	-1.524679836	0.02568869	2	0.333333333	-1.183505649	-1.810122026	0.070276866	0.251472641	Peptide chain release factor RF1 OS=Escherichia coli (strain K12) OX=83333 GN=prfA PE=1 SV=1	RF1_ECOLI	Peptide chain release factor RF1 (RF-1)	prfA	sueB uar	FUNCTION: Peptide chain release factor 1 directs the termination of translation in response to the peptide chain termination codons UAG and UAA.	ribosome binding [GO:0043022]; translation release factor activity, codon specific [GO:0016149]	cytosol [GO:0005829]	translational termination [GO:0006415]	3889910; 3049538; 7543480; 8905232; 9278503; 16738553; 2684779; 2548996; 7883187; 9298644; 11118225; 11847124; 11805295; 17932046; 16364916	FALSE	FALSE	FALSE
P0A759	4	6	11	5	3	2	0.276196411	-0.933664087	-2.462422579	0.211508605	-0.747072257	-1.97431131	7	3.333333333	-0.836624987	-1.801269479	0.071660416	0.255397723	Glucosamine-6-phosphate deaminase OS=Escherichia coli (strain K12) OX=83333 GN=nagB PE=1 SV=1	NAGB_ECOLI	Glucosamine-6-phosphate deaminase (EC 3.5.99.6) (GlcN6P deaminase) (GNPDA) (Glucosamine-6-phosphate isomerase)	nagB	glmD	FUNCTION: Catalyzes the reversible isomerization-deamination of glucosamine 6-phosphate (GlcN6P) to form fructose 6-phosphate (Fru6P) and ammonium ion.	glucosamine-6-phosphate deaminase activity [GO:0004342]; identical protein binding [GO:0042802]	cytoplasm [GO:0005737]; cytosol [GO:0005829]	carbohydrate metabolic process [GO:0005975]; glucosamine catabolic process [GO:0006043]; N-acetylglucosamine catabolic process [GO:0006046]; N-acetylneuraminate catabolic process [GO:0019262]; UDP-N-acetylglucosamine biosynthetic process [GO:0006048]	3284790; 2190615; 8905232; 9278503; 16738553; 1734962; 8240271; 11513596; 8747459; 10378272; 11752775; 12051945	FALSE	FALSE	FALSE
P17169	35	47	53	31	30	45	-0.647924459	-1.744216767	-0.715056511	-0.221450802	-0.570483526	-0.205636856	45	35.33333333	-0.332523728	-1.79394145	0.072822515	0.256461899	Glutamine--fructose-6-phosphate aminotransferase [isomerizing] OS=Escherichia coli (strain K12) OX=83333 GN=glmS PE=1 SV=4	GLMS_ECOLI	Glutamine--fructose-6-phosphate aminotransferase [isomerizing] (EC 2.6.1.16) (D-fructose-6-phosphate amidotransferase) (GFAT) (Glucosamine-6-phosphate synthase) (Hexosephosphate aminotransferase) (L-glutamine--D-fructose-6-phosphate amidotransferase)	glmS	NA	FUNCTION: Catalyzes the first step in hexosamine metabolism, converting fructose-6P into glucosamine-6P using glutamine as a nitrogen source.	carbohydrate derivative binding [GO:0097367]; glutamine-fructose-6-phosphate transaminase (isomerizing) activity [GO:0004360]	cytosol [GO:0005829]	carbohydrate metabolic process [GO:0005975]; fructose 6-phosphate metabolic process [GO:0006002]; glutamine metabolic process [GO:0006541]; protein N-linked glycosylation [GO:0006487]; UDP-N-acetylglucosamine biosynthetic process [GO:0006048]; UDP-N-acetylglucosamine metabolic process [GO:0006047]	6395859; 7686882; 9278503; 16738553; 1915361; 6283361; 3010949; 2826397; 3134953; 18334534; 18351803; 23475961; 8805567; 9739095; 10091662	FALSE	FALSE	FALSE
P77739	2	4	5	3	1	0	0.404664394	-1.292346252	-2.215088406	0.363511699	-1.26164543	-2.559273811	3.666666667	1.333333333	-1.152469181	-1.791385247	0.073231495	0.257393537	Probable ketoamine kinase YniA OS=Escherichia coli (strain K12) OX=83333 GN=yniA PE=3 SV=1	KT3K_ECOLI	Probable ketoamine kinase YniA (EC 2.7.1.-)	yniA	NA	FUNCTION: Ketoamine kinase that phosphorylates ketoamines on the third carbon of the sugar moiety to generate ketoamine 3-phosphate (By similarity). Its precise substrate are unknown: does not have ribulosamine and/or erythrulosamine 3-kinase activity in vitro (PubMed:17681011). {ECO:0000250|UniProtKB:Q9H479, ECO:0000269|PubMed:17681011}.	ATP binding [GO:0005524]; kinase activity [GO:0016301]	NA	NA	9097039; 9278503; 16738553; 17681011	FALSE	FALSE	FALSE
P25536	0	2	3	0	0	0	0	-1.383162657	-1.715763712	0	-1.524679836	-1.97431131	1.666666667	0	-1.166330382	-1.789165973	0.07358809	0.257574681	dTTP/UTP pyrophosphatase OS=Escherichia coli (strain K12) OX=83333 GN=yhdE PE=1 SV=1	NTPPA_ECOLI	dTTP/UTP pyrophosphatase (dTTPase/UTPase) (EC 3.6.1.9) (Nucleoside triphosphate pyrophosphatase) (Nucleotide pyrophosphatase) (Nucleotide PPase)	yhdE	NA	FUNCTION: Nucleoside triphosphate pyrophosphatase that hydrolyzes dTTP and UTP (PubMed:24210219, PubMed:25658941, PubMed:28811554). Can also hydrolyze TTP and the modified nucleotides 5-methyl-UTP (m(5)UTP), pseudo-UTP and 5-methyl-CTP (m(5)CTP). Has weak activity with CTP (PubMed:24210219, PubMed:25658941). May have a dual role in cell division arrest and in preventing the incorporation of modif…	dTTP diphosphatase activity [GO:0036218]; identical protein binding [GO:0042802]; manganese ion binding [GO:0030145]; NADH pyrophosphatase activity [GO:0035529]; nucleoside-triphosphate diphosphatase activity [GO:0047429]; UTP diphosphatase activity [GO:0036221]	cytoplasm [GO:0005737]	nucleotide metabolic process [GO:0009117]	1937035; 9278503; 16738553; 10493123; 24210219; 26252214; 28811554; 25658941	FALSE	FALSE	FALSE
P28248	0	2	3	0	0	0	0	-1.383162657	-1.715763712	0	-1.524679836	-1.97431131	1.666666667	0	-1.166330382	-1.789165973	0.07358809	0.257574681	dCTP deaminase OS=Escherichia coli (strain K12) OX=83333 GN=dcd PE=1 SV=1	DCD_ECOLI	dCTP deaminase (EC 3.5.4.13) (Deoxycytidine triphosphate deaminase)	dcd	dus paxA	FUNCTION: Catalyzes the deamination of dCTP to dUTP. {ECO:0000255|HAMAP-Rule:MF_00146, ECO:0000269|PubMed:1324907, ECO:0000269|PubMed:15539408, ECO:0000269|PubMed:17651436, ECO:0000269|PubMed:17996716}.	dCTP deaminase activity [GO:0008829]; nucleotide binding [GO:0000166]	cytosol [GO:0005829]	dTTP biosynthetic process [GO:0006235]; dUMP biosynthetic process [GO:0006226]; dUTP biosynthetic process [GO:0006229]; nucleobase-containing small molecule interconversion [GO:0015949]; protein homotrimerization [GO:0070207]; response to radiation [GO:0009314]	1324907; 9097040; 9278503; 16738553; 15539408; 17651436; 17996716	FALSE	FALSE	FALSE
P25553	31	40	36	35	31	17	0.337745289	-0.881768219	-2.542383139	0.118399201	-0.29726934	-1.013839674	35.66666667	27.66666667	-0.397569938	-1.781937375	0.074759445	0.260197911	Lactaldehyde dehydrogenase OS=Escherichia coli (strain K12) OX=83333 GN=aldA PE=1 SV=2	ALDA_ECOLI	Lactaldehyde dehydrogenase (EC 1.2.1.22) (Aldehyde dehydrogenase A) (Glycolaldehyde dehydrogenase) (EC 1.2.1.21)	aldA	ald	FUNCTION: Acts on lactaldehyde as well as other aldehydes.	glycolaldehyde dehydrogenase activity [GO:0050569]; identical protein binding [GO:0042802]; lactaldehyde dehydrogenase activity [GO:0008911]; succinate-semialdehyde dehydrogenase (NAD+) activity [GO:0004777]	cytosol [GO:0005829]; protein-containing complex [GO:0032991]	L-fucose catabolic process [GO:0042355]; rhamnose catabolic process [GO:0019301]	1917845; 9097039; 9278503; 16738553; 9298646; 6345530; 3308886	FALSE	FALSE	FALSE
P0AB89	35	45	39	28	34	30	-1.034244611	-1.041243058	-1.005512139	-0.363469807	-0.333996274	-0.342043094	39.66666667	30.66666667	-0.346503059	-1.778816069	0.075269922	0.260955254	Adenylosuccinate lyase OS=Escherichia coli (strain K12) OX=83333 GN=purB PE=1 SV=1	PUR8_ECOLI	Adenylosuccinate lyase (ASL) (EC 4.3.2.2) (Adenylosuccinase) (ASase)	purB	NA	FUNCTION: Catalyzes two reactions in de novo purine nucleotide biosynthesis. Catalyzes the breakdown of 5-aminoimidazole- (N-succinylocarboxamide) ribotide (SAICAR or 2-[5-amino-1-(5-phospho-beta-D-ribosyl)imidazole-4-carboxamido]succinate) to 5-aminoimidazole-4-carboxamide ribotide (AICAR or 5-amino-1-(5-phospho-beta-D-ribosyl)imidazole-4-carboxamide) and fumarate, and of adenylosuccinate (ADS o…	(S)-2-(5-amino-1-(5-phospho-D-ribosyl)imidazole-4-carboxamido)succinate AMP-lyase (fumarate-forming) activity [GO:0070626]; N6-(1,2-dicarboxyethyl)AMP AMP-lyase (fumarate-forming) activity [GO:0004018]	cytosol [GO:0005829]	'de novo' AMP biosynthetic process [GO:0044208]; 'de novo' IMP biosynthetic process [GO:0006189]; cellular response to DNA damage stimulus [GO:0006974]	1729205; 8905232; 9278503; 16738553; 1729240; 18723842; 33926954; 17531264	FALSE	FALSE	FALSE
P0AE12	10	15	12	7	6	10	-0.806549462	-1.863017429	-0.382045508	-0.510957419	-1.132362413	-0.215319409	12.33333333	7.666666667	-0.619546414	-1.76184924	0.078094773	0.267111104	AMP nucleosidase OS=Escherichia coli (strain K12) OX=83333 GN=amn PE=1 SV=1	AMN_ECOLI	AMP nucleosidase (EC 3.2.2.4)	amn	NA	FUNCTION: Catalyzes the hydrolysis of the N-glycosidic bond of AMP to form adenine and ribose 5-phosphate. Involved in regulation of AMP concentrations. {ECO:0000255|HAMAP-Rule:MF_01932, ECO:0000269|PubMed:7000783}.	AMP nucleosidase activity [GO:0008714]	cytosol [GO:0005829]	AMP salvage [GO:0044209]; nucleoside metabolic process [GO:0009116]	2690948; 9097040; 9278503; 16738553; 9524262; 7000783; 9298644; 18029299; 15296732	FALSE	FALSE	FALSE
P0ADE8	23	25	26	19	21	14	-0.7413122	-0.439397442	-1.838276153	-0.314560206	-0.180725435	-0.822308216	24.66666667	18	-0.439197953	-1.743012262	0.081331473	0.275980573	tRNA-modifying protein YgfZ OS=Escherichia coli (strain K12) OX=83333 GN=ygfZ PE=1 SV=2	YGFZ_ECOLI	tRNA-modifying protein YgfZ	ygfZ	yzzW	FUNCTION: Folate-binding protein involved in regulating the level of ATP-DnaA and in the modification of some tRNAs. It is probably a key factor in regulatory networks that act via tRNA modification, such as initiation of chromosomal replication. {ECO:0000269|PubMed:16359333}.	folic acid binding [GO:0005542]	cytosol [GO:0005829]	iron-sulfur cluster assembly [GO:0016226]; RNA modification [GO:0009451]; tRNA processing [GO:0008033]	9278503; 16738553; 9298646; 10493123; 16359333; 15489424	FALSE	FALSE	FALSE
P0A873	0	3	4	0	0	1	0	-1.694039311	-1.320573601	0	-1.939717335	-1.296239405	2.333333333	0.333333333	-1.078652247	-1.740487577	0.08177344	0.276211971	tRNA (guanine-N(1)-)-methyltransferase OS=Escherichia coli (strain K12) OX=83333 GN=trmD PE=1 SV=1	TRMD_ECOLI	tRNA (guanine-N(1)-)-methyltransferase (EC 2.1.1.228) (M1G-methyltransferase) (tRNA [GM37] methyltransferase)	trmD	NA	FUNCTION: Specifically methylates guanosine-37 in various tRNAs. {ECO:0000269|PubMed:14583191}.	identical protein binding [GO:0042802]; magnesium ion binding [GO:0000287]; tRNA (guanine(37)-N(1))-methyltransferase activity [GO:0052906]; tRNA (guanine-N1-)-methyltransferase activity [GO:0009019]	cytosol [GO:0005829]	tRNA methylation [GO:0030488]; tRNA N1-guanine methylation [GO:0002939]	6357787; 9205837; 9278503; 16738553; 6337136; 14583191	FALSE	FALSE	FALSE
P0A9C9	2	2	5	0	2	1	-1.441481298	0.044449769	-1.609948285	-1.636488301	0.060282665	-1.559273811	3	1	-1.045159816	-1.736080605	0.082549583	0.277030805	Fructose-1,6-bisphosphatase 1 class 2 OS=Escherichia coli (strain K12) OX=83333 GN=glpX PE=1 SV=1	GLPX_ECOLI	Fructose-1,6-bisphosphatase 1 class 2 (FBPase 1 class 2) (EC 3.1.3.11) (D-fructose-1,6-bisphosphate 1-phosphohydrolase 1 class 2)	glpX	NA	FUNCTION: Catalyzes the hydrolysis of fructose 1,6-bisphosphate to fructose 6-phosphate. Is likely to be involved in gluconeogenesis during growth on glycerol. Also displays a low activity toward glucose 1,6-bisphosphate, and no activity against ribulose 1,5-bisphosphate, fructose 2,6-bisphosphate, or fructose 1-phosphate. {ECO:0000269|PubMed:10986273, ECO:0000269|PubMed:19073594}.	fructose 1,6-bisphosphate 1-phosphatase activity [GO:0042132]; manganese ion binding [GO:0030145]	cytoplasm [GO:0005737]	fructose 1,6-bisphosphate metabolic process [GO:0030388]; gluconeogenesis [GO:0006094]; glycerol metabolic process [GO:0006071]	1400248; 8346018; 9278503; 16738553; 2834327; 10986273; 19073594	FALSE	FALSE	FALSE
P63224	13	14	20	12	10	9	-0.29550009	-0.708003525	-1.992302923	-0.158441004	-0.387176312	-1.044700638	15.66666667	10.33333333	-0.530105985	-1.729629711	0.083696454	0.279301651	Phosphoheptose isomerase OS=Escherichia coli (strain K12) OX=83333 GN=gmhA PE=1 SV=1	GMHA_ECOLI	Phosphoheptose isomerase (EC 5.3.1.28) (Sedoheptulose 7-phosphate isomerase)	gmhA	lpcA tfrA yafI	FUNCTION: Catalyzes the isomerization of sedoheptulose 7-phosphate in D-glycero-D-manno-heptose 7-phosphate. {ECO:0000269|PubMed:11751812, ECO:0000269|PubMed:18056714}.	carbohydrate derivative binding [GO:0097367]; D-sedoheptulose 7-phosphate isomerase activity [GO:0008968]; identical protein binding [GO:0042802]; zinc ion binding [GO:0008270]	cytoplasm [GO:0005737]; cytosol [GO:0005829]	D-glycero-D-manno-heptose 7-phosphate biosynthetic process [GO:2001061]; lipopolysaccharide core region biosynthetic process [GO:0009244]; protein homotetramerization [GO:0051289]	8631969; 7596361; 9278503; 16738553; 11751812; 12101286; 12045108; 18056714	FALSE	FALSE	FALSE
P06961	1	1	1	0	0	0	-1.019269318	-0.978033336	-0.990575633	-1.0515258	-0.939717335	-0.97431131	1	0	-0.988518149	-1.725052333	0.084518042	0.279946376	Multifunctional CCA protein OS=Escherichia coli (strain K12) OX=83333 GN=cca PE=1 SV=1	CCA_ECOLI	Multifunctional CCA protein [Includes: CCA-adding enzyme (EC 2.7.7.72) (CCA tRNA nucleotidyltransferase) (tRNA CCA-pyrophosphorylase) (tRNA adenylyl-/cytidylyl-transferase) (tRNA nucleotidyltransferase) (tRNA-NT); 2'-nucleotidase (EC 3.1.3.-); 2',3'-cyclic phosphodiesterase (EC 3.1.4.-); Phosphatase (EC 3.1.3.-)]	cca	NA	FUNCTION: Catalyzes the addition and repair of the essential 3'-terminal CCA sequence in tRNAs without using a nucleic acid template. Adds these three nucleotides in the order of C, C, and A to the tRNA nucleotide-73, using CTP and ATP as substrates and producing inorganic pyrophosphate. Also shows highest phosphatase activity in the presence of Ni(2+) and hydrolyzes pyrophosphate, canonical 5'-n…	ATP:3'-cytidine-cytidine-tRNA adenylyltransferase activity [GO:0052929]; ATP binding [GO:0005524]; CTP:3'-cytidine-tRNA cytidylyltransferase activity [GO:0052928]; CTP:tRNA cytidylyltransferase activity [GO:0052927]; cyclic-nucleotide phosphodiesterase activity [GO:0004112]; magnesium ion binding [GO:0000287]; phosphatase activity [GO:0016791]; tRNA adenylyltransferase activity [GO:0004810]; tRNA…	NA	RNA repair [GO:0042245]; tRNA 3'-terminal CCA addition [GO:0001680]	3009457; 9278503; 16738553; 3533927; 3516995; 15210699	FALSE	FALSE	FALSE
P39161	1	1	1	0	0	0	-1.019269318	-0.978033336	-0.990575633	-1.0515258	-0.939717335	-0.97431131	1	0	-0.988518149	-1.725052333	0.084518042	0.279946376	Uxu operon transcriptional regulator OS=Escherichia coli (strain K12) OX=83333 GN=uxuR PE=4 SV=1	UXUR_ECOLI	Uxu operon transcriptional regulator	uxuR	NA	FUNCTION: Repressor for the uxuRBA operon.	DNA binding [GO:0003677]; DNA-binding transcription factor activity [GO:0003700]	NA	transcription, DNA-templated [GO:0006351]	7610040; 9278503; 16738553	FALSE	FALSE	FALSE
P31801	2	2	1	1	0	0	-0.610516414	-1.383162657	-0.990575633	-0.636488301	-1.524679836	-0.97431131	1.666666667	0.333333333	-1.045159816	-1.722960256	0.084895712	0.280675621	Sodium-potassium/proton antiporter ChaA OS=Escherichia coli (strain K12) OX=83333 GN=chaA PE=1 SV=1	CHAA_ECOLI	Sodium-potassium/proton antiporter ChaA (Na(+)/H(+) exchanger)	chaA	NA	FUNCTION: Sodium exporter that functions mainly at alkaline pH. Can also function as a potassium/proton and calcium/proton antiporter at alkaline pH. Does not play a major role in calcium export. {ECO:0000269|PubMed:16687400, ECO:0000269|PubMed:18342619, ECO:0000269|PubMed:8021217, ECO:0000269|PubMed:8496184, ECO:0000269|PubMed:9518629}.	potassium:proton antiporter activity [GO:0015386]; sodium:proton antiporter activity [GO:0015385]	integral component of plasma membrane [GO:0005887]; plasma membrane [GO:0005886]	cellular potassium ion homeostasis [GO:0030007]; cellular sodium ion homeostasis [GO:0006883]; sodium ion transport [GO:0006814]	8496184; 8905232; 9278503; 16738553; 8021217; 9518629; 15919996; 16687400; 18342619	FALSE	FALSE	FALSE
P0A9G8	2	2	3	1	0	1	-0.610516414	-1.383162657	-0.981126941	-0.636488301	-1.524679836	-0.97431131	2.333333333	0.666666667	-1.045159816	-1.717505052	0.085886932	0.283426876	DNA-binding transcriptional dual regulator ModE OS=Escherichia coli (strain K12) OX=83333 GN=modE PE=1 SV=1	MODE_ECOLI	DNA-binding transcriptional dual regulator ModE	modE	modR	FUNCTION: Functions as an intracellular molybdate sensor. The ModE-Mo complex acts as a repressor of the modABC operon, which is involved in the transport of molybdate (PubMed:8550508). Binds modA promoter DNA in the absence of molybdate, however molybdate binding confers increased DNA affinity (PubMed:9210473, PubMed:9044285). Binds the promoter of moaA activating its transcription; binding is n…	DNA binding [GO:0003677]; DNA-binding transcription factor activity [GO:0003700]; molybdenum ion binding [GO:0030151]	cytosol [GO:0005829]	molybdate ion transport [GO:0015689]	8564363; 8550508; 8905232; 9278503; 16738553; 8931336; 9210473; 9044285; 9466267; 10206709; 16205910; 10075916; 11259434; 12581638	FALSE	FALSE	FALSE
P0A998	0	1	4	0	0	0	0	-0.978033336	-1.981214291	0	-0.939717335	-2.296239405	1.666666667	0	-1.078652247	-1.708522414	0.087539451	0.287284165	Bacterial non-heme ferritin OS=Escherichia coli (strain K12) OX=83333 GN=ftnA PE=1 SV=1	FTNA_ECOLI	Bacterial non-heme ferritin (EC 1.16.3.2) (Ferritin-1)	ftnA	ftn gen-165 rsgA	FUNCTION: Iron-storage protein. {ECO:0000269|PubMed:11254384}.	ferric iron binding [GO:0008199]; ferrous iron binding [GO:0008198]; ferroxidase activity [GO:0004322]; identical protein binding [GO:0042802]	cytoplasm [GO:0005737]; cytosol [GO:0005829]	cellular response to DNA damage stimulus [GO:0006974]; cellular response to iron ion [GO:0071281]; intracellular sequestering of iron ion [GO:0006880]; iron ion transport [GO:0006826]; response to oxidative stress [GO:0006979]	2017145; 9097040; 9278503; 16738553; 8281950; 9720927; 24380371; 11254384	FALSE	FALSE	FALSE
P0A7F3	41	44	49	29	37	41	-1.595434932	-0.578450757	-0.75409861	-0.536952628	-0.183642918	-0.225850077	44.66666667	35.66666667	-0.315481874	-1.690472523	0.090937591	0.296796312	Aspartate carbamoyltransferase regulatory chain OS=Escherichia coli (strain K12) OX=83333 GN=pyrI PE=1 SV=2	PYRI_ECOLI	Aspartate carbamoyltransferase regulatory chain	pyrI	NA	FUNCTION: Involved in allosteric regulation of aspartate carbamoyltransferase.	zinc ion binding [GO:0008270]	aspartate carbamoyltransferase complex [GO:0009347]; cytoplasm [GO:0005737]	'de novo' pyrimidine nucleobase biosynthetic process [GO:0006207]; pyrimidine nucleotide biosynthetic process [GO:0006221]	6364131; 7610040; 9278503; 16738553; 9298646; 3912513; 4872216; 9298644; 364472; 6377306; 2271528; 2271529	FALSE	FALSE	FALSE
P78061	5	4	7	4	1	3	-0.390661507	-1.292346252	-1.235121103	-0.314560206	-1.26164543	-0.97431131	5.333333333	2.666666667	-0.850172315	-1.684782484	0.092030546	0.299814318	Gamma-glutamylputrescine synthetase PuuA OS=Escherichia coli (strain K12) OX=83333 GN=puuA PE=1 SV=2	PUUA_ECOLI	Gamma-glutamylputrescine synthetase PuuA (Gamma-Glu-Put synthetase) (EC 6.3.1.11) (Glutamate--putrescine ligase)	puuA	ycjK	FUNCTION: Involved in the breakdown of putrescine via the biosynthesis of gamma-L-glutamylputrescine. It is able to use several diamines, spermidine and spermine. Absolutely essential to utilize putrescine as both nitrogen and carbon sources and to decrease the toxicity of putrescine, which can lead to inhibition of cell growth and protein synthesis. {ECO:0000269|PubMed:15590624, ECO:0000269|PubM…	ATP binding [GO:0005524]; glutamate-ammonia ligase activity [GO:0004356]; glutamate-putrescine ligase activity [GO:0034024]	NA	glutamine biosynthetic process [GO:0006542]; polyamine catabolic process [GO:0006598]; putrescine catabolic process [GO:0009447]	9097039; 9278503; 16738553; 14527658; 15590624; 18495664	FALSE	FALSE	FALSE
P23847	18	19	31	32	23	0	1.846451502	0.761732303	-5.517046998	0.744940806	0.32331707	-4.97431131	22.66666667	18.33333333	-1.302017811	-1.679432947	0.093067697	0.301539337	Dipeptide-binding protein OS=Escherichia coli (strain K12) OX=83333 GN=dppA PE=1 SV=1	DPPA_ECOLI	Dipeptide-binding protein (DBP) (Periplasmic dipeptide transport protein)	dppA	NA	FUNCTION: Part of the ABC transporter DppABCDF involved in dipeptide transport (PubMed:1702779, PubMed:7536291, PubMed:10537211). Binds dipeptides and accepts a wide range of side chains, including small neutral, bulky hydrophobic, and positively and negatively charged groups (PubMed:10537211). Tripeptides are poor substrates (PubMed:10537211). DppA alone controls the specificity of the Dpp trans…	dipeptide transmembrane transporter activity [GO:0071916]; heme binding [GO:0020037]; peptide binding [GO:0042277]; peptide transmembrane transporter activity [GO:1904680]	ATP-binding cassette (ABC) transporter complex [GO:0043190]; outer membrane-bounded periplasmic space [GO:0030288]	chaperone-mediated protein folding [GO:0061077]; chemotaxis [GO:0006935]; dipeptide transport [GO:0042938]; peptide transport [GO:0015833]; protein transport [GO:0015031]	1702779; 1956284; 7536291; 8041620; 9278503; 16738553; 10537211; 9298646; 9600841; 3520334; 8444807; 9298644; 16905647; 8527431; 8563629	FALSE	FALSE	FALSE
P23883	4	3	5	1	2	2	-1.384619716	-0.397650832	-1.10894548	-1.373453895	-0.354754835	-0.97431131	4	1.666666667	-0.900840013	-1.669244352	0.095068964	0.306907415	NADP/NAD-dependent aldehyde dehydrogenase PuuC OS=Escherichia coli (strain K12) OX=83333 GN=puuC PE=1 SV=2	PUUC_ECOLI	NADP/NAD-dependent aldehyde dehydrogenase PuuC (ALDH) (EC 1.2.1.5) (3-hydroxypropionaldehyde dehydrogenase) (Gamma-glutamyl-gamma-aminobutyraldehyde dehydrogenase) (Gamma-Glu-gamma-aminobutyraldehyde dehydrogenase)	puuC	aldH	FUNCTION: Catalyzes the oxidation of 3-hydroxypropionaldehyde (3-HPA) to 3-hydroxypropionic acid (3-HP) (PubMed:18668238). It acts preferentially with NAD but can also use NADP (PubMed:18668238). 3-HPA appears to be the most suitable substrate for PuuC followed by isovaleraldehyde, propionaldehyde, butyraldehyde, and valeraldehyde (PubMed:18668238). It might play a role in propionate and/or aceti…	aldehyde dehydrogenase (NAD+) activity [GO:0004029]; aldehyde dehydrogenase (NADP+) activity [GO:0033721]; aldehyde dehydrogenase [NAD(P)+] activity [GO:0004030]	NA	putrescine catabolic process [GO:0009447]	1840553; 15590624; 9097039; 9278503; 16738553; 18668238	FALSE	FALSE	FALSE
P69874	12	11	13	8	8	7	-0.980126748	-0.591664287	-1.299581731	-0.582040517	-0.354754835	-0.781666232	12	7.666666667	-0.572820528	-1.657787839	0.097360297	0.309814373	Spermidine/putrescine import ATP-binding protein PotA OS=Escherichia coli (strain K12) OX=83333 GN=potA PE=1 SV=1	POTA_ECOLI	Spermidine/putrescine import ATP-binding protein PotA (EC 7.6.2.11)	potA	NA	FUNCTION: Part of the ABC transporter complex PotABCD involved in spermidine/putrescine import. Responsible for energy coupling to the transport system. {ECO:0000255|HAMAP-Rule:MF_01726, ECO:0000269|PubMed:1939142, ECO:0000269|PubMed:2249996, ECO:0000269|PubMed:8366082}.	ABC-type polyamine transporter activity [GO:0015417]; ABC-type putrescine transporter activity [GO:0015594]; ATP binding [GO:0005524]; nucleotide binding [GO:0000166]	ATP-binding cassette (ABC) transporter complex [GO:0043190]; plasma membrane [GO:0005886]	putrescine transport [GO:0015847]; spermidine transmembrane transport [GO:1903711]	1939142; 8905232; 9278503; 16738553; 7592703; 2249996; 8366082; 9890949; 11976340	FALSE	FALSE	FALSE
P0A9W9	14	11	16	9	10	8	-1.134548934	-0.116454774	-1.587029097	-0.636488301	-0.065248217	-0.89184915	13.66666667	9	-0.531195223	-1.638539004	0.101309305	0.317281513	Protein YrdA OS=Escherichia coli (strain K12) OX=83333 GN=yrdA PE=1 SV=1	YRDA_ECOLI	Protein YrdA	yrdA	NA	NA	identical protein binding [GO:0042802]; zinc ion binding [GO:0008270]	cytosol [GO:0005829]; protein-containing complex [GO:0032991]	NA	9278503; 16738553; 10493123	FALSE	FALSE	FALSE
P13016	2	2	0	0	0	0	-1.441481298	-1.383162657	0	-1.636488301	-1.524679836	0	1.333333333	0	-1.053722712	-1.630808948	0.102930639	0.319633615	1,6-anhydro-N-acetylmuramyl-L-alanine amidase AmpD OS=Escherichia coli (strain K12) OX=83333 GN=ampD PE=1 SV=1	AMPD_ECOLI	1,6-anhydro-N-acetylmuramyl-L-alanine amidase AmpD (EC 3.5.1.28) (N-acetylmuramoyl-L-alanine amidase)	ampD	NA	FUNCTION: Involved in cell wall peptidoglycan recycling (PubMed:19309146). Specifically cleaves the amide bond between the lactyl group of N-acetylmuramic acid and the alpha-amino group of the L-alanine in degradation products containing an anhydro N-acetylmuramyl moiety (PubMed:19309146). Is also involved in beta-lactamase induction (PubMed:2691840, PubMed:2607970). {ECO:0000269|PubMed:19309146,…	metal ion binding [GO:0046872]; N-acetyl-anhydromuramoyl-L-alanine amidase activity [GO:0009392]; N-acetylmuramoyl-L-alanine amidase activity [GO:0008745]	cytoplasm [GO:0005737]	cell wall organization [GO:0071555]; peptidoglycan catabolic process [GO:0009253]; peptidoglycan turnover [GO:0009254]	2691840; 2607970; 9278503; 16738553; 7959070; 19309146	FALSE	FALSE	FALSE
P77348	2	2	2	2	0	0	-0.038152808	-1.383162657	-1.40090035	-0.0515258	-1.524679836	-1.559273811	2	0.666666667	-1.045159816	-1.62940706	0.103226875	0.319633615	Periplasmic murein peptide-binding protein OS=Escherichia coli (strain K12) OX=83333 GN=mppA PE=1 SV=2	MPPA_ECOLI	Periplasmic murein peptide-binding protein	mppA	ynaH	FUNCTION: Essential for the uptake of the murein peptide L-alanyl-gamma-D-glutamyl-meso-diaminopimelate. Also transports some alpha-linked peptides such as Pro-Phe-Lys with low affinity. The transport is effected by the oligopeptide permease system.	oligopeptide binding [GO:1900750]; peptide transmembrane transporter activity [GO:1904680]	ATP-binding cassette (ABC) transporter complex [GO:0043190]; outer membrane-bounded periplasmic space [GO:0030288]; periplasmic space [GO:0042597]	peptide transport [GO:0015833]; protein transport [GO:0015031]; tripeptide transport [GO:0042939]	9495761; 9097039; 9278503; 16738553	FALSE	FALSE	FALSE
P06986	3	5	9	4	3	1	0.327590899	-0.644477182	-2.500223152	0.270402294	-0.524679836	-2.296239405	5.666666667	2.666666667	-0.850172315	-1.62645889	0.103852072	0.319633615	Histidinol-phosphate aminotransferase OS=Escherichia coli (strain K12) OX=83333 GN=hisC PE=1 SV=2	HIS8_ECOLI	Histidinol-phosphate aminotransferase (EC 2.6.1.9) (Imidazole acetol-phosphate transaminase) (HPAT) (HspAT)	hisC	NA	NA	histidinol-phosphate transaminase activity [GO:0004400]; identical protein binding [GO:0042802]; pyridoxal phosphate binding [GO:0030170]	cytosol [GO:0005829]	histidine biosynthetic process [GO:0000105]	3062174; 2999081; 8201624; 9097040; 9278503; 16738553; 11518529; 11294630	FALSE	FALSE	FALSE
P62672	1	2	2	1	0	0	-0.02697748	-1.383162657	-1.40090035	-0.0515258	-1.524679836	-1.559273811	1.666666667	0.333333333	-1.045159816	-1.622954982	0.104599029	0.319633615	Protein ApaG OS=Escherichia coli (strain K12) OX=83333 GN=apaG PE=3 SV=1	APAG_ECOLI	Protein ApaG	apaG	NA	NA	NA	NA	error-free translesion synthesis [GO:0070987]	3031429; 1630901; 9278503; 16738553	FALSE	FALSE	FALSE
P37692	2	1	2	0	1	0	-1.441481298	0.031430067	-1.40090035	-1.636488301	0.060282665	-1.559273811	1.666666667	0.333333333	-1.045159816	-1.622903652	0.104610003	0.319633615	ADP-heptose--LPS heptosyltransferase 2 OS=Escherichia coli (strain K12) OX=83333 GN=rfaF PE=1 SV=1	RFAF_ECOLI	ADP-heptose--LPS heptosyltransferase 2 (EC 2.-.-.-) (ADP-heptose--LPS heptosyltransferase II)	rfaF	waaF	NA	ADP-heptose-lipopolysaccharide heptosyltransferase activity [GO:0008713]	cytosol [GO:0005829]	lipopolysaccharide core region biosynthetic process [GO:0009244]	8041620; 9278503; 16738553; 2198271; 8478319	FALSE	FALSE	FALSE
P51024	2	1	2	0	1	0	-1.441481298	0.031430067	-1.40090035	-1.636488301	0.060282665	-1.559273811	1.666666667	0.333333333	-1.045159816	-1.622903652	0.104610003	0.319633615	Uncharacterized protein YaiL OS=Escherichia coli (strain K12) OX=83333 GN=yaiL PE=4 SV=2	YAIL_ECOLI	Uncharacterized protein YaiL	yaiL	NA	NA	NA	cytosol [GO:0005829]	NA	9278503; 16738553;	FALSE	FALSE	FALSE
P02925	7	5	12	3	9	2	-1.325617797	1.152634225	-2.637653913	-1.0515258	0.797248259	-2.089788527	8	4.666666667	-0.781355356	-1.622722308	0.10464878	0.319633615	Ribose import binding protein RbsB OS=Escherichia coli (strain K12) OX=83333 GN=rbsB PE=1 SV=1	RBSB_ECOLI	Ribose import binding protein RbsB	rbsB	prlB rbsP	FUNCTION: Part of the ABC transporter complex RbsABC involved in ribose import. Binds ribose. Also serves as the primary chemoreceptor for chemotaxis. {ECO:0000269|PubMed:25533465, ECO:0000269|PubMed:4608146, ECO:0000269|PubMed:6327617, ECO:0000269|PubMed:7982928}.	monosaccharide binding [GO:0048029]	membrane [GO:0016020]; outer membrane-bounded periplasmic space [GO:0030288]	D-ribose transmembrane transport [GO:0015752]; positive chemotaxis [GO:0050918]	6313683; 7686882; 9278503; 16738553; 3011793; 3011794; 8899705; 9298646; 4608146; 6327617; 9298644; 25533465; 1583688; 7982928; 9641984	FALSE	FALSE	FALSE
P75937	2	2	2	0	2	0	-1.441481298	0.044449769	-1.40090035	-1.636488301	0.060282665	-1.559273811	2	0.666666667	-1.045159816	-1.615386723	0.106226974	0.322652985	Flagellar hook protein FlgE OS=Escherichia coli (strain K12) OX=83333 GN=flgE PE=3 SV=3	FLGE_ECOLI	Flagellar hook protein FlgE	flgE	fla FV flaK	NA	NA	bacterial-type flagellum basal body [GO:0009425]; bacterial-type flagellum hook [GO:0009424]; cytosol [GO:0005829]	bacterial-type flagellum-dependent swarming motility [GO:0071978]	8905232; 9278503; 16738553	FALSE	FALSE	FALSE
P27828	3	7	8	2	4	3	-0.489977661	-0.831145731	-1.47635572	-0.4665633	-0.61778924	-1.144236311	6	3	-0.74286295	-1.615125318	0.106283559	0.322652985	UDP-N-acetylglucosamine 2-epimerase OS=Escherichia coli (strain K12) OX=83333 GN=wecB PE=1 SV=2	WECB_ECOLI	UDP-N-acetylglucosamine 2-epimerase (EC 5.1.3.14) (Bacteriophage N4 adsorption protein C) (UDP-GlcNAc-2-epimerase)	wecB	nfrC rffE yifF	FUNCTION: Catalyzes the reversible epimerization at C-2 of UDP-N-acetylglucosamine (UDP-GlcNAc) and thereby provides bacteria with UDP-N-acetylmannosamine (UDP-ManNAc), the activated donor of ManNAc residues. Also involved in bacteriophage N4 adsorption. {ECO:0000269|PubMed:15210128, ECO:0000269|PubMed:7559340, ECO:0000269|PubMed:8170390, ECO:0000269|PubMed:8226648, ECO:0000269|Ref.9}.	identical protein binding [GO:0042802]; UDP-N-acetylglucosamine 2-epimerase activity [GO:0008761]	cytosol [GO:0005829]	enterobacterial common antigen biosynthetic process [GO:0009246]	8226648; 1379743; 9278503; 16397293; 16738553; 2166030; 7559340; 8170390; 15210128; 11106477; 16021622	FALSE	FALSE	FALSE
P05194	6	6	8	6	6	0	-0.066088766	0.076995782	-2.801978975	-0.0515258	0.060282665	-3.144236311	6.666666667	4	-1.045159816	-1.611426147	0.107086872	0.323438655	3-dehydroquinate dehydratase OS=Escherichia coli (strain K12) OX=83333 GN=aroD PE=1 SV=2	AROD_ECOLI	3-dehydroquinate dehydratase (3-dehydroquinase) (EC 4.2.1.10) (Type I DHQase) (Type I dehydroquinase) (DHQ1)	aroD	NA	FUNCTION: Involved in the third step of the chorismate pathway, which leads to the biosynthesis of aromatic amino acids (AroAA). Catalyzes the cis-dehydration of 3-dehydroquinate (DHQ) and introduces the first double bond of the aromatic ring to yield 3-dehydroshikimate. The reaction involves the formation of an imine intermediate between the keto group of 3-dehydroquinate and the epsylon-amino g…	3-dehydroquinate dehydratase activity [GO:0003855]	cytosol [GO:0005829]	3,4-dihydroxybenzoate biosynthetic process [GO:0046279]; aromatic amino acid family biosynthetic process [GO:0009073]; cellular amino acid biosynthetic process [GO:0008652]; chorismate biosynthetic process [GO:0009423]	3541912; 1826831; 9097039; 9278503; 16738553; 13198937; 2950851; 1429576; 7592767	FALSE	FALSE	FALSE
P43533	0	2	2	0	0	0	0	-1.383162657	-1.40090035	0	-1.524679836	-1.559273811	1.333333333	0	-1.027984549	-1.607379526	0.107971139	0.324963532	Flagella synthesis protein FlgN OS=Escherichia coli (strain K12) OX=83333 GN=flgN PE=1 SV=2	FLGN_ECOLI	Flagella synthesis protein FlgN	flgN	NA	FUNCTION: Required for the efficient initiation of filament assembly. {ECO:0000250}.	NA	cytoplasm [GO:0005737]	bacterial-type flagellum assembly [GO:0044780]	8905232; 9278503; 16738553;	FALSE	FALSE	FALSE
P30863	2	4	4	2	2	0	-0.038152808	-0.762309311	-1.981214291	-0.0515258	-0.67668293	-2.296239405	3.333333333	1.333333333	-1.008149378	-1.606001624	0.108273553	0.324963532	2,5-diketo-D-gluconic acid reductase B OS=Escherichia coli (strain K12) OX=83333 GN=dkgB PE=1 SV=2	DKGB_ECOLI	2,5-diketo-D-gluconic acid reductase B (2,5-DKG reductase B) (2,5-DKGR B) (25DKGR-B) (EC 1.1.1.346) (AKR5D)	dkgB	yafB	FUNCTION: Catalyzes the reduction of 2,5-diketo-D-gluconic acid (25DKG) to 2-keto-L-gulonic acid (2KLG).	aldo-keto reductase (NADP) activity [GO:0004033]; aryl-alcohol dehydrogenase (NADP+) activity [GO:0047681]; D-threo-aldose 1-dehydrogenase activity [GO:0047834]; methylglyoxal reductase (NADPH-dependent, acetol producing) [GO:1990002]	cytoplasm [GO:0005737]	L-ascorbic acid biosynthetic process [GO:0019853]; methylglyoxal catabolic process [GO:0051596]	9278503; 16738553; 6255418; 10427017	FALSE	FALSE	FALSE
P07004	8	14	14	6	9	8	-0.606092691	-0.936475349	-1.235085707	-0.41409588	-0.524679836	-0.711276904	12	7.666666667	-0.55001754	-1.603679139	0.108784797	0.325805895	Gamma-glutamyl phosphate reductase OS=Escherichia coli (strain K12) OX=83333 GN=proA PE=1 SV=2	PROA_ECOLI	Gamma-glutamyl phosphate reductase (GPR) (EC 1.2.1.41) (Glutamate-5-semialdehyde dehydrogenase) (Glutamyl-gamma-semialdehyde dehydrogenase) (GSA dehydrogenase)	proA	NA	FUNCTION: Catalyzes the NADPH-dependent reduction of L-glutamate 5-phosphate into L-glutamate 5-semialdehyde and phosphate. The product spontaneously undergoes cyclization to form 1-pyrroline-5-carboxylate. {ECO:0000255|HAMAP-Rule:MF_00412, ECO:0000269|PubMed:7034716, ECO:0000269|PubMed:7035170}.	glutamate-5-semialdehyde dehydrogenase activity [GO:0004350]; identical protein binding [GO:0042802]; NADP binding [GO:0050661]	cytosol [GO:0005829]	L-proline biosynthetic process [GO:0055129]	6089111; 9278503; 16738553; 1282191; 7034716; 7035170; 6319365	FALSE	FALSE	FALSE
P37330	22	27	20	17	14	20	-0.920331497	-1.889278058	0.05998098	-0.405162755	-0.840181662	0.02568869	23	17	-0.406551909	-1.587498798	0.112399719	0.332452512	Malate synthase G OS=Escherichia coli (strain K12) OX=83333 GN=glcB PE=1 SV=3	MASZ_ECOLI	Malate synthase G (MSG) (EC 2.3.3.9)	glcB	glc	FUNCTION: Involved in the glycolate utilization. Catalyzes the condensation and subsequent hydrolysis of acetyl-coenzyme A (acetyl-CoA) and glyoxylate to form malate and CoA. {ECO:0000255|HAMAP-Rule:MF_00641, ECO:0000269|PubMed:14336062, ECO:0000269|PubMed:4892366, ECO:0000269|PubMed:7925370}.	magnesium ion binding [GO:0000287]; malate synthase activity [GO:0004474]	cytosol [GO:0005829]	glyoxylate catabolic process [GO:0009436]; glyoxylate cycle [GO:0006097]; tricarboxylic acid cycle [GO:0006099]	7925370; 9278503; 16738553; 4892366; 14336062; 9880556; 10715138; 12930982; 15637152; 18008171	FALSE	FALSE	FALSE
P00452	30	45	51	28	33	39	-0.408211535	-1.163753099	-1.17615754	-0.147741116	-0.37581645	-0.352822933	42	33.33333333	-0.292126833	-1.586629077	0.112596678	0.332452512	Ribonucleoside-diphosphate reductase 1 subunit alpha OS=Escherichia coli (strain K12) OX=83333 GN=nrdA PE=1 SV=2	RIR1_ECOLI	Ribonucleoside-diphosphate reductase 1 subunit alpha (EC 1.17.4.1) (Protein B1) (Ribonucleoside-diphosphate reductase 1 R1 subunit) (Ribonucleotide reductase 1)	nrdA	dnaF	FUNCTION: Provides the precursors necessary for DNA synthesis. Catalyzes the biosynthesis of deoxyribonucleotides from the corresponding ribonucleotides. R1 contains the binding sites for both substrates and allosteric effectors and carries out the actual reduction of the ribonucleotide. It also provides redox-active cysteines.	ATP binding [GO:0005524]; identical protein binding [GO:0042802]; ribonucleoside-diphosphate reductase activity, thioredoxin disulfide as acceptor [GO:0004748]	cytosol [GO:0005829]; ribonucleoside-diphosphate reductase complex [GO:0005971]	deoxyribonucleotide biosynthetic process [GO:0009263]; DNA replication [GO:0006260]; nucleobase-containing small molecule interconversion [GO:0015949]	6087316; 3287341; 9205837; 9278503; 16738553; 3894026; 2663852; 8702814; 20005847; 18723842; 8052308; 9395490; 9309223; 10493864	FALSE	FALSE	FALSE
P76115	3	1	0	0	0	0	-1.765467409	-0.978033336	0	-2.0515258	-0.939717335	0	1.333333333	0	-0.997081045	-1.583960894	0.113202619	0.333433167	Probable TonB-dependent receptor YncD OS=Escherichia coli (strain K12) OX=83333 GN=yncD PE=1 SV=1	YNCD_ECOLI	Probable TonB-dependent receptor YncD	yncD	NA	FUNCTION: Probable receptor, TonB-dependent.	siderophore uptake transmembrane transporter activity [GO:0015344]; signaling receptor activity [GO:0038023]	integral component of membrane [GO:0016021]; intrinsic component of cell outer membrane [GO:0031230]	siderophore transmembrane transport [GO:0044718]	9278503; 16738553	FALSE	FALSE	FALSE
P10908	1	5	2	0	0	3	-1.019269318	-2.187041673	0.468456009	-1.0515258	-2.524679836	0.440726189	2.666666667	1	-1.045159816	-1.580701311	0.113946349	0.335069956	Glycerophosphodiester phosphodiesterase, cytoplasmic OS=Escherichia coli (strain K12) OX=83333 GN=ugpQ PE=1 SV=1	UGPQ_ECOLI	Glycerophosphodiester phosphodiesterase, cytoplasmic (Glycerophosphoryl diester phosphodiesterase, cytoplasmic) (EC 3.1.4.46)	ugpQ	NA	FUNCTION: Glycerophosphoryl diester phosphodiesterase hydrolyzes deacylated phospholipids to G3P and the corresponding alcohols.	glycerophosphocholine phosphodiesterase activity [GO:0047389]; glycerophosphodiester phosphodiesterase activity [GO:0008889]; glycerophosphoinositol glycerophosphodiesterase activity [GO:0047395]; magnesium ion binding [GO:0000287]	cytoplasm [GO:0005737]	glycerol metabolic process [GO:0006071]; lipid metabolic process [GO:0006629]	2541415; 1851953; 8041620; 9278503; 16738553; 3062310; 18083802	FALSE	FALSE	FALSE
P64534	3	1	1	0	1	0	-1.765467409	0.031430067	-0.990575633	-2.0515258	0.060282665	-0.97431131	1.666666667	0.333333333	-0.988518149	-1.573056035	0.115705844	0.336916918	Nickel/cobalt homeostasis protein RcnB OS=Escherichia coli (strain K12) OX=83333 GN=rcnB PE=1 SV=1	RCNB_ECOLI	Nickel/cobalt homeostasis protein RcnB	rcnB	yohN	FUNCTION: Influences nickel and cobalt homeostasis. May act by modulating RcnA-mediated export of these ions to avoid excess efflux. Not involved in nickel import and does not bind nickel or cobalt ions directly. {ECO:0000269|PubMed:21665978}.	copper ion binding [GO:0005507]	cytosol [GO:0005829]; outer membrane-bounded periplasmic space [GO:0030288]	cellular response to DNA damage stimulus [GO:0006974]; response to cobalt ion [GO:0032025]; response to nickel cation [GO:0010045]; response to peptide [GO:1901652]	9278503; 16738553; 21665978	FALSE	FALSE	FALSE
P0AEK4	43	48	47	36	39	37	-0.958134496	-0.758547611	-1.005150318	-0.301504053	-0.232499085	-0.311346297	46	37.33333333	-0.281783145	-1.571450683	0.116078001	0.336916918	Enoyl-[acyl-carrier-protein] reductase [NADH] FabI OS=Escherichia coli (strain K12) OX=83333 GN=fabI PE=1 SV=2	FABI_ECOLI	Enoyl-[acyl-carrier-protein] reductase [NADH] FabI (ENR) (EC 1.3.1.9) (NADH-dependent enoyl-ACP reductase)	fabI	envM	FUNCTION: Catalyzes the reduction of a carbon-carbon double bond in an enoyl moiety that is covalently linked to an acyl carrier protein (ACP). Involved in the elongation cycle of fatty acid which are used in the lipid metabolism and in the biotin biosynthesis. {ECO:0000269|PubMed:10629181, ECO:0000269|PubMed:20693992, ECO:0000269|PubMed:7592873, ECO:0000269|PubMed:8119879, ECO:0000269|PubMed:891…	enoyl-[acyl-carrier-protein] reductase (NADH) activity [GO:0004318]; enoyl-[acyl-carrier-protein] reductase activity [GO:0016631]; identical protein binding [GO:0042802]; NADH binding [GO:0070404]	catalytic complex [GO:1902494]; cytosol [GO:0005829]; membrane [GO:0016020]	biotin biosynthetic process [GO:0009102]; fatty acid elongation [GO:0030497]; lipid biosynthetic process [GO:0008610]; response to antibiotic [GO:0046677]	1364817; 8075395; 9097039; 9278503; 16738553; 8119879; 9298646; 7592873; 8910376; 9707111; 10629181; 11007778; 19959361; 20693992; 8953047; 10493822; 10398587; 10201369; 10595560; 11514139; 12109908; 12699381; 17012233	FALSE	FALSE	FALSE
P77247	4	8	5	6	4	0	0.572315239	-1.078136684	-2.215088406	0.433901027	-0.787714242	-2.559273811	5.666666667	3.333333333	-0.971029009	-1.570918035	0.116201689	0.336916918	Hexitol phosphatase B OS=Escherichia coli (strain K12) OX=83333 GN=hxpB PE=1 SV=1	HXPB_ECOLI	Hexitol phosphatase B (2-deoxyglucose-6-phosphate phosphatase) (EC 3.1.3.68) (Mannitol-1-phosphatase) (EC 3.1.3.22) (Sorbitol-6-phosphatase) (EC 3.1.3.50) (Sugar-phosphatase) (EC 3.1.3.23)	hxpB	yniC	FUNCTION: Sugar-phosphate phosphohydrolase that catalyzes the dephosphorylation of D-mannitol 1-phosphate and D-sorbitol 6-phosphate (PubMed:27941785). Also catalyzes the dephosphorylation of 2-deoxyglucose 6-phosphate (2dGlu6P); this is a biologically important activity in vivo since it contributes to the elimination of this toxic compound and plays an important role in the resistance of E.coli …	2-deoxyglucose-6-phosphatase activity [GO:0003850]; glucose-6-phosphatase activity [GO:0004346]; magnesium ion binding [GO:0000287]; mannitol-1-phosphatase activity [GO:0050084]; metal ion binding [GO:0046872]; phosphatase activity [GO:0016791]; sorbitol-6-phosphatase activity [GO:0050286]; sugar-phosphatase activity [GO:0050308]	cytosol [GO:0005829]	carbohydrate metabolic process [GO:0005975]	9097039; 9278503; 16738553; 15808744; 16990279; 27941785;	FALSE	FALSE	FALSE
P60340	1	4	2	1	1	0	-0.02697748	-1.292346252	-1.40090035	-0.0515258	-1.26164543	-1.559273811	2.333333333	0.666666667	-0.95748168	-1.570522106	0.116293696	0.336916918	tRNA pseudouridine synthase B OS=Escherichia coli (strain K12) OX=83333 GN=truB PE=1 SV=1	TRUB_ECOLI	tRNA pseudouridine synthase B (EC 5.4.99.25) (Protein P35) (tRNA pseudouridine(55) synthase) (Psi55 synthase) (tRNA pseudouridylate synthase) (tRNA-uridine isomerase)	truB	yhbA	FUNCTION: Responsible for synthesis of pseudouridine from uracil-55 in the psi GC loop of transfer RNAs. {ECO:0000255|HAMAP-Rule:MF_01080, ECO:0000269|PubMed:11142385, ECO:0000269|PubMed:7489483}.	pseudouridine synthase activity [GO:0009982]; tRNA binding [GO:0000049]; tRNA pseudouridine synthase activity [GO:0106029]	cytosol [GO:0005829]	mRNA pseudouridine synthesis [GO:1990481]; tRNA folding [GO:0061818]; tRNA modification [GO:0006400]; tRNA pseudouridine synthesis [GO:0031119]	2849753; 9278503; 16738553; 7489483; 10529181; 10924141; 11142385; 15581587; 11779468; 14566049	FALSE	FALSE	FALSE
P0A9J0	12	16	16	10	9	11	-0.516083474	-1.289567443	-0.913296691	-0.2925339	-0.705252082	-0.47681165	14.66666667	10	-0.491532544	-1.569785134	0.116465107	0.336916918	Ribonuclease G OS=Escherichia coli (strain K12) OX=83333 GN=rng PE=1 SV=2	RNG_ECOLI	Ribonuclease G (RNase G) (EC 3.1.26.-) (Cytoplasmic axial filament protein)	rng	cafA orfF yhdF	FUNCTION: An endonuclease that acts in the processing of the 5'-end of precursors of 16S rRNA (PubMed:10329633, PubMed:10362534, PubMed:10722715, PubMed:20176963, PubMed:24489121, PubMed:26694614). It prefers 5'-monophosphorylated over 5'-OH or 5'-triphosphorylated substrates and cleaves single-stranded sites rich in A and U residues; contributes to RNA turnover (PubMed:10722715, PubMed:11380618,…	endonuclease activity [GO:0004519]; metal ion binding [GO:0046872]; ribonuclease activity [GO:0004540]; ribonuclease G activity [GO:0008996]; rRNA binding [GO:0019843]; tRNA binding [GO:0000049]	cytoplasm [GO:0005737]; cytoskeleton [GO:0005856]; plasma membrane [GO:0005886]	cell cycle [GO:0007049]; cell division [GO:0051301]; rRNA processing [GO:0006364]; tRNA processing [GO:0008033]	1937035; 9278503; 16738553; 8300545; 14622423; 10362534; 10329633; 10762247; 10722715; 11380618; 12450135; 15197283; 18078441; 20176963; 21717341; 22509045; 24489121; 26694614; 27664066; 27288443; 19478437	FALSE	FALSE	FALSE
P0AGE6	7	5	9	8	5	0	0.18439896	0.070285722	-2.971979019	0.118399201	0.060282665	-3.296239405	7	4.333333333	-1.039185846	-1.568830617	0.116687412	0.337012915	Quinone reductase OS=Escherichia coli (strain K12) OX=83333 GN=chrR PE=1 SV=1	CHRR_ECOLI	Quinone reductase (EC 1.6.5.2) (Chromate reductase) (CHRR) (EC 1.6.-.-) (NAD(P)H dehydrogenase (quinone))	chrR	yieF	FUNCTION: Catalyzes the reduction of quinones (PubMed:14766567). Acts by simultaneous two-electron transfer, avoiding formation of highly reactive semiquinone intermediates and producing quinols that promote tolerance of H(2)O(2). Quinone reduction is probably the primary biological role of ChrR (By similarity). Can also reduce toxic chromate to insoluble and less toxic Cr(3+). Catalyzes the tran…	FMN binding [GO:0010181]; NADH dehydrogenase (quinone) activity [GO:0050136]; NADPH dehydrogenase (quinone) activity [GO:0008753]; oxidoreductase activity [GO:0016491]	cytosol [GO:0005829]	xenobiotic metabolic process [GO:0006805]	7686882; 9278503; 16738553; 14766567; 17088379; 16621832; 22558308	FALSE	FALSE	FALSE
P75797	9	10	14	18	7	0	1.633760945	-0.636269434	-3.706905654	0.874473618	-0.399148954	-3.881201905	11	8.333333333	-1.135292414	-1.564280984	0.117751596	0.339536155	Glutathione-binding protein GsiB OS=Escherichia coli (strain K12) OX=83333 GN=gsiB PE=1 SV=1	GSIB_ECOLI	Glutathione-binding protein GsiB	gsiB	yliB	FUNCTION: Part of the ABC transporter complex GsiABCD involved in glutathione import (PubMed:16109926). Binds glutathione (PubMed:30515393). {ECO:0000269|PubMed:16109926, ECO:0000269|PubMed:30515393}.	peptide transmembrane transporter activity [GO:1904680]	ATP-binding cassette (ABC) transporter complex [GO:0043190]; outer membrane-bounded periplasmic space [GO:0030288]	cellular response to DNA damage stimulus [GO:0006974]; dipeptide transport [GO:0042938]; peptide transport [GO:0015833]	8905232; 9278503; 16738553; 10493123; 16109926; 30515393; 14649299	FALSE	FALSE	FALSE
P12996	10	12	13	6	10	7	-1.076684824	-0.322342298	-1.299581731	-0.703602497	-0.180725435	-0.781666232	11.66666667	7.666666667	-0.555331388	-1.558042548	0.119223162	0.341480093	Biotin synthase OS=Escherichia coli (strain K12) OX=83333 GN=bioB PE=1 SV=2	BIOB_ECOLI	Biotin synthase (EC 2.8.1.6)	bioB	NA	FUNCTION: Catalyzes the conversion of dethiobiotin (DTB) to biotin by the insertion of a sulfur atom into dethiobiotin via a radical-based mechanism. {ECO:0000269|PubMed:8142361}.	2 iron, 2 sulfur cluster binding [GO:0051537]; 4 iron, 4 sulfur cluster binding [GO:0051539]; biotin synthase activity [GO:0004076]; iron ion binding [GO:0005506]	NA	biotin biosynthetic process [GO:0009102]	3058702; 9278503; 16738553; 8142361; 9298644; 11686925; 12440894; 11834738; 11862544; 12824504; 15911379; 19245793; 17014080; 14704425	FALSE	FALSE	FALSE
Q46857	10	10	15	9	5	9	-0.312674973	-1.205431765	-1.178658527	-0.189029324	-0.814186453	-0.652383215	11.66666667	7.666666667	-0.551866331	-1.556978152	0.119475673	0.341480093	2,5-diketo-D-gluconic acid reductase A OS=Escherichia coli (strain K12) OX=83333 GN=dkgA PE=1 SV=3	DKGA_ECOLI	2,5-diketo-D-gluconic acid reductase A (2,5-DKG reductase A) (2,5-DKGR A) (25DKGR-A) (EC 1.1.1.274) (AKR5C)	dkgA	yqhE	FUNCTION: Catalyzes the reduction of 2,5-diketo-D-gluconic acid (25DKG) to 2-keto-L-gulonic acid (2KLG). It is also capable of stereoselective -keto ester reductions on ethyl acetoacetate and other 2-substituted derivatives.	2,5-didehydrogluconate reductase activity [GO:0050580]; alcohol dehydrogenase (NADP+) activity [GO:0008106]; alditol:NADP+ 1-oxidoreductase activity [GO:0004032]; D-threo-aldose 1-dehydrogenase activity [GO:0047834]; oxidoreductase activity, acting on the CH-OH group of donors, NAD or NADP as acceptor [GO:0016616]	cytosol [GO:0005829]	L-ascorbic acid biosynthetic process [GO:0019853]; methylglyoxal catabolic process [GO:0051596]	9278503; 16738553; 10427017; 11934293; 16284956	FALSE	FALSE	FALSE
P0ADE6	44	37	34	27	38	27	-2.180434481	0.308208457	-0.822791163	-0.736023975	0.09775737	-0.296239405	38.33333333	30.66666667	-0.311502003	-1.555968899	0.119715488	0.341480093	Potassium binding protein Kbp OS=Escherichia coli (strain K12) OX=83333 GN=kbp PE=1 SV=2	KBP_ECOLI	Potassium binding protein Kbp (K(+) binding protein Kbp)	kbp	ygaU yzzM	FUNCTION: Highly specific potassium binding protein that is required for normal growth in the presence of high levels of external K(+). May act as a sensor of cytoplasmic K(+) concentration. Binds a single K(+) ion, which induces a large conformational change. Can also bind the larger alkali metal ions Rb(+) and Cs(+), and NH(4)(+) (PubMed:27112601). May be involved in the regulation of peptidogl…	potassium ion binding [GO:0030955]	cytoplasm [GO:0005737]	response to potassium ion [GO:0035864]	9205837; 9278503; 16738553; 9298646; 25422305; 27112601	FALSE	FALSE	FALSE
P0ACF8	26	33	26	22	22	21	-0.710011755	-1.319557591	-0.664698816	-0.282851347	-0.503618221	-0.269767193	28.33333333	21.66666667	-0.35207892	-1.555536448	0.119818361	0.341480093	DNA-binding protein H-NS OS=Escherichia coli (strain K12) OX=83333 GN=hns PE=1 SV=2	HNS_ECOLI	DNA-binding protein H-NS (Heat-stable nucleoid-structuring protein) (Histone-like protein HLP-II) (Protein B1) (Protein H1)	hns	bglY cur drdX hnsA msyA osmZ pilG topS	FUNCTION: A DNA-binding protein implicated in transcriptional repression (silencing) (PubMed:333393, PubMed:2128918, PubMed:8890170, PubMed:8913298, PubMed:9398522, PubMed:16963779, PubMed:17046956, PubMed:23543115). Also involved in bacterial chromosome organization and compaction (PubMed:6379600, PubMed:10982869, PubMed:21903814). H-NS binds tightly to AT-rich dsDNA and inhibits transcription (…	bent DNA binding [GO:0003681]; DNA-binding transcription repressor activity [GO:0001217]; identical protein binding [GO:0042802]; minor groove of adenine-thymine-rich DNA binding [GO:0003680]; protein dimerization activity [GO:0046983]; RNA binding [GO:0003723]; transcription cis-regulatory region binding [GO:0000976]	cytosol [GO:0005829]; membrane [GO:0016020]; nucleoid [GO:0009295]; protein-DNA complex [GO:0032993]	gene silencing [GO:0016458]; negative regulation of single-species biofilm formation on inanimate substrate [GO:1900232]; negative regulation of transcription, DNA-templated [GO:0045892]; regulation of translation [GO:0006417]	2841565; 3135462; 1691451; 1537791; 2177526; 8905232; 9278503; 16738553; 7773397; 2494066; 2020545; 6370250; 2126011; 9868784; 9298646; 6395665; 9600841; 4566454; 333393; 338303; 6379600; 2512122; 2128918; 7934818; 8226663; 8755860; 8890170; 8898389; 8913298; 9298644; 9398522; 10982869; 11031114; 11714691; 11790731; 16650431; 16963779; 17046956; 17010156; 17435766; 17881364; 20132443; 20595230; 2…	FALSE	FALSE	FALSE
P0AEM4	0	4	2	0	1	0	0	-1.292346252	-1.40090035	0	-1.26164543	-1.559273811	2	0.333333333	-0.940306414	-1.554946651	0.119958776	0.341480093	Negative regulator of flagellin synthesis OS=Escherichia coli (strain K12) OX=83333 GN=flgM PE=1 SV=1	FLGM_ECOLI	Negative regulator of flagellin synthesis (Anti-sigma-28 factor)	flgM	NA	FUNCTION: Responsible for the coupling of flagellin expression to flagellar assembly by preventing expression of the flagellin genes when a component of the middle class of proteins is defective. It negatively regulates flagellar genes by inhibiting the activity of FliA by directly binding to FliA.	sigma factor antagonist activity [GO:0016989]	NA	bacterial-type flagellum organization [GO:0044781]; negative regulation of proteolysis [GO:0045861]	8905232; 9278503; 16738553; 9095196	FALSE	FALSE	FALSE
P22524	2	3	5	1	1	2	-0.610516414	-0.955839527	-1.10894548	-0.636488301	-0.939717335	-0.97431131	3.333333333	1.333333333	-0.850172315	-1.544585995	0.122446436	0.346870092	Chromosome partition protein MukE OS=Escherichia coli (strain K12) OX=83333 GN=mukE PE=1 SV=5	MUKE_ECOLI	Chromosome partition protein MukE (Protein KicA)	mukE	kicA ycbA	FUNCTION: Involved in chromosome condensation, segregation and cell cycle progression. May participate in facilitating chromosome segregation by condensation DNA from both sides of a centrally located replisome during cell division. Probably acts via its interaction with MukB and MukF. {ECO:0000269|PubMed:8602138}.	NA	cytoplasm [GO:0005737]; nucleoid [GO:0009295]	cell cycle [GO:0007049]; cell division [GO:0051301]; chromosome condensation [GO:0030261]; chromosome segregation [GO:0007059]; DNA replication [GO:0006260]	7513784; 8905232; 9278503; 16738553; 20921377; 1989883; 8602138; 10545099; 19135891	FALSE	FALSE	FALSE
P52643	5	5	7	4	3	2	-0.390661507	-0.644477182	-1.638458512	-0.314560206	-0.524679836	-1.389348809	5.666666667	3	-0.74286295	-1.543602064	0.122684765	0.346870092	D-lactate dehydrogenase OS=Escherichia coli (strain K12) OX=83333 GN=ldhA PE=1 SV=1	LDHD_ECOLI	D-lactate dehydrogenase (D-LDH) (EC 1.1.1.28) (Fermentative lactate dehydrogenase)	ldhA	hslI htpH	FUNCTION: Fermentative lactate dehydrogenase.	D-lactate dehydrogenase activity [GO:0008720]; NADH binding [GO:0070404]	cytosol [GO:0005829]	mixed acid fermentation [GO:0019664]; response to heat [GO:0009408]	9025293; 9097039; 9278503; 16738553; 8349564; 9298644	FALSE	FALSE	FALSE
P06992	7	8	6	4	3	5	-0.968089062	-1.434387597	-0.270115452	-0.729597706	-1.109642337	-0.196703731	7	4	-0.678647925	-1.543021775	0.122825493	0.346870092	Ribosomal RNA small subunit methyltransferase A OS=Escherichia coli (strain K12) OX=83333 GN=rsmA PE=1 SV=1	RSMA_ECOLI	Ribosomal RNA small subunit methyltransferase A (EC 2.1.1.182) (16S rRNA (adenine(1518)-N(6)/adenine(1519)-N(6))-dimethyltransferase) (16S rRNA dimethyladenosine transferase) (16S rRNA dimethylase) (High level kasugamycin resistance protein KsgA) (Kasugamycin dimethyltransferase) (S-adenosylmethionine-6-N', N'-adenosyl(rRNA) dimethyltransferase)	rsmA	ksgA	FUNCTION: Specifically dimethylates two adjacent adenosines (A1518 and A1519) in the loop of a conserved hairpin near the 3'-end of 16S rRNA in the 30S particle. May play a critical role in biogenesis of 30S subunits. Has also a DNA glycosylase/AP lyase activity that removes C mispaired with oxidized T from DNA, and may play a role in protection of DNA against oxidative stress. {ECO:0000269|PubMe…	16S rRNA (adenine(1518)-N(6)/adenine(1519)-N(6))-dimethyltransferase activity [GO:0052908]; double-stranded DNA binding [GO:0003690]; mRNA binding [GO:0003729]; rRNA (adenine-N6,N6-)-dimethyltransferase activity [GO:0000179]; rRNA binding [GO:0019843]	cytosol [GO:0005829]	response to antibiotic [GO:0046677]; ribosomal small subunit assembly [GO:0000028]; rRNA base methylation [GO:0070475]; rRNA methylation [GO:0031167]; rRNA processing [GO:0006364]	3905517; 3031429; 1630901; 9278503; 16738553; 2670894; 3122846; 19223326; 9298644; 9748462; 18223068; 18990185; 15136037; 22308031	FALSE	FALSE	FALSE
P0A9C3	5	9	10	9	5	1	0.99802831	-0.986300801	-2.682595989	0.685439794	-0.67668293	-2.433742928	8	5	-0.808328688	-1.542026636	0.123067121	0.347002547	Aldose 1-epimerase OS=Escherichia coli (strain K12) OX=83333 GN=galM PE=1 SV=1	GALM_ECOLI	Aldose 1-epimerase (EC 5.1.3.3) (Galactose mutarotase) (Type-1 mutarotase)	galM	NA	FUNCTION: Mutarotase converts alpha-aldose to the beta-anomer. It is active on D-glucose, L-arabinose, D-xylose, D-galactose, maltose and lactose.	aldose 1-epimerase activity [GO:0004034]; carbohydrate binding [GO:0030246]	cytoplasm [GO:0005737]	galactose catabolic process via UDP-galactose [GO:0033499]; glucose metabolic process [GO:0006006]	7966338; 8905232; 9278503; 16738553	FALSE	FALSE	FALSE
P0AC33	35	41	41	27	30	37	-1.167230553	-1.119361875	-0.369513552	-0.41409588	-0.377838448	-0.118701219	39	31.33333333	-0.303545182	-1.533503503	0.125151844	0.351767486	Fumarate hydratase class I, aerobic OS=Escherichia coli (strain K12) OX=83333 GN=fumA PE=1 SV=2	FUMA_ECOLI	Fumarate hydratase class I, aerobic (EC 4.2.1.2) (Fumarase A) (Oxaloacetate keto--enol-isomerase) (OAAKE isomerase) (Oxaloacetate tautomerase) (EC 5.3.2.2)	fumA	NA	FUNCTION: Catalyzes the reversible hydration of fumarate to (S)-malate. Functions as an aerobic enzyme in the direction of malate formation as part of the citric acid cycle. Accounts for about 80% of the fumarase activity when the bacteria grow aerobically. To a lesser extent, also displays D-tartrate dehydratase activity in vitro, but is not able to convert (R)-malate, L-tartrate or meso-tartrat…	4 iron, 4 sulfur cluster binding [GO:0051539]; fumarate hydratase activity [GO:0004333]; identical protein binding [GO:0042802]; metal ion binding [GO:0046872]; oxaloacetate tautomerase activity [GO:0050163]	cytosol [GO:0005829]	tricarboxylic acid cycle [GO:0006099]	6328431; 9097039; 9278503; 16738553; 1917897; 9298646; 3282546; 1329945; 8422384; 23405168	FALSE	FALSE	FALSE
P0A870	77	77	80	89	70	45	0.687110231	-0.308522515	-3.028665321	0.154925077	-0.075372435	-0.790599357	78	68	-0.237015571	-1.530023019	0.126011031	0.353624658	Transaldolase B OS=Escherichia coli (strain K12) OX=83333 GN=talB PE=1 SV=2	TALB_ECOLI	Transaldolase B (EC 2.2.1.2)	talB	yaaK	FUNCTION: Transaldolase is important for the balance of metabolites in the pentose-phosphate pathway. {ECO:0000269|PubMed:7592346}.	transaldolase activity [GO:0004801]; transketolase or transaldolase activity [GO:0016744]	cytosol [GO:0005829]; membrane [GO:0016020]	carbohydrate metabolic process [GO:0005975]; pentose-phosphate shunt, non-oxidative branch [GO:0009052]	7592346; 1630901; 9278503; 16738553; 9298646; 8805555; 9007983; 11298760; 20148428	FALSE	FALSE	FALSE
P31663	13	14	23	13	9	13	-0.097295915	-0.936475349	-1.610477608	-0.0515258	-0.524679836	-0.751918889	16.66666667	11.66666667	-0.442708175	-1.526657798	0.126846127	0.355408487	Pantothenate synthetase OS=Escherichia coli (strain K12) OX=83333 GN=panC PE=1 SV=1	PANC_ECOLI	Pantothenate synthetase (PS) (EC 6.3.2.1) (Pantoate--beta-alanine ligase) (Pantoate-activating enzyme)	panC	NA	FUNCTION: Catalyzes the condensation of pantoate with beta-alanine in an ATP-dependent reaction via a pantoyl-adenylate intermediate. {ECO:0000269|PubMed:357689}.	ATP binding [GO:0005524]; identical protein binding [GO:0042802]; pantoate-beta-alanine ligase activity [GO:0004592]	cytosol [GO:0005829]	pantothenate biosynthetic process [GO:0015940]	8837478; 9278503; 16738553; 357689; 11377204	FALSE	FALSE	FALSE
P07862	2	3	7	2	1	2	-0.038152808	-0.955839527	-1.638458512	-0.0515258	-0.939717335	-1.389348809	4	1.666666667	-0.793530648	-1.519846205	0.128549633	0.359052424	D-alanine--D-alanine ligase B OS=Escherichia coli (strain K12) OX=83333 GN=ddlB PE=1 SV=3	DDLB_ECOLI	D-alanine--D-alanine ligase B (EC 6.3.2.4) (D-Ala-D-Ala ligase B) (D-alanylalanine synthetase B)	ddlB	ddl	FUNCTION: Cell wall formation.	ATP binding [GO:0005524]; D-alanine-D-alanine ligase activity [GO:0008716]; metal ion binding [GO:0046872]	cytosol [GO:0005829]	cell wall organization [GO:0071555]; peptidoglycan biosynthetic process [GO:0009252]; regulation of cell shape [GO:0008360]	3528126; 1630901; 9278503; 16738553; 2197603; 2228979; 1554356; 7939684; 9054558	FALSE	FALSE	FALSE
P0A8I3	6	11	9	8	4	4	0.463321309	-1.722039126	-1.352819377	0.311044279	-1.202751741	-0.97431131	8.666666667	5.333333333	-0.622006257	-1.507771702	0.131612967	0.366459855	Peroxide stress resistance protein YaaA OS=Escherichia coli (strain K12) OX=83333 GN=yaaA PE=1 SV=1	YAAA_ECOLI	Peroxide stress resistance protein YaaA (UPF0246 protein YaaA)	yaaA	NA	FUNCTION: Involved in the cellular response to hydrogen peroxide (H(2)O(2)) stress. During H(2)O(2) stress, prevents oxidative damage to both DNA and proteins by diminishing the amount of unincorporated iron within the cell. {ECO:0000269|PubMed:21378183}.	NA	cytosol [GO:0005829]	response to hydroperoxide [GO:0033194]	1630901; 9278503; 16738553; 6316258; 7610040; 10493123; 21378183;	FALSE	FALSE	FALSE
P60560	17	21	18	10	15	16	-1.446970502	-0.86723396	-0.287840099	-0.762019183	-0.399148954	-0.134775982	18.66666667	13.66666667	-0.431981373	-1.502291127	0.133021939	0.369756311	GMP reductase OS=Escherichia coli (strain K12) OX=83333 GN=guaC PE=1 SV=1	GUAC_ECOLI	GMP reductase (EC 1.7.1.7) (Guanosine 5'-monophosphate oxidoreductase) (Guanosine monophosphate reductase)	guaC	NA	FUNCTION: Catalyzes the irreversible NADPH-dependent deamination of GMP to IMP. It functions in the conversion of nucleobase, nucleoside and nucleotide derivatives of G to A nucleotides, and in maintaining the intracellular balance of A and G nucleotides.	GMP reductase activity [GO:0003920]; identical protein binding [GO:0042802]; metal ion binding [GO:0046872]	cytosol [GO:0005829]; GMP reductase complex [GO:1902560]	purine ribonucleotide interconversion [GO:0015951]	2904262; 8202364; 9278503; 16738553; 7959070; 9298646; 9298644	FALSE	FALSE	FALSE
Q46829	26	32	24	28	21	15	0.132122409	-1.350304666	-1.382588651	0.051567693	-0.524679836	-0.6181675	27.33333333	21.33333333	-0.363759881	-1.501555784	0.13321187	0.369756311	6-phospho-beta-glucosidase BglA OS=Escherichia coli (strain K12) OX=83333 GN=bglA PE=1 SV=2	BGLA_ECOLI	6-phospho-beta-glucosidase BglA (EC 3.2.1.86) (Phospho-beta-glucosidase A)	bglA	bglD yqfC	FUNCTION: Catalyzes the hydrolysis of phosphorylated beta-glucosides into glucose-6-phosphate (G-6-P) and aglycone. It has a high affinity for phosphorylated aromatic beta-glucosides (p-nitrophenyl-beta-glucoside, phenyl beta-glucoside, arbutin), with the exception of phosphorylated salicin, and a low affinity for phosphorylated beta-methyl-glucoside. Apparently, it has only a very limited role i…	6-phospho-beta-glucosidase activity [GO:0008706]; beta-glucosidase activity [GO:0008422]; glucosidase activity [GO:0015926]; methyl beta-D-glucoside 6-phosphate glucohydrolase activity [GO:0103047]	cytosol [GO:0005829]	carbohydrate catabolic process [GO:0016052]	9278503; 16738553; 4576407; 22393408	FALSE	FALSE	FALSE
P0A7I7	4	7	10	6	2	4	0.572315239	-1.600558934	-1.568402172	0.433901027	-1.354754835	-1.111814834	7	4	-0.677556214	-1.49917419	0.133828449	0.37089004	GTP cyclohydrolase-2 OS=Escherichia coli (strain K12) OX=83333 GN=ribA PE=1 SV=1	RIBA_ECOLI	GTP cyclohydrolase-2 (EC 3.5.4.25) (GTP cyclohydrolase II)	ribA	NA	FUNCTION: Catalyzes the conversion of GTP to 2,5-diamino-6-ribosylamino-4(3H)-pyrimidinone 5'-phosphate (DARP), formate and pyrophosphate. {ECO:0000269|PubMed:235552}.	GTP binding [GO:0005525]; GTP cyclohydrolase II activity [GO:0003935]; magnesium ion binding [GO:0000287]; zinc ion binding [GO:0008270]	cytosol [GO:0005829]	riboflavin biosynthetic process [GO:0009231]	8320220; 9097039; 9278503; 16738553; 1541275; 235552; 11301327; 12392559; 16115872	FALSE	FALSE	FALSE
P28304	10	16	22	10	11	12	-0.085328191	-0.84725135	-1.660385336	-0.0515258	-0.442217676	-0.797433548	16	11	-0.430392341	-1.49704897	0.134380517	0.37184174	Quinone oxidoreductase 1 OS=Escherichia coli (strain K12) OX=83333 GN=qorA PE=1 SV=1	QOR1_ECOLI	Quinone oxidoreductase 1 (EC 1.6.5.5) (NADPH:quinone reductase 1) (Zeta-crystallin homolog protein)	qorA	hcz qor qor1	NA	NADPH:quinone reductase activity [GO:0003960]; zinc ion binding [GO:0008270]	cytoplasm [GO:0005737]; cytosol [GO:0005829]	cellular response to oxidative stress [GO:0034599]	8265357; 9278503; 16738553; 7602590	FALSE	FALSE	FALSE
P0ADU5	3	2	4	0	3	1	-1.765467409	0.497044589	-1.320573601	-2.0515258	0.475320164	-1.296239405	3	1.333333333	-0.95748168	-1.494757781	0.134977668	0.372688254	Protein YgiW OS=Escherichia coli (strain K12) OX=83333 GN=ygiW PE=1 SV=1	YGIW_ECOLI	Protein YgiW	ygiW	NA	NA	NA	periplasmic space [GO:0042597]	cellular response to cadmium ion [GO:0071276]; cellular response to hydrogen peroxide [GO:0070301]; single-species biofilm formation on inanimate substrate [GO:0044011]	9278503; 16738553; 9298646	FALSE	FALSE	FALSE
P0AGB0	2	1	1	1	0	0	-0.610516414	-0.978033336	-0.990575633	-0.636488301	-0.939717335	-0.97431131	1.333333333	0.333333333	-0.850172315	-1.489058734	0.136471903	0.374719463	Phosphoserine phosphatase OS=Escherichia coli (strain K12) OX=83333 GN=serB PE=1 SV=1	SERB_ECOLI	Phosphoserine phosphatase (PSP) (PSPase) (EC 3.1.3.3) (O-phosphoserine phosphohydrolase)	serB	NA	FUNCTION: Catalyzes the dephosphorylation of phosphoserine (P-Ser). Also catalyzes the hydrolysis of phosphothreonine (P-Thr). {ECO:0000269|PubMed:16990279}.	D-phosphoserine phosphatase activity [GO:0036425]; L-phosphoserine phosphatase activity [GO:0036424]; magnesium ion binding [GO:0000287]; phosphatase activity [GO:0016791]; phosphoserine phosphatase activity [GO:0004647]	cytoplasm [GO:0005737]	cellular amino acid biosynthetic process [GO:0008652]; dephosphorylation [GO:0016311]; L-serine biosynthetic process [GO:0006564]	2997734; 7610040; 9278503; 16738553; 16990279	FALSE	FALSE	FALSE
P13001	3	6	8	5	2	2	0.653342651	-1.351818493	-1.867672128	0.5334367	-1.162109757	-1.559273811	5.666666667	3	-0.729315622	-1.481566221	0.138455753	0.378981426	Pimeloyl-[acyl-carrier protein] methyl ester esterase OS=Escherichia coli (strain K12) OX=83333 GN=bioH PE=1 SV=1	BIOH_ECOLI	Pimeloyl-[acyl-carrier protein] methyl ester esterase (EC 3.1.1.85) (Biotin synthesis protein BioH) (Carboxylesterase BioH)	bioH	bioB	FUNCTION: The physiological role of BioH is to remove the methyl group introduced by BioC when the pimeloyl moiety is complete. It allows to synthesize pimeloyl-ACP via the fatty acid synthetic pathway through the hydrolysis of the ester bonds of pimeloyl-ACP esters. E.coli employs a methylation and demethylation strategy to allow elongation of a temporarily disguised malonate moiety to a pimelat…	carboxylic ester hydrolase activity [GO:0052689]; pimelyl-[acyl-carrier protein] methyl ester esterase activity [GO:0090499]	cytoplasm [GO:0005737]	biotin biosynthetic process [GO:0009102]	2678009; 9278503; 16738553; 11904168; 17625941; 19307763; 20693992; 12732651	FALSE	FALSE	FALSE
P0ACA7	14	13	13	11	11	6	-0.695689508	-0.299550601	-1.56497611	-0.373453895	-0.162109757	-0.97431131	13.33333333	9.333333333	-0.503291654	-1.478141523	0.139369902	0.379751017	Glutathione S-transferase GstB OS=Escherichia coli (strain K12) OX=83333 GN=gstB PE=1 SV=1	GSTB_ECOLI	Glutathione S-transferase GstB (EC 2.5.1.18)	gstB	yliJ	FUNCTION: Conjugation of reduced glutathione to a wide number of exogenous and endogenous hydrophobic electrophiles. Catalyzes the glutathione-dependent dehalogenation of bromoacetate. {ECO:0000269|PubMed:20921376}.	arsenate reductase activity [GO:0030611]; glutathione binding [GO:0043295]; glutathione transferase activity [GO:0004364]; identical protein binding [GO:0042802]	cytoplasm [GO:0005737]; cytosol [GO:0005829]	glutathione metabolic process [GO:0006749]	8905232; 9278503; 16738553; 20921376	FALSE	FALSE	FALSE
P0A8X0	6	7	5	3	3	4	-1.057519424	-1.195071688	-0.304938005	-0.858880722	-0.939717335	-0.237345716	6	3.333333333	-0.678647925	-1.476590124	0.139785541	0.380302036	UPF0307 protein YjgA OS=Escherichia coli (strain K12) OX=83333 GN=yjgA PE=1 SV=1	YJGA_ECOLI	UPF0307 protein YjgA (x96 protein)	yjgA	NA	NA	NA	cytosol [GO:0005829]	NA	8604133; 7610040; 9278503; 16738553; 16980477	FALSE	FALSE	FALSE
P0A964	6	9	7	4	5	4	-0.692973452	-0.986300801	-0.873235586	-0.536952628	-0.67668293	-0.652383215	7.333333333	4.333333333	-0.622006257	-1.473692243	0.140564472	0.380677644	Chemotaxis protein CheW OS=Escherichia coli (strain K12) OX=83333 GN=cheW PE=1 SV=1	CHEW_ECOLI	Chemotaxis protein CheW	cheW	NA	FUNCTION: Involved in the transmission of sensory signals from the chemoreceptors to the flagellar motors. It physically bridges CheA to the MCPs (methyl-accepting chemotaxis proteins) to allow regulated phosphotransfer to CheY and CheB.	protein domain specific binding [GO:0019904]	cell tip [GO:0051286]; cytosol [GO:0005829]; methyl accepting chemotaxis protein complex [GO:0098561]; plasma membrane [GO:0005886]	aerotaxis [GO:0009454]; chemotaxis [GO:0006935]; establishment of localization in cell [GO:0051649]; positive regulation of post-translational protein modification [GO:1901875]; positive regulation of protein histidine kinase activity [GO:0010864]; signal transduction [GO:0007165]	3510184; 9097040; 9278503; 16738553; 2002011; 2068106	FALSE	FALSE	FALSE
P21165	30	23	26	26	23	13	-0.677810445	0.150803597	-2.023395094	-0.250834609	0.060282665	-0.92184389	26.33333333	20.66666667	-0.370798611	-1.472475247	0.140892586	0.380987237	Xaa-Pro dipeptidase OS=Escherichia coli (strain K12) OX=83333 GN=pepQ PE=1 SV=2	PEPQ_ECOLI	Xaa-Pro dipeptidase (X-Pro dipeptidase) (EC 3.4.13.9) (Imidodipeptidase) (Proline dipeptidase) (Prolidase)	pepQ	NA	FUNCTION: Splits dipeptides with a prolyl residue in the C-terminal position and a polar or nonpolar amino acid at the N-terminal position. With much lower efficiency, also catalyzes the stereoselective hydrolysis of a wide variety of organophosphate triesters and organophosphonate diesters. Is able to hydrolyze the organophosphorus insecticide paraoxon and the p-nitrophenyl analogs of the nerve …	aminopeptidase activity [GO:0004177]; dipeptidase activity [GO:0016805]; manganese ion binding [GO:0030145]; metallodipeptidase activity [GO:0070573]; peptidase activity [GO:0008233]; phosphoric triester hydrolase activity [GO:0016795]; proline dipeptidase activity [GO:0102009]	cytosol [GO:0005829]	peptide catabolic process [GO:0043171]	2243799; 1379743; 9278503; 16738553; 15313226	FALSE	FALSE	FALSE
P45955	2	1	3	0	2	0	-1.441481298	0.616005399	-1.715763712	-1.636488301	0.645245165	-1.97431131	2	0.666666667	-0.988518149	-1.467185374	0.142325635	0.384279214	Cell division coordinator CpoB OS=Escherichia coli (strain K12) OX=83333 GN=cpoB PE=1 SV=2	CPOB_ECOLI	Cell division coordinator CpoB	cpoB	ybgF	FUNCTION: Mediates coordination of peptidoglycan synthesis and outer membrane constriction during cell division. Promotes physical and functional coordination of the PBP1B-LpoB and Tol machines, and regulates PBP1B activity in response to Tol energy state. {ECO:0000269|PubMed:25951518}.	NA	outer membrane-bounded periplasmic space [GO:0030288]; protein-containing complex [GO:0032991]	cell division [GO:0051301]; FtsZ-dependent cytokinesis [GO:0043093]; protein trimerization [GO:0070206]	1574003; 8905232; 9278503; 16738553; 7567469; 8763928; 11994151; 16352602; 20455268; 25951518; 20816983	FALSE	FALSE	FALSE
P76055	15	17	10	8	10	11	-1.551765511	-1.232356701	0.261727893	-0.881600799	-0.650210718	0.151219572	14	9.666666667	-0.460197315	-1.456305039	0.145308313	0.390557185	tRNA-cytidine(32) 2-sulfurtransferase OS=Escherichia coli (strain K12) OX=83333 GN=ttcA PE=1 SV=1	TTCA_ECOLI	tRNA-cytidine(32) 2-sulfurtransferase (EC 2.8.1.-) (Two-thiocytidine biosynthesis protein A) (tRNA 2-thiocytidine biosynthesis protein TtcA)	ttcA	ydaO	FUNCTION: Catalyzes the ATP-dependent 2-thiolation of cytidine in position 32 of tRNA, to form 2-thiocytidine (s(2)C32). The sulfur atoms are provided by the cysteine/cysteine desulfurase (IscS) system. {ECO:0000255|HAMAP-Rule:MF_01850, ECO:0000269|PubMed:24914049, ECO:0000305|PubMed:14729701}.	4 iron, 4 sulfur cluster binding [GO:0051539]; ATP binding [GO:0005524]; magnesium ion binding [GO:0000287]; sulfurtransferase activity [GO:0016783]; tRNA binding [GO:0000049]	cytosol [GO:0005829]	tRNA modification [GO:0006400]; tRNA thio-modification [GO:0034227]	9278503; 16738553; 7764507; 14729701; 16962548; 24914049	FALSE	FALSE	FALSE
P0ACZ4	1	3	4	1	0	2	-0.02697748	-1.694039311	-0.793363064	-0.0515258	-1.939717335	-0.711276904	2.666666667	1	-0.900840013	-1.451677887	0.146591191	0.393205851	DNA-binding transcriptional activator EvgA OS=Escherichia coli (strain K12) OX=83333 GN=evgA PE=1 SV=1	EVGA_ECOLI	DNA-binding transcriptional activator EvgA	evgA	NA	FUNCTION: Member of the two-component regulatory system EvgS/EvgA. Regulates the expression of emrKY operon and yfdX. Seems also to control expression of at least one other multidrug efflux operon.	sequence-specific DNA binding [GO:0043565]	cytosol [GO:0005829]	phosphorelay signal transduction system [GO:0000160]; regulation of transcription, DNA-templated [GO:0006355]	8125343; 1289796; 9205837; 9278503; 16738553; 9535079; 10825546; 10923791; 11157960	FALSE	FALSE	FALSE
P00864	99	114	117	94	92	105	-0.626389795	-1.216875167	-0.665746554	-0.125526382	-0.246048575	-0.129033905	110	97	-0.166869621	-1.448578474	0.147455336	0.394542656	Phosphoenolpyruvate carboxylase OS=Escherichia coli (strain K12) OX=83333 GN=ppc PE=1 SV=1	CAPP_ECOLI	Phosphoenolpyruvate carboxylase (PEPC) (PEPCase) (EC 4.1.1.31)	ppc	glu	FUNCTION: Forms oxaloacetate, a four-carbon dicarboxylic acid source for the tricarboxylic acid cycle.	magnesium ion binding [GO:0000287]; phosphoenolpyruvate carboxylase activity [GO:0008964]	cytosol [GO:0005829]	carbon fixation [GO:0015977]; oxaloacetate metabolic process [GO:0006107]; tricarboxylic acid cycle [GO:0006099]	6086598; 8265357; 9278503; 16738553; 1551850; 3889833; 2016273; 1765093; 7490260; 2677392; 9298644; 9927652	FALSE	FALSE	FALSE
P31455	2	5	1	0	2	1	-1.441481298	-1.075454104	0.01340675	-1.636488301	-0.939717335	0.02568869	2.666666667	1	-0.850172315	-1.445412941	0.148341931	0.39631982	Uncharacterized protein YidR OS=Escherichia coli (strain K12) OX=83333 GN=yidR PE=4 SV=4	YIDR_ECOLI	Uncharacterized protein YidR	yidR	NA	NA	NA	NA	galacturonate catabolic process [GO:0046397]	7686882; 9278503; 16738553	FALSE	FALSE	FALSE
P39830	6	0	0	0	0	0	-2.496835284	0	0	-2.858880722	0	0	2	0	-0.952960241	-1.441548523	0.149429779	0.398628543	Putative cation/proton antiporter YbaL OS=Escherichia coli (strain K12) OX=83333 GN=ybaL PE=1 SV=2	YBAL_ECOLI	Putative cation/proton antiporter YbaL	ybaL	ylaA	NA	nucleotide binding [GO:0000166]; solute:proton antiporter activity [GO:0015299]	integral component of membrane [GO:0016021]; plasma membrane [GO:0005886]	potassium ion transport [GO:0006813]	9278503; 16738553; 7721718; 15919996;	FALSE	FALSE	FALSE
P0ACC3	3	8	6	4	3	2	0.327590899	-1.434387597	-1.387581885	0.270402294	-1.109642337	-1.196703731	5.666666667	3	-0.678647925	-1.440130146	0.149830582	0.399100294	Iron-sulfur cluster insertion protein ErpA OS=Escherichia coli (strain K12) OX=83333 GN=erpA PE=1 SV=1	ERPA_ECOLI	Iron-sulfur cluster insertion protein ErpA	erpA	yadR	FUNCTION: Probably involved in the insertion of Fe-S clusters into apoproteins in vivo including IspG and/or IspH. Essential for growth under aerobic conditions and for anaerobic respiration but not for fermentation. In vitro it binds Fe-S clusters and transfers them to apo-IspG, which is involved in quinone biosynthesis among many other cell components. Experiments indicate that it is probably a…	2 iron, 2 sulfur cluster binding [GO:0051537]; 4 iron, 4 sulfur cluster binding [GO:0051539]; iron ion binding [GO:0005506]	cytosol [GO:0005829]	aerobic respiration [GO:0009060]; anaerobic respiration [GO:0009061]; iron-sulfur cluster assembly [GO:0016226]; protein maturation [GO:0051604]; protein maturation by [4Fe-4S] cluster transfer [GO:0106035]	8202364; 9278503; 16738553; 17698959	FALSE	FALSE	FALSE
P0A855	37	34	37	39	31	19	0.063217025	-0.193153935	-2.335906351	0.022474781	-0.069000352	-0.900310728	36	29.66666667	-0.3156121	-1.42365527	0.154546288	0.408300443	Tol-Pal system protein TolB OS=Escherichia coli (strain K12) OX=83333 GN=tolB PE=1 SV=1	TOLB_ECOLI	Tol-Pal system protein TolB	tolB	NA	FUNCTION: Part of the Tol-Pal system, which plays a role in outer membrane invagination during cell division and is important for maintaining outer membrane integrity (PubMed:17233825). TolB occupies a key intermediary position in the Tol-Pal system because it communicates directly with both membrane-embedded components, Pal in the outer membrane and TolA in the inner membrane (PubMed:19696740). …	protein-containing complex binding [GO:0044877]; protein domain specific binding [GO:0019904]	cell division site [GO:0032153]; outer membrane-bounded periplasmic space [GO:0030288]; periplasmic space [GO:0042597]; protein-containing complex [GO:0032991]	bacteriocin transport [GO:0043213]; cell cycle [GO:0007049]; cell division [GO:0051301]; cellular response to bacteriocin [GO:0071237]; protein import [GO:0017038]; protein transport [GO:0015031]	2687247; 8905232; 9278503; 16738553; 1574003; 7929011; 7744736; 9393690; 9701827; 11994151; 17233825; 24720726; 32152098; 9761825; 10545334; 10673426; 16894158; 17375930; 19696740	FALSE	FALSE	FALSE
P27550	8	19	16	3	13	16	-1.571298812	-0.935521557	0.053644066	-1.221450802	-0.454290508	0.02568869	14.33333333	10.66666667	-0.55001754	-1.416341999	0.156675397	0.408300443	Acetyl-coenzyme A synthetase OS=Escherichia coli (strain K12) OX=83333 GN=acs PE=1 SV=2	ACSA_ECOLI	Acetyl-coenzyme A synthetase (AcCoA synthetase) (Acs) (EC 6.2.1.1) (Acetate--CoA ligase) (Acyl-activating enzyme)	acs	yfaC	FUNCTION: Catalyzes the conversion of acetate into acetyl-CoA (AcCoA), an essential intermediate at the junction of anabolic and catabolic pathways. Acs undergoes a two-step reaction. In the first half reaction, Acs combines acetate with ATP to form acetyl-adenylate (AcAMP) intermediate. In the second half reaction, it can then transfer the acetyl group from AcAMP to the sulfhydryl group of CoA, …	acetate-CoA ligase activity [GO:0003987]; AMP binding [GO:0016208]; ATP binding [GO:0005524]; metal ion binding [GO:0046872]; propionate-CoA ligase activity [GO:0050218]; protein deacetylase activity [GO:0033558]	cytosol [GO:0005829]	acetate catabolic process [GO:0045733]; acetyl-CoA biosynthetic process from acetate [GO:0019427]; chemotaxis [GO:0006935]; peptidyl-lysine acetylation [GO:0018394]; post-translational protein acetylation [GO:0034421]	8265357; 9278503; 16738553; 1479344; 21941; 7751300; 10894724; 1390767; 9473056; 11359578; 15019790; 15327942; 20345663	FALSE	FALSE	FALSE
P0A729	2	0	1	0	0	0	-1.441481298	0	-0.990575633	-1.636488301	0	-0.97431131	1	0	-0.870266537	-1.404148724	0.160274567	0.409049763	7-methyl-GTP pyrophosphatase OS=Escherichia coli (strain K12) OX=83333 GN=yceF PE=1 SV=1	NTPPB_ECOLI	7-methyl-GTP pyrophosphatase (m(7)GTP pyrophosphatase) (EC 3.6.1.-)	yceF	NA	FUNCTION: Nucleoside triphosphate pyrophosphatase that hydrolyzes 7-methyl-GTP (m(7)GTP) (PubMed:24210219). May have a dual role in cell division arrest and in preventing the incorporation of modified nucleotides into cellular nucleic acids (PubMed:24210219). {ECO:0000269|PubMed:24210219}.	nucleoside-triphosphate diphosphatase activity [GO:0047429]	cytoplasm [GO:0005737]	nucleotide metabolic process [GO:0009117]	1447160; 8905232; 9278503; 16738553; 24210219	FALSE	FALSE	FALSE
P07021	2	0	1	0	0	0	-1.441481298	0	-0.990575633	-1.636488301	0	-0.97431131	1	0	-0.870266537	-1.404148724	0.160274567	0.409049763	Putative lipoprotein YfiB OS=Escherichia coli (strain K12) OX=83333 GN=yfiB PE=3 SV=2	YFIB_ECOLI	Putative lipoprotein YfiB	yfiB	NA	NA	NA	integral component of membrane [GO:0016021]; plasma membrane [GO:0005886]	NA	6357787; 9205837; 9278503; 16738553; 6298574	FALSE	FALSE	FALSE
P13039	2	0	1	0	0	0	-1.441481298	0	-0.990575633	-1.636488301	0	-0.97431131	1	0	-0.870266537	-1.404148724	0.160274567	0.409049763	Iron(III) enterobactin esterase OS=Escherichia coli (strain K12) OX=83333 GN=fes PE=1 SV=2	FES_ECOLI	Iron(III) enterobactin esterase (EC 3.1.1.108) (Enterochelin esterase) (Ferric enterobactin esterase)	fes	NA	FUNCTION: Catalyzes the hydrolysis of ferric enterobactin (Fe-Ent) (PubMed:150859, PubMed:1534808, PubMed:8148617). Is responsible for the release of iron from ferric enterobactin (PubMed:1534808). Also catalyzes the hydrolysis of iron-free enterobactin (Ent) (PubMed:150859, PubMed:1534808, PubMed:8148617). Cleavage of ferric enterobactin results in a mixture of three hydrolysis products, 2,3-dih…	enterochelin esterase activity [GO:0008849]; iron ion binding [GO:0005506]	cytoplasm [GO:0005737]	enterobactin catabolic process [GO:0046214]; siderophore-dependent iron import into cell [GO:0033214]	2974033; 9278503; 16738553; 8905232; 23908556; 150859; 3040679; 1534808; 8148617; 9573216	FALSE	FALSE	FALSE
P76290	4	5	6	1	2	6	-1.384619716	-1.075454104	0.032843178	-1.373453895	-0.939717335	0.02568869	5	3	-0.76249418	-1.401362264	0.161105771	0.409049763	Carboxy-S-adenosyl-L-methionine synthase OS=Escherichia coli (strain K12) OX=83333 GN=cmoA PE=1 SV=1	CMOA_ECOLI	Carboxy-S-adenosyl-L-methionine synthase (Cx-SAM synthase) (EC 2.1.3.-)	cmoA	yecO	FUNCTION: Catalyzes the conversion of S-adenosyl-L-methionine (SAM) to carboxy-S-adenosyl-L-methionine (Cx-SAM). {ECO:0000255|HAMAP-Rule:MF_01589, ECO:0000269|PubMed:23676670}.	carboxyl- or carbamoyltransferase activity [GO:0016743]; S-adenosyl-L-methionine binding [GO:1904047]	cytosol [GO:0005829]	tRNA wobble uridine modification [GO:0002098]	9097040; 9278503; 16738553; 23695253; 23676670	FALSE	FALSE	FALSE
P0A988	11	12	13	6	9	10	-1.291805135	-0.553095438	-0.58024934	-0.829133379	-0.318228959	-0.322234613	12	8.333333333	-0.48986565	-1.400160955	0.161465125	0.409049763	Beta sliding clamp OS=Escherichia coli (strain K12) OX=83333 GN=dnaN PE=1 SV=1	DPO3B_ECOLI	Beta sliding clamp (Beta clamp) (Sliding clamp) (Beta-clamp processivity factor) (DNA polymerase III beta sliding clamp subunit)	dnaN	NA	FUNCTION: Confers DNA tethering and processivity to DNA polymerases and other proteins. Acts as a clamp, forming a ring around DNA (a reaction catalyzed by the clamp-loading complex) which diffuses in an ATP-independent manner freely and bidirectionally along dsDNA (PubMed:2040637). DNA bound in the ring is bent 22 degrees, in solution primed DNA is bound more tightly than dsDNA, suggesting the c…	3'-5' exonuclease activity [GO:0008408]; DNA binding [GO:0003677]; DNA-directed DNA polymerase activity [GO:0003887]; identical protein binding [GO:0042802]	cytosol [GO:0005829]; DNA polymerase III complex [GO:0009360]	bacterial-type DNA replication [GO:0044787]; cellular response to DNA damage stimulus [GO:0006974]; DNA strand elongation involved in DNA replication [GO:0006271]; error-prone translesion synthesis [GO:0042276]	6234204; 7686882; 9278503; 16738553; 2841344; 3527871; 6379647; 6089112; 3519609; 9298644; 1999435; 2040637; 1534562; 8576210; 8576211; 8576212; 9927437; 10801133; 11459978; 11573000; 15134440; 15150238; 15466025; 16168375; 18977760; 20005847; 20413500; 22157955; 22716942; 23994470; 1349852; 11525728; 12832762; 14592985; 14729336; 18191219; 18678908; 26499492; 1575709; 15952889	FALSE	FALSE	FALSE
P04825	53	65	59	46	52	52	-0.894486365	-0.962952391	-0.565230185	-0.251824451	-0.256191	-0.153281451	59	50	-0.220432301	-1.398728565	0.161894395	0.409213917	Aminopeptidase N OS=Escherichia coli (strain K12) OX=83333 GN=pepN PE=1 SV=2	AMPN_ECOLI	Aminopeptidase N (EC 3.4.11.2) (Alpha-aminoacylpeptide hydrolase)	pepN	NA	FUNCTION: Aminopeptidase N is involved in the degradation of intracellular peptides generated by protein breakdown during normal growth as well as in response to nutrient starvation. {ECO:0000269|PubMed:16885166, ECO:0000269|PubMed:18416562, ECO:0000269|PubMed:19622865, ECO:0000305|PubMed:20067529}.	aminopeptidase activity [GO:0004177]; identical protein binding [GO:0042802]; metallopeptidase activity [GO:0008237]; zinc ion binding [GO:0008270]	plasma membrane [GO:0005886]	proteolysis [GO:0006508]	2436977; 3549459; 8905232; 9278503; 16738553; 3018440; 2869947; 20067529; 16885166; 18416562; 19622865	FALSE	FALSE	FALSE
P77397	1	0	2	0	0	0	-1.019269318	0	-1.40090035	-1.0515258	0	-1.559273811	1	0	-0.870266537	-1.397285609	0.162327702	0.409727995	3-(3-hydroxy-phenyl)propionate/3-hydroxycinnamic acid hydroxylase OS=Escherichia coli (strain K12) OX=83333 GN=mhpA PE=1 SV=1	MHPA_ECOLI	3-(3-hydroxy-phenyl)propionate/3-hydroxycinnamic acid hydroxylase (3-HCI hydroxylase) (3-HPP hydroxylase) (EC 1.14.13.127)	mhpA	NA	FUNCTION: Catalyzes the insertion of one atom of molecular oxygen into position 2 of the phenyl ring of 3-(3-hydroxyphenyl)propionate (3-HPP) and hydroxycinnamic acid (3HCI). {ECO:0000269|PubMed:9603882}.	3-(3-hydroxyphenyl)propionate hydroxylase activity [GO:0008688]; FAD binding [GO:0071949]	NA	3-(3-hydroxy)phenylpropionate catabolic process [GO:0019622]; 3-phenylpropionate catabolic process [GO:0019380]	9098055; 9278503; 16738553; 9603882	FALSE	FALSE	FALSE
P0A847	10	24	15	8	10	17	-0.552536789	-2.27280482	0.407333372	-0.341032418	-1.124141907	0.195613692	16.33333333	11.66666667	-0.423186878	-1.396037706	0.162703141	0.410070637	Queuine tRNA-ribosyltransferase OS=Escherichia coli (strain K12) OX=83333 GN=tgt PE=1 SV=1	TGT_ECOLI	Queuine tRNA-ribosyltransferase (EC 2.4.2.29) (Guanine insertion enzyme) (tRNA-guanine transglycosylase)	tgt	NA	FUNCTION: Catalyzes the base-exchange of a guanine (G) residue with the queuine precursor 7-aminomethyl-7-deazaguanine (PreQ1) at position 34 (anticodon wobble position) in tRNAs with GU(N) anticodons (tRNA-Asp, -Asn, -His and -Tyr). Catalysis occurs through a double-displacement mechanism. The nucleophile active site attacks the C1' of nucleotide 34 to detach the guanine base from the RNA, formi…	queuine tRNA-ribosyltransferase activity [GO:0008479]; zinc ion binding [GO:0008270]	cytoplasm [GO:0005737]; cytosol [GO:0005829]	queuosine biosynthetic process [GO:0008616]; tRNA-guanine transglycosylation [GO:0101030]; tRNA wobble guanine modification [GO:0002099]	1706703; 8323579; 9278503; 16738553; 2170107; 2249673; 7507921; 8003468; 7893665; 9055203; 11714265; 12909636	FALSE	FALSE	FALSE
P0C0V0	2	0	6	0	0	3	-1.441481298	0	-0.971698259	-1.636488301	0	-0.781666232	2.666666667	1	-0.806051511	-1.393249867	0.163544245	0.410070637	Periplasmic serine endoprotease DegP OS=Escherichia coli (strain K12) OX=83333 GN=degP PE=1 SV=1	DEGP_ECOLI	Periplasmic serine endoprotease DegP (EC 3.4.21.107) (Heat shock protein DegP) (Protease Do)	degP	htrA ptd	FUNCTION: DegP acts as a chaperone at low temperatures but switches to a peptidase (heat shock protein) at higher temperatures (PubMed:10319814). Degrades transiently denatured and unfolded or misfolded proteins which accumulate in the periplasm following heat shock or other stress conditions (PubMed:16303867). DegP is efficient with Val-Xaa and Ile-Xaa peptide bonds, suggesting a preference for …	identical protein binding [GO:0042802]; peptidase activity [GO:0008233]; serine-type endopeptidase activity [GO:0004252]; serine-type peptidase activity [GO:0008236]	outer membrane-bounded periplasmic space [GO:0030288]; plasma membrane [GO:0005886]	chaperone-mediated protein folding [GO:0061077]; protein folding [GO:0006457]; protein quality control for misfolded or incompletely synthesized proteins [GO:0006515]; proteolysis [GO:0006508]; response to heat [GO:0009408]; response to oxidative stress [GO:0006979]; response to temperature stimulus [GO:0009266]	3057437; 8202364; 9278503; 16738553; 2165018; 2157212; 2180903; 9600841; 2025286; 7557477; 7883164; 7744744; 8830688; 9083020; 9351822; 10319814; 12270835; 12878036; 16166523; 16303867; 18505836; 18697939; 20005847; 20515644; 21526129; 11919638; 12730160; 18496527; 20581825; 21458668	FALSE	FALSE	FALSE
P64503	1	2	0	0	0	0	-1.019269318	-1.383162657	0	-1.0515258	-1.524679836	0	1	0	-0.858735212	-1.387044747	0.165428118	0.410868621	Uncharacterized protein YebV OS=Escherichia coli (strain K12) OX=83333 GN=yebV PE=1 SV=1	YEBV_ECOLI	Uncharacterized protein YebV	yebV	NA	NA	NA	NA	NA	9278503; 16738553	FALSE	FALSE	FALSE
P0AAC4	1	2	0	0	0	0	-1.019269318	-1.383162657	0	-1.0515258	-1.524679836	0	1	0	-0.858735212	-1.387044747	0.165428118	0.410868621	Inner membrane protein YbhL OS=Escherichia coli (strain K12) OX=83333 GN=ybhL PE=1 SV=1	YBHL_ECOLI	Inner membrane protein YbhL	ybhL	NA	NA	NA	integral component of membrane [GO:0016021]; plasma membrane [GO:0005886]	NA	8905232; 9278503; 16738553; 15919996	FALSE	FALSE	FALSE
P75931	1	2	0	0	0	0	-1.019269318	-1.383162657	0	-1.0515258	-1.524679836	0	1	0	-0.858735212	-1.387044747	0.165428118	0.410868621	Putative oxidoreductase YceM OS=Escherichia coli (strain K12) OX=83333 GN=yceM PE=1 SV=1	YCEM_ECOLI	Putative oxidoreductase YceM (EC 1.-.-.-)	yceM	mviM	NA	nucleotide binding [GO:0000166]; oxidoreductase activity [GO:0016491]	NA	NA	8905232; 9278503; 16738553;	FALSE	FALSE	FALSE
P37689	26	39	42	28	25	33	0.132122409	-1.573707557	-0.957941788	0.051567693	-0.561205712	-0.313113223	35.66666667	28.66666667	-0.274250414	-1.385367522	0.165940117	0.410868621	2,3-bisphosphoglycerate-independent phosphoglycerate mutase OS=Escherichia coli (strain K12) OX=83333 GN=gpmI PE=1 SV=1	GPMI_ECOLI	2,3-bisphosphoglycerate-independent phosphoglycerate mutase (BPG-independent PGAM) (Phosphoglyceromutase) (iPGM) (EC 5.4.2.12)	gpmI	pgmI yibO	FUNCTION: Catalyzes the interconversion of 2-phosphoglycerate (2-PGA) and 3-phosphoglycerate (3-PGA). {ECO:0000269|PubMed:10437801}.	2,3-bisphosphoglycerate-independent phosphoglycerate mutase activity [GO:0046537]; manganese ion binding [GO:0030145]	cytoplasm [GO:0005737]; cytosol [GO:0005829]	cellular carbohydrate metabolic process [GO:0044262]; glucose catabolic process [GO:0006007]; glycolytic process [GO:0006096]; response to oxidative stress [GO:0006979]	8041620; 9278503; 16738553; 10493123; 10437801	FALSE	FALSE	FALSE
P39835	8	0	0	1	0	0	-2.391235259	0	0	-2.221450802	0	0	2.666666667	0.333333333	-0.740483601	-1.380580321	0.167408038	0.412640654	High-affinity gluconate transporter OS=Escherichia coli (strain K12) OX=83333 GN=gntT PE=1 SV=3	GNTT_ECOLI	High-affinity gluconate transporter (Gluconate permease) (Gnt-I system)	gntT	gntM usgA yhgC	FUNCTION: Part of the gluconate utilization system Gnt-I; high-affinity intake of gluconate.	gluconate transmembrane transporter activity [GO:0015128]	integral component of plasma membrane [GO:0005887]; membrane [GO:0016020]; plasma membrane [GO:0005886]	carbohydrate transport [GO:0008643]; D-gluconate catabolic process [GO:0046177]; gluconate transmembrane transport [GO:0035429]	8987614; 9278503; 16397293; 16738553; 2845225; 7984428; 3040894; 9045817; 15919996	FALSE	FALSE	FALSE
P0AF63	2	1	3	0	1	1	-1.441481298	0.031430067	-0.981126941	-1.636488301	0.060282665	-0.97431131	2	0.666666667	-0.850172315	-1.380547361	0.167418178	0.412640654	HTH-type transcriptional repressor NsrR OS=Escherichia coli (strain K12) OX=83333 GN=nsrR PE=3 SV=1	NSRR_ECOLI	HTH-type transcriptional repressor NsrR	nsrR	yjeB	FUNCTION: Nitric oxide-sensitive repressor of genes involved in protecting the cell against nitrosative stress, such as ytfE, hmpA and ygbA. May require iron for activity. Does not regulates its own transcription. {ECO:0000269|PubMed:16428390}.	2 iron, 2 sulfur cluster binding [GO:0051537]; DNA-binding transcription factor activity [GO:0003700]; double-stranded DNA binding [GO:0003690]; iron ion binding [GO:0005506]	cytosol [GO:0005829]	negative regulation of transcription, DNA-templated [GO:0045892]; regulation of transcription, DNA-templated [GO:0006355]	3058695; 7610040; 9278503; 16738553; 16428390	FALSE	FALSE	FALSE
P11447	0	1	2	0	0	0	0	-0.978033336	-1.40090035	0	-0.939717335	-1.559273811	1	0	-0.832997049	-1.373478004	0.169603795	0.417450224	Argininosuccinate lyase OS=Escherichia coli (strain K12) OX=83333 GN=argH PE=1 SV=3	ARLY_ECOLI	Argininosuccinate lyase (ASAL) (EC 4.3.2.1) (Arginosuccinase)	argH	NA	NA	argininosuccinate lyase activity [GO:0004056]	cytosol [GO:0005829]	arginine biosynthetic process via ornithine [GO:0042450]	8265357; 9278503; 16738553; 2851495; 6292860	FALSE	FALSE	FALSE
P07650	0	2	1	0	0	0	0	-1.383162657	-0.990575633	0	-1.524679836	-0.97431131	1	0	-0.832997049	-1.370478441	0.170537601	0.418016513	Thymidine phosphorylase OS=Escherichia coli (strain K12) OX=83333 GN=deoA PE=1 SV=3	TYPH_ECOLI	Thymidine phosphorylase (EC 2.4.2.4) (TdRPase)	deoA	tpp ttg	FUNCTION: The enzymes which catalyze the reversible phosphorolysis of pyrimidine nucleosides are involved in the degradation of these compounds and in their utilization as carbon and energy sources, or in the rescue of pyrimidine bases for nucleotide synthesis.	1,4-alpha-oligoglucan phosphorylase activity [GO:0004645]; pyrimidine-nucleoside phosphorylase activity [GO:0016154]; thymidine phosphorylase activity [GO:0009032]	cytosol [GO:0005829]; membrane [GO:0016020]	cellular response to DNA damage stimulus [GO:0006974]; pyrimidine nucleobase metabolic process [GO:0006206]; pyrimidine nucleoside metabolic process [GO:0006213]; thymidine metabolic process [GO:0046104]	7610040; 9278503; 16738553; 6087276; 6323164; 2199449; 9698549	FALSE	FALSE	FALSE
P33235	0	2	1	0	0	0	0	-1.383162657	-0.990575633	0	-1.524679836	-0.97431131	1	0	-0.832997049	-1.370478441	0.170537601	0.418016513	Flagellar hook-associated protein 1 OS=Escherichia coli (strain K12) OX=83333 GN=flgK PE=1 SV=3	FLGK_ECOLI	Flagellar hook-associated protein 1 (HAP1)	flgK	flaS flaW	NA	structural molecule activity [GO:0005198]	bacterial-type flagellum hook [GO:0009424]; extracellular region [GO:0005576]	bacterial-type flagellum assembly [GO:0044780]	8905232; 9278503; 16738553; 8158647	FALSE	FALSE	FALSE
P0A9U3	13	16	19	13	12	10	-0.097295915	-0.638706971	-1.6207813	-0.0515258	-0.326740458	-0.836807786	16	11.66666667	-0.405024682	-1.360689984	0.173611681	0.424384109	Probable ATP-binding protein YbiT OS=Escherichia coli (strain K12) OX=83333 GN=ybiT PE=1 SV=1	YBIT_ECOLI	Probable ATP-binding protein YbiT	ybiT	NA	NA	ATP binding [GO:0005524]	NA	NA	8905232; 9278503; 16738553; 30597160	FALSE	FALSE	FALSE
P46130	14	13	8	11	10	4	-0.695689508	-0.519241907	-1.122056202	-0.373453895	-0.287640639	-0.822308216	11.66666667	8.333333333	-0.494467583	-1.34926043	0.177253331	0.430921467	Putative acyl-CoA thioester hydrolase YbhC OS=Escherichia coli (strain K12) OX=83333 GN=ybhC PE=1 SV=2	YBHC_ECOLI	Putative acyl-CoA thioester hydrolase YbhC (EC 3.1.2.-)	ybhC	NA	FUNCTION: Putative thioesterase. Does not bind pectin, and has no pectinesterase activity. {ECO:0000269|PubMed:15808744, ECO:0000269|PubMed:19452549}.	aspartyl esterase activity [GO:0045330]; carboxylic ester hydrolase activity [GO:0052689]; pectinesterase activity [GO:0030599]	cell outer membrane [GO:0009279]	cell wall modification [GO:0042545]	9278503; 16738553; 8905232; 331474; 7567469; 10806384; 15808744; 19452549	FALSE	FALSE	FALSE
P0A6G3	8	5	7	6	6	1	-0.606092691	0.375338001	-2.09478043	-0.41409588	0.282675086	-1.97431131	6.666666667	4.333333333	-0.701910701	-1.342648327	0.179385874	0.434328298	Nicotinamide-nucleotide amidohydrolase PncC OS=Escherichia coli (strain K12) OX=83333 GN=pncC PE=1 SV=1	PNCC_ECOLI	Nicotinamide-nucleotide amidohydrolase PncC (NMN amidohydrolase PncC) (EC 3.5.1.42) (NMN deamidase) (Nicotinamide-nucleotide amidase)	pncC	ygaD	FUNCTION: Has nicotinamidemononucleotide (NMN) aminohydrolase activity, not active on other substrates. {ECO:0000269|PubMed:21953451}.	nicotinamide-nucleotide amidase activity [GO:0019159]	NA	pyridine nucleotide biosynthetic process [GO:0019363]	7476170; 9205837; 9278503; 16738553; 6930655; 10493123; 21953451	FALSE	FALSE	FALSE
P30177	13	16	16	8	13	12	-1.178991599	-0.437678415	-0.706010153	-0.688955721	-0.219825255	-0.361334433	15	11	-0.423371803	-1.34100002	0.179920446	0.435031527	Uncharacterized protein YbiB OS=Escherichia coli (strain K12) OX=83333 GN=ybiB PE=1 SV=1	YBIB_ECOLI	Uncharacterized protein YbiB	ybiB	NA	NA	DNA binding [GO:0003677]; glycosyltransferase activity [GO:0016757]; RNA binding [GO:0003723]	cytosol [GO:0005829]	tryptophan biosynthetic process [GO:0000162]	8037924; 8905232; 9278503; 16738553; 17895580	FALSE	FALSE	FALSE
P63284	99	103	111	81	91	107	-1.601173161	-0.553356871	-0.13126252	-0.337829986	-0.116595097	-0.02677873	104.3333333	93	-0.160401271	-1.319702945	0.186934217	0.448340207	Chaperone protein ClpB OS=Escherichia coli (strain K12) OX=83333 GN=clpB PE=1 SV=1	CLPB_ECOLI	Chaperone protein ClpB (Heat shock protein F84.1)	clpB	htpM	FUNCTION: Part of a stress-induced multi-chaperone system, it is involved in the recovery of the cell from heat-induced damage, in cooperation with DnaK, DnaJ and GrpE. Acts before DnaK, in the processing of protein aggregates. Protein binding stimulates the ATPase activity; ATP hydrolysis unfolds the denatured protein aggregates, which probably helps expose new hydrophobic binding sites on the s…	ATP binding [GO:0005524]; identical protein binding [GO:0042802]	cytoplasm [GO:0005737]; cytosol [GO:0005829]; membrane [GO:0016020]	cellular response to heat [GO:0034605]; protein refolding [GO:0042026]; response to heat [GO:0009408]	2185473; 9205837; 9278503; 16738553; 1906060; 6285294; 1953774; 2066329; 8376377; 9298644; 11061966; 10982797; 12624113; 12805357; 14640692; 14978298; 15208691; 12139937; 12220194; 11717522; 12037306; 18723842; 12054807; 12623019	FALSE	FALSE	FALSE
P0A7W1	76	90	82	88	74	57	0.694255859	-0.966773823	-2.01176964	0.15742109	-0.218693285	-0.491369746	82.66666667	73	-0.18421398	-1.318834063	0.187224594	0.448433099	30S ribosomal protein S5 OS=Escherichia coli (strain K12) OX=83333 GN=rpsE PE=1 SV=2	RS5_ECOLI	30S ribosomal protein S5 (Small ribosomal subunit protein uS5)	rpsE	spc	FUNCTION: With S4 and S12 plays an important role in translational accuracy. Many suppressors of streptomycin-dependent mutants of protein S12 are found in this protein, some but not all of which decrease translational accuracy (ram, ribosomal ambiguity mutations). {ECO:0000269|PubMed:15652481}.; FUNCTION: Located at the back of the 30S subunit body where it stabilizes the conformation of the hea…	rRNA binding [GO:0019843]; structural constituent of ribosome [GO:0003735]	cytosol [GO:0005829]; cytosolic small ribosomal subunit [GO:0022627]	maintenance of translational fidelity [GO:1990145]; response to antibiotic [GO:0046677]; ribosomal small subunit assembly [GO:0000028]; translation [GO:0006412]	6222285; 9278503; 16738553; 363452; 4273819; 4346030; 9298644; 24524803; 2138078; 1712292; 15652481; 10094780; 12244297; 12809609; 16272117; 27906160; 27906161; 27934701; 28077875	FALSE	FALSE	FALSE
P0A7F9	3	6	2	0	2	4	-1.765467409	-1.351818493	0.839807377	-2.0515258	-1.162109757	0.762654284	3.666666667	2	-0.816993758	-1.31490284	0.188542558	0.450983676	S-adenosylmethionine:tRNA ribosyltransferase-isomerase OS=Escherichia coli (strain K12) OX=83333 GN=queA PE=1 SV=1	QUEA_ECOLI	S-adenosylmethionine:tRNA ribosyltransferase-isomerase (EC 2.4.99.17) (Queuosine biosynthesis protein QueA)	queA	NA	FUNCTION: Transfers and isomerizes the ribose moiety from AdoMet to the 7-aminomethyl group of 7-deazaguanine (preQ1-tRNA) to give epoxyqueuosine (oQ-tRNA).	S-adenosylmethionine:tRNA ribosyltransferase-isomerase activity [GO:0051075]	cytosol [GO:0005829]	queuosine biosynthetic process [GO:0008616]; response to radiation [GO:0009314]; tRNA wobble guanine modification [GO:0002099]	1706703; 9278503; 16738553; 8347586; 7849103; 12731872	FALSE	FALSE	FALSE
P08244	12	22	18	9	12	18	-0.742369518	-1.586393892	0.056900539	-0.430037424	-0.762839573	0.02568869	17.33333333	13	-0.389062769	-1.31166064	0.189634663	0.452987894	Orotidine 5'-phosphate decarboxylase OS=Escherichia coli (strain K12) OX=83333 GN=pyrF PE=1 SV=1	PYRF_ECOLI	Orotidine 5'-phosphate decarboxylase (EC 4.1.1.23) (OMP decarboxylase) (OMPDCase) (OMPdecase)	pyrF	NA	FUNCTION: Catalyzes the decarboxylation of orotidine 5'-monophosphate (OMP) to uridine 5'-monophosphate (UMP).	carboxy-lyase activity [GO:0016831]; orotidine-5'-phosphate decarboxylase activity [GO:0004590]	cytoplasm [GO:0005737]; cytosol [GO:0005829]	'de novo' pyrimidine nucleobase biosynthetic process [GO:0006207]; 'de novo' UMP biosynthetic process [GO:0044205]; nucleobase-containing small molecule interconversion [GO:0015949]	2956254; 9097039; 9278503; 16738553; 3052852; 10757968; 11526316; 12054799	FALSE	FALSE	FALSE
P69503	6	10	10	10	6	2	0.924052237	-0.911505612	-2.276955583	0.600550896	-0.591794032	-1.848780428	8.666666667	6	-0.613341188	-1.307357121	0.191091453	0.455247285	Adenine phosphoribosyltransferase OS=Escherichia coli (strain K12) OX=83333 GN=apt PE=1 SV=1	APT_ECOLI	Adenine phosphoribosyltransferase (APRT) (EC 2.4.2.7)	apt	NA	FUNCTION: Catalyzes a salvage reaction resulting in the formation of AMP, that is energically less costly than de novo synthesis.	adenine phosphoribosyltransferase activity [GO:0003999]; magnesium ion binding [GO:0000287]	cytosol [GO:0005829]	adenine salvage [GO:0006168]; AMP salvage [GO:0044209]; purine ribonucleoside salvage [GO:0006166]	3527873; 9278503; 16738553; 9573169; 3534795	FALSE	FALSE	FALSE
P0AB18	0	2	3	0	1	0	0	-0.539016956	-1.715763712	0	-0.524679836	-1.97431131	1.666666667	0.333333333	-0.832997049	-1.301798226	0.19298537	0.458599752	Sulfurtransferase TusE OS=Escherichia coli (strain K12) OX=83333 GN=tusE PE=1 SV=1	TUSE_ECOLI	Sulfurtransferase TusE (EC 2.8.1.-) (tRNA 2-thiouridine synthesizing protein E)	tusE	yccK	FUNCTION: Part of a sulfur-relay system required for 2-thiolation of 5-methylaminomethyl-2-thiouridine (mnm(5)s(2)U) at tRNA wobble positions. Could accept sulfur from TusD. {ECO:0000269|PubMed:16387657}.	sulfur carrier activity [GO:0097163]; transferase activity [GO:0016740]	cytoplasm [GO:0005737]	tRNA wobble position uridine thiolation [GO:0002143]	8905232; 9278503; 16738553; 6376117; 7567469; 16387657	FALSE	FALSE	FALSE
P39831	13	13	12	8	6	14	-1.178991599	-1.509738563	0.440709106	-0.688955721	-0.939717335	0.232139568	12.66666667	9.333333333	-0.465511163	-1.297895561	0.194323225	0.460484026	NADP-dependent 3-hydroxy acid dehydrogenase YdfG OS=Escherichia coli (strain K12) OX=83333 GN=ydfG PE=1 SV=2	YDFG_ECOLI	NADP-dependent 3-hydroxy acid dehydrogenase YdfG (L-allo-threonine dehydrogenase) (EC 1.1.1.381) (Malonic semialdehyde reductase) (EC 1.1.1.298)	ydfG	NA	FUNCTION: NADP-dependent dehydrogenase with broad substrate specificity acting on 3-hydroxy acids. Catalyzes the NADP-dependent oxidation of L-allo-threonine to L-2-amino-3-keto-butyrate, which is spontaneously decarboxylated into aminoacetone. Also acts on D-threonine, L-serine, D-serine, D-3-hydroxyisobutyrate, L-3-hydroxyisobutyrate, D-glycerate and L-glycerate (PubMed:12535615). Able to catal…	3-hydroxyisobutyrate dehydrogenase activity [GO:0008442]; 3-hydroxypropionate dehydrogenase (NADP+) activity [GO:0035527]; identical protein binding [GO:0042802]; serine 3-dehydrogenase activity [GO:0031132]	cytosol [GO:0005829]	fatty acid elongation [GO:0030497]; protein homotetramerization [GO:0051289]; uracil catabolic process [GO:0006212]	9097039; 9278503; 16738553; 8226676; 7984428; 9298646; 12535615; 20400551	FALSE	FALSE	FALSE
P0A9M5	10	8	10	7	7	5	-0.806549462	-0.172217043	-1.254536889	-0.510957419	-0.109642337	-0.848780428	9.333333333	6.333333333	-0.489793395	-1.289398316	0.197259647	0.464969167	Xanthine-guanine phosphoribosyltransferase OS=Escherichia coli (strain K12) OX=83333 GN=gpt PE=1 SV=1	XGPT_ECOLI	Xanthine-guanine phosphoribosyltransferase (XGPRT) (EC 2.4.2.-) (EC 2.4.2.22) (Xanthine phosphoribosyltransferase)	gpt	gpp gxu	FUNCTION: Purine salvage pathway enzyme that catalyzes the transfer of the ribosyl-5-phosphate group from 5-phospho-alpha-D-ribose 1-diphosphate (PRPP) to the N9 position of the 6-oxopurines guanine and xanthine to form the corresponding ribonucleotides GMP (guanosine 5'-monophosphate) and XMP (xanthosine 5'-monophosphate), with the release of PPi. To a lesser extent, also acts on hypoxanthine (P…	guanine phosphoribosyltransferase activity [GO:0052657]; guanosine tetraphosphate binding [GO:0097216]; hypoxanthine phosphoribosyltransferase activity [GO:0004422]; magnesium ion binding [GO:0000287]; xanthine phosphoribosyltransferase activity [GO:0000310]	cytosol [GO:0005829]; plasma membrane [GO:0005886]	GMP salvage [GO:0032263]; IMP salvage [GO:0032264]; protein homotetramerization [GO:0051289]; purine ribonucleoside salvage [GO:0006166]; XMP salvage [GO:0032265]	6324103; 6324102; 6397401; 6396164; 3540961; 9278503; 16738553; 6100966; 9100006; 3886014; 8812991; 9743633; 23927482	FALSE	FALSE	FALSE
P37745	8	11	10	8	4	8	-0.076316294	-1.722039126	-0.43128863	-0.0515258	-1.202751741	-0.263817927	9.666666667	6.666666667	-0.506031823	-1.287285592	0.197994763	0.466085427	dTDP-4-dehydrorhamnose 3,5-epimerase OS=Escherichia coli (strain K12) OX=83333 GN=rfbC PE=1 SV=1	RMLC_ECOLI	dTDP-4-dehydrorhamnose 3,5-epimerase (EC 5.1.3.13) (Thymidine diphospho-4-keto-rhamnose 3,5-epimerase) (dTDP-4-keto-6-deoxyglucose 3,5-epimerase) (dTDP-6-deoxy-D-xylo-4-hexulose 3,5-epimerase) (dTDP-L-rhamnose synthase)	rfbC	rmlC	FUNCTION: Catalyzes the epimerization of the C3' and C5'positions of dTDP-6-deoxy-D-xylo-4-hexulose, forming dTDP-6-deoxy-L-lyxo-4-hexulose. {ECO:0000250|UniProtKB:P26394}.	dTDP-4-dehydrorhamnose 3,5-epimerase activity [GO:0008830]	cytosol [GO:0005829]	cellular response to DNA damage stimulus [GO:0006974]; dTDP-rhamnose biosynthetic process [GO:0019305]; extracellular polysaccharide biosynthetic process [GO:0045226]; lipopolysaccharide biosynthetic process [GO:0009103]; O antigen biosynthetic process [GO:0009243]; response to antibiotic [GO:0046677]; response to UV [GO:0009411]	7517390; 7517391; 9097040; 9278503; 16738553	FALSE	FALSE	FALSE
P63235	4	3	2	3	2	0	-0.428537272	-0.397650832	-1.40090035	-0.373453895	-0.354754835	-1.559273811	3	1.666666667	-0.76249418	-1.285810118	0.198509338	0.466680265	Glutamate/gamma-aminobutyrate antiporter OS=Escherichia coli (strain K12) OX=83333 GN=gadC PE=1 SV=1	GADC_ECOLI	Glutamate/gamma-aminobutyrate antiporter (Glu/GABA antiporter) (Extreme acid sensitivity protein)	gadC	acsA xasA	FUNCTION: Involved in glutaminase-dependent acid resistance (PubMed:8682809, PubMed:30498489). Exchanges extracellular glutamate (Glu) for intracellular gamma-aminobutyric acid (GABA) under acidic conditions (PubMed:22407317, PubMed:23589309). The protonation states of substrates are crucial for transport. Selectively transports Glu with no net charge and GABA with a positive charge (PubMed:23589…	antiporter activity [GO:0015297]	integral component of membrane [GO:0016021]; plasma membrane [GO:0005886]	amino acid transport [GO:0006865]; intracellular pH elevation [GO:0051454]	9097039; 9278503; 16738553; 8682809; 10383761; 11976288; 12399493; 12855178; 12867478; 12694615; 12940989; 15919996; 23589309; 30498489; 22407317	FALSE	FALSE	FALSE
P25516	38	45	49	42	37	32	0.276936763	-0.683017382	-1.805206643	0.089336735	-0.215351778	-0.57377338	44	37	-0.233262808	-1.276687296	0.201712668	0.473387047	Aconitate hydratase A OS=Escherichia coli (strain K12) OX=83333 GN=acnA PE=1 SV=3	ACNA_ECOLI	Aconitate hydratase A (ACN) (Aconitase) (EC 4.2.1.3) (Iron-responsive protein-like) (IRP-like) (RNA-binding protein) (Stationary phase enzyme)	acnA	acn	FUNCTION: Catalyzes the reversible isomerization of citrate to isocitrate via cis-aconitate. The apo form of AcnA functions as a RNA-binding regulatory protein which plays a role as a maintenance or survival enzyme during nutritional or oxidative stress. During oxidative stress inactive AcnA apo-enzyme without iron sulfur clusters binds the acnA mRNA 3' UTRs (untranslated regions), stabilizes acn…	4 iron, 4 sulfur cluster binding [GO:0051539]; aconitate hydratase activity [GO:0003994]; citrate dehydratase activity [GO:0047780]; iron ion binding [GO:0005506]; metal ion binding [GO:0046872]; mRNA 3'-UTR binding [GO:0003730]; mRNA binding [GO:0003729]	cytoplasm [GO:0005737]; cytosol [GO:0005829]	anaerobic respiration [GO:0009061]; citrate metabolic process [GO:0006101]; glyoxylate cycle [GO:0006097]; response to oxidative stress [GO:0006979]; tricarboxylic acid cycle [GO:0006099]	1541275; 9097039; 9278503; 16738553; 1838390; 8000525; 7588761; 9202458; 9421904; 10585860; 10589714; 11932448; 11917098; 12486059; 15672380; 17015655	FALSE	FALSE	FALSE
P0A9P4	19	14	16	10	11	16	-1.774887014	-0.489157963	0.053644066	-0.914022277	-0.26164543	0.02568869	16.33333333	12.33333333	-0.383326339	-1.276175561	0.201893466	0.473387047	Thioredoxin reductase OS=Escherichia coli (strain K12) OX=83333 GN=trxB PE=1 SV=2	TRXB_ECOLI	Thioredoxin reductase (TRXR) (EC 1.8.1.9)	trxB	NA	NA	flavin adenine dinucleotide binding [GO:0050660]; thioredoxin-disulfide reductase activity [GO:0004791]	cytosol [GO:0005829]	removal of superoxide radicals [GO:0019430]	3288628; 8905232; 9278503; 16738553; 8380150; 7934832; 1575737; 9298644; 2067578; 8114095; 10595539; 10947986	FALSE	FALSE	FALSE
P0A972	13	16	12	8	12	10	-1.178991599	-0.638706971	-0.382045508	-0.688955721	-0.326740458	-0.215319409	13.66666667	10	-0.41033853	-1.270022836	0.204076496	0.477876893	Cold shock-like protein CspE OS=Escherichia coli (strain K12) OX=83333 GN=cspE PE=1 SV=2	CSPE_ECOLI	Cold shock-like protein CspE (CSP-E)	cspE	gicA msmC	NA	nucleic acid binding [GO:0003676]; poly(A) binding [GO:0008143]; RNA binding [GO:0003723]; single-stranded DNA binding [GO:0003697]; transcription antitermination factor activity, RNA binding [GO:0001072]	cytosol [GO:0005829]	negative regulation of DNA-templated transcription, termination [GO:0060567]; regulation of gene expression [GO:0010468]	7984109; 8844142; 8905232; 9278503; 16738553; 8022259; 12071744	FALSE	FALSE	FALSE
P22106	52	94	90	53	68	84	-0.0979781	-1.763420684	-0.330442304	-0.024558753	-0.401048487	-0.072715014	78.66666667	68.33333333	-0.166107418	-1.265460042	0.205706463	0.480431085	Asparagine synthetase B [glutamine-hydrolyzing] OS=Escherichia coli (strain K12) OX=83333 GN=asnB PE=1 SV=3	ASNB_ECOLI	Asparagine synthetase B [glutamine-hydrolyzing] (AS-B) (EC 6.3.5.4)	asnB	NA	FUNCTION: Catalyzes the ATP-dependent conversion of aspartate into asparagine, using glutamine as a source of nitrogen. Can also use ammonia as the nitrogen source in vitro, albeit with lower efficiency. As nucleotide substrates, ATP and dATP are utilized at a similar rate in both the glutamine- and ammonia-dependent reactions, whereas GTP utilization is only 15% that of ATP, and CTP, UTP, ITP an…	amino acid binding [GO:0016597]; asparagine synthase (glutamine-hydrolyzing) activity [GO:0004066]; aspartate-ammonia ligase activity [GO:0004071]; ATP binding [GO:0005524]; identical protein binding [GO:0042802]	cytoplasm [GO:0005737]; cytosol [GO:0005829]	asparagine biosynthetic process [GO:0006529]; cellular amino acid biosynthetic process [GO:0008652]; cellular amino acid catabolic process [GO:0009063]; glutamine metabolic process [GO:0006541]; L-asparagine biosynthetic process [GO:0070981]	1973930; 8905232; 9278503; 16738553; 7907328; 6102982; 8691431; 12706338; 20853825; 10587437; 10852734	FALSE	FALSE	FALSE
P76015	11	15	11	19	13	0	1.356852922	-0.260537016	-3.285716123	0.685439794	-0.132362413	-3.559273811	12.33333333	10.66666667	-1.002065477	-1.264050805	0.206211792	0.480980908	PEP-dependent dihydroxyacetone kinase, dihydroxyacetone-binding subunit DhaK OS=Escherichia coli (strain K12) OX=83333 GN=dhaK PE=1 SV=2	DHAK_ECOLI	PEP-dependent dihydroxyacetone kinase, dihydroxyacetone-binding subunit DhaK (EC 2.7.1.121)	dhaK	ycgT	FUNCTION: Dihydroxyacetone binding subunit of the dihydroxyacetone kinase, which is responsible for the phosphoenolpyruvate (PEP)-dependent phosphorylation of dihydroxyacetone via a phosphoryl group transfer from DhaL-ATP (PubMed:15476397, PubMed:11350937). Binds covalently dihydroxyacetone in hemiaminal linkage (PubMed:15476397). DhaK acts also as corepressor of the transcription activator DhaR …	glycerone kinase activity [GO:0004371]; identical protein binding [GO:0042802]; phosphoenolpyruvate-glycerone phosphotransferase activity [GO:0047324]	cytosol [GO:0005829]	cellular response to DNA damage stimulus [GO:0006974]; glycerol catabolic process [GO:0019563]; glycerol to glycerone phosphate metabolic process [GO:0061610]; ketone catabolic process [GO:0042182]; monosaccharide catabolic process [GO:0046365]	8905232; 9278503; 16738553; 11350937; 15616579; 12813127; 15476397; 21209328; 24440518	FALSE	FALSE	FALSE
P07762	4	1	16	2	3	5	-0.863430792	1.044739065	-2.357587758	-0.788491395	1.060282665	-1.47681165	7	3.333333333	-0.40167346	-1.256475546	0.208943606	0.485371639	1,4-alpha-glucan branching enzyme GlgB OS=Escherichia coli (strain K12) OX=83333 GN=glgB PE=1 SV=1	GLGB_ECOLI	1,4-alpha-glucan branching enzyme GlgB (EC 2.4.1.18) (1,4-alpha-D-glucan:1,4-alpha-D-glucan 6-glucosyl-transferase) (Alpha-(1->4)-glucan branching enzyme) (Glycogen branching enzyme) (BE)	glgB	NA	FUNCTION: Catalyzes the formation of the alpha-1,6-glucosidic linkages in glycogen by scission of a 1,4-alpha-linked oligosaccharide from growing alpha-1,4-glucan chains and the subsequent attachment of the oligosaccharide to the alpha-1,6 position. {ECO:0000250}.	1,4-alpha-glucan branching enzyme activity [GO:0003844]; 1,4-alpha-glucan branching enzyme activity (using a glucosylated glycogenin as primer for glycogen synthesis) [GO:0102752]; cation binding [GO:0043169]; hydrolase activity, hydrolyzing O-glycosyl compounds [GO:0004553]	cytoplasm [GO:0005737]; cytosol [GO:0005829]	carbohydrate metabolic process [GO:0005975]; cellular response to DNA damage stimulus [GO:0006974]; glycogen biosynthetic process [GO:0005978]	3013861; 9278503; 16738553; 12196524	FALSE	FALSE	FALSE
P32131	11	9	9	7	6	7	-1.024126036	-0.688824404	-0.462181674	-0.636488301	-0.454290508	-0.296239405	9.666666667	6.666666667	-0.462339405	-1.255813111	0.209183737	0.485371639	Oxygen-independent coproporphyrinogen III oxidase OS=Escherichia coli (strain K12) OX=83333 GN=hemN PE=1 SV=4	HEMN_ECOLI	Oxygen-independent coproporphyrinogen III oxidase (CPO) (EC 1.3.98.3) (Coproporphyrinogen III dehydrogenase) (CPDH)	hemN	yihJ	FUNCTION: Involved in the heme biosynthesis. Catalyzes the anaerobic oxidative decarboxylation of propionate groups of rings A and B of coproporphyrinogen III to yield the vinyl groups in protoporphyrinogen IX. It can use NAD or NADP, but NAD is preferred. {ECO:0000269|PubMed:12114526, ECO:0000269|PubMed:7768836}.	4 iron, 4 sulfur cluster binding [GO:0051539]; coproporphyrinogen dehydrogenase activity [GO:0051989]; coproporphyrinogen oxidase activity [GO:0004109]; metal ion binding [GO:0046872]	cytoplasm [GO:0005737]	porphyrin-containing compound biosynthetic process [GO:0006779]; protoporphyrinogen IX biosynthetic process [GO:0006782]	7768836; 8346018; 9278503; 16738553; 12114526; 15967800; 16606627; 14633981	FALSE	FALSE	FALSE
P0A9Q9	28	35	27	23	26	24	-0.836991609	-0.979674994	-0.352594294	-0.324544295	-0.354754835	-0.137810042	30	24.33333333	-0.272369724	-1.252423363	0.210415638	0.4875339	Aspartate-semialdehyde dehydrogenase OS=Escherichia coli (strain K12) OX=83333 GN=asd PE=1 SV=1	DHAS_ECOLI	Aspartate-semialdehyde dehydrogenase (ASA dehydrogenase) (ASADH) (EC 1.2.1.11) (Aspartate-beta-semialdehyde dehydrogenase)	asd	hom	FUNCTION: Catalyzes the NADPH-dependent formation of L-aspartate-semialdehyde (L-ASA) by the reductive dephosphorylation of L-aspartyl-4-phosphate. {ECO:0000269|PubMed:11368768, ECO:0000269|PubMed:6102909}.	aspartate-semialdehyde dehydrogenase activity [GO:0004073]; NAD binding [GO:0051287]; NADP binding [GO:0050661]; protein dimerization activity [GO:0046983]	cytosol [GO:0005829]	'de novo' L-methionine biosynthetic process [GO:0071266]; cellular response to DNA damage stimulus [GO:0006974]; diaminopimelate biosynthetic process [GO:0019877]; homoserine biosynthetic process [GO:0009090]; isoleucine biosynthetic process [GO:0009097]; lysine biosynthetic process via diaminopimelate [GO:0009089]; threonine biosynthetic process [GO:0009088]	6143662; 9278503; 16738553; 6102909; 9298646; 1350921; 11368768; 14726201; 10369777; 11724560; 15288787	FALSE	FALSE	FALSE
P23865	16	18	7	12	8	9	-0.857284477	-1.848834428	0.538032963	-0.438548924	-1.017719847	0.347616785	13.66666667	9.666666667	-0.369550662	-1.251745002	0.210662796	0.4875339	Tail-specific protease OS=Escherichia coli (strain K12) OX=83333 GN=prc PE=1 SV=2	PRC_ECOLI	Tail-specific protease (EC 3.4.21.102) (C-terminal-processing peptidase) (PRC protein) (Protease Re)	prc	tsp	FUNCTION: Involved in the cleavage of a C-terminal peptide of 11 residues from the precursor form of penicillin-binding protein 3 (PBP3). May be involved in protection of the bacterium from thermal and osmotic stresses.	endopeptidase activity [GO:0004175]; serine-type endopeptidase activity [GO:0004252]	outer membrane-bounded periplasmic space [GO:0030288]; plasma membrane [GO:0005886]	protein catabolic process [GO:0030163]; proteolysis [GO:0006508]; response to antibiotic [GO:0046677]; signal transduction [GO:0007165]	1856173; 1729701; 9097040; 9278503; 16738553; 1447154; 10049386; 7499412; 8576225	FALSE	FALSE	FALSE
P17854	15	16	18	11	13	13	-0.88214109	-0.437678415	-0.845563539	-0.4665633	-0.219825255	-0.414883901	16.33333333	12.33333333	-0.367090818	-1.250184483	0.211232164	0.48821753	Phosphoadenosine 5'-phosphosulfate reductase OS=Escherichia coli (strain K12) OX=83333 GN=cysH PE=1 SV=3	CYSH_ECOLI	Phosphoadenosine 5'-phosphosulfate reductase (PAPS reductase) (EC 1.8.4.8) (3'-phosphoadenylylsulfate reductase) (PAPS reductase, thioredoxin dependent) (PAPS sulfotransferase) (PAdoPS reductase)	cysH	NA	FUNCTION: Catalyzes the formation of sulfite from phosphoadenosine 5'-phosphosulfate (PAPS) using thioredoxin as an electron donor. {ECO:0000255|HAMAP-Rule:MF_00063, ECO:0000269|PubMed:7588765}.	phosphoadenylyl-sulfate reductase (thioredoxin) activity [GO:0004604]	cytoplasm [GO:0005737]	hydrogen sulfide biosynthetic process [GO:0070814]; sulfate assimilation, phosphoadenylyl sulfate reduction by phosphoadenylyl-sulfate reductase (thioredoxin) [GO:0019379]; sulfur compound metabolic process [GO:0006790]	2005873; 2670946; 9278503; 16738553; 2404794; 7588765; 9261082; 17352498	FALSE	FALSE	FALSE
P0AE18	7	17	20	9	12	10	0.423867972	-0.809274938	-1.774465424	0.270402294	-0.409202619	-0.907197114	14.66666667	10.33333333	-0.348665813	-1.247002906	0.212396432	0.488609166	Methionine aminopeptidase OS=Escherichia coli (strain K12) OX=83333 GN=map PE=1 SV=1	MAP1_ECOLI	Methionine aminopeptidase (MAP) (MetAP) (EC 3.4.11.18) (Peptidase M)	map	NA	FUNCTION: Removes the N-terminal methionine from nascent proteins. The N-terminal methionine is often cleaved when the second residue in the primary sequence is small and uncharged (Met-Ala-, Cys, Gly, Pro, Ser, Thr, or Val). Requires deformylation of the N(alpha)-formylated initiator methionine before it can be hydrolyzed. {ECO:0000255|HAMAP-Rule:MF_01974, ECO:0000269|PubMed:20521764, ECO:000026…	ferrous iron binding [GO:0008198]; metalloaminopeptidase activity [GO:0070006]	cytosol [GO:0005829]	protein initiator methionine removal [GO:0070084]	3027045; 8202364; 9278503; 16738553; 9298644; 10460163; 10736182; 12755633; 18855426; 19019076; 20017927; 20521764; 22112844; 8471602; 10387007; 10555963; 16769889; 18093325; 17120228; 18785729	FALSE	FALSE	FALSE
P0AFG6	49	60	49	43	45	47	-0.809491603	-1.237861161	-0.111364019	-0.235950372	-0.346892717	-0.033204999	52.66666667	45	-0.205349362	-1.246335716	0.212641171	0.488609166	Dihydrolipoyllysine-residue succinyltransferase component of 2-oxoglutarate dehydrogenase complex OS=Escherichia coli (strain K12) OX=83333 GN=sucB PE=1 SV=2	ODO2_ECOLI	Dihydrolipoyllysine-residue succinyltransferase component of 2-oxoglutarate dehydrogenase complex (EC 2.3.1.61) (2-oxoglutarate dehydrogenase complex component E2) (OGDC-E2) (Dihydrolipoamide succinyltransferase component of 2-oxoglutarate dehydrogenase complex)	sucB	NA	FUNCTION: E2 component of the 2-oxoglutarate dehydrogenase (OGDH) complex which catalyzes the second step in the conversion of 2-oxoglutarate to succinyl-CoA and CO(2). {ECO:0000305|PubMed:17367808}.	dihydrolipoyllysine-residue succinyltransferase activity [GO:0004149]; lipoic acid binding [GO:0031405]	cytosol [GO:0005829]; oxoglutarate dehydrogenase complex [GO:0045252]	L-lysine catabolic process to acetyl-CoA via saccharopine [GO:0033512]; tricarboxylic acid cycle [GO:0006099]	6376124; 8905232; 9278503; 17895580; 16738553; 6376123; 9298646; 9298644; 17367808; 18723842; 8950276; 1554728; 9677295; 10739245	FALSE	FALSE	FALSE
P52061	2	3	3	2	0	2	-0.038152808	-1.694039311	-0.426058796	-0.0515258	-1.939717335	-0.389348809	2.666666667	1.333333333	-0.793530648	-1.246066747	0.212739892	0.488609166	dITP/XTP pyrophosphatase OS=Escherichia coli (strain K12) OX=83333 GN=rdgB PE=1 SV=1	IXTPA_ECOLI	dITP/XTP pyrophosphatase (EC 3.6.1.66) (Deoxyribonucleoside triphosphate pyrophosphohydrolase) (Inosine triphosphate pyrophosphatase) (ITPase) (Non-canonical purine NTP pyrophosphatase) (Non-standard purine NTP pyrophosphatase) (Nucleoside-triphosphate diphosphatase) (Nucleoside-triphosphate pyrophosphatase) (NTPase)	rdgB	yggV	FUNCTION: Pyrophosphatase that catalyzes the hydrolysis of nucleoside triphosphates to their monophosphate derivatives, with a high preference for the non-canonical purine nucleotides XTP (xanthosine triphosphate), dITP (deoxyinosine triphosphate) and ITP (PubMed:12297000, PubMed:17976651). Can also efficiently hydrolyze 2'-deoxy-N-6-hydroxylaminopurine triphosphate (dHAPTP) (PubMed:17090528). Se…	dITP diphosphatase activity [GO:0035870]; ITP diphosphatase activity [GO:0036220]; magnesium ion binding [GO:0000287]; nucleoside-triphosphatase activity [GO:0017111]; nucleoside-triphosphate diphosphatase activity [GO:0047429]; nucleotide binding [GO:0000166]; protein homodimerization activity [GO:0042803]; XTP diphosphatase activity [GO:0036222]	cytoplasm [GO:0005737]; cytosol [GO:0005829]	nucleoside triphosphate catabolic process [GO:0009143]; nucleotide metabolic process [GO:0009117]; purine nucleoside triphosphate catabolic process [GO:0009146]	9278503; 16738553; 12297000; 12730170; 17090528; 17976651	FALSE	FALSE	FALSE
P18843	20	31	27	22	21	19	0.185130046	-1.227509948	-1.115837886	0.079718733	-0.480285717	-0.459738137	26	20.66666667	-0.286768374	-1.246047621	0.212746913	0.488609166	NH(3)-dependent NAD(+) synthetase OS=Escherichia coli (strain K12) OX=83333 GN=nadE PE=1 SV=2	NADE_ECOLI	NH(3)-dependent NAD(+) synthetase (EC 6.3.1.5) (Nicotinamide adenine dinucleotide synthetase) (NADS) (Nitrogen regulatory protein)	nadE	efg ntrL	FUNCTION: Catalyzes the ATP-dependent amidation of deamido-NAD to form NAD. Uses ammonia as a nitrogen source. {ECO:0000255|HAMAP-Rule:MF_00193, ECO:0000269|PubMed:8195100}.	ATP binding [GO:0005524]; glutaminase activity [GO:0004359]; metal ion binding [GO:0046872]; NAD+ synthase (glutamine-hydrolyzing) activity [GO:0003952]; NAD+ synthase activity [GO:0008795]	cytoplasm [GO:0005737]; cytosol [GO:0005829]	'de novo' NAD biosynthetic process from aspartate [GO:0034628]; cellular response to DNA damage stimulus [GO:0006974]; NAD biosynthetic process [GO:0009435]; NAD salvage [GO:0034355]	3025172; 9097039; 9278503; 16738553; 9298646; 1512214; 8195100; 15699042	FALSE	FALSE	FALSE
P42588	3	2	3	0	2	2	-1.765467409	0.044449769	-0.426058796	-2.0515258	0.060282665	-0.389348809	2.666666667	1.333333333	-0.793530648	-1.239615158	0.215117771	0.492724766	Putrescine aminotransferase OS=Escherichia coli (strain K12) OX=83333 GN=patA PE=1 SV=2	PAT_ECOLI	Putrescine aminotransferase (PAT) (PATase) (EC 2.6.1.82) (Cadaverine transaminase) (Diamine transaminase) (EC 2.6.1.29) (Putrescine transaminase) (Putrescine--2-oxoglutaric acid transaminase) (Putrescine:2-OG aminotransferase)	patA	ygjG	FUNCTION: Catalyzes the aminotransferase reaction from putrescine to 2-oxoglutarate, leading to glutamate and 4-aminobutanal, which spontaneously cyclizes to form 1-pyrroline (PubMed:12617754, PubMed:3510672). This is the first step in one of two pathways for putrescine degradation, where putrescine is converted into 4-aminobutanoate (gamma-aminobutyrate or GABA) via 4-aminobutanal, which allows …	butane-1,4-diamine:2-oxoglutarate aminotransferase activity [GO:0033094]; diamine transaminase activity [GO:0019161]; identical protein binding [GO:0042802]; pyridoxal phosphate binding [GO:0030170]	cytosol [GO:0005829]	L-lysine catabolic process [GO:0019477]; putrescine catabolic process [GO:0009447]	9278503; 16738553; 3510672; 12617754; 22949197; 22636776; 24906570; 28522202; 30498244; 25423189; 28572639	FALSE	FALSE	FALSE
P61714	16	9	7	6	10	6	-2.222437175	0.326409989	-0.243216174	-1.33163372	0.197786188	-0.166956388	10.66666667	7.333333333	-0.433601306	-1.23509273	0.216795995	0.495931274	6,7-dimethyl-8-ribityllumazine synthase OS=Escherichia coli (strain K12) OX=83333 GN=ribE PE=1 SV=1	RISB_ECOLI	6,7-dimethyl-8-ribityllumazine synthase (DMRL synthase) (LS) (Lumazine synthase) (EC 2.5.1.78)	ribE	ribH ybaF	FUNCTION: Catalyzes the formation of 6,7-dimethyl-8-ribityllumazine by condensation of 5-amino-6-(D-ribitylamino)uracil with 3,4-dihydroxy-2-butanone 4-phosphate. This is the penultimate step in the biosynthesis of riboflavin. {ECO:0000269|PubMed:8969176}.	6,7-dimethyl-8-ribityllumazine synthase activity [GO:0000906]	cytosol [GO:0005829]; riboflavin synthase complex [GO:0009349]	riboflavin biosynthetic process [GO:0009231]	1406588; 9278503; 16738553; 8969176	FALSE	FALSE	FALSE
P69228	1	2	2	0	1	1	-1.019269318	-0.539016956	-0.560974556	-1.0515258	-0.524679836	-0.559273811	1.666666667	0.666666667	-0.711826482	-1.223555811	0.221119838	0.503238252	Transcriptional regulatory protein BaeR OS=Escherichia coli (strain K12) OX=83333 GN=baeR PE=1 SV=1	BAER_ECOLI	Transcriptional regulatory protein BaeR	baeR	NA	FUNCTION: Member of the two-component regulatory system BaeS/BaeR which responds to envelope stress (PubMed:12354228). Activates expression of periplasmic chaperone spy in response to spheroplast formation, indole and P pili protein PapG overexpression (PubMed:12354228). Activates the mdtABCD (PubMed:12107133, PubMed:12107134) and probably the CRISPR-Cas casABCDE-ygbT-ygbF operon (PubMed:21255106…	bacterial-type cis-regulatory region sequence-specific DNA binding [GO:0000986]; DNA-binding transcription activator activity [GO:0001216]; identical protein binding [GO:0042802]; phosphorelay response regulator activity [GO:0000156]; transcription cis-regulatory region binding [GO:0000976]	cytosol [GO:0005829]; protein-DNA complex [GO:0032993]	positive regulation of DNA-templated transcription, initiation [GO:2000144]; regulation of response to drug [GO:2001023]; transcription, DNA-templated [GO:0006351]	8282725; 9097040; 9278503; 16738553; 12107133; 12107134; 12354228; 15522865; 21255106	FALSE	FALSE	FALSE
P33030	1	6	5	3	0	3	0.962075756	-2.395809493	-0.68038334	0.9484742	-2.747072257	-0.559273811	4	2	-0.785957289	-1.220586063	0.222242786	0.505148781	Zinc-binding GTPase YeiR OS=Escherichia coli (strain K12) OX=83333 GN=yeiR PE=1 SV=2	YEIR_ECOLI	Zinc-binding GTPase YeiR (EC 3.6.-.-)	yeiR	NA	FUNCTION: Involved in metal homeostasis. Has GTPase activity. Binds several Zn(2+) ions in vitro. {ECO:0000269|PubMed:22511334}.	GTPase activity [GO:0003924]; GTP binding [GO:0005525]; zinc ion binding [GO:0008270]	NA	NA	9097040; 9278503; 16738553; 22511334	FALSE	FALSE	FALSE
P0AFL6	4	6	5	2	4	3	-0.863430792	-0.562392983	-0.68038334	-0.788491395	-0.425144163	-0.559273811	5	3	-0.590969789	-1.216019244	0.223977591	0.508443398	Exopolyphosphatase OS=Escherichia coli (strain K12) OX=83333 GN=ppx PE=1 SV=2	PPX_ECOLI	Exopolyphosphatase (ExopolyPase) (EC 3.6.1.11) (Metaphosphatase)	ppx	NA	FUNCTION: Degradation of inorganic polyphosphates (polyP). Releases orthophosphate processively from the ends of the polyP chain. Has a strong preference for long-chain polyphosphates and has only weak affinity for smaller size polyP of about 15 residues. {ECO:0000269|PubMed:16905100, ECO:0000269|PubMed:8380170, ECO:0000269|PubMed:9143103}.	exopolyphosphatase activity [GO:0004309]; identical protein binding [GO:0042802]; pyrophosphatase activity [GO:0016462]	plasma membrane [GO:0005886]	phosphorus metabolic process [GO:0006793]; polyphosphate catabolic process [GO:0006798]	8380170; 9205837; 9278503; 16738553; 8212131; 9143103; 24560923; 16905100	FALSE	FALSE	FALSE
P26616	22	26	36	17	26	25	-0.920331497	0.160347459	-1.335293289	-0.405162755	0.060282665	-0.483324957	28	22.66666667	-0.276068349	-1.209708929	0.226390602	0.511315657	NAD-dependent malic enzyme OS=Escherichia coli (strain K12) OX=83333 GN=maeA PE=1 SV=4	MAO1_ECOLI	NAD-dependent malic enzyme (NAD-ME) (EC 1.1.1.38)	maeA	sfcA	NA	malate dehydrogenase (decarboxylating) (NAD+) activity [GO:0004471]; malic enzyme activity [GO:0004470]; metal ion binding [GO:0046872]; NAD binding [GO:0051287]; oxaloacetate decarboxylase activity [GO:0008948]	cytosol [GO:0005829]	gluconeogenesis [GO:0006094]; malate metabolic process [GO:0006108]; pyruvate metabolic process [GO:0006090]	9097039; 9278503; 16738553; 2199308; 17557829; 17215140	FALSE	FALSE	FALSE
P0A9H1	5	8	7	3	4	6	-0.761260121	-1.078136684	-0.243216174	-0.636488301	-0.787714242	-0.166956388	6.666666667	4.333333333	-0.53038631	-1.202397164	0.229209687	0.517027421	G/U mismatch-specific DNA glycosylase OS=Escherichia coli (strain K12) OX=83333 GN=mug PE=1 SV=1	MUG_ECOLI	G/U mismatch-specific DNA glycosylase (EC 3.2.2.28) (Double-strand-specific uracil glycosylase) (Mismatch-specific uracil DNA-glycosylase) (MUG)	mug	ygjF	FUNCTION: Excises ethenocytosine and uracil, which can arise by alkylation or deamination of cytosine, respectively, from the corresponding mispairs with guanine in ds-DNA. It is capable of hydrolyzing the carbon-nitrogen bond between the sugar-phosphate backbone of the DNA and the mispaired base. The complementary strand guanine functions in substrate recognition. Required for DNA damage lesion …	DNA binding [GO:0003677]; pyrimidine-specific mismatch base pair DNA N-glycosylase activity [GO:0008263]	cytoplasm [GO:0005737]	base-excision repair, AP site formation [GO:0006285]	9278503; 16738553; 6269063; 7567469; 8878487; 11555290; 12668677; 9489705; 9699633; 10581234	FALSE	FALSE	FALSE
P0AAX8	10	9	14	10	10	4	-0.085328191	0.326409989	-2.317351447	-0.0515258	0.197786188	-1.559273811	11	8	-0.471004474	-1.198734841	0.230631066	0.518919899	Probable L,D-transpeptidase YbiS OS=Escherichia coli (strain K12) OX=83333 GN=ybiS PE=1 SV=1	YBIS_ECOLI	Probable L,D-transpeptidase YbiS (EC 2.-.-.-)	ybiS	NA	FUNCTION: Responsible, at least in part, for anchoring of the major outer membrane lipoprotein (Lpp, also known as the Braun lipoprotein) to the peptidoglycan via a meso-diaminopimelyl-L-Lys- bond on the terminal residue of Lpp. Can be oxidized in vivo, its reduction depends preferentially on DsbG, although DsbC is able to partially replace DsbG. {ECO:0000269|PubMed:18456808}.	glycosyltransferase activity [GO:0016757]; peptidoglycan L,D-transpeptidase activity [GO:0071972]	outer membrane-bounded periplasmic space [GO:0030288]	cell wall organization [GO:0071555]; peptidoglycan-protein cross-linking [GO:0018104]; regulation of cell shape [GO:0008360]	8905232; 9278503; 16738553; 9298646; 10493123; 18456808; 19965429	FALSE	FALSE	FALSE
P0A763	14	15	22	13	12	14	-0.291696209	-0.462145998	-1.277001978	-0.151061474	-0.239277617	-0.59098267	17	13	-0.327107254	-1.172508437	0.240992987	0.53612136	Nucleoside diphosphate kinase OS=Escherichia coli (strain K12) OX=83333 GN=ndk PE=1 SV=2	NDK_ECOLI	Nucleoside diphosphate kinase (NDK) (NDP kinase) (EC 2.7.4.6) (Nucleoside-2-P kinase)	ndk	NA	FUNCTION: Major role in the synthesis of nucleoside triphosphates other than ATP. The ATP gamma phosphate is transferred to the NDP beta phosphate via a ping-pong mechanism, using a phosphorylated active-site intermediate. {ECO:0000255|HAMAP-Rule:MF_00451, ECO:0000269|PubMed:7730286}.	ATP binding [GO:0005524]; metal ion binding [GO:0046872]; nucleoside diphosphate kinase activity [GO:0004550]	cytosol [GO:0005829]	CTP biosynthetic process [GO:0006241]; GTP biosynthetic process [GO:0006183]; purine nucleotide metabolic process [GO:0006163]; pyrimidine nucleotide metabolic process [GO:0006220]; UTP biosynthetic process [GO:0006228]	1657712; 9205837; 9278503; 16738553; 1323446; 7730286; 17330300	FALSE	FALSE	FALSE
P30139	14	18	21	16	13	12	0.260825139	-0.774764971	-1.512841431	0.129046445	-0.380289927	-0.73330321	17.66666667	13.66666667	-0.328182231	-1.170162707	0.241935497	0.536378922	Thiazole synthase OS=Escherichia coli (strain K12) OX=83333 GN=thiG PE=1 SV=3	THIG_ECOLI	Thiazole synthase (EC 2.8.1.10)	thiG	NA	FUNCTION: Catalyzes the rearrangement of 1-deoxy-D-xylulose 5-phosphate (DXP) to produce the thiazole phosphate moiety of thiamine. Sulfur is provided by the thiocarboxylate moiety of the carrier protein ThiS. In vitro, sulfur can be provided by H(2)S. {ECO:0000269|PubMed:12650933}.	thiazole synthase activity [GO:1990107]	cytosol [GO:0005829]	thiamine biosynthetic process [GO:0009228]; thiamine diphosphate biosynthetic process [GO:0009229]	8432721; 8265357; 9278503; 16738553; 12650933; 10082377	FALSE	FALSE	FALSE
P07024	4	3	2	1	5	0	-1.384619716	0.770205441	-1.40090035	-1.373453895	0.645245165	-1.559273811	3	2	-0.76249418	-1.163542441	0.244609489	0.536378922	Protein UshA OS=Escherichia coli (strain K12) OX=83333 GN=ushA PE=1 SV=2	USHA_ECOLI	Protein UshA [Includes: UDP-sugar hydrolase (EC 3.6.1.45) (UDP-sugar diphosphatase) (UDP-sugar pyrophosphatase); 5'-nucleotidase (5'-NT) (EC 3.1.3.5)]	ushA	NA	FUNCTION: Degradation of external UDP-glucose to uridine monophosphate and glucose-1-phosphate, which can then be used by the cell.	5'-nucleotidase activity [GO:0008253]; metal ion binding [GO:0046872]; nucleotide binding [GO:0000166]; UDP-sugar diphosphatase activity [GO:0008768]	outer membrane-bounded periplasmic space [GO:0030288]	nucleotide catabolic process [GO:0009166]	3012467; 9278503; 16738553; 9298646; 10331872; 11491293; 11491294	FALSE	FALSE	FALSE
P17117	6	9	10	6	5	6	-0.066088766	-0.986300801	-0.962288992	-0.0515258	-0.67668293	-0.626388006	8.333333333	5.666666667	-0.451532245	-1.163175208	0.244758423	0.536378922	Oxygen-insensitive NADPH nitroreductase OS=Escherichia coli (strain K12) OX=83333 GN=nfsA PE=1 SV=2	NFSA_ECOLI	Oxygen-insensitive NADPH nitroreductase (EC 1.-.-.-) (Modulator of drug activity A)	nfsA	mda18 mdaA ybjB	FUNCTION: Catalyzes the reduction of nitroaromatic compounds using NADPH. Has a broad electron acceptor specificity. Reduces nitrofurazone by a ping-pong bi-bi mechanism possibly to generate a two-electron transfer product. Major oxygen-insensitive nitroreductase in E.coli. {ECO:0000269|PubMed:8755878}.	chromate reductase activity [GO:0034567]; FMN binding [GO:0010181]; oxidoreductase activity, acting on NAD(P)H, nitrogenous group as acceptor [GO:0016657]	cytosol [GO:0005829]	NA	7568050; 8755878; 8905232; 9278503; 16738553; 2570347; 9440535; 11034992	FALSE	FALSE	FALSE
P0A8N7	1	0	1	0	0	0	-1.019269318	0	-0.990575633	-1.0515258	0	-0.97431131	0.666666667	0	-0.675279037	-1.160384524	0.245892285	0.536378922	Elongation factor P--(R)-beta-lysine ligase OS=Escherichia coli (strain K12) OX=83333 GN=epmA PE=1 SV=1	EPMA_ECOLI	Elongation factor P--(R)-beta-lysine ligase (EF-P--(R)-beta-lysine ligase) (EC 6.3.1.-) (EF-P post-translational modification enzyme A) (EF-P-lysine lysyltransferase) (GX)	epmA	genX poxA yjeA	FUNCTION: With EpmB is involved in the beta-lysylation step of the post-translational modification of translation elongation factor P (EF-P) on 'Lys-34'. Catalyzes the ATP-dependent activation of (R)-beta-lysine produced by EpmB, forming a lysyl-adenylate, from which the beta-lysyl moiety is then transferred to the epsilon-amino group of EF-P 'Lys-34'. The substrate (R)-beta-lysine is 100-fold mo…	acid-ammonia (or amide) ligase activity [GO:0016880]; ATP binding [GO:0005524]; lysine-tRNA ligase activity [GO:0004824]; protein-lysine lysyltransferase activity [GO:0052868]; tRNA binding [GO:0000049]	cytosol [GO:0005829]	lysyl-tRNA aminoacylation [GO:0006430]; protein-lysine lysylation [GO:0071915]; protein-N6-(L-lysyl)-L-lysine modification to protein-N6-(beta-lysyl)-L-lysine [GO:0072581]	1761227; 7610040; 9278503; 16738553; 7037404; 6286595; 2668951; 20823541; 20070887; 21841797; 22128152; 22706199; 23239623; 20729861	FALSE	FALSE	FALSE
P46853	9	13	13	11	10	5	0.362071088	-0.519241907	-1.845835742	0.211508605	-0.287640639	-1.196703731	11.66666667	8.666666667	-0.424278588	-1.156436377	0.247502709	0.536378922	Uncharacterized oxidoreductase YhhX OS=Escherichia coli (strain K12) OX=83333 GN=yhhX PE=1 SV=1	YHHX_ECOLI	Uncharacterized oxidoreductase YhhX (EC 1.-.-.-)	yhhX	NA	NA	nucleotide binding [GO:0000166]; oxidoreductase activity [GO:0016491]	cytosol [GO:0005829]	NA	9278503; 16738553; 10493123	FALSE	FALSE	FALSE
P09549	1	1	0	0	0	0	-1.019269318	-0.978033336	0	-1.0515258	-0.939717335	0	0.666666667	0	-0.663747712	-1.153143225	0.248851602	0.536378922	Cell division protein DedD OS=Escherichia coli (strain K12) OX=83333 GN=dedD PE=3 SV=2	DEDD_ECOLI	Cell division protein DedD	dedD	NA	FUNCTION: Non-essential cell division protein that could be required for efficient cell constriction. {ECO:0000255|HAMAP-Rule:MF_02022, ECO:0000269|PubMed:19684127}.	peptidoglycan binding [GO:0042834]	cell division site [GO:0032153]; cell septum [GO:0030428]; integral component of plasma membrane [GO:0005887]	cytokinetic process [GO:0032506]	3040734; 9205837; 9278503; 16738553; 19684127; 19880599; 32900831	FALSE	FALSE	FALSE
P77667	1	1	0	0	0	0	-1.019269318	-0.978033336	0	-1.0515258	-0.939717335	0	0.666666667	0	-0.663747712	-1.153143225	0.248851602	0.536378922	Protein SufA OS=Escherichia coli (strain K12) OX=83333 GN=sufA PE=1 SV=1	SUFA_ECOLI	Protein SufA	sufA	ydiC	NA	2 iron, 2 sulfur cluster binding [GO:0051537]	cytoplasm [GO:0005737]; cytosol [GO:0005829]	iron-sulfur cluster assembly [GO:0016226]; protein maturation by iron-sulfur cluster transfer [GO:0097428]; response to oxidative stress [GO:0006979]	9097039; 9278503; 16738553; 10322040	FALSE	FALSE	FALSE
P0A738	2	2	0	1	0	0	-0.610516414	-1.383162657	0	-0.636488301	-1.524679836	0	1.333333333	0.333333333	-0.720389379	-1.151051148	0.249711194	0.536378922	Cyclic pyranopterin monophosphate synthase OS=Escherichia coli (strain K12) OX=83333 GN=moaC PE=1 SV=2	MOAC_ECOLI	Cyclic pyranopterin monophosphate synthase (EC 4.6.1.17) (Molybdenum cofactor biosynthesis protein C)	moaC	chlA3	FUNCTION: Catalyzes the conversion of (8S)-3',8-cyclo-7,8-dihydroguanosine 5'-triphosphate to cyclic pyranopterin monophosphate (cPMP). {ECO:0000255|HAMAP-Rule:MF_01224, ECO:0000269|PubMed:25941396}.	cyclic pyranopterin monophosphate synthase activity [GO:0061799]; identical protein binding [GO:0042802]	protein-containing complex [GO:0032991]	Mo-molybdopterin cofactor biosynthetic process [GO:0006777]	8361352; 8905232; 9278503; 16738553; 10903949; 25941396	FALSE	FALSE	FALSE
P0A9T0	31	47	45	40	31	33	0.908316786	-1.617150427	-1.276126013	0.306026204	-0.524679836	-0.410410425	41	34.66666667	-0.209688019	-1.146016991	0.251788122	0.538639176	D-3-phosphoglycerate dehydrogenase OS=Escherichia coli (strain K12) OX=83333 GN=serA PE=1 SV=2	SERA_ECOLI	D-3-phosphoglycerate dehydrogenase (PGDH) (EC 1.1.1.95) (2-oxoglutarate reductase) (EC 1.1.1.399)	serA	NA	FUNCTION: Catalyzes the reversible oxidation of 3-phospho-D-glycerate to 3-phosphonooxypyruvate, the first step of the phosphorylated L-serine biosynthesis pathway. Also catalyzes the reversible oxidation of 2-hydroxyglutarate to 2-oxoglutarate. {ECO:0000269|PubMed:8550422}.	2-hydroxyglutarate dehydrogenase activity [GO:0047545]; glyoxylate reductase (NADP+) activity [GO:0030267]; hydroxypyruvate reductase activity [GO:0016618]; identical protein binding [GO:0042802]; NAD+ binding [GO:0070403]; NADH binding [GO:0070404]; phosphoglycerate dehydrogenase activity [GO:0004617]; serine binding [GO:0070905]	cytosol [GO:0005829]	L-serine biosynthetic process [GO:0006564]	3017965; 9278503; 16738553; 1917830; 9298646; 8550422; 9298644; 7719856	FALSE	FALSE	FALSE
P0AB43	2	1	2	1	1	0	-0.610516414	0.031430067	-1.40090035	-0.636488301	0.060282665	-1.559273811	1.666666667	0.666666667	-0.711826482	-1.143145852	0.25297804	0.538832826	Protein YcgL OS=Escherichia coli (strain K12) OX=83333 GN=ycgL PE=1 SV=3	YCGL_ECOLI	Protein YcgL	ycgL	NA	NA	NA	NA	NA	8905232; 9278503; 16738553; 10493123	FALSE	FALSE	FALSE
P0AGG4	2	2	2	2	1	0	-0.038152808	-0.539016956	-1.40090035	-0.0515258	-0.524679836	-1.559273811	2	1	-0.711826482	-1.142039313	0.253437679	0.538832826	Thioredoxin 2 OS=Escherichia coli (strain K12) OX=83333 GN=trxC PE=1 SV=1	THIO2_ECOLI	Thioredoxin 2 (Trx-2) (EC 1.8.1.8) (Protein-disulfide reductase)	trxC	yfiG	FUNCTION: Efficient electron donor for the essential enzyme ribonucleotide reductase. Is also able to reduce the interchain disulfide bridges of insulin.	oxidoreductase activity, acting on a sulfur group of donors, disulfide as acceptor [GO:0016671]; protein-disulfide reductase (NAD(P)) activity [GO:0047134]; protein-disulfide reductase activity [GO:0015035]; zinc ion binding [GO:0008270]	cytoplasm [GO:0005737]; cytosol [GO:0005829]	cell redox homeostasis [GO:0045454]; glycerol ether metabolic process [GO:0006662]	9388228; 9205837; 9278503; 16738553;	FALSE	FALSE	FALSE
P33012	2	2	4	2	2	0	-0.038152808	0.044449769	-1.981214291	-0.0515258	0.060282665	-2.296239405	2.666666667	1.333333333	-0.76249418	-1.140219052	0.254195052	0.538832826	DNA gyrase inhibitor OS=Escherichia coli (strain K12) OX=83333 GN=sbmC PE=1 SV=1	SBMC_ECOLI	DNA gyrase inhibitor	sbmC	gyrI yeeB	FUNCTION: Inhibits the supercoiling activity of DNA gyrase. Acts by inhibiting DNA gyrase at an early step, prior to (or at the step of) binding of DNA by the gyrase. It protects cells against toxins that target DNA gyrase, by inhibiting activity of these toxins and reducing the formation of lethal double-strand breaks in the cell. Protects cells against the natural plasmid-encoded toxins microci…	DNA topoisomerase type II (double strand cut, ATP-hydrolyzing) inhibitor activity [GO:0008657]; enzyme binding [GO:0019899]	cytoplasm [GO:0005737]	cellular response to DNA damage stimulus [GO:0006974]; negative regulation of DNA-dependent DNA replication [GO:2000104]	8709849; 9097040; 9278503; 16738553; 9442027; 11850398; 11777918; 13680098; 11948793	FALSE	FALSE	FALSE
P76569	0	1	1	0	0	0	0	-0.978033336	-0.990575633	0	-0.939717335	-0.97431131	0.666666667	0	-0.638009548	-1.136576918	0.255715194	0.538832826	Uncharacterized protein YfgD OS=Escherichia coli (strain K12) OX=83333 GN=yfgD PE=1 SV=1	YFGD_ECOLI	Uncharacterized protein YfgD	yfgD	NA	NA	arsenate reductase (glutaredoxin) activity [GO:0008794]	cytosol [GO:0005829]	NA	9205837; 9278503; 16738553; 10493123	FALSE	FALSE	FALSE
P76938	0	1	1	0	0	0	0	-0.978033336	-0.990575633	0	-0.939717335	-0.97431131	0.666666667	0	-0.638009548	-1.136576918	0.255715194	0.538832826	Elongation factor P hydroxylase OS=Escherichia coli (strain K12) OX=83333 GN=epmC PE=1 SV=2	EPMC_ECOLI	Elongation factor P hydroxylase (EF-P hydroxylase) (EC 1.14.-.-) (EF-P post-translational modification enzyme C)	epmC	yfcM	FUNCTION: Is involved in the final hydroxylation step of the post-translational modification of translation elongation factor P (EF-P) on 'Lys-34'. Acts after beta-lysylation of 'Lys-34' by EpmA and EpmB. EpmC adds an oxygen atom to the C5 position of 'Lys-34' and does not modify the added beta-lysine. {ECO:0000269|PubMed:22706199}.	metal ion binding [GO:0046872]; monooxygenase activity [GO:0004497]; oxidoreductase activity, acting on paired donors, with incorporation or reduction of molecular oxygen, NAD(P)H as one donor, and incorporation of one atom of oxygen [GO:0016709]	NA	peptidyl-lysine hydroxylation involved in bacterial-type EF-P lysine modification [GO:1901260]; post-translational protein modification [GO:0043687]	9205837; 9278503; 16738553; 22706199; 23239623	FALSE	FALSE	FALSE
P0A720	0	1	1	0	0	0	0	-0.978033336	-0.990575633	0	-0.939717335	-0.97431131	0.666666667	0	-0.638009548	-1.136576918	0.255715194	0.538832826	Thymidylate kinase OS=Escherichia coli (strain K12) OX=83333 GN=tmk PE=1 SV=1	KTHY_ECOLI	Thymidylate kinase (EC 2.7.4.9) (Thymidine monophosphate kinase) (dTMP kinase) (TMPK)	tmk	ycfG	FUNCTION: Catalyzes the reversible phosphorylation of deoxythymidine monophosphate (dTMP) to deoxythymidine diphosphate (dTDP), using ATP as its preferred phosphoryl donor. Situated at the junction of both de novo and salvage pathways of deoxythymidine triphosphate (dTTP) synthesis, is essential for DNA synthesis and cellular growth.	ATP binding [GO:0005524]; thymidylate kinase activity [GO:0004798]; uridylate kinase activity [GO:0009041]	cytoplasm [GO:0005737]; cytosol [GO:0005829]	dTDP biosynthetic process [GO:0006233]; dTTP biosynthetic process [GO:0006235]; dUDP biosynthetic process [GO:0006227]; nucleobase-containing small molecule interconversion [GO:0015949]	8631667; 8905232; 9278503; 16738553; 8509334; 8505303; 11369858; 9826650	FALSE	FALSE	FALSE
P0AG76	0	1	1	0	0	0	0	-0.978033336	-0.990575633	0	-0.939717335	-0.97431131	0.666666667	0	-0.638009548	-1.136576918	0.255715194	0.538832826	Nuclease SbcCD subunit D OS=Escherichia coli (strain K12) OX=83333 GN=sbcD PE=1 SV=1	SBCD_ECOLI	Nuclease SbcCD subunit D	sbcD	yajA	FUNCTION: SbcCD cleaves DNA hairpin structures. These structures can inhibit DNA replication and are intermediates in certain DNA recombination reactions. The complex acts as a 3'->5' double strand exonuclease that can open hairpins. It also has a 5' single-strand endonuclease activity.	3'-5' exonuclease activity [GO:0008408]; DNA binding [GO:0003677]; double-stranded DNA endodeoxyribonuclease activity [GO:1990238]; exodeoxyribonuclease activity [GO:0004529]; single-stranded DNA endodeoxyribonuclease activity [GO:0000014]	NA	DNA recombination [GO:0006310]; DNA repair [GO:0006281]; DNA replication [GO:0006260]; DNA replication termination [GO:0006274]	2530497; 9278503; 16738553; 1531222; 1490631; 9653124; 9927737	FALSE	FALSE	FALSE
P0AF16	0	1	1	0	0	0	0	-0.978033336	-0.990575633	0	-0.939717335	-0.97431131	0.666666667	0	-0.638009548	-1.136576918	0.255715194	0.538832826	Lipid II flippase MurJ OS=Escherichia coli (strain K12) OX=83333 GN=murJ PE=1 SV=1	MURJ_ECOLI	Lipid II flippase MurJ (Peptidoglycan biosynthesis protein MurJ)	murJ	mviN yceN	FUNCTION: Involved in peptidoglycan biosynthesis. Transports lipid-linked peptidoglycan precursors from the inner to the outer leaflet of the cytoplasmic membrane. {ECO:0000255|HAMAP-Rule:MF_02078, ECO:0000269|PubMed:18708495, ECO:0000269|PubMed:18832143, ECO:0000269|PubMed:25013077}.	cardiolipin binding [GO:1901612]; lipid-linked peptidoglycan transporter activity [GO:0015648]	division septum [GO:0000935]; integral component of plasma membrane [GO:0005887]; plasma membrane [GO:0005886]	cell wall organization [GO:0071555]; glycolipid translocation [GO:0034203]; lipid-linked peptidoglycan transport [GO:0015836]; lipid translocation [GO:0034204]; peptidoglycan biosynthetic process [GO:0009252]; regulation of cell shape [GO:0008360]	8905232; 9278503; 16738553; 15919996; 18708495; 18832143; 23935042; 25013077	FALSE	FALSE	FALSE
P65807	0	1	1	0	0	0	0	-0.978033336	-0.990575633	0	-0.939717335	-0.97431131	0.666666667	0	-0.638009548	-1.136576918	0.255715194	0.538832826	Uncharacterized protein YgeY OS=Escherichia coli (strain K12) OX=83333 GN=ygeY PE=3 SV=1	YGEY_ECOLI	Uncharacterized protein YgeY	ygeY	NA	NA	metal ion binding [GO:0046872]; metallopeptidase activity [GO:0008237]	NA	NA	9278503; 16738553	FALSE	FALSE	FALSE
P66948	0	1	1	0	0	0	0	-0.978033336	-0.990575633	0	-0.939717335	-0.97431131	0.666666667	0	-0.638009548	-1.136576918	0.255715194	0.538832826	Beta-barrel assembly-enhancing protease OS=Escherichia coli (strain K12) OX=83333 GN=bepA PE=1 SV=1	BEPA_ECOLI	Beta-barrel assembly-enhancing protease (EC 3.4.-.-)	bepA	yfgC	FUNCTION: Functions as both a chaperone and a metalloprotease. Maintains the integrity of the outer membrane by promoting either the assembly or the elimination of outer membrane proteins, depending on their folding state. Promotes disulfide rearrangement of LptD during its biogenesis, and proteolytic degradation of LptD and BamA when their proper assembly is compromised. May facilitate membrane …	metal ion binding [GO:0046872]; metalloendopeptidase activity [GO:0004222]; protein disulfide isomerase activity [GO:0003756]; zinc ion binding [GO:0008270]	membrane [GO:0016020]; outer membrane-bounded periplasmic space [GO:0030288]	chaperone-mediated protein folding [GO:0061077]; Gram-negative-bacterium-type cell outer membrane assembly [GO:0043165]; proteolysis involved in cellular protein catabolic process [GO:0051603]	9278503; 16738553; 22491786; 24003122	FALSE	FALSE	FALSE
P0A840	0	1	1	0	0	0	0	-0.978033336	-0.990575633	0	-0.939717335	-0.97431131	0.666666667	0	-0.638009548	-1.136576918	0.255715194	0.538832826	5'/3'-nucleotidase SurE OS=Escherichia coli (strain K12) OX=83333 GN=surE PE=1 SV=1	SURE_ECOLI	5'/3'-nucleotidase SurE (EC 3.1.3.5) (EC 3.1.3.6) (Exopolyphosphatase) (EC 3.6.1.11) (Nucleoside monophosphate phosphohydrolase) (Stationary-phase survival protein SurE)	surE	ygbC	FUNCTION: Nucleotidase with a broad substrate specificity as it can dephosphorylate various ribo- and deoxyribonucleoside 5'-monophosphates and ribonucleoside 3'-monophosphates with highest affinity to 3'-AMP. Also hydrolyzes polyphosphate (exopolyphosphatase activity) with the preference for short-chain-length substrates (P20-25). Might be involved in the regulation of dNTP and NTP pools, and in…	3'-nucleotidase activity [GO:0008254]; 5'-nucleotidase activity [GO:0008253]; exopolyphosphatase activity [GO:0004309]; manganese ion binding [GO:0030145]; nucleotide binding [GO:0000166]	cytoplasm [GO:0005737]	UMP catabolic process [GO:0046050]	7928962; 9278503; 16738553; 15489502	FALSE	FALSE	FALSE
P13000	7	14	9	8	6	7	0.18439896	-1.69026564	-0.462181674	0.118399201	-1.039253009	-0.296239405	10	7	-0.405697738	-1.136253247	0.255850592	0.538832826	ATP-dependent dethiobiotin synthetase BioD 1 OS=Escherichia coli (strain K12) OX=83333 GN=bioD1 PE=1 SV=3	BIOD1_ECOLI	ATP-dependent dethiobiotin synthetase BioD 1 (EC 6.3.3.3) (DTB synthetase 1) (DTBS 1) (Dethiobiotin synthase 1)	bioD1	NA	FUNCTION: Catalyzes a mechanistically unusual reaction, the ATP-dependent insertion of CO2 between the N7 and N8 nitrogen atoms of 7,8-diaminopelargonic acid (DAPA, also called 7,8-diammoniononanoate) to form a ureido ring. Only CTP can partially replace ATP while diaminobiotin is only 37% as effective as 7,8-diaminopelargonic acid (PubMed:4892372, PubMed:4921568). In another study both CTP and G…	ATP binding [GO:0005524]; dethiobiotin synthase activity [GO:0004141]; magnesium ion binding [GO:0000287]	cytosol [GO:0005829]	biotin biosynthetic process [GO:0009102]	3058702; 8289297; 9278503; 16738553; 4892372; 4921568; 9125495; 25801336; 8081756; 7881906; 7669756; 9576910; 9865950; 10089457	FALSE	FALSE	FALSE
P0AD44	2	2	2	1	2	0	-0.610516414	0.044449769	-1.40090035	-0.636488301	0.060282665	-1.559273811	2	1	-0.711826482	-1.135628924	0.256111899	0.538832826	Uncharacterized protein YfhG OS=Escherichia coli (strain K12) OX=83333 GN=yfhG PE=3 SV=1	YFHG_ECOLI	Uncharacterized protein YfhG	yfhG	NA	NA	NA	outer membrane-bounded periplasmic space [GO:0030288]	regulation of phosphorelay signal transduction system [GO:0070297]; regulation of protein phosphorylation [GO:0001932]	8226691; 9278503; 16738553; 9205837; 17218314	FALSE	FALSE	FALSE
P0A9Z1	2	2	2	1	2	0	-0.610516414	0.044449769	-1.40090035	-0.636488301	0.060282665	-1.559273811	2	1	-0.711826482	-1.135628924	0.256111899	0.538832826	Nitrogen regulatory protein P-II 1 OS=Escherichia coli (strain K12) OX=83333 GN=glnB PE=1 SV=1	GLNB_ECOLI	Nitrogen regulatory protein P-II 1	glnB	NA	FUNCTION: P-II indirectly controls the transcription of the glutamine synthetase gene (glnA). P-II prevents NR-II-catalyzed conversion of NR-I to NR-I-phosphate, the transcriptional activator of GlnA. When P-II is uridylylated to P-II-UMP, these events are reversed. When the ratio of Gln to 2-ketoglutarate decreases, P-II is uridylylated to P-II-UMP, which causes the deadenylation of glutamine sy…	ATP binding [GO:0005524]; enzyme regulator activity [GO:0030234]; identical protein binding [GO:0042802]; small molecule binding [GO:0036094]	cytosol [GO:0005829]	regulation of catalytic activity [GO:0050790]; regulation of fatty acid biosynthetic process [GO:0042304]; regulation of nitrogen utilization [GO:0006808]	2885322; 2907369; 2034230; 8226691; 9205837; 9278503; 16738553; 8412694; 2574599; 8293810; 9298644; 7866749; 15299730	FALSE	FALSE	FALSE
P37671	0	1	3	0	0	1	0	-0.978033336	-0.981126941	0	-0.939717335	-0.97431131	1.333333333	0.333333333	-0.638009548	-1.131121713	0.258003866	0.541534617	DNA-binding transcriptional repressor YiaJ OS=Escherichia coli (strain K12) OX=83333 GN=yiaJ PE=1 SV=1	YIAJ_ECOLI	DNA-binding transcriptional repressor YiaJ (YiaKLMNOPQRS operon repressor) (YiaK-S operon repressor)	yiaJ	NA	FUNCTION: Negatively controls the transcription of the yiaKLMNOPQRS operon, which may be involved in the utilization of 2,3-diketo-L-gulonate. {ECO:0000269|PubMed:10913096}.	DNA binding [GO:0003677]; DNA-binding transcription factor activity [GO:0003700]	NA	negative regulation of transcription, DNA-templated [GO:0045892]	8041620; 9278503; 16738553; 10913096;	FALSE	FALSE	FALSE
P77150	0	1	3	0	0	1	0	-0.978033336	-0.981126941	0	-0.939717335	-0.97431131	1.333333333	0.333333333	-0.638009548	-1.131121713	0.258003866	0.541534617	Pyridoxal kinase PdxY OS=Escherichia coli (strain K12) OX=83333 GN=pdxY PE=1 SV=3	PDXY_ECOLI	Pyridoxal kinase PdxY (PL kinase) (EC 2.7.1.35) (Pyridoxal kinase 2) (PL kinase 2)	pdxY	ydgS	FUNCTION: Pyridoxal kinase involved in the salvage pathway of pyridoxal 5'-phosphate (PLP). Catalyzes the phosphorylation of pyridoxal to PLP in vivo, but shows very low activity compared to PdxK. Displays a low level of pyridoxine kinase activity when overexpressed, which is however not physiologically relevant. {ECO:0000269|PubMed:15249053, ECO:0000269|PubMed:9537380}.	ATP binding [GO:0005524]; identical protein binding [GO:0042802]; magnesium ion binding [GO:0000287]; pyridoxal kinase activity [GO:0008478]	cytosol [GO:0005829]	pyridoxal 5'-phosphate salvage [GO:0009443]; pyridoxal metabolic process [GO:0042817]; vitamin B6 biosynthetic process [GO:0042819]	9097039; 9278503; 16738553; 9537380; 15249053; 15547280; 16021622	FALSE	FALSE	FALSE
P76177	40	25	32	32	25	24	-1.10577019	0.157230286	-0.998745875	-0.364683686	0.060282665	-0.374849239	32.33333333	27	-0.226416753	-1.124265969	0.260900211	0.546326881	Protein YdgH OS=Escherichia coli (strain K12) OX=83333 GN=ydgH PE=1 SV=1	YDGH_ECOLI	Protein YdgH	ydgH	NA	NA	NA	NA	NA	9278503; 16738553; 10493123	FALSE	FALSE	FALSE
P31806	0	2	2	0	0	1	0	-1.383162657	-0.560974556	0	-1.524679836	-0.559273811	1.333333333	0.333333333	-0.694651216	-1.122448143	0.261671944	0.547299771	Bifunctional NAD(P)H-hydrate repair enzyme Nnr OS=Escherichia coli (strain K12) OX=83333 GN=nnr PE=1 SV=2	NNR_ECOLI	Bifunctional NAD(P)H-hydrate repair enzyme Nnr (Nicotinamide nucleotide repair protein) [Includes: ADP-dependent (S)-NAD(P)H-hydrate dehydratase (EC 4.2.1.136) (ADP-dependent NAD(P)HX dehydratase); NAD(P)H-hydrate epimerase (EC 5.1.99.6) (NAD(P)HX epimerase)]	nnr	yjeF	FUNCTION: Bifunctional enzyme that catalyzes the epimerization of the S- and R-forms of NAD(P)HX and the dehydration of the S-form of NAD(P)HX at the expense of ADP, which is converted to AMP. This allows the repair of both epimers of NAD(P)HX, a damaged form of NAD(P)H that is a result of enzymatic or heat-dependent hydration. {ECO:0000269|PubMed:21994945}.	ADP-dependent NAD(P)H-hydrate dehydratase activity [GO:0052855]; ATP binding [GO:0005524]; metal ion binding [GO:0046872]; NADHX epimerase activity [GO:0052856]; NADPHX epimerase activity [GO:0052857]	NA	metabolite repair [GO:0110051]; nicotinamide nucleotide metabolic process [GO:0046496]	7610040; 9278503; 16738553; 7511774; 21994945	FALSE	FALSE	FALSE
Q46798	9	2	3	4	3	1	-1.456001189	0.497044589	-0.981126941	-1.0515258	0.475320164	-0.97431131	4.666666667	2.666666667	-0.516838982	-1.120107755	0.262667846	0.547540327	Uncharacterized lipoprotein YgeR OS=Escherichia coli (strain K12) OX=83333 GN=ygeR PE=3 SV=2	YGER_ECOLI	Uncharacterized lipoprotein YgeR	ygeR	NA	NA	metalloendopeptidase activity [GO:0004222]	cell division site [GO:0032153]; cell outer membrane [GO:0009279]; plasma membrane [GO:0005886]	septum digestion after cytokinesis [GO:0000920]	9278503; 16738553; 19525345	FALSE	FALSE	FALSE
P29744	0	2	2	0	1	0	0	-0.539016956	-1.40090035	0	-0.524679836	-1.559273811	1.333333333	0.333333333	-0.694651216	-1.120011779	0.262708743	0.547540327	Flagellar hook-associated protein 3 OS=Escherichia coli (strain K12) OX=83333 GN=flgL PE=3 SV=2	FLGL_ECOLI	Flagellar hook-associated protein 3 (HAP3) (Hook-filament junction protein)	flgL	flaT flaU	NA	structural molecule activity [GO:0005198]	bacterial-type flagellum hook [GO:0009424]; extracellular region [GO:0005576]	bacterial-type flagellum-dependent cell motility [GO:0071973]	8158647; 8905232; 9278503; 16738553; 1447789	FALSE	FALSE	FALSE
P30870	0	2	2	0	1	0	0	-0.539016956	-1.40090035	0	-0.524679836	-1.559273811	1.333333333	0.333333333	-0.694651216	-1.120011779	0.262708743	0.547540327	Bifunctional glutamine synthetase adenylyltransferase/adenylyl-removing enzyme OS=Escherichia coli (strain K12) OX=83333 GN=glnE PE=1 SV=2	GLNE_ECOLI	Bifunctional glutamine synthetase adenylyltransferase/adenylyl-removing enzyme (ATP:glutamine synthetase adenylyltransferase) (ATase) [Includes: Glutamine synthetase adenylyl-L-tyrosine phosphorylase (EC 2.7.7.89) (Adenylyl removase) (AR) (AT-N) (AT-N440) (P-I); Glutamine synthetase adenylyl transferase (EC 2.7.7.42) (Adenylyl transferase) (AT) (AT-C)]	glnE	NA	FUNCTION: Involved in the regulation of glutamine synthetase GlnA, a key enzyme in the process to assimilate ammonia (PubMed:8412694). When cellular nitrogen levels are high, the C-terminal adenylyl transferase inactivates GlnA by covalent transfer of an adenylyl group from ATP to 'Tyr-398' of GlnA, thus reducing its activity (PubMed:4920894, PubMed:9312015). Conversely, when nitrogen levels are …	[glutamate-ammonia-ligase] adenylyltransferase activity [GO:0008882]; [glutamine synthetase]-adenylyl-L-tyrosine phosphorylase [GO:0047388]; ATP binding [GO:0005524]; magnesium ion binding [GO:0000287]	cytosol [GO:0005829]	metabolic process [GO:0008152]; regulation of glutamine family amino acid metabolic process [GO:0000820]	8412694; 9278503; 16738553; 4867671; 4893578; 4920873; 4920894; 4934180; 33597; 9312015; 14766310; 15130478; 20026075	FALSE	FALSE	FALSE
P0A6U3	12	13	17	9	11	12	-0.742369518	-0.299550601	-0.877738054	-0.430037424	-0.162109757	-0.443796593	14	10.66666667	-0.345314591	-1.108315163	0.267725729	0.556694574	tRNA uridine 5-carboxymethylaminomethyl modification enzyme MnmG OS=Escherichia coli (strain K12) OX=83333 GN=mnmG PE=1 SV=1	MNMG_ECOLI	tRNA uridine 5-carboxymethylaminomethyl modification enzyme MnmG (Glucose-inhibited division protein A)	mnmG	gidA trmF	FUNCTION: NAD-binding protein involved in the addition of a carboxymethylaminomethyl (cmnm) group at the wobble position (U34) of certain tRNAs, forming tRNA-cmnm(5)s(2)U34. {ECO:0000269|PubMed:11544186, ECO:0000269|PubMed:17062623, ECO:0000269|PubMed:9603884}.	flavin adenine dinucleotide binding [GO:0050660]	cytosol [GO:0005829]	response to UV [GO:0009411]; tRNA methylation [GO:0030488]; tRNA wobble uridine modification [GO:0002098]	6395859; 7686882; 9278503; 16738553; 6357950; 370832; 9603884; 11544186; 17062623; 18565343	FALSE	FALSE	FALSE
P0AEP3	16	18	18	15	12	14	-0.285949303	-0.974299648	-0.653734546	-0.138988642	-0.487205131	-0.315348228	17.33333333	13.66666667	-0.313847333	-1.105038887	0.269142739	0.558988766	UTP--glucose-1-phosphate uridylyltransferase OS=Escherichia coli (strain K12) OX=83333 GN=galU PE=1 SV=2	GALU_ECOLI	UTP--glucose-1-phosphate uridylyltransferase (EC 2.7.7.9) (Alpha-D-glucosyl-1-phosphate uridylyltransferase) (UDP-glucose pyrophosphorylase) (UDPGP) (Uridine diphosphoglucose pyrophosphorylase)	galU	ychD	FUNCTION: May play a role in stationary phase survival.	identical protein binding [GO:0042802]; magnesium ion binding [GO:0000287]; UTP:glucose-1-phosphate uridylyltransferase activity [GO:0003983]	cytosol [GO:0005829]; protein-containing complex [GO:0032991]	colanic acid biosynthetic process [GO:0009242]; galactose catabolic process via UDP-galactose [GO:0033499]; lipopolysaccharide core region biosynthetic process [GO:0009244]; osmoregulated periplasmic glucan biosynthetic process [GO:1900727]; UDP-glucose metabolic process [GO:0006011]	1537791; 8169209; 7961613; 8905232; 9278503; 16738553; 9298646	FALSE	FALSE	FALSE
P15288	31	41	52	31	39	35	-0.15030943	-0.024906132	-1.735853538	-0.0515258	-0.010106663	-0.532306763	41.33333333	35	-0.197979742	-1.103356259	0.269872484	0.559304273	Cytosol non-specific dipeptidase OS=Escherichia coli (strain K12) OX=83333 GN=pepD PE=1 SV=3	PEPD_ECOLI	Cytosol non-specific dipeptidase (EC 3.4.13.18) (Aminoacyl-histidine dipeptidase) (Beta-alanyl-histidine dipeptidase) (Carnosinase) (Cysteinylglycinase) (Peptidase D) (Xaa-His dipeptidase) (X-His dipeptidase)	pepD	pepH	FUNCTION: Dipeptidase with broad substrate specificity. Requires dipeptide substrates with an unblocked N-terminus and the amino group in the alpha or beta position. Non-protein amino acids and proline are not accepted in the C-terminal position, whereas some dipeptide amides and formyl amino acids are hydrolyzed. Also shows cysteinylglycinase activity, which is sufficient for E.coli to utilize c…	alanylglutamate dipeptidase activity [GO:0103046]; dipeptidase activity [GO:0016805]; metallodipeptidase activity [GO:0070573]; zinc ion binding [GO:0008270]	cytosol [GO:0005829]	peptide catabolic process [GO:0043171]	1695895; 9278503; 16738553; 2651887; 355237; 7988883; 11157967; 18723842; 20067529	FALSE	FALSE	FALSE
P0AA25	10	8	12	6	10	6	-1.076684824	0.565917014	-1.374320038	-0.703602497	0.349789282	-0.867396106	10	7.333333333	-0.407069774	-1.088355977	0.276437988	0.567460653	Thioredoxin 1 OS=Escherichia coli (strain K12) OX=83333 GN=trxA PE=1 SV=2	THIO_ECOLI	Thioredoxin 1 (Trx-1)	trxA	fipA tsnC	FUNCTION: Participates in various redox reactions through the reversible oxidation of its active center dithiol to a disulfide and catalyzes dithiol-disulfide exchange reactions.	DNA polymerase processivity factor activity [GO:0030337]; oxidoreductase activity, acting on a sulfur group of donors, disulfide as acceptor [GO:0016671]; protein-disulfide reductase (NAD(P)) activity [GO:0047134]; protein-disulfide reductase activity [GO:0015035]	cytoplasm [GO:0005737]; cytosol [GO:0005829]	cell redox homeostasis [GO:0045454]; glycerol ether metabolic process [GO:0006662]; positive regulation of DNA-directed DNA polymerase activity [GO:1900264]	6098320; 6099324; 3891733; 1379743; 9278503; 16738553; 4883076; 9298644; 18723842; 1094461; 4616096; 2181145; 8098620; 10489448; 10947986; 2193685; 7812718	FALSE	FALSE	FALSE
P37744	17	22	22	17	18	14	-0.11127252	-0.492263715	-1.277001978	-0.0515258	-0.215351778	-0.59098267	20.33333333	16.33333333	-0.285953416	-1.085729244	0.277598799	0.567460653	Glucose-1-phosphate thymidylyltransferase 1 OS=Escherichia coli (strain K12) OX=83333 GN=rfbA PE=1 SV=2	RMLA1_ECOLI	Glucose-1-phosphate thymidylyltransferase 1 (G1P-TT 1) (EC 2.7.7.24) (dTDP-glucose pyrophosphorylase 1) (dTDP-glucose synthase 1)	rfbA	rmlA rmlA1	FUNCTION: Catalyzes the formation of dTDP-glucose, from dTTP and glucose 1-phosphate, as well as its pyrophosphorolysis. {ECO:0000269|PubMed:11697907}.	glucose-1-phosphate thymidylyltransferase activity [GO:0008879]; identical protein binding [GO:0042802]; metal ion binding [GO:0046872]	cytosol [GO:0005829]	dTDP-rhamnose biosynthetic process [GO:0019305]; extracellular polysaccharide biosynthetic process [GO:0045226]; O antigen biosynthetic process [GO:0009243]	7517391; 9097040; 9278503; 16738553; 7517390; 11697907	FALSE	FALSE	FALSE
P0ABB0	78	64	79	70	64	63	-0.891318388	0.251776743	-1.231641467	-0.205559429	0.060282665	-0.296239405	73.66666667	65.66666667	-0.147172056	-1.080328073	0.279996113	0.570232083	ATP synthase subunit alpha OS=Escherichia coli (strain K12) OX=83333 GN=atpA PE=1 SV=1	ATPA_ECOLI	ATP synthase subunit alpha (EC 7.1.2.2) (ATP synthase F1 sector subunit alpha) (F-ATPase subunit alpha)	atpA	papA uncA	FUNCTION: Produces ATP from ADP in the presence of a proton gradient across the membrane. The alpha chain is a regulatory subunit.	ADP binding [GO:0043531]; ATP binding [GO:0005524]; proton-transporting ATPase activity, rotational mechanism [GO:0046961]; proton-transporting ATP synthase activity, rotational mechanism [GO:0046933]	membrane [GO:0016020]; plasma membrane [GO:0005886]; proton-transporting ATP synthase complex, catalytic core F(1) [GO:0045261]	ATP synthesis coupled proton transport [GO:0015986]	6395859; 6272228; 6277310; 6301339; 7686882; 9278503; 16738553; 6278247; 2868922; 9298646; 2903146; 9298644; 16079137; 10570135	FALSE	FALSE	FALSE
P0A6T9	1	2	3	0	4	0	-1.019269318	0.871190871	-1.715763712	-1.0515258	0.797248259	-1.97431131	2	1.333333333	-0.74286295	-1.076089773	0.281887109	0.573427887	Glycine cleavage system H protein OS=Escherichia coli (strain K12) OX=83333 GN=gcvH PE=1 SV=2	GCSH_ECOLI	Glycine cleavage system H protein	gcvH	NA	FUNCTION: The glycine cleavage system catalyzes the degradation of glycine. The H protein shuttles the methylamine group of glycine from the P protein to the T protein. {ECO:0000255|HAMAP-Rule:MF_00272, ECO:0000269|PubMed:8375392}.	lipoic acid binding [GO:0031405]	cytoplasm [GO:0005737]; cytosol [GO:0005829]; glycine cleavage complex [GO:0005960]	glycine decarboxylation via glycine cleavage system [GO:0019464]; protein lipoylation [GO:0009249]	1802033; 8375392; 9278503; 16738553; 8219277; 8181752	FALSE	FALSE	FALSE
P00946	13	20	22	22	16	7	1.409277277	-0.533691132	-2.735346169	0.664681234	-0.244571917	-1.497873266	18.33333333	15	-0.35925465	-1.07373295	0.282942389	0.574918286	Mannose-6-phosphate isomerase OS=Escherichia coli (strain K12) OX=83333 GN=manA PE=1 SV=1	MANA_ECOLI	Mannose-6-phosphate isomerase (EC 5.3.1.8) (Phosphohexomutase) (Phosphomannose isomerase) (PMI)	manA	pmi	FUNCTION: Involved in the conversion of glucose to GDP-L-fucose, which can be converted to L-fucose, a capsular polysaccharide.	mannose-6-phosphate isomerase activity [GO:0004476]; zinc ion binding [GO:0008270]	cytosol [GO:0005829]	cell wall mannoprotein biosynthetic process [GO:0000032]; colanic acid biosynthetic process [GO:0009242]; GDP-mannose biosynthetic process [GO:0009298]; mannose catabolic process [GO:0019309]; protein glycosylation [GO:0006486]	6397402; 9097039; 9278503; 16738553; 18723842	FALSE	FALSE	FALSE
P04693	15	20	19	16	20	8	0.073456558	0.140616136	-2.068379849	0.035937041	0.060282665	-1.126314403	18	14.66666667	-0.343364899	-1.070584735	0.28435619	0.577132951	Aromatic-amino-acid aminotransferase OS=Escherichia coli (strain K12) OX=83333 GN=tyrB PE=1 SV=1	TYRB_ECOLI	Aromatic-amino-acid aminotransferase (ARAT) (AROAT) (EC 2.6.1.57) (Beta-methylphenylalanine transaminase) (EC 2.6.1.107)	tyrB	NA	FUNCTION: Broad-specificity enzyme that catalyzes the transamination of 2-ketoisocaproate, p-hydroxyphenylpyruvate, and phenylpyruvate to yield leucine, tyrosine, and phenylalanine, respectively. In vitro, is able to catalyze the conversion of beta-methyl phenylpyruvate to the nonproteinogenic amino acid (2S,3S)-beta-methyl-phenylalanine, a building block of the antibiotic mannopeptimycin produce…	aromatic-amino-acid:2-oxoglutarate aminotransferase activity [GO:0008793]; identical protein binding [GO:0042802]; L-leucine:2-oxoglutarate aminotransferase activity [GO:0050048]; L-phenylalanine:2-oxoglutarate aminotransferase activity [GO:0080130]; L-tyrosine:2-oxoglutarate aminotransferase activity [GO:0004838]; pyridoxal phosphate binding [GO:0030170]; transaminase activity [GO:0008483]	cytoplasm [GO:0005737]; cytosol [GO:0005829]	aspartate biosynthetic process [GO:0006532]; leucine biosynthetic process [GO:0009098]; L-phenylalanine biosynthetic process from chorismate via phenylpyruvate [GO:0033585]; tyrosine biosynthetic process from chorismate via 4-hydroxyphenylpyruvate [GO:0019292]	3521591; 3907634; 8265357; 9278503; 16738553; 3308851; 9298644; 19731276; 10417420	FALSE	FALSE	FALSE
P17115	3	2	2	2	2	0	-0.489977661	0.044449769	-1.40090035	-0.4665633	0.060282665	-1.559273811	2.333333333	1.333333333	-0.655184815	-1.066035842	0.28640744	0.580634878	Arabinose 5-phosphate isomerase GutQ OS=Escherichia coli (strain K12) OX=83333 GN=gutQ PE=1 SV=3	GUTQ_ECOLI	Arabinose 5-phosphate isomerase GutQ (API) (G-API) (EC 5.3.1.13) (Phosphosugar aldol-ketol isomerase)	gutQ	srlQ	FUNCTION: Catalyzes the reversible aldol-ketol isomerization between D-ribulose 5-phosphate (Ru5P) and D-arabinose 5-phosphate (A5P). It appears that the physiological function of G-API may be to synthesize the regulatory molecule A5P, which in turn participates in the induction of the gut operon through an unknown mechanism. It is also able of sustaining the biosynthetic pathway of 3-deoxy-D-man…	arabinose-5-phosphate isomerase activity [GO:0019146]; ATP binding [GO:0005524]; metal ion binding [GO:0046872]	NA	keto-3-deoxy-D-manno-octulosonic acid biosynthetic process [GO:0019294]	9278503; 16738553; 2134185; 17366475; 16199563	FALSE	FALSE	FALSE
P0ACA1	8	3	10	5	7	2	-0.901115982	1.335643132	-2.276955583	-0.636488301	1.060282665	-1.848780428	7	4.666666667	-0.474995355	-1.063726551	0.287452593	0.581430783	Uncharacterized GST-like protein YibF OS=Escherichia coli (strain K12) OX=83333 GN=yibF PE=1 SV=1	YIBF_ECOLI	Uncharacterized GST-like protein YibF	yibF	NA	FUNCTION: Glutathione (GSH) transferase homolog, that might be involved in selenium metabolism.	glutathione transferase activity [GO:0004364]; maleylacetoacetate isomerase activity [GO:0016034]	cytosol [GO:0005829]	glutathione metabolic process [GO:0006749]; L-phenylalanine catabolic process [GO:0006559]	8387990; 8536964; 8041620; 9278503; 16738553; 14635120;	FALSE	FALSE	FALSE
P0A6Q3	26	30	30	26	25	21	-0.137638953	-0.509846219	-1.193254822	-0.0515258	-0.193473928	-0.469076002	28.66666667	24	-0.238025243	-1.062751731	0.287894554	0.581664508	3-hydroxydecanoyl-[acyl-carrier-protein] dehydratase OS=Escherichia coli (strain K12) OX=83333 GN=fabA PE=1 SV=2	FABA_ECOLI	3-hydroxydecanoyl-[acyl-carrier-protein] dehydratase (EC 4.2.1.59) (3-hydroxyacyl-[acyl-carrier-protein] dehydratase FabA) (Beta-hydroxydecanoyl thioester dehydrase) (Trans-2-decenoyl-[acyl-carrier-protein] isomerase) (EC 5.3.3.14)	fabA	NA	FUNCTION: Necessary for the introduction of cis unsaturation into fatty acids (PubMed:8910376). Catalyzes the dehydration of (3R)-3-hydroxydecanoyl-ACP to E-(2)-decenoyl-ACP and then its isomerization to Z-(3)-decenoyl-ACP (PubMed:8910376). Can catalyze the dehydratase reaction for beta-hydroxyacyl-ACPs with saturated chain lengths up to 16:0, being most active on intermediate chain length (PubMe…	(3R)-hydroxymyristoyl-[acyl-carrier-protein] dehydratase activity [GO:0008659]; 3-hydroxydecanoyl-[acyl-carrier-protein] dehydratase activity [GO:0008693]; 3-hydroxyoctanoyl-[acyl-carrier-protein] dehydratase activity [GO:0047451]; 3-hydroxypalmitoyl-[acyl-carrier-protein] dehydratase activity [GO:0004317]; trans-2-decenoyl-acyl-carrier-protein isomerase activity [GO:0034017]	cytosol [GO:0005829]	fatty acid biosynthetic process [GO:0006633]; lipid biosynthetic process [GO:0008610]	2832401; 1505031; 8905232; 9278503; 16738553; 7592873; 8808925; 8910376; 9298644; 10629181; 11859088; 21276098; 8805534	FALSE	FALSE	FALSE
P0AEW9	2	1	3	0	1	2	-1.441481298	0.031430067	-0.426058796	-1.636488301	0.060282665	-0.389348809	2	1	-0.655184815	-1.060078618	0.289108834	0.583456334	1-phosphofructokinase OS=Escherichia coli (strain K12) OX=83333 GN=fruK PE=1 SV=1	K1PF_ECOLI	1-phosphofructokinase (EC 2.7.1.56) (Fructose 1-phosphate kinase) (Fru1PK)	fruK	fpk	FUNCTION: Catalyzes the ATP-dependent phosphorylation of fructose-l-phosphate to fructose-l,6-bisphosphate (Ref.6, PubMed:10833389). Is specific for fructose-l-phosphate (Ref.6). GTP, UTP and CTP can also function as phosphoryl donors showing 60%, 20% and 10% of the activity of ATP (Ref.6). {ECO:0000269|PubMed:10833389, ECO:0000269|Ref.6}.	1-phosphofructokinase activity [GO:0008662]; ATP binding [GO:0005524]; phosphofructokinase activity [GO:0008443]	cytosol [GO:0005829]	fructose catabolic process [GO:0006001]	1981619; 9097040; 9278503; 16738553; 10833389	FALSE	FALSE	FALSE
P0A9K9	19	24	28	19	19	20	-0.117641494	-0.617230128	-1.089629142	-0.0515258	-0.26164543	-0.439974882	23.66666667	19.33333333	-0.251048704	-1.053376007	0.292168696	0.587643882	FKBP-type peptidyl-prolyl cis-trans isomerase SlyD OS=Escherichia coli (strain K12) OX=83333 GN=slyD PE=1 SV=1	SLYD_ECOLI	FKBP-type peptidyl-prolyl cis-trans isomerase SlyD (PPIase) (EC 5.2.1.8) (Histidine-rich protein) (Metallochaperone SlyD) (Rotamase) (Sensitivity to lysis protein D) (WHP)	slyD	NA	FUNCTION: Folding helper with both chaperone and peptidyl-prolyl cis-trans isomerase (PPIase) activities. Chaperone activity prevents aggregation of unfolded or partially folded proteins and promotes their correct folding. PPIases catalyze the cis-trans isomerization of Xaa-Pro bonds of peptides, which accelerates slow steps of protein folding and thus shortens the lifetime of intermediates. Both…	cobalt ion binding [GO:0050897]; copper ion binding [GO:0005507]; nickel cation binding [GO:0016151]; peptidyl-prolyl cis-trans isomerase activity [GO:0003755]; unfolded protein binding [GO:0051082]; zinc ion binding [GO:0008270]	cytosol [GO:0005829]	modulation by symbiont of host adenylate cyclase-mediated signal transduction [GO:0043963]; protein maturation [GO:0051604]; protein maturation by protein folding [GO:0022417]; protein peptidyl-prolyl isomerization [GO:0000413]; protein refolding [GO:0042026]; protein stabilization [GO:0050821]; response to heat [GO:0009408]	8300624; 8300625; 7540828; 9278503; 16738553; 9188461; 12100551; 15569666; 16388577; 17720786; 17215254; 19947632; 19645725; 22412352; 19356587	FALSE	FALSE	FALSE
P0AEJ6	1	2	2	3	0	0	0.962075756	-1.383162657	-1.40090035	0.9484742	-1.524679836	-1.559273811	1.666666667	1	-0.711826482	-1.05192483	0.292834039	0.587643882	Ethanolamine ammonia-lyase large subunit OS=Escherichia coli (strain K12) OX=83333 GN=eutB PE=1 SV=1	EUTB_ECOLI	Ethanolamine ammonia-lyase large subunit (EAL large subunit) (EC 4.3.1.7) (Ethanolamine ammonia-lyase alpha subunit) (Ethanolamine ammonia-lyase heavy chain) (Ethanolamine deaminase large subunit)	eutB	NA	FUNCTION: Catalyzes the deamination of various vicinal amino-alcohols to oxo compounds (PubMed:19762342). Allows this organism to utilize ethanolamine as the sole source of nitrogen and carbon in the presence of external vitamin B12. It is spontaneously inactivated by its substrate and reactivated by EutA (PubMed:15466038). {ECO:0000269|PubMed:15466038, ECO:0000269|PubMed:19762342, ECO:0000305|Pu…	cobalamin binding [GO:0031419]; ethanolamine ammonia-lyase activity [GO:0008851]	cytosol [GO:0005829]; ethanolamine ammonia-lyase complex [GO:0009350]	cellular amino acid metabolic process [GO:0006520]; ethanolamine catabolic process [GO:0046336]	9205837; 9278503; 16738553; 2197274; 19762342; 15466038; 20519496; 21142024; 29797764	FALSE	FALSE	FALSE
P46852	2	6	3	2	2	2	-0.038152808	-1.351818493	-0.426058796	-0.0515258	-1.162109757	-0.389348809	3.666666667	2	-0.534328122	-1.048485465	0.294414995	0.589491598	Quercetin 2,3-dioxygenase OS=Escherichia coli (strain K12) OX=83333 GN=yhhW PE=1 SV=1	YHHW_ECOLI	Quercetin 2,3-dioxygenase (Quercetinase) (EC 1.13.11.24) (Pirin-like protein YhhW)	yhhW	NA	FUNCTION: Has quercetin 2,3-dioxygenase activity in vitro. Its physiological role is unknown; however, may provide a mechanism that would avoid inhibition of key cellular proteins, such as DNA gyrase, by quercetin. {ECO:0000269|PubMed:15951572}.	metal ion binding [GO:0046872]; quercetin 2,3-dioxygenase activity [GO:0008127]	NA	NA	9278503; 16738553; 10493123; 15951572	FALSE	FALSE	FALSE
P0ADP9	3	4	0	1	2	0	-1.038381372	-0.762309311	0	-1.0515258	-0.67668293	0	2.333333333	1	-0.576069577	-1.03962925	0.298512182	0.595687243	Protein YihD OS=Escherichia coli (strain K12) OX=83333 GN=yihD PE=1 SV=1	YIHD_ECOLI	Protein YihD	yihD	NA	NA	NA	cytosol [GO:0005829]	NA	8346018; 9278503; 16738553; 9868784	FALSE	FALSE	FALSE
P0AAB6	17	20	27	14	19	19	-0.645355164	-0.021388049	-1.115837886	-0.314560206	-0.010106663	-0.459738137	21.33333333	17.33333333	-0.261468336	-1.029173677	0.303398069	0.603409999	UTP--glucose-1-phosphate uridylyltransferase OS=Escherichia coli (strain K12) OX=83333 GN=galF PE=1 SV=1	GALF_ECOLI	UTP--glucose-1-phosphate uridylyltransferase (EC 2.7.7.9) (Alpha-D-glucosyl-1-phosphate uridylyltransferase) (UDP-glucose pyrophosphorylase) (UDPGP) (Uridine diphosphoglucose pyrophosphorylase)	galF	wcaN	NA	enzyme regulator activity [GO:0030234]; UTP:glucose-1-phosphate uridylyltransferase activity [GO:0003983]	cytosol [GO:0005829]	lipopolysaccharide biosynthetic process [GO:0009103]; UDP-glucose metabolic process [GO:0006011]	9097040; 9278503; 16738553; 8971705	FALSE	FALSE	FALSE
P0A746	4	4	4	1	5	2	-1.384619716	0.400125608	-0.793363064	-1.373453895	0.32331707	-0.711276904	4	2.666666667	-0.58713791	-1.026446317	0.304681255	0.604975521	Peptide methionine sulfoxide reductase MsrB OS=Escherichia coli (strain K12) OX=83333 GN=msrB PE=1 SV=1	MSRB_ECOLI	Peptide methionine sulfoxide reductase MsrB (EC 1.8.4.12) (Peptide-methionine (R)-S-oxide reductase)	msrB	yeaA	NA	iron ion binding [GO:0005506]; peptide-methionine (R)-S-oxide reductase activity [GO:0033743]; zinc ion binding [GO:0008270]	cytoplasm [GO:0005737]; cytosol [GO:0005829]	protein repair [GO:0030091]; response to oxidative stress [GO:0006979]	9097039; 9278503; 16738553; 2990926; 7984428; 11677230; 16251365	FALSE	FALSE	FALSE
P0ABN5	3	0	0	0	0	0	-1.765467409	0	0	-2.0515258	0	0	1	0	-0.683841933	-1.019293084	0.308063846	0.60861394	Anaerobic C4-dicarboxylate transporter DcuA OS=Escherichia coli (strain K12) OX=83333 GN=dcuA PE=1 SV=1	DCUA_ECOLI	Anaerobic C4-dicarboxylate transporter DcuA	dcuA	genA	FUNCTION: Responsible for the transport of C4-dicarboxylates from the periplasm across the inner membrane.	C4-dicarboxylate transmembrane transporter activity [GO:0015556]; succinate:fumarate antiporter activity [GO:0005469]	integral component of plasma membrane [GO:0005887]; plasma membrane [GO:0005886]	C4-dicarboxylate transport [GO:0015740]; cellular nitrogen compound biosynthetic process [GO:0044271]; L-aspartate import across plasma membrane [GO:0140009]	8131924; 7961398; 7610040; 9278503; 16738553; 2987841; 3541901; 2656658; 9733683; 15919996	FALSE	FALSE	FALSE
P33219	3	0	0	0	0	0	-1.765467409	0	0	-2.0515258	0	0	1	0	-0.683841933	-1.019293084	0.308063846	0.60861394	Protein YebF OS=Escherichia coli (strain K12) OX=83333 GN=yebF PE=1 SV=2	YEBF_ECOLI	Protein YebF	yebF	NA	NA	NA	extracellular region [GO:0005576]	NA	9097040; 9278503; 16738553; 16369539	FALSE	FALSE	FALSE
P06715	12	14	17	18	11	6	0.991510328	-0.489157963	-2.248846586	0.495961995	-0.26164543	-1.336881389	14.33333333	11.66666667	-0.367521608	-1.008338909	0.31329179	0.616209679	Glutathione reductase OS=Escherichia coli (strain K12) OX=83333 GN=gor PE=1 SV=1	GSHR_ECOLI	Glutathione reductase (GR) (GRase) (EC 1.8.1.7)	gor	NA	FUNCTION: Maintains high levels of reduced glutathione in the cytosol.	FAD binding [GO:0071949]; flavin adenine dinucleotide binding [GO:0050660]; glutathione-disulfide reductase (NADPH) activity [GO:0004362]; NADP binding [GO:0050661]	cytosol [GO:0005829]; membrane [GO:0016020]	cell redox homeostasis [GO:0045454]; cellular response to oxidative stress [GO:0034599]; glutathione metabolic process [GO:0006749]	3521741; 8041620; 9278503; 16738553; 9298644; 2006135; 8061609	FALSE	FALSE	FALSE
P0A9L3	9	11	13	7	9	9	-0.576500559	-0.348009246	-0.808565608	-0.373453895	-0.202751741	-0.459738137	11	8.333333333	-0.345314591	-1.000591556	0.317024314	0.622177674	FKBP-type 22 kDa peptidyl-prolyl cis-trans isomerase OS=Escherichia coli (strain K12) OX=83333 GN=fklB PE=1 SV=2	FKBB_ECOLI	FKBP-type 22 kDa peptidyl-prolyl cis-trans isomerase (FKBP22) (PPIase) (EC 5.2.1.8) (Rotamase)	fklB	ytfC	FUNCTION: PPIases accelerate the folding of proteins. It catalyzes the cis-trans isomerization of proline imidic peptide bonds in oligopeptides.	FK506 binding [GO:0005528]; identical protein binding [GO:0042802]; peptidyl-prolyl cis-trans isomerase activity [GO:0003755]	cytosol [GO:0005829]; periplasmic space [GO:0042597]	protein folding [GO:0006457]	7610040; 9278503; 16738553; 8703024; 9298646	FALSE	FALSE	FALSE
P25552	0	0	3	0	0	0	0	0	-1.715763712	0	0	-1.97431131	1	0	-0.65810377	-0.990596641	0.321882578	0.630022684	Guanosine-5'-triphosphate,3'-diphosphate pyrophosphatase OS=Escherichia coli (strain K12) OX=83333 GN=gppA PE=1 SV=3	GPPA_ECOLI	Guanosine-5'-triphosphate,3'-diphosphate pyrophosphatase (EC 3.6.1.40) (Guanosine pentaphosphate phosphohydrolase) (pppGpp-5'-phosphohydrolase)	gppA	gpp	FUNCTION: Catalyzes the conversion of pppGpp to ppGpp. Guanosine pentaphosphate (pppGpp) is a cytoplasmic signaling molecule which together with ppGpp controls the 'stringent response', an adaptive process that allows bacteria to respond to amino acid starvation, resulting in the coordinated regulation of numerous cellular activities (PubMed:6130093, PubMed:8394006). In vitro, can hydrolyze pppGp…	guanosine-5'-triphosphate,3'-diphosphate diphosphatase activity [GO:0008894]; pyrophosphatase activity [GO:0016462]	NA	guanosine pentaphosphate catabolic process [GO:0015974]; guanosine tetraphosphate biosynthetic process [GO:0015970]; nucleobase-containing small molecule interconversion [GO:0015949]; phosphorus metabolic process [GO:0006793]; response to starvation [GO:0042594]	1931833; 1379743; 9278503; 16397293; 16738553; 6130093; 8212131; 8394006	FALSE	FALSE	FALSE
P40120	0	0	3	0	0	0	0	0	-1.715763712	0	0	-1.97431131	1	0	-0.65810377	-0.990596641	0.321882578	0.630022684	Glucans biosynthesis protein D OS=Escherichia coli (strain K12) OX=83333 GN=mdoD PE=1 SV=3	OPGD_ECOLI	Glucans biosynthesis protein D	mdoD	opgD ydcG yzzZ	FUNCTION: Probably involved in the control of the structural glucose backbone of osmoregulated periplasmic glucans (OPGs).	carbohydrate binding [GO:0030246]; catalytic activity [GO:0003824]	outer membrane-bounded periplasmic space [GO:0030288]	beta-glucan biosynthetic process [GO:0051274]	9097039; 9278503; 16738553; 2671655; 9298646; 7567469; 15175282; 17218314	FALSE	FALSE	FALSE
P45568	1	0	3	0	1	0	-1.019269318	1.022481693	-1.715763712	-1.0515258	1.060282665	-1.97431131	1.333333333	0.333333333	-0.655184815	-0.988741976	0.3227894	0.630022684	1-deoxy-D-xylulose 5-phosphate reductoisomerase OS=Escherichia coli (strain K12) OX=83333 GN=dxr PE=1 SV=2	DXR_ECOLI	1-deoxy-D-xylulose 5-phosphate reductoisomerase (DXP reductoisomerase) (EC 1.1.1.267) (1-deoxyxylulose-5-phosphate reductoisomerase) (2-C-methyl-D-erythritol 4-phosphate synthase)	dxr	ispC yaeM	FUNCTION: Catalyzes the NADP-dependent rearrangement and reduction of 1-deoxy-D-xylulose-5-phosphate (DXP) to 2-C-methyl-D-erythritol 4-phosphate (MEP).	1-deoxy-D-xylulose-5-phosphate reductoisomerase activity [GO:0030604]; identical protein binding [GO:0042802]; manganese ion binding [GO:0030145]; NADPH binding [GO:0070402]	NA	isopentenyl diphosphate biosynthetic process, methylerythritol 4-phosphate pathway [GO:0019288]; isopentenyl diphosphate biosynthetic process, methylerythritol 4-phosphate pathway involved in terpenoid biosynthetic process [GO:0051484]	9707569; 9278503; 16738553; 8202364; 1447125; 7567469; 10631325; 10787409; 11872159; 11741911; 12621040; 15339150; 15567415	FALSE	FALSE	FALSE
P60390	7	10	10	8	7	5	0.18439896	-0.636269434	-1.254536889	0.118399201	-0.399148954	-0.848780428	9	6.666666667	-0.37651006	-0.98519475	0.324528419	0.632723898	Ribosomal RNA small subunit methyltransferase H OS=Escherichia coli (strain K12) OX=83333 GN=rsmH PE=1 SV=1	RSMH_ECOLI	Ribosomal RNA small subunit methyltransferase H (EC 2.1.1.199) (16S rRNA m(4)C1402 methyltransferase) (rRNA (cytosine-N(4)-)-methyltransferase RsmH)	rsmH	mraW yabC	FUNCTION: Specifically methylates the N4 position of cytidine in position 1402 (C1402) of 16S rRNA. In vitro, active on the assembled 30S subunit, but not naked 16S rRNA or 70S ribosomes. {ECO:0000269|PubMed:10572301, ECO:0000269|PubMed:19965768}.	rRNA (cytosine-N4-)-methyltransferase activity [GO:0071424]	cytoplasm [GO:0005737]; cytosol [GO:0005829]	rRNA base methylation [GO:0070475]	2187182; 1630901; 9278503; 16738553; 6350821; 10572301; 10493123; 19965768	FALSE	FALSE	FALSE
[truncated: 1,365 more rows]
