# Supplementary material for: Membrane-associated σ factors disrupt rRNA operon clustering in Escherichia coli
Source: PLoS Biol. 2025 Apr 17;23(4):e3003113. doi: 10.1371/journal.pbio.3003113 (PMC12037070; doi:10.1371/journal.pbio.3003113)
Supplement: S7 Table — (CSV) [file pbio.3003113.s018.csv]

accession	ctrl_PSMs_b1	ctrl_PSMs_b2	ctrl_PSMs_b3	exp_PSMs_b1	exp_PSMs_b2	exp_PSMs_b3	PSM_zscore_b1	PSM_zscore_b2	PSM_zscore_b3	PSM_log2fc_b1	PSM_log2fc_b2	PSM_log2fc_b3	mean_ctrl_PSMs	mean_exp_PSMs	mean_log2fc	joint_zscore	pval	fdr_bh	description	entry_name	protein_names	gene_names_primary	gene_names_synonym	function_cc	gene_ontology_molecular_function	gene_ontology_cellular_component	gene_ontology_biological_process	pub_med_id	conf_90	conf_95	conf_99
P0A910	358	225	156	409	117	612	7.431175787387421	-7.274603282532731	15.584608614696151	0.716604621196728	-1.1422609981145635	1.866987035387584	246.33333333333334	379.3333333333333	0.48044355282324946	9.088175156735334	1.0071518976955334e-19	6.180555478858256e-17	Outer membrane protein A OS=Escherichia coli (strain K12) OX=83333 GN=ompA PE=1 SV=1	OMPA_ECOLI	Outer membrane protein A (OmpA) (Outer membrane porin A) (Outer membrane protein 3A) (Outer membrane protein B) (Outer membrane protein II*) (Outer membrane protein d)	ompA	con tolG tut	FUNCTION: With TolR probably plays a role in maintaining the position of the peptidoglycan cell wall in the periplasm (Probable). Plays a role in resistance to environmental stress, and a role in outer membrane functionality and cell shape (PubMed:11906175, PubMed:361695). Non-covalently binds peptidoglycan (PubMed:25135663) (Probable). Acts as a porin with low permeability that allows slow penet…	identical protein binding [GO:0042802]; ion transmembrane transporter activity [GO:0015075]; porin activity [GO:0015288]	cell outer membrane [GO:0009279]; integral component of cell outer membrane [GO:0045203]; integral component of membrane [GO:0016021]; membrane [GO:0016020]; outer membrane [GO:0019867]; outer membrane-bounded periplasmic space [GO:0030288]; pore complex [GO:0046930]	cellular response to DNA damage stimulus [GO:0006974]; conjugation [GO:0000746]; detection of virus [GO:0009597]; ion transport [GO:0006811]; viral entry into host cell [GO:0046718]	6253901; 6260961; 8905232; 9278503; 16738553; 7001461; 9298646; 9629924; 17659252; 21697552; 4604263; 4591955; 1107069; 791936; 783129; 321438; 361695; 6086577; 3013869; 3902787; 2211627; 1370823; 7813480; 8106193; 7517935; 9298644; 9696748; 10368142; 10636850; 10947984; 11906175; 15850404; 16079137; 16272376; 17041590; 20004640; 21069910; 21778229; 24766808; 24746938; 27866852; 28978443; 3071302…	TRUE	TRUE	TRUE
P0A7D4	49	55	59	86	162	65	5.552534654602604	6.186536742726957	0.13660395615872847	1.324051861588337	1.3366481471122564	0.03936804433836452	54.333333333333336	104.33333333333333	0.9000226843463193	6.856424362145068	7.060543624901322e-12	2.166410135573889e-9	Adenylosuccinate synthetase OS=Escherichia coli (strain K12) OX=83333 GN=purA PE=1 SV=2	PURA_ECOLI	Adenylosuccinate synthetase (AMPSase) (AdSS) (EC 6.3.4.4) (IMP--aspartate ligase)	purA	adeK	FUNCTION: Plays an important role in the de novo pathway of purine nucleotide biosynthesis. Catalyzes the first committed step in the biosynthesis of AMP from IMP. {ECO:0000255|HAMAP-Rule:MF_00011}.	adenylosuccinate synthase activity [GO:0004019]; GTP binding [GO:0005525]; magnesium ion binding [GO:0000287]	cytoplasm [GO:0005737]; cytosol [GO:0005829]; membrane [GO:0016020]	'de novo' AMP biosynthetic process [GO:0044208]; adenosine biosynthetic process [GO:0046086]; cellular response to DNA damage stimulus [GO:0006974]; IMP metabolic process [GO:0046040]; nucleobase-containing small molecule interconversion [GO:0015949]; purine nucleotide biosynthetic process [GO:0006164]	3058695; 7610040; 9278503; 16738553; 2061308; 9298646; 2108156; 1733940; 7490761; 8961938; 8663109; 9000627; 8790347; 9182542; 10556888; 10346917; 10364182; 11741996; 16981730	TRUE	TRUE	TRUE
P75780	3	2	1	30	2	30	5.928837204862726	-0.1507865177400051	5.01216451615376	3.4791608659012083	-0.20472508506121712	3.856060830975305	2	20.666666666666668	2.376832203938432	6.2297336522256685	4.672288363447243e-10	1.0752103596382968e-7	Catecholate siderophore receptor Fiu OS=Escherichia coli (strain K12) OX=83333 GN=fiu PE=1 SV=1	FIU_ECOLI	Catecholate siderophore receptor Fiu (Ferric iron uptake protein) (TonB-dependent receptor Fiu)	fiu	ybiL	FUNCTION: Involved in the active transport across the outer membrane of iron complexed with catecholate siderophores such as dihydroxybenzoylserine and dihydroxybenzoate. It derives its energy for transport by interacting with the trans-periplasmic membrane protein TonB. Can also transport catechol-substituted cephalosporins. Receptor for microcins M, H47 and E492. {ECO:0000269|PubMed:12949180, E…	siderophore uptake transmembrane transporter activity [GO:0015344]; signaling receptor activity [GO:0038023]	cell outer membrane [GO:0009279]; integral component of membrane [GO:0016021]	iron ion homeostasis [GO:0055072]; microcin transport [GO:0042884]; siderophore transport [GO:0015891]	8905232; 9278503; 16738553; 3072926; 2139424; 2407721; 1804764; 10411720; 10806384; 12949180; 16718603	TRUE	TRUE	TRUE
P06959	340	368	354	368	558	355	6.39518315026205	4.002988473552554	-0.932148681355296	0.638813632550557	0.3945023817215768	-0.09407726283721729	354	427	0.31307958381163886	5.465210893984055	4.623567746755688e-8	7.738171110706565e-6	Dihydrolipoyllysine-residue acetyltransferase component of pyruvate dehydrogenase complex OS=Escherichia coli (strain K12) OX=83333 GN=aceF PE=1 SV=3	ODP2_ECOLI	Dihydrolipoyllysine-residue acetyltransferase component of pyruvate dehydrogenase complex (EC 2.3.1.12) (Dihydrolipoamide acetyltransferase component of pyruvate dehydrogenase complex) (E2)	aceF	NA	FUNCTION: The pyruvate dehydrogenase complex catalyzes the overall conversion of pyruvate to acetyl-CoA and CO(2). It contains multiple copies of three enzymatic components: pyruvate dehydrogenase (E1), dihydrolipoamide acetyltransferase (E2) and lipoamide dehydrogenase (E3).	acetyltransferase activity [GO:0016407]; dihydrolipoyllysine-residue acetyltransferase activity [GO:0004742]; lipoic acid binding [GO:0031405]	cytoplasm [GO:0005737]; pyruvate dehydrogenase complex [GO:0045254]	acetyl-CoA biosynthetic process from pyruvate [GO:0006086]; glycolytic process [GO:0006096]; pyruvate metabolic process [GO:0006090]	6345153; 9278503; 16738553; 9298646; 6821375; 2201286; 2121129; 9298644; 18723842	TRUE	TRUE	TRUE
P02942	12	8	13	10	64	35	0.49229289172038676	5.982807016351633	2.9283554271519634	0.2839564560105387	2.647717726524925	1.2644345999731377	11	36.333333333333336	1.3987029275028673	5.429087469104189	5.664291987053297e-8	8.689967956804266e-6	Methyl-accepting chemotaxis protein I OS=Escherichia coli (strain K12) OX=83333 GN=tsr PE=1 SV=2	MCP1_ECOLI	Methyl-accepting chemotaxis protein I (MCP-I) (Serine chemoreceptor protein)	tsr	cheD	FUNCTION: Receptor for the attractant L-serine and related amino acids. Is also responsible for chemotaxis away from a wide range of repellents, including leucine, indole, and weak acids.; FUNCTION: Chemotactic-signal transducers respond to changes in the concentration of attractants and repellents in the environment, transduce a signal from the outside to the inside of the cell, and facilitate s…	identical protein binding [GO:0042802]; transmembrane signaling receptor activity [GO:0004888]	integral component of plasma membrane [GO:0005887]; methyl accepting chemotaxis protein complex [GO:0098561]	cell motility [GO:0048870]; cellular response to amino acid stimulus [GO:0071230]; chemotaxis [GO:0006935]; detection of chemical stimulus [GO:0009593]; receptor clustering [GO:0043113]; regulation of bacterial-type flagellum-dependent cell motility [GO:1902021]; regulation of chemotaxis [GO:0050920]; regulation of protein histidine kinase activity [GO:0032110]; signal complex assembly [GO:000717…	6402709; 7610040; 9278503; 16738553; 8384293; 6213619; 2033064; 9298644; 15919996; 22380631; 10466731	TRUE	TRUE	TRUE
P25798	12	3	5	23	11	31	3.0657845922969544	1.862322034357947	4.120668136315437	1.4094873380943973	1.380237415659939	2.3169020198672734	6.666666666666667	21.666666666666668	1.7022089245405365	5.2243125452372174	1.7480330951368373e-7	2.4754837908822442e-5	Flagellar M-ring protein OS=Escherichia coli (strain K12) OX=83333 GN=fliF PE=1 SV=3	FLIF_ECOLI	Flagellar M-ring protein	fliF	fla AII.1 fla BI	FUNCTION: The M ring may be actively involved in energy transduction.	motor activity [GO:0003774]	bacterial-type flagellum basal body, MS ring [GO:0009431]; integral component of membrane [GO:0016021]; plasma membrane [GO:0005886]	bacterial-type flagellum-dependent cell motility [GO:0071973]	9097040; 9278503; 16738553; 1551848; 8224881; 15919996	TRUE	TRUE	TRUE
P45464	14	9	1	30	7	42	3.7717671264336765	-0.8031033781721977	6.02199020862678	1.57227027029269	-0.5266531799485792	4.328129275290527	8	26.333333333333332	1.7912487885448793	5.190756482200211	2.0944139945233512e-7	2.754154402798207e-5	Penicillin-binding protein activator LpoA OS=Escherichia coli (strain K12) OX=83333 GN=lpoA PE=1 SV=1	LPOA_ECOLI	Penicillin-binding protein activator LpoA (PBP activator LpoA) (Lipoprotein activator of PBP from the outer membrane A)	lpoA	yraM	FUNCTION: Regulator of peptidoglycan synthesis that is essential for the function of penicillin-binding protein 1A (PBP1a). Stimulates transpeptidase activity of PBP1a in vitro. {ECO:0000269|PubMed:21183073, ECO:0000269|PubMed:21183074}.	enzyme regulator activity [GO:0030234]; hydrolase activity, hydrolyzing O-glycosyl compounds [GO:0004553]	cell outer membrane [GO:0009279]; periplasmic side of cell outer membrane [GO:0031241]; periplasmic space [GO:0042597]	peptidoglycan biosynthetic process [GO:0009252]; regulation of cell shape [GO:0008360]	9278503; 16738553; 21183073; 21183074	TRUE	TRUE	TRUE
P0AFG8	637	769	722	588	1088	735	5.587211871643039	4.251049419564769	-1.055395077927362	0.4096757655799247	0.29534851807342627	-0.0724253603056756	709.3333333333334	803.6666666666666	0.21086630778255844	5.070790172493935	3.961673721776668e-7	4.5584008261192785e-5	Pyruvate dehydrogenase E1 component OS=Escherichia coli (strain K12) OX=83333 GN=aceE PE=1 SV=2	ODP1_ECOLI	Pyruvate dehydrogenase E1 component (PDH E1 component) (EC 1.2.4.1)	aceE	NA	FUNCTION: Component of the pyruvate dehydrogenase (PDH) complex, that catalyzes the overall conversion of pyruvate to acetyl-CoA and CO(2).	identical protein binding [GO:0042802]; magnesium ion binding [GO:0000287]; protein homodimerization activity [GO:0042803]; pyruvate dehydrogenase (acetyl-transferring) activity [GO:0004739]; pyruvate dehydrogenase activity [GO:0004738]; thiamine pyrophosphate binding [GO:0030976]	cytosol [GO:0005829]; cytosolic pyruvate dehydrogenase complex [GO:0045250]; membrane [GO:0016020]	glycolytic process [GO:0006096]	6343085; 8202364; 9278503; 16738553; 8262214; 9298646; 9298644; 18723842; 11955070	TRUE	TRUE	TRUE
P31224	1	0	1	6	7	17	2.449381933365225	2.4539597044954338	3.6209192231315823	2.3323194775719376	2.795274914938783	3.0717895220307416	0.6666666666666666	10	2.7331279715138206	4.921484302736462	8.589029239418784e-7	8.7846682387611e-5	Multidrug efflux pump subunit AcrB OS=Escherichia coli (strain K12) OX=83333 GN=acrB PE=1 SV=1	ACRB_ECOLI	Multidrug efflux pump subunit AcrB (AcrAB-TolC multidrug efflux pump subunit AcrB) (Acridine resistance protein B)	acrB	acrE	FUNCTION: AcrA-AcrB-AcrZ-TolC is a drug efflux protein complex with broad substrate specificity that uses the proton motive force to export substrates. {ECO:0000269|PubMed:16915237, ECO:0000269|PubMed:16946072, ECO:0000269|PubMed:17194213, ECO:0000269|PubMed:23010927}.; FUNCTION: (Microbial infection) Involved in contact-dependent growth inhibition (CDI), acts downstream of BamA, the receptor for…	efflux transmembrane transporter activity [GO:0015562]; identical protein binding [GO:0042802]; xenobiotic transmembrane transporter activity [GO:0042910]	efflux pump complex [GO:1990281]; integral component of plasma membrane [GO:0005887]; membrane [GO:0016020]; outer membrane-bounded periplasmic space [GO:0030288]; plasma membrane [GO:0005886]	NA	8407802; 9278503; 16738553; 7651136; 10920254; 15228545; 16079137; 15919996; 18761695; 23010927; 12374972; 12738864; 16915237; 16946072; 17194213	TRUE	TRUE	TRUE
P0ABZ6	18	9	15	33	24	36	3.554701261164545	2.186180636337838	2.685615543072706	1.364499883321087	1.1172030098261454	1.1113178862173794	14	31	1.1976735931215372	4.865040565641721	1.144333344672575e-6	1.1087987829169528e-4	Chaperone SurA OS=Escherichia coli (strain K12) OX=83333 GN=surA PE=1 SV=1	SURA_ECOLI	Chaperone SurA (Peptidyl-prolyl cis-trans isomerase SurA) (PPIase SurA) (EC 5.2.1.8) (Rotamase SurA) (Survival protein A)	surA	NA	FUNCTION: Chaperone involved in the correct folding and assembly of outer membrane proteins, such as OmpA, OmpF and LamB. Recognizes specific patterns of aromatic residues and the orientation of their side chains, which are found more frequently in integral outer membrane proteins. May act in both early periplasmic and late outer membrane-associated steps of protein maturation. Essential for the …	peptide binding [GO:0042277]; peptidyl-prolyl cis-trans isomerase activity [GO:0003755]; unfolded protein binding [GO:0051082]	outer membrane-bounded periplasmic space [GO:0030288]	chaperone-mediated protein folding [GO:0061077]; Gram-negative-bacterium-type cell outer membrane assembly [GO:0043165]; maintenance of stationary phase [GO:0060274]; protein folding [GO:0006457]; protein stabilization [GO:0050821]	1630901; 9278503; 16738553; 2670894; 9298646; 8626309; 9600841; 2165476; 8878048; 8985185; 11226178; 14506253; 15840585; 16267292; 12429090	TRUE	TRUE	TRUE
P0A940	59	57	51	72	78	107	3.4257210268415896	0.9377765842400412	4.0098439563071535	0.8078985187858321	0.24107466798831356	0.9563123046108057	55.666666666666664	85.66666666666667	0.6684284971283171	4.834351007948598	1.3358070712999114e-6	1.2296104091315683e-4	Outer membrane protein assembly factor BamA OS=Escherichia coli (strain K12) OX=83333 GN=bamA PE=1 SV=1	BAMA_ECOLI	Outer membrane protein assembly factor BamA (Omp85)	bamA	yaeT yzzN yzzY	FUNCTION: Part of the outer membrane protein assembly complex (Bam), which is involved in assembly and insertion of beta-barrel proteins into the outer membrane. Constitutes, with BamD, the core component of the assembly machinery. Efficient substrate folding and insertion into the outer membrane requires all 5 subunits (PubMed:20378773, PubMed:21823654, PubMed:27686148). A lateral gate may open …	NA	Bam protein complex [GO:1990063]; cell outer membrane [GO:0009279]; integral component of membrane [GO:0016021]	cell adhesion [GO:0007155]; Gram-negative-bacterium-type cell outer membrane assembly [GO:0043165]; protein insertion into membrane [GO:0051205]	11274153; 9278503; 16738553; 9298646; 14559180; 15851030; 15951436; 16079137; 16102012; 16824102; 17404237; 18761695; 20378773; 21823654; 21586578; 23469034; 23882017; 17702946; 18430136; 19081063; 21795783; 24914988; 24619089; 27686148; 26900875; 26901871; 26744406	TRUE	TRUE	TRUE
P31600	0	0	0	15	0	14	4.714140626871141	0	3.6092917337492154	4.524964555514334	0	3.808755116196948	0	9.666666666666666	2.777906557237094	4.805535913985806	1.5433752909853065e-6	1.326382910330584e-4	Bacteriophage adsorption protein A OS=Escherichia coli (strain K12) OX=83333 GN=nfrA PE=1 SV=1	NFRA_ECOLI	Bacteriophage adsorption protein A (Bacteriophage N4 adsorption protein A)	nfrA	NA	FUNCTION: (Microbial infection) Allows N4 phage attachment by binding to the viral non-contractile sheath protein. {ECO:0000269|PubMed:19011026}.	NA	cell outer membrane [GO:0009279]	receptor-mediated virion attachment to host cell [GO:0046813]	8226649; 8905232; 9278503; 16738553; 19011026	TRUE	TRUE	TRUE
P39321	19	5	1	27	1	62	2.544139707472226	-1.822399898459784	7.4079640888865095	1.0103913826845752	-1.789687585782373	4.879144444088346	8.333333333333334	30	1.3666160803301826	4.69368673388391	2.6832483105929693e-6	2.147765278174633e-4	Translocation and assembly module subunit TamB OS=Escherichia coli (strain K12) OX=83333 GN=tamB PE=1 SV=2	TAMB_ECOLI	Translocation and assembly module subunit TamB (Autotransporter assembly factor TamB)	tamB	ytfN ytfO	FUNCTION: Part of the translocation and assembly module (TAM) autotransporter assembly complex, which functions in translocation of autotransporters across the outer membrane (PubMed:22466966). In reconstituted TAM this subunit (Ag43, AC P39180) is not necessary for substrate penetration in the outer membrane. Substrate binding to TamA moves its POTRA domains about 30 Angstroms into the periplasm…	NA	integral component of plasma membrane [GO:0005887]; TAM protein secretion complex [GO:0097347]	protein localization to outer membrane [GO:0089705]; protein secretion [GO:0009306]	7610040; 9278503; 16738553; 22466966; 25341963; 26243377	TRUE	TRUE	TRUE
P07017	29	14	18	19	67	43	-0.10240200322482036	5.2311435180307555	2.9223487785471893	-0.05999794520682292	1.9758471605806036	1.1133686257821411	20.333333333333332	43	1.0097392803853074	4.6482991481374105	3.3468329424211238e-6	2.5672997695822035e-4	Methyl-accepting chemotaxis protein II OS=Escherichia coli (strain K12) OX=83333 GN=tar PE=1 SV=2	MCP2_ECOLI	Methyl-accepting chemotaxis protein II (MCP-II) (Aspartate chemoreceptor protein)	tar	cheM	FUNCTION: Receptor for the attractant L-aspartate and related amino and dicarboxylic acids. Tar also mediates taxis to the attractant maltose via an interaction with the periplasmic maltose binding protein. Tar mediates taxis away from the repellents cobalt and nickel.; FUNCTION: Chemotactic-signal transducers respond to changes in the concentration of attractants and repellents in the environmen…	identical protein binding [GO:0042802]; protein histidine kinase binding [GO:0043424]; protein homodimerization activity [GO:0042803]; transmembrane signaling receptor activity [GO:0004888]	cell tip [GO:0051286]; integral component of plasma membrane [GO:0005887]; methyl accepting chemotaxis protein complex [GO:0098561]	cellular response to amino acid stimulus [GO:0071230]; chemotaxis [GO:0006935]; detection of chemical stimulus [GO:0009593]; positive regulation of post-translational protein modification [GO:1901875]; regulation of chemotaxis [GO:0050920]; signal complex assembly [GO:0007172]; signal transduction [GO:0007165]	6305515; 9097040; 9278503; 16738553; 9298644; 15919996; 22380631; 15299315; 9315712	TRUE	TRUE	TRUE
P0A6F3	0	3	1	5	31	3	2.7213216607638664	4.377414343661562	0.928357908867433	3.1099270562354895	2.795274914938783	0.9018645205884294	1.3333333333333333	13	2.2690221639209005	4.634444831650041	3.578966609495559e-6	2.6355510112325295e-4	Glycerol kinase OS=Escherichia coli (strain K12) OX=83333 GN=glpK PE=1 SV=2	GLPK_ECOLI	Glycerol kinase (EC 2.7.1.30) (ATP:glycerol 3-phosphotransferase) (Glycerokinase) (GK)	glpK	NA	FUNCTION: Key enzyme in the regulation of glycerol uptake and metabolism. Catalyzes the phosphorylation of glycerol to yield sn-glycerol 3-phosphate. It also catalyzes the phosphorylation of dihydroxyacetone, L-glyceraldehyde and D-glyceraldehyde. It uses only ATP. {ECO:0000255|HAMAP-Rule:MF_00186, ECO:0000269|PubMed:2826434, ECO:0000269|PubMed:4575199, ECO:0000269|PubMed:5335908}.	ATP binding [GO:0005524]; glycerol kinase activity [GO:0004370]; identical protein binding [GO:0042802]; metal ion binding [GO:0046872]; zinc ion binding [GO:0008270]	cytosol [GO:0005829]	cellular response to DNA damage stimulus [GO:0006974]; glycerol-3-phosphate metabolic process [GO:0006072]; glycerol catabolic process [GO:0019563]; glycerol metabolic process [GO:0006071]; phosphorylation [GO:0016310]	2826434; 1372899; 8346018; 9278503; 16738553; 2544860; 8899705; 8631672; 5328677; 5335908; 4934840; 4575199; 215194; 215195; 31903; 2985549; 9298644; 21908771; 8430315; 8170944; 9843423; 9817843; 10090737; 17441732	TRUE	TRUE	TRUE
P0AEX9	0	0	0	4	15	4	2.4339893307265257	3.5925042535750222	1.929052237287799	2.8468926504016956	3.795274914938783	2.2237926154757917	0	7.666666666666667	2.95532006027209	4.593136521645012	4.366332092126409e-6	3.0916989929248914e-4	Maltose/maltodextrin-binding periplasmic protein OS=Escherichia coli (strain K12) OX=83333 GN=malE PE=1 SV=1	MALE_ECOLI	Maltose/maltodextrin-binding periplasmic protein (MMBP) (Maltodextrin-binding protein) (Maltose-binding protein) (MBP)	malE	NA	FUNCTION: Part of the ABC transporter complex MalEFGK involved in maltose/maltodextrin import. Binds maltose and higher maltodextrins such as maltotriose. {ECO:0000269|PubMed:2026607, ECO:0000269|PubMed:2155217, ECO:0000269|PubMed:4215651, ECO:0000269|PubMed:776623}.	carbohydrate transmembrane transporter activity [GO:0015144]; maltose binding [GO:1901982]	ATP-binding cassette (ABC) transporter complex [GO:0043190]; ATP-binding cassette (ABC) transporter complex, substrate-binding subunit-containing [GO:0055052]; outer membrane-bounded periplasmic space [GO:0030288]; periplasmic space [GO:0042597]	carbohydrate transport [GO:0008643]; cell chemotaxis [GO:0060326]; cellular response to DNA damage stimulus [GO:0006974]; detection of maltose stimulus [GO:0034289]; maltodextrin transport [GO:0042956]; maltose transport [GO:0015768]	6088507; 8265357; 9278503; 16738553; 6283312; 6185687; 6088520; 9298646; 9600841; 4215651; 776623; 2155217; 2026607; 9298644; 14527658; 2002054; 1420181; 9309217; 19022906	TRUE	TRUE	TRUE
P02930	60	52	50	86	40	126	4.590458337905096	-1.9794993912683603	5.26203941452254	1.0371707138001756	-0.5750935350063323	1.2181238653890996	54	84	0.5600670147276476	4.54547772314479	5.481079434962574e-6	3.737284162876333e-4	Outer membrane protein TolC OS=Escherichia coli (strain K12) OX=83333 GN=tolC PE=1 SV=3	TOLC_ECOLI	Outer membrane protein TolC (Multidrug efflux pump subunit TolC) (Outer membrane factor TolC)	tolC	colE1-i mtcB mukA refI toc weeA	FUNCTION: Outer membrane channel, which is required for the function of several efflux systems such as AcrAB-TolC, AcrEF-TolC, EmrAB-TolC and MacAB-TolC. These systems are involved in export of antibiotics and other toxic compounds from the cell. TolC is also involved in import of colicin E1 into the cells. {ECO:0000269|PubMed:11274125, ECO:0000269|PubMed:15228545, ECO:0000269|PubMed:18955484, EC…	bile acid transmembrane transporter activity [GO:0015125]; efflux transmembrane transporter activity [GO:0015562]; identical protein binding [GO:0042802]; ion channel activity [GO:0005216]; porin activity [GO:0015288]; protein N-terminus binding [GO:0047485]	cell outer membrane [GO:0009279]; efflux pump complex [GO:1990281]; integral component of cell outer membrane [GO:0045203]; integral component of membrane [GO:0016021]; MacAB-TolC complex [GO:1990196]; outer membrane-bounded periplasmic space [GO:0030288]	bile acid and bile salt transport [GO:0015721]; enterobactin transport [GO:0042930]; ion transmembrane transport [GO:0034220]; response to antibiotic [GO:0046677]; response to drug [GO:0042493]; response to organic cyclic compound [GO:0014070]; response to toxic substance [GO:0009636]	6312426; 2216730; 9278503; 16738553; 6303857; 6337123; 9298646; 9629924; 9044294; 11274125; 15228545; 16079137; 18955484; 19342493; 19805313; 21325274; 21778229; 23176499; 10879525; 15342230; 18406332; 21245342	TRUE	TRUE	TRUE
P0AC02	28	23	21	33	47	51	2.1977116301728996	2.2474339571769764	3.2333181844865893	0.7544464016371005	0.7952749149387829	1.1428726200922243	24	43.666666666666664	0.8975313122227025	4.433163125632573	9.28605525740058e-6	5.859131590837192e-4	Outer membrane protein assembly factor BamD OS=Escherichia coli (strain K12) OX=83333 GN=bamD PE=1 SV=1	BAMD_ECOLI	Outer membrane protein assembly factor BamD	bamD	yfiO	FUNCTION: Part of the outer membrane protein assembly complex (Bam), which is involved in assembly and insertion of beta-barrel proteins into the outer membrane. Constitutes, with BamA, the core component of the assembly machinery. Probably involved in transient protein interactions. Efficient substrate folding and insertion into the outer membrane requires all 5 subunits (PubMed:20378773, PubMed…	NA	Bam protein complex [GO:1990063]; cell outer membrane [GO:0009279]	Gram-negative-bacterium-type cell outer membrane assembly [GO:0043165]; protein insertion into membrane [GO:0051205]	9205837; 9278503; 16738553; 15851030; 16079137; 16824102; 20378773; 21823654; 21139201; 21586578; 21937441; 22281737; 27686148; 26900875; 26901871; 26744406	TRUE	TRUE	TRUE
P43671	7	6	2	15	4	42	2.6662036713249906	-0.8727391436269327	5.796849273190105	1.5249645555143334	-0.6901519122314588	3.7431667745693713	5	20.333333333333332	1.525993139284082	4.382269716176513	1.1744928157631e-5	6.781671869209372e-4	Intermembrane transport protein PqiB OS=Escherichia coli (strain K12) OX=83333 GN=pqiB PE=1 SV=2	PQIB_ECOLI	Intermembrane transport protein PqiB (Paraquat-inducible protein B)	pqiB	pqi5B	FUNCTION: Component of a transport pathway that contributes to membrane integrity (PubMed:27795327). May directly span the intermembrane space, facilitating the transport of substrates across the periplasm (Probable). {ECO:0000269|PubMed:27795327, ECO:0000305|PubMed:28388411}.	identical protein binding [GO:0042802]	integral component of membrane [GO:0016021]; outer membrane-bounded periplasmic space [GO:0030288]; plasma membrane [GO:0005886]	intermembrane lipid transfer [GO:0120009]	8905232; 9278503; 16738553; 7751275; 27795327; 28388411	TRUE	TRUE	TRUE
P0AEB2	0	0	1	5	6	10	2.7213216607638664	2.2719034749417033	2.5957138277724785	3.1099270562354895	2.602629836996387	2.361296139225727	0.3333333333333333	7	2.6912843441525345	4.381475953427691	1.178780553040195e-5	6.781671869209372e-4	D-alanyl-D-alanine carboxypeptidase DacA OS=Escherichia coli (strain K12) OX=83333 GN=dacA PE=1 SV=1	DACA_ECOLI	D-alanyl-D-alanine carboxypeptidase DacA (DD-carboxypeptidase) (DD-peptidase) (EC 3.4.16.4) (Beta-lactamase) (EC 3.5.2.6) (Penicillin-binding protein 5) (PBP-5)	dacA	pfv	FUNCTION: Removes C-terminal D-alanyl residues from sugar-peptide cell wall precursors.	beta-lactamase activity [GO:0008800]; carboxypeptidase activity [GO:0004180]; penicillin binding [GO:0008658]; serine-type D-Ala-D-Ala carboxypeptidase activity [GO:0009002]	integral component of periplasmic side of plasma membrane [GO:1990914]; integral component of plasma membrane [GO:0005887]; outer membrane-bounded periplasmic space [GO:0030288]; plasma membrane [GO:0005886]	cell wall organization [GO:0071555]; peptidoglycan biosynthetic process [GO:0009252]; peptidoglycan metabolic process [GO:0000270]; regulation of cell shape [GO:0008360]	3279397; 8905232; 9278503; 16738553; 6319180; 3316191; 7042389; 1597468; 8424800; 9298644; 10967102; 14555648; 15938610	TRUE	TRUE	TRUE
P0AFB1	0	0	0	7	2	9	3.2200031793566484	1.3116338719443281	2.8937248536183673	3.5249645555143334	1.380237415659939	3.2237926154757917	0	6	2.709664862216688	4.287034694635576	1.8107402118988035e-5	9.524493514587707e-4	Lipoprotein NlpI OS=Escherichia coli (strain K12) OX=83333 GN=nlpI PE=1 SV=1	NLPI_ECOLI	Lipoprotein NlpI	nlpI	yhbM	FUNCTION: May be involved in cell division. May play a role in bacterial septation or regulation of cell wall degradation during cell division. Negatively controls the production of extracellular DNA (eDNA). {ECO:0000269|PubMed:10400590, ECO:0000269|PubMed:20833130}.	protein-macromolecule adaptor activity [GO:0030674]	plasma membrane [GO:0005886]	cell cycle [GO:0007049]; cell division [GO:0051301]	9278503; 16738553; 2045359; 2432069; 15047720; 7984428; 10400590; 16855227; 16597971; 17122336; 17163978; 20833130; 15634341	TRUE	TRUE	TRUE
P23865	16	18	7	28	22	35	3.156698945221725	0.15750004606518458	4.0906710310050025	1.2954827093915662	0.07090935755221023	2.0717895220307416	13.666666666666666	28.333333333333332	1.1460605296581727	4.2752037006844255	1.9096261525442024e-5	9.765615963427434e-4	Tail-specific protease OS=Escherichia coli (strain K12) OX=83333 GN=prc PE=1 SV=2	PRC_ECOLI	Tail-specific protease (EC 3.4.21.102) (C-terminal-processing peptidase) (PRC protein) (Protease Re)	prc	tsp	FUNCTION: Involved in the cleavage of a C-terminal peptide of 11 residues from the precursor form of penicillin-binding protein 3 (PBP3). May be involved in protection of the bacterium from thermal and osmotic stresses.	endopeptidase activity [GO:0004175]; serine-type endopeptidase activity [GO:0004252]	outer membrane-bounded periplasmic space [GO:0030288]; plasma membrane [GO:0005886]	protein catabolic process [GO:0030163]; proteolysis [GO:0006508]; response to antibiotic [GO:0046677]; signal transduction [GO:0007165]	1856173; 1729701; 9097040; 9278503; 16738553; 1447154; 10049386; 7499412; 8576225	TRUE	TRUE	TRUE
P77804	2	1	1	4	12	14	1.316392707894378	2.7880318711689958	3.2191958211821405	1.2619301496805395	2.495714633079875	2.808755116196948	1.3333333333333333	10	2.188799966319121	4.228294209524383	2.354697527824448e-5	0.0011464074830355756	Protein YdgA OS=Escherichia coli (strain K12) OX=83333 GN=ydgA PE=1 SV=1	YDGA_ECOLI	Protein YdgA	ydgA	NA	NA	identical protein binding [GO:0042802]	plasma membrane [GO:0005886]	NA	9097039; 9278503; 16738553; 16079137	TRUE	TRUE	TRUE
P69776	76	39	14	76	18	110	2.441369343045898	-3.360429713668443	8.234298902319155	0.5249645555143333	-1.2787256665049938	2.789389791330017	43	68	0.6785428934464521	4.223454935461361	2.4058549369651247e-5	0.0011464074830355756	Major outer membrane lipoprotein Lpp OS=Escherichia coli (strain K12) OX=83333 GN=lpp PE=1 SV=1	LPP_ECOLI	Major outer membrane lipoprotein Lpp (Braun lipoprotein) (BLP) (Murein-lipoprotein)	lpp	mlpA mulI	FUNCTION: An outer membrane lipoprotein that controls the distance between the inner and outer membranes; adding residues to Lpp increases the width of the periplasm (PubMed:29257832). The only protein known to be covalently linked to the peptidoglycan network (PGN) (PubMed:4261992, PubMed:3013869, PubMed:4245367). Also non-covalently binds the PGN (PubMed:3013869). The link between the cell oute…	identical protein binding [GO:0042802]; lipid binding [GO:0008289]; peptidoglycan binding [GO:0042834]	cell outer membrane [GO:0009279]; cell wall [GO:0005618]; extracellular region [GO:0005576]; integral component of cell outer membrane [GO:0045203]; intrinsic component of cell outer membrane [GO:0031230]; membrane [GO:0016020]; outer membrane-bounded periplasmic space [GO:0030288]	lipid modification [GO:0030258]; periplasmic space organization [GO:0043580]	391404; 6765942; 9097039; 9278503; 16738553; 322142; 4261992; 4575979; 1380161; 4245367; 4565677; 361695; 3013869; 1527073; 9298644; 9139900; 9701827; 11790745; 11872715; 15140892; 16079137; 21219470; 24766808; 29257832; 28978443; 30713026; 353292; 10843861; 12368282; 12054830; 12741822; 15520380	TRUE	TRUE	TRUE
P0A903	29	25	20	44	32	52	3.4814092447817537	0.3608158345880953	3.469346660311907	1.1099270562354895	0.13922931615614395	1.2374675523728682	24.666666666666668	42.666666666666664	0.8288746415881673	4.221337912104523	2.4285655534159397e-5	0.0011464074830355756	Outer membrane protein assembly factor BamC OS=Escherichia coli (strain K12) OX=83333 GN=bamC PE=1 SV=1	BAMC_ECOLI	Outer membrane protein assembly factor BamC	bamC	dapX nlpB	FUNCTION: Part of the outer membrane protein assembly complex (Bam), which is involved in assembly and insertion of beta-barrel proteins into the outer membrane. Nonessential member of the complex that stabilizes the interaction between the essential proteins BamA and BamD. Efficient substrate folding and insertion into the outer membrane requires all 5 subunits (PubMed:20378773, PubMed:21823654,…	identical protein binding [GO:0042802]	Bam protein complex [GO:1990063]; cell surface [GO:0009986]	Gram-negative-bacterium-type cell outer membrane assembly [GO:0043165]; protein insertion into membrane [GO:0051205]	1885529; 2120198; 9205837; 9278503; 16738553; 15851030; 16079137; 16824102; 19888691; 20378773; 21823654; 22178970; 21139201; 22102230; 21586578; 21937441; 21624375; 27686148; 26900875; 26901871; 26744406	TRUE	TRUE	TRUE
P0ADZ0	4	5	2	21	14	5	4.455281717501246	1.7422987788138358	1.0390201855552292	2.6624680792642685	1.1172030098261454	0.9018645205884294	3.6666666666666665	13.333333333333334	1.5605118698929479	4.178053351695654	2.940146970421208e-5	0.0013201977006208402	50S ribosomal protein L23 OS=Escherichia coli (strain K12) OX=83333 GN=rplW PE=1 SV=1	RL23_ECOLI	50S ribosomal protein L23 (Large ribosomal subunit protein uL23)	rplW	NA	FUNCTION: One of the early assembly proteins, it binds 23S rRNA; is essential for growth. One of the proteins that surround the polypeptide exit tunnel on the outside of the subunit. Acts as the docking site for trigger factor (PubMed:12226666) for Ffh binding to the ribosome (SRP54, PubMed:12756233 and PubMed:12702815) and to nascent polypeptide chains (PubMed:12756233). {ECO:0000269|PubMed:1222…	rRNA binding [GO:0019843]; structural constituent of ribosome [GO:0003735]	cytosolic large ribosomal subunit [GO:0022625]	ribosomal large subunit assembly [GO:0000027]; translation [GO:0006412]	391594; 3892488; 9278503; 16738553; 6170935; 3298242; 2665813; 9298644; 12226666; 12756233; 12702815; 10094780; 16292303; 24524803; 12809609; 16272117; 21499241; 25310980; 24844575; 27906160; 27906161; 27934701; 28077875	TRUE	TRUE	TRUE
P10408	40	38	32	25	89	75	-0.30374541635620117	3.693245656081013	3.7896805354196554	-0.13214773096265822	1.0017257924062093	1.1053979146735613	36.666666666666664	63	0.6583253253723708	4.144901953090645	3.399591388465733e-5	0.0014901542252774797	Protein translocase subunit SecA OS=Escherichia coli (strain K12) OX=83333 GN=secA PE=1 SV=2	SECA_ECOLI	Protein translocase subunit SecA (EC 7.4.2.8)	secA	azi pea prlD	FUNCTION: Required for protein export, interacts with the SecYEG preprotein conducting channel. SecA has a central role in coupling the hydrolysis of ATP to the transfer of proteins into and across the cell membrane, serving both as a receptor for the preprotein-SecB complex and as an ATP-driven molecular motor driving the stepwise translocation of polypeptide chains across the membrane. {ECO:000…	ABC-type protein transporter activity [GO:0015462]; ATP binding [GO:0005524]; identical protein binding [GO:0042802]; preprotein binding [GO:0070678]; protein-exporting ATPase activity [GO:0008564]; zinc ion binding [GO:0008270]	cell envelope Sec protein transport complex [GO:0031522]; cytoplasm [GO:0005737]; cytosol [GO:0005829]; integral component of plasma membrane [GO:0005887]; plasma membrane [GO:0005886]	chaperone-mediated protein folding [GO:0061077]; intracellular protein transmembrane transport [GO:0065002]; protein import [GO:0017038]; protein targeting [GO:0006605]; protein transport [GO:0015031]; protein transport by the Sec complex [GO:0043952]	2841285; 1630901; 9278503; 16738553; 2824434; 2846186; 2542029; 2153463; 1825804; 1830665; 10213615; 10931320; 12198149; 12941690; 12403785; 12946344; 15140892; 17418789; 17525736; 15488768; 17229438; 15063851; 17938627	TRUE	TRUE	TRUE
P05704	0	0	0	1	21	2	1.2169425326534815	4.250952507983618	1.3640182973172423	1.5249645555143334	4.25470653357608	1.4868270213095856	0	8	2.4221660367999998	3.9444070047481343	7.999768986699354e-5	0.003081515843784257	Methyl-accepting chemotaxis protein III OS=Escherichia coli (strain K12) OX=83333 GN=trg PE=1 SV=3	MCP3_ECOLI	Methyl-accepting chemotaxis protein III (MCP-III) (Ribose and galactose chemoreceptor protein)	trg	NA	FUNCTION: Mediates taxis to the sugars ribose and galactose via an interaction with the periplasmic ribose- or galactose-binding proteins.; FUNCTION: Chemotactic-signal transducers respond to changes in the concentration of attractants and repellents in the environment, transduce a signal from the outside to the inside of the cell, and facilitate sensory adaptation through the variation of the le…	protein homodimerization activity [GO:0042803]; transmembrane signaling receptor activity [GO:0004888]	integral component of plasma membrane [GO:0005887]; methyl accepting chemotaxis protein complex [GO:0098561]; plasma membrane [GO:0005886]	chemotaxis [GO:0006935]; signal transduction [GO:0007165]	6374654; 9097039; 9278503; 16738553; 6300110; 15919996; 22380631	TRUE	TRUE	TRUE
P31063	4	0	0	11	4	6	2.6081618809587703	1.8549659140103174	2.3626446780287536	1.7879989613481273	2.117203009826145	2.7092194426460336	1.3333333333333333	7	2.204807137940102	3.9408615747124416	8.1189470397509e-5	0.003081515843784257	Uncharacterized lipoprotein YedD OS=Escherichia coli (strain K12) OX=83333 GN=yedD PE=3 SV=1	YEDD_ECOLI	Uncharacterized lipoprotein YedD	yedD	NA	NA	NA	plasma membrane [GO:0005886]	NA	8371104; 9097040; 9278503; 16738553	TRUE	TRUE	TRUE
P00805	0	0	0	10	10	0	3.848804822600676	2.9331270620629186	0	3.9843961741516307	3.2547065335760803	0	0	6.666666666666667	2.413034235909237	3.9155501992362325	9.01982740116681e-5	0.0033211004491096193	L-asparaginase 2 OS=Escherichia coli (strain K12) OX=83333 GN=ansB PE=1 SV=2	ASPG2_ECOLI	L-asparaginase 2 (EC 3.5.1.1) (L-asparaginase II) (L-ASNase II) (L-asparagine amidohydrolase II) (Colaspase)	ansB	NA	NA	asparaginase activity [GO:0004067]; identical protein binding [GO:0042802]	outer membrane-bounded periplasmic space [GO:0030288]; periplasmic space [GO:0042597]; protein-containing complex [GO:0032991]	asparagine catabolic process [GO:0006530]	2407723; 2144836; 9278503; 16738553; 6766894; 387570; 321449; 4561256; 1906013; 1521538; 1287659; 8434007; 8706862; 12595697	TRUE	TRUE	TRUE
P77774	27	21	15	29	34	47	1.7524657358859965	1.1994155938058881	3.784259995764498	0.6245002290652478	0.46512631324645237	1.4868270213095856	21	36.666666666666664	0.8588178545404286	3.889113007551605	1.0061126387388298e-4	0.0035931897387312837	Outer membrane protein assembly factor BamB OS=Escherichia coli (strain K12) OX=83333 GN=bamB PE=1 SV=1	BAMB_ECOLI	Outer membrane protein assembly factor BamB	bamB	yfgL	FUNCTION: Part of the outer membrane protein assembly complex (Bam), which is involved in assembly and insertion of beta-barrel proteins into the outer membrane. Nonessential member of the complex, which may orient the flexible periplasmic domain of BamA for interaction with other Bam components, chaperones and nascent outer membrane proteins. Efficient substrate folding and insertion into the ou…	identical protein binding [GO:0042802]	Bam protein complex [GO:1990063]; cell outer membrane [GO:0009279]	Gram-negative-bacterium-type cell outer membrane assembly [GO:0043165]; protein insertion into membrane [GO:0051205]	9205837; 9278503; 16738553; 15851030; 16824102; 20378773; 21823654; 21236263; 21586578; 21168416; 21277859; 27686148; 26900875; 26901871	TRUE	TRUE	TRUE
P37626	0	0	0	8	1	6	3.4423773564269604	0.9274563298083476	2.3626446780287536	3.6948895569566456	0.7952749149387831	2.7092194426460336	0	5	2.3997946381804875	3.8869981959211874	1.0149150810104658e-4	0.0035931897387312837	Uncharacterized protein YhiI OS=Escherichia coli (strain K12) OX=83333 GN=yhiI PE=3 SV=1	YHII_ECOLI	Uncharacterized protein YhiI	yhiI	NA	NA	NA	plasma membrane [GO:0005886]	NA	8041620; 9278503; 16738553	TRUE	TRUE	TRUE
P00393	14	5	10	14	40	15	1.0459713766504046	4.728600971788604	0.8200276554559243	0.5249645555143333	2.5678644188357107	0.44243290195113216	9.666666666666666	23	1.1784206254337253	3.8073940874466468	1.4043885367983578e-4	0.004767123150791212	Type II NADH:quinone oxidoreductase OS=Escherichia coli (strain K12) OX=83333 GN=ndh PE=1 SV=2	NDH_ECOLI	Type II NADH:quinone oxidoreductase (EC 1.6.5.9) (Cupric reductase) (EC 1.16.1.-) (NADH dehydrogenase-2) (NADH dh II) (NDH-2) (NADH-quinone reductase) (NQR) (NADH:ubiquinone oxidoreductase) (Respiratory NADH dehydrogenase)	ndh	NA	FUNCTION: Alternative, nonproton pumping NADH:quinone oxidoreductase that delivers electrons to the respiratory chain by oxidation of NADH and reduction of quinones (PubMed:6784762, PubMed:7009604, PubMed:7020757, PubMed:6362717, PubMed:3122832, PubMed:2679883, PubMed:10664466). Utilizes NADH exclusively, and electron flow from NADH to ubiquinone does not generate an electrochemical gradient (Pub…	flavin adenine dinucleotide binding [GO:0050660]; NADH dehydrogenase (ubiquinone) activity [GO:0008137]	NADH dehydrogenase complex [GO:0030964]; plasma membrane [GO:0005886]	aerobic electron transport chain [GO:0019646]; aerobic respiration [GO:0009060]; anaerobic respiration [GO:0009061]; copper ion homeostasis [GO:0055070]	6265208; 8905232; 9278503; 16738553; 6784762; 7009604; 7020757; 6362717; 3122832; 2679883; 8387992; 7487066; 8809757; 9168602; 9308170; 10510271; 10664466; 12176061; 16759635; 21040753; 21390523; 15581635	TRUE	TRUE	TRUE
P0A7G6	24	28	34	38	67	36	3.3711965351590636	3.2808400947888976	-0.06343566021670392	1.1665105846018569	1.02475676106155	-0.017965130727587188	28.666666666666668	47	0.7244340716452732	3.803930543457371	1.4241812780745064e-4	0.004767123150791212	Protein RecA OS=Escherichia coli (strain K12) OX=83333 GN=recA PE=1 SV=2	RECA_ECOLI	Protein RecA (Recombinase A)	recA	lexB recH rnmB tif umuB zab	FUNCTION: Required for homologous recombination and the bypass of mutagenic DNA lesions by the SOS response. Catalyzes ATP-driven homologous pairing and strand exchange of DNA molecules necessary for DNA recombinational repair. Catalyzes the hydrolysis of ATP in the presence of single-stranded DNA, the ATP-dependent uptake of single-stranded DNA by duplex DNA, and the ATP-dependent hybridization …	ATPase, acting on DNA [GO:0008094]; ATP binding [GO:0005524]; damaged DNA binding [GO:0003684]; single-stranded DNA binding [GO:0003697]	cytoplasm [GO:0005737]	cell motility [GO:0048870]; cellular response to DNA damage stimulus [GO:0006974]; DNA recombination [GO:0006310]; DNA repair [GO:0006281]; response to ionizing radiation [GO:0010212]; response to radiation [GO:0009314]; SOS response [GO:0009432]	6244554; 6930655; 2274037; 9205837; 9278503; 16738553; 7737176; 7588783; 9298644; 7608206; 8898389; 9230304; 10760155; 16483938; 20005847; 22412352; 26845522; 1731246; 1731253; 9033586	TRUE	TRUE	TRUE
P0ABJ9	3	1	0	6	12	5	1.6123142947117013	2.7880318711689958	2.1567678046207956	1.3323194775719376	2.495714633079875	2.4868270213095856	1.3333333333333333	7.666666666666667	2.1049537106537994	3.785751515976093	1.5324474673279948e-4	0.005037921048840783	Cytochrome bd-I ubiquinol oxidase subunit 1 OS=Escherichia coli (strain K12) OX=83333 GN=cydA PE=1 SV=1	CYDA_ECOLI	Cytochrome bd-I ubiquinol oxidase subunit 1 (EC 7.1.1.7) (Cytochrome bd-I oxidase subunit I) (Cytochrome d ubiquinol oxidase subunit I)	cydA	cyd-1	FUNCTION: A terminal oxidase that produces a proton motive force by the vectorial transfer of protons across the inner membrane. It is the component of the aerobic respiratory chain of E.coli that predominates when cells are grown at low aeration. Generates a proton motive force using protons and electrons from opposite sides of the membrane to generate H(2)O, transferring 1 proton/electron. {ECO…	electron transfer activity [GO:0009055]; heme binding [GO:0020037]; metal ion binding [GO:0046872]; oxidoreductase activity, acting on diphenols and related substances as donors [GO:0016679]; oxidoreductase activity, acting on diphenols and related substances as donors, oxygen as acceptor [GO:0016682]	cytochrome complex [GO:0070069]; integral component of plasma membrane [GO:0005887]; membrane [GO:0016020]; plasma membrane [GO:0005886]	aerobic electron transport chain [GO:0019646]	2843510; 8905232; 9278503; 16738553; 3281937; 6307994; 3013298; 3013299; 3138232; 2656671; 1689724; 1850294; 1724280; 7577938; 15013751; 16079137; 15919996; 19542282; 21987791; 23749980; 21756872	TRUE	TRUE	TRUE
P0A9P0	136	166	170	163	261	154	5.029826445154027	3.0651038318459127	-1.545549535963872	0.7844844771718904	0.4449936240021808	-0.2398635890232309	157.33333333333334	192.66666666666666	0.3298715040502801	3.781286733862525	1.5601984710236557e-4	0.005039167342376404	Dihydrolipoyl dehydrogenase OS=Escherichia coli (strain K12) OX=83333 GN=lpdA PE=1 SV=2	DLDH_ECOLI	Dihydrolipoyl dehydrogenase (EC 1.8.1.4) (Dihydrolipoamide dehydrogenase) (E3 component of pyruvate and 2-oxoglutarate dehydrogenases complexes) (Glycine cleavage system L protein)	lpdA	lpd	FUNCTION: Lipoamide dehydrogenase is a component of the glycine cleavage system as well as of the alpha-ketoacid dehydrogenase complexes.	dihydrolipoyl dehydrogenase activity [GO:0004148]; disulfide oxidoreductase activity [GO:0015036]; flavin adenine dinucleotide binding [GO:0050660]; identical protein binding [GO:0042802]; zinc ion binding [GO:0008270]	cytoplasm [GO:0005737]; cytosol [GO:0005829]; cytosolic pyruvate dehydrogenase complex [GO:0045250]; membrane [GO:0016020]; plasma membrane [GO:0005886]	2-oxoglutarate metabolic process [GO:0006103]; cell redox homeostasis [GO:0045454]; glycine decarboxylation via glycine cleavage system [GO:0019464]; glycolytic process [GO:0006096]; pyruvate metabolic process [GO:0006090]; response to oxidative stress [GO:0006979]	6352260; 8202364; 9278503; 16738553; 9298646; 2211531; 9298644; 16079137; 18723842	TRUE	TRUE	TRUE
P09546	32	25	23	21	89	36	-0.10177260427087816	5.21189945751199	1.41660676033536	-0.05999794520682275	1.5866882931273654	0.5263553854962232	26.666666666666668	48.666666666666664	0.6843485778055886	3.768211408727355	1.644214280994404e-4	0.005130505917475759	Bifunctional protein PutA OS=Escherichia coli (strain K12) OX=83333 GN=putA PE=1 SV=3	PUTA_ECOLI	Bifunctional protein PutA [Includes: Proline dehydrogenase (EC 1.5.5.2) (Proline oxidase); Delta-1-pyrroline-5-carboxylate dehydrogenase (P5C dehydrogenase) (EC 1.2.1.88) (L-glutamate gamma-semialdehyde dehydrogenase)]	putA	poaA	FUNCTION: Oxidizes proline to glutamate for use as a carbon and nitrogen source and also function as a transcriptional repressor of the put operon.	1-pyrroline-5-carboxylate dehydrogenase activity [GO:0003842]; bacterial-type cis-regulatory region sequence-specific DNA binding [GO:0000986]; DNA binding [GO:0003677]; DNA-binding transcription repressor activity [GO:0001217]; flavin adenine dinucleotide binding [GO:0050660]; identical protein binding [GO:0042802]; oxidoreductase activity, acting on the aldehyde or oxo group of donors, NAD or N…	cytoplasmic side of plasma membrane [GO:0009898]; cytosol [GO:0005829]; plasma membrane [GO:0005886]	negative regulation of transcription, DNA-templated [GO:0045892]; proline biosynthetic process [GO:0006561]; proline catabolic process to glutamate [GO:0010133]; response to oxidative stress [GO:0006979]	7966312; 8905232; 9278503; 16738553; 3325781; 12514740	TRUE	TRUE	TRUE
P60716	9	14	14	15	36	24	2.2171783293708565	2.588247337214817	1.4008670706809108	1.2030364606269712	1.097837684959214	0.6388301147546356	12.333333333333334	25	0.9799014201136069	3.583204782530482	3.3940431373064624e-4	0.009636338771042035	Lipoyl synthase OS=Escherichia coli (strain K12) OX=83333 GN=lipA PE=1 SV=1	LIPA_ECOLI	Lipoyl synthase (EC 2.8.1.8) (Lip-syn) (LS) (Lipoate synthase) (Lipoic acid synthase) (Sulfur insertion protein LipA)	lipA	lip	FUNCTION: Catalyzes the radical-mediated insertion of two sulfur atoms into the C-6 and C-8 positions of the octanoyl moiety bound to the lipoyl domains of lipoate-dependent enzymes, thereby converting the octanoylated domains into lipoylated derivatives. Free octanoate is not a substrate for LipA. {ECO:0000269|PubMed:11106496, ECO:0000269|PubMed:14700636, ECO:0000269|PubMed:15157071}.	4 iron, 4 sulfur cluster binding [GO:0051539]; lipoate synthase activity [GO:0016992]; lipoyl synthase activity (acting on glycine-cleavage complex H protein [GO:0102552]; lipoyl synthase activity (acting on pyruvate dehydrogenase E2 protein) [GO:0102553]; metal ion binding [GO:0046872]	cytoplasm [GO:0005737]; cytosol [GO:0005829]	lipoate biosynthetic process [GO:0009107]; protein lipoylation [GO:0009249]	1577793; 8444795; 8905232; 9278503; 16738553; 11106496; 14700636; 15157071; 15362861; 15112987; 15911379; 15740115	TRUE	TRUE	TRUE
P05825	25	19	8	37	11	46	3.1120558838461574	-1.8782077537360506	4.911441541573009	1.0724523508168267	-0.9416906792274232	2.2865283708237545	17.333333333333332	31.333333333333332	0.8057633474710526	3.547984646194474	3.881908497558544e-4	0.010828172036371635	Ferrienterobactin receptor OS=Escherichia coli (strain K12) OX=83333 GN=fepA PE=1 SV=2	FEPA_ECOLI	Ferrienterobactin receptor (Enterobactin outer-membrane receptor)	fepA	fep feuB	FUNCTION: This protein is involved in the initial step of iron uptake by binding ferrienterobactin (Fe-ENT), an iron chelatin siderophore that allows E.coli to extract iron from the environment. FepA also acts as a receptor for colicins B and D.	colicin transmembrane transporter activity [GO:0042912]; enterobactin transmembrane transporter activity [GO:0042931]; ferric-enterobactin transmembrane transporter activity [GO:0015620]; ligand-gated channel activity [GO:0022834]; protein domain specific binding [GO:0019904]; siderophore uptake transmembrane transporter activity [GO:0015344]; signaling receptor activity [GO:0038023]	cell envelope [GO:0030313]; cell outer membrane [GO:0009279]; integral component of cell outer membrane [GO:0045203]; intrinsic component of cell outer membrane [GO:0031230]	colicin transport [GO:0042914]; enterobactin transport [GO:0042930]; ferric-enterobactin import into cell [GO:0015685]; siderophore-dependent iron import into cell [GO:0033214]; siderophore transmembrane transport [GO:0044718]	3015941; 8905232; 9278503; 16738553; 2974033; 2526281; 2201687; 9298644; 20005847; 9886293	TRUE	TRUE	FALSE
P25666	0	0	0	3	8	2	2.107866492826035	2.6234183808719775	1.3640182973172423	2.5249645555143334	2.965199916381095	1.4868270213095856	0	4.333333333333333	2.325663831068338	3.519124926578037	4.3297277508322655e-4	0.011897057894451047	Protein HtrL OS=Escherichia coli (strain K12) OX=83333 GN=htrL PE=2 SV=2	HTRL_ECOLI	Protein HtrL	htrL	yibB	NA	NA	NA	NA	8041620; 9278503; 16738553; 2198271; 3287333; 10899145	TRUE	TRUE	FALSE
P0ADA5	5	1	0	7	5	12	1.2732062268418531	1.453042800261406	3.341487155302683	0.9400020547931772	1.380237415659939	3.6023042387295217	2	8	1.9741812363942126	3.503209118283703	4.5968842162751804e-4	0.012445388003180305	Uncharacterized lipoprotein YajG OS=Escherichia coli (strain K12) OX=83333 GN=yajG PE=3 SV=1	YAJG_ECOLI	Uncharacterized lipoprotein YajG	yajG	NA	NA	NA	plasma membrane [GO:0005886]	NA	8231804; 9278503; 16738553	TRUE	TRUE	FALSE
P0A853	69	92	83	99	148	71	4.932217305989869	2.4627625711822803	-1.418650845643943	1.0395377283440916	0.47528462429291296	-0.3205279007480187	81.33333333333333	106	0.398098150629662	3.450435175118585	5.596835633126907e-4	0.014436519586734562	Tryptophanase OS=Escherichia coli (strain K12) OX=83333 GN=tnaA PE=1 SV=1	TNAA_ECOLI	Tryptophanase (EC 4.1.99.1) (L-tryptophan indole-lyase) (TNase)	tnaA	ind	NA	identical protein binding [GO:0042802]; L-cysteine desulfhydrase activity [GO:0080146]; potassium ion binding [GO:0030955]; pyridoxal phosphate binding [GO:0030170]; tryptophanase activity [GO:0009034]	cell pole [GO:0060187]; cytosol [GO:0005829]; membrane [GO:0016020]; protein-containing complex [GO:0032991]	tryptophan catabolic process [GO:0006569]	6268608; 2502187; 7686882; 9278503; 16738553; 4551944; 3902796; 2022620; 9298646; 17895580; 2659590; 9298644; 14527658; 18723842; 22380631; 16790938	TRUE	TRUE	FALSE
P0ADG7	40	40	44	44	93	47	2.2585355135916916	3.7440485876952607	-0.030345666674319757	0.6592656472259246	0.9923117619983366	-0.005026075020089318	41.333333333333336	61.333333333333336	0.548850444734724	3.448073467888233	5.64600440111292e-4	0.014436519586734562	Inosine-5'-monophosphate dehydrogenase OS=Escherichia coli (strain K12) OX=83333 GN=guaB PE=1 SV=1	IMDH_ECOLI	Inosine-5'-monophosphate dehydrogenase (IMP dehydrogenase) (IMPD) (IMPDH) (EC 1.1.1.205)	guaB	guaR	FUNCTION: Catalyzes the conversion of inosine 5'-phosphate (IMP) to xanthosine 5'-phosphate (XMP), the first committed and rate-limiting step in the de novo synthesis of guanine nucleotides, and therefore plays an important role in the regulation of cell growth. {ECO:0000255|HAMAP-Rule:MF_01964, ECO:0000269|PubMed:9341229}.	ATP binding [GO:0005524]; C-rich single-stranded DNA binding [GO:1990829]; identical protein binding [GO:0042802]; IMP dehydrogenase activity [GO:0003938]; metal ion binding [GO:0046872]; single-stranded DNA binding [GO:0003697]	cytosol [GO:0005829]	GMP biosynthetic process [GO:0006177]; GTP biosynthetic process [GO:0006183]; protein homotetramerization [GO:0051289]; response to UV [GO:0009411]	2860637; 9205837; 9278503; 16738553; 2998937; 1736096; 9298646; 9629924; 9600841; 9341229; 18312263; 19153081; 18723842	TRUE	TRUE	FALSE
P0AAI3	21	14	22	11	55	43	-0.6845148253557294	4.326445150965978	2.3163716173933695	-0.3495045624018078	1.6957392413878685	0.8377341831687137	19	36.333333333333336	0.7279896207182581	3.4400272307062094	5.816556610946902e-4	0.014668877699661983	ATP-dependent zinc metalloprotease FtsH OS=Escherichia coli (strain K12) OX=83333 GN=ftsH PE=1 SV=1	FTSH_ECOLI	ATP-dependent zinc metalloprotease FtsH (EC 3.4.24.-) (Cell division protease FtsH)	ftsH	hflB mrsC std tolZ	FUNCTION: Acts as a processive, ATP-dependent zinc metallopeptidase for both cytoplasmic and membrane proteins. Plays a role in the quality control of integral membrane proteins. Degrades a few membrane proteins that have not been assembled into complexes such as SecY, F(0) ATPase subunit a and YccA, and also cytoplasmic proteins sigma-32, LpxC, KdtA and phage lambda cII protein among others. Deg…	ATP binding [GO:0005524]; ATP-dependent peptidase activity [GO:0004176]; metalloendopeptidase activity [GO:0004222]; zinc ion binding [GO:0008270]	integral component of plasma membrane [GO:0005887]; membrane protein complex [GO:0098796]; plasma membrane [GO:0005886]	protein catabolic process [GO:0030163]; proteolysis [GO:0006508]	8444796; 9278503; 16738553; 8444797; 1925026; 8248182; 8106505; 7781608; 7753838; 8947034; 9159109; 9573051; 9636708; 10357810; 10473576; 10048027; 11256624; 11827531; 12169602; 14514680; 15919996; 16573693; 18387365; 18776015; 26305955; 12037319; 12176385; 19454621; 19744556	TRUE	TRUE	FALSE
P52645	2	0	0	10	0	9	3.039047419177344	0	2.8937248536183673	2.399433673430474	0	3.2237926154757917	0.6666666666666666	6.333333333333333	1.8744087629687554	3.425287668739352	6.141487728449458e-4	0.015279025551453315	Uncharacterized protein YdbH OS=Escherichia coli (strain K12) OX=83333 GN=ydbH PE=4 SV=2	YDBH_ECOLI	Uncharacterized protein YdbH	ydbH	NA	NA	NA	plasma membrane [GO:0005886]	NA	9097039; 9278503; 16738553; 9025293;	TRUE	TRUE	FALSE
P0A905	25	17	14	25	23	48	1.3981776676097315	0.4747466693075082	4.038586005329381	0.5249645555143335	0.2103124142176269	1.6096837690951191	18.666666666666668	32	0.7816535796090265	3.413012087413343	6.424909239561994e-4	0.015771010546711508	Outer membrane lipoprotein SlyB OS=Escherichia coli (strain K12) OX=83333 GN=slyB PE=2 SV=1	SLYB_ECOLI	Outer membrane lipoprotein SlyB	slyB	NA	NA	NA	cell outer membrane [GO:0009279]	NA	8544813; 9097039; 9278503; 16397293; 16738553; 12813061	TRUE	TRUE	FALSE
P02918	0	0	0	2	3	7	1.7210412088495277	1.6064322310265478	2.551973759892679	2.1099270562354895	1.795274914938783	2.9018645205884295	0	4	2.2690221639209005	3.394500423472682	6.875393370221255e-4	0.01628587130015767	Penicillin-binding protein 1A OS=Escherichia coli (strain K12) OX=83333 GN=mrcA PE=1 SV=1	PBPA_ECOLI	Penicillin-binding protein 1A (PBP-1a) (PBP1a) [Includes: Penicillin-insensitive transglycosylase (EC 2.4.1.129) (Peptidoglycan TGase); Penicillin-sensitive transpeptidase (EC 3.4.16.4) (DD-transpeptidase)]	mrcA	ponA	FUNCTION: Cell wall formation. Synthesis of cross-linked peptidoglycan from the lipid intermediates. The enzyme has a penicillin-insensitive transglycosylase N-terminal domain (formation of linear glycan strands) and a penicillin-sensitive transpeptidase C-terminal domain (cross-linking of the peptide subunits). {ECO:0000269|PubMed:7006606}.	penicillin binding [GO:0008658]; peptidoglycan glycosyltransferase activity [GO:0008955]; serine-type D-Ala-D-Ala carboxypeptidase activity [GO:0009002]	integral component of membrane [GO:0016021]; plasma membrane [GO:0005886]	cell wall organization [GO:0071555]; peptidoglycan biosynthetic process [GO:0009252]; regulation of cell shape [GO:0008360]; response to antibiotic [GO:0046677]	3882429; 9278503; 16738553; 3920658; 7006606; 9841666	TRUE	TRUE	FALSE
P76272	11	5	1	17	2	30	2.2022500722753695	-1.3366649314256913	5.01216451615376	1.1099270562354895	-1.204725085061217	3.856060830975305	5.666666666666667	16.333333333333332	1.2537542673831925	3.3935203467001656	6.900043245042359e-4	0.01628587130015767	Intermembrane transport protein YebT OS=Escherichia coli (strain K12) OX=83333 GN=yebT PE=1 SV=2	YEBT_ECOLI	Intermembrane transport protein YebT	yebT	NA	FUNCTION: Component of a transport pathway that contributes to membrane integrity (PubMed:27795327). May directly span the intermembrane space, facilitating the transport of substrates across the periplasm (Probable). {ECO:0000269|PubMed:27795327, ECO:0000305|PubMed:28388411}.	identical protein binding [GO:0042802]	integral component of plasma membrane [GO:0005887]; outer membrane-bounded periplasmic space [GO:0030288]	intermembrane lipid transfer [GO:0120009]	9097040; 9278503; 16738553; 28388411; 27795327	TRUE	TRUE	FALSE
P76177	40	25	32	52	34	54	3.174674230345582	0.5962775887329959	2.040252615001825	0.8953330054594488	0.22411821374265722	0.6388301147546354	32.333333333333336	46.666666666666664	0.5860937779855805	3.355100444332268	7.933617223974629e-4	0.01848834089789531	Protein YdgH OS=Escherichia coli (strain K12) OX=83333 GN=ydgH PE=1 SV=1	YDGH_ECOLI	Protein YdgH	ydgH	NA	NA	NA	NA	NA	9278503; 16738553; 10493123	TRUE	TRUE	FALSE
P05824	0	0	0	5	11	0	2.7213216607638664	3.076319059734954	0	3.1099270562354895	3.380237415659939	0	0	5.333333333333333	2.1633881572984763	3.3472694306447304	8.161184720162878e-4	0.018780926337274823	DNA repair protein RecN OS=Escherichia coli (strain K12) OX=83333 GN=recN PE=1 SV=2	RECN_ECOLI	DNA repair protein RecN (Recombination protein N)	recN	radB	FUNCTION: May be involved in recombinational repair of damaged DNA.	ATP binding [GO:0005524]	bacterial nucleoid [GO:0043590]; cytosol [GO:0005829]	cellular response to DNA damage stimulus [GO:0006974]; double-strand break repair [GO:0006302]; double-strand break repair via homologous recombination [GO:0000724]; recombinational interstrand cross-link repair [GO:0036298]; recombinational repair [GO:0000725]; response to ionizing radiation [GO:0010212]; response to radiation [GO:0009314]; response to UV [GO:0009411]; response to X-ray [GO:0010…	3037486; 9205837; 9278503; 16397293; 16738553; 20005847; 21219465	TRUE	TRUE	FALSE
P0AG14	8	4	7	11	19	14	1.5632571125553931	2.7756435773405395	1.3630769152415843	0.9400020547931771	1.795274914938783	0.8087551161969481	6.333333333333333	14.666666666666666	1.1813440286429695	3.292038305239363	9.94640632954786e-4	0.0223308951862166	Probable protease SohB OS=Escherichia coli (strain K12) OX=83333 GN=sohB PE=1 SV=1	SOHB_ECOLI	Probable protease SohB (EC 3.4.21.-)	sohB	NA	FUNCTION: Multicopy suppressor of the HtrA (DegP) null phenotype. It is possibly a protease, not essential for bacterial viability.	serine-type endopeptidase activity [GO:0004252]	integral component of membrane [GO:0016021]; plasma membrane [GO:0005886]	proteolysis [GO:0006508]	1885549; 9097039; 9278503; 16738553; 3029379; 15919996	TRUE	TRUE	FALSE
P11557	7	8	4	13	8	25	2.2518771460365095	-0.30160767449486264	3.708476757475809	1.3323194775719376	-0.20472508506121712	2.2803761438421595	6.333333333333333	15.333333333333334	1.1359901787842932	3.267078658599008	0.0010866348395728368	0.023815413567304673	Cell division protein DamX OS=Escherichia coli (strain K12) OX=83333 GN=damX PE=1 SV=2	DAMX_ECOLI	Cell division protein DamX	damX	yhfB	FUNCTION: Non-essential cell division protein. {ECO:0000255|HAMAP-Rule:MF_02021, ECO:0000269|PubMed:19684127, ECO:0000269|PubMed:19880599}.	peptidoglycan binding [GO:0042834]	cell division site [GO:0032153]; cell septum [GO:0030428]; integral component of plasma membrane [GO:0005887]	cytokinetic process [GO:0032506]	2549371; 7603433; 9278503; 16738553; 19684127; 19880599; 23290046	TRUE	TRUE	FALSE
P39176	1	0	0	6	0	11	2.449381933365225	0	3.199197985928805	2.3323194775719376	0	3.4868270213095856	0.3333333333333333	5.666666666666667	1.9397154996271744	3.261209136943523	0.0011093818387719213	0.024027905472695378	Probable L,D-transpeptidase ErfK/SrfK OS=Escherichia coli (strain K12) OX=83333 GN=erfK PE=1 SV=2	ERFK_ECOLI	Probable L,D-transpeptidase ErfK/SrfK (EC 2.-.-.-)	erfK	yeeG yzzT	FUNCTION: Responsible, at least in part, for anchoring of the major outer membrane lipoprotein (Lpp, also known as the Braun lipoprotein) to the peptidoglycan via a meso-diaminopimelyl-L-Lys- bond on the terminal residue of Lpp. {ECO:0000269|PubMed:18456808}.	glycosyltransferase activity [GO:0016757]; peptidoglycan L,D-transpeptidase activity [GO:0071972]	periplasmic space [GO:0042597]	cell wall organization [GO:0071555]; peptidoglycan-protein cross-linking [GO:0018104]; regulation of cell shape [GO:0008360]	7592411; 9097040; 9278503; 16738553; 9298646; 18456808; 19965429	TRUE	TRUE	FALSE
P75777	4	1	0	10	1	12	2.374363505679515	-0.10662012849214272	3.341487155302683	1.6624680792642683	-0.20472508506121692	3.6023042387295217	1.6666666666666667	7.666666666666667	1.6866824109775242	3.2384907578798012	0.0012016391414596574	0.025427789188818724	UPF0194 membrane protein YbhG OS=Escherichia coli (strain K12) OX=83333 GN=ybhG PE=2 SV=1	YBHG_ECOLI	UPF0194 membrane protein YbhG	ybhG	NA	FUNCTION: Could be involved in the sensitivity control to chloramphenicol. {ECO:0000305|PubMed:27112147}.	NA	periplasmic space [GO:0042597]; plasma membrane [GO:0005886]	response to antibiotic [GO:0046677]	8905232; 9278503; 16738553; 27112147	TRUE	TRUE	FALSE
P0A7E1	4	5	3	0	36	16	-1.6435803187678761	4.37410820858325	2.827251156077922	-1.7969635393730288	2.4197657798465766	1.989327361838769	4	17.333333333333332	0.870709867437439	3.2087852282429563	0.0013329702206279373	0.02788634291109128	Dihydroorotate dehydrogenase (quinone) OS=Escherichia coli (strain K12) OX=83333 GN=pyrD PE=1 SV=1	PYRD_ECOLI	Dihydroorotate dehydrogenase (quinone) (EC 1.3.5.2) (DHOdehase) (DHOD) (DHODase) (Dihydroorotate oxidase)	pyrD	NA	FUNCTION: Catalyzes the conversion of dihydroorotate to orotate with quinone as electron acceptor. {ECO:0000269|PubMed:10074342}.	dihydroorotate dehydrogenase activity [GO:0004152]; FMN binding [GO:0010181]	cytosol [GO:0005829]; membrane [GO:0016020]; plasma membrane [GO:0005886]	'de novo' pyrimidine nucleobase biosynthetic process [GO:0006207]; 'de novo' UMP biosynthetic process [GO:0044205]; pyrimidine ribonucleotide biosynthetic process [GO:0009220]	2992959; 8905232; 9278503; 16738553; 10074342; 12220493	TRUE	TRUE	FALSE
P06129	31	16	13	51	2	59	4.0453340681556735	-3.6296755234488547	5.1215459910891274	1.2254042736554254	-2.7072254255904005	2.001400194139344	20	37.333333333333336	0.17319301406812296	3.1969065292998065	0.001389099314592992	0.028414798201841094	Vitamin B12 transporter BtuB OS=Escherichia coli (strain K12) OX=83333 GN=btuB PE=1 SV=2	BTUB_ECOLI	Vitamin B12 transporter BtuB (Cobalamin receptor) (Outer membrane cobalamin translocator)	btuB	bfe cer dcrC	FUNCTION: Involved in the active translocation of vitamin B12 (cyanocobalamin) across the outer membrane to the periplasmic space. It derives its energy for transport by interacting with the trans-periplasmic membrane protein TonB. Is also a receptor for bacteriophages BF23 and C1, and for A and E colicins. {ECO:0000269|PubMed:10485884, ECO:0000269|PubMed:2687240, ECO:0000269|PubMed:2982793}.	ABC-type vitamin B12 transporter activity [GO:0015420]; metal ion binding [GO:0046872]; porin activity [GO:0015288]; protein domain specific binding [GO:0019904]	integral component of membrane [GO:0016021]; intrinsic component of cell outer membrane [GO:0031230]; pore complex [GO:0046930]	cobalamin transport [GO:0015889]; ion transmembrane transport [GO:0034220]	3882670; 8265357; 9278503; 16738553; 1999392; 9298646; 8093236; 2982793; 2687240; 9852020; 10485884; 11705387; 14499604; 12595710; 12652322; 14528295	TRUE	TRUE	FALSE
P0A927	10	14	6	18	10	33	2.587676304150358	-1.1884225183824568	4.102045568034852	1.3134604503206215	-0.6521840620324383	2.181972439781165	10	20.333333333333332	0.9477496093564494	3.176176662810734	0.0014923004275586398	0.029862229207994084	Nucleoside-specific channel-forming protein Tsx OS=Escherichia coli (strain K12) OX=83333 GN=tsx PE=1 SV=1	TSX_ECOLI	Nucleoside-specific channel-forming protein Tsx	tsx	nupA	FUNCTION: Functions as substrate-specific channel for nucleosides and deoxynucleosides (PubMed:791677, PubMed:3276691, PubMed:2458926). Has a greater affinity for deoxynucleosides than for nucleosides, and does not transport free bases (PubMed:2458926). In addition, constitutes the receptor for colicin K and phage T6 (PubMed:791677, PubMed:3276691). {ECO:0000269|PubMed:2458926, ECO:0000269|PubMed…	nucleoside-specific channel forming porin activity [GO:0015471]	cell outer membrane [GO:0009279]; pore complex [GO:0046930]	ion transport [GO:0006811]; nucleoside transport [GO:0015858]; viral entry into host cell [GO:0046718]	2265760; 9278503; 16738553; 2199819; 791677; 2458926; 3276691; 28351921	TRUE	TRUE	FALSE
P0AFD6	10	5	3	10	11	20	0.8839061183628336	1.2028794365371422	3.374398824298657	0.5249645555143335	0.7952749149387829	2.2941819433671897	6	13.666666666666666	1.204807137940102	3.15301627142451	0.0016159279932755962	0.03164812165553588	NADH-quinone oxidoreductase subunit I OS=Escherichia coli (strain K12) OX=83333 GN=nuoI PE=1 SV=1	NUOI_ECOLI	NADH-quinone oxidoreductase subunit I (EC 7.1.1.-) (NADH dehydrogenase I subunit I) (NDH-1 subunit I) (NUO9)	nuoI	NA	FUNCTION: NDH-1 shuttles electrons from NADH, via FMN and iron-sulfur (Fe-S) centers, to quinones in the respiratory chain. The immediate electron acceptor for the enzyme in this species is believed to be ubiquinone. Couples the redox reaction to proton translocation (for every two electrons transferred, four hydrogen ions are translocated across the cytoplasmic membrane), and thus conserves the …	4 iron, 4 sulfur cluster binding [GO:0051539]; iron ion binding [GO:0005506]; NADH dehydrogenase (quinone) activity [GO:0050136]; quinone binding [GO:0048038]	NADH dehydrogenase complex [GO:0030964]; plasma membrane [GO:0005886]; plasma membrane respiratory chain complex I [GO:0045272]	aerobic respiration [GO:0009060]	7690854; 9205837; 9278503; 16738553; 9298646; 7607227	TRUE	TRUE	FALSE
P0AFD4	3	0	0	6	1	9	1.6123142947117013	0.9274563298083476	2.8937248536183673	1.3323194775719376	0.7952749149387831	3.2237926154757917	1	5.333333333333333	1.7837956693288375	3.1370300769438293	0.0017066861835989145	0.03281562858627405	NADH-quinone oxidoreductase subunit H OS=Escherichia coli (strain K12) OX=83333 GN=nuoH PE=1 SV=1	NUOH_ECOLI	NADH-quinone oxidoreductase subunit H (EC 7.1.1.-) (NADH dehydrogenase I subunit H) (NDH-1 subunit H) (NUO8)	nuoH	NA	FUNCTION: NDH-1 shuttles electrons from NADH, via FMN and iron-sulfur (Fe-S) centers, to quinones in the respiratory chain. The immediate electron acceptor for the enzyme in this species is believed to be ubiquinone. Couples the redox reaction to proton translocation (for every two electrons transferred, four hydrogen ions are translocated across the cytoplasmic membrane), and thus conserves the …	oxidoreductase activity, acting on NAD(P)H, quinone or similar compound as acceptor [GO:0016655]; quinone binding [GO:0048038]	integral component of plasma membrane [GO:0005887]; NADH dehydrogenase complex [GO:0030964]; plasma membrane [GO:0005886]; plasma membrane respiratory chain complex I [GO:0045272]	aerobic respiration [GO:0009060]	7690854; 9205837; 9278503; 16738553; 15919996	TRUE	TRUE	FALSE
P0ABU7	4	3	2	7	11	9	1.5776053669572179	1.862322034357947	1.9922296696161528	1.2030364606269712	1.380237415659939	1.6388301147546356	3	9	1.4073679970138486	3.1362573471825255	0.0017111897578937039	0.03281562858627405	Biopolymer transport protein ExbB OS=Escherichia coli (strain K12) OX=83333 GN=exbB PE=1 SV=1	EXBB_ECOLI	Biopolymer transport protein ExbB	exbB	NA	FUNCTION: Involved in the TonB-dependent energy-dependent transport of various receptor-bound substrates. Protects ExbD from proteolytic degradation and functionally stabilizes TonB.	energy transducer activity [GO:0031992]; identical protein binding [GO:0042802]; transmembrane transporter activity [GO:0022857]	integral component of plasma membrane [GO:0005887]; plasma membrane [GO:0005886]; plasma membrane protein complex [GO:0098797]	bacteriocin transport [GO:0043213]; protein import [GO:0017038]; protein stabilization [GO:0050821]	2670903; 9278503; 16738553; 8449962; 15919996; 20005847	TRUE	TRUE	FALSE
P39180	0	3	1	14	1	7	4.5542274695488265	-1.1536627336151661	2.0205759254892244	4.431855151122852	-1.204725085061217	1.9018645205884293	1.3333333333333333	7.333333333333333	1.709664862216688	3.1298970201873284	0.0017486759351105366	0.03318878759318039	Antigen 43 OS=Escherichia coli (strain K12) OX=83333 GN=flu PE=1 SV=3	AG43_ECOLI	Antigen 43 (AG43) (Fluffing protein) [Cleaved into: Antigen 43 alpha chain; Antigen 43 beta chain]	flu	yeeQ yzzX	FUNCTION: Controls colony form variation and autoaggregation. May function as an adhesin. {ECO:0000269|PubMed:22466966}.	NA	cell outer membrane [GO:0009279]; cell surface [GO:0009986]; extracellular region [GO:0005576]; integral component of membrane [GO:0016021]; periplasmic space [GO:0042597]	NA	9097040; 9278503; 16397293; 16738553; 2661530; 9298646; 9103983; 22466966; 25341963	TRUE	TRUE	FALSE
P0A7A7	5	1	8	0	37	18	-1.837604900812418	5.393768247987952	1.7784968360470914	-2.0599979452068227	4.043202428382369	0.9798670325897025	4.666666666666667	18.333333333333332	0.9876905052550828	3.0799674928187613	0.002070231890856594	0.03849794859663625	Glycerol-3-phosphate acyltransferase OS=Escherichia coli (strain K12) OX=83333 GN=plsB PE=1 SV=2	PLSB_ECOLI	Glycerol-3-phosphate acyltransferase (GPAT) (EC 2.3.1.15)	plsB	NA	FUNCTION: Catalyzes the transfer of an acyl group from acyl-ACP to glycerol-3-phosphate (G3P) to form lysophosphatidic acid (LPA). This enzyme can utilize either acyl-CoA or acyl-ACP as the fatty acyl donor. {ECO:0000269|PubMed:17645809, ECO:0000269|PubMed:6997313}.	glycerol-3-phosphate O-acyltransferase activity [GO:0004366]; sn-1-glycerol-3-phosphate C16:0-DCA-CoA acyl transferase activity [GO:0102420]	integral component of plasma membrane [GO:0005887]; plasma membrane [GO:0005886]	CDP-diacylglycerol biosynthetic process [GO:0016024]; fatty acid metabolic process [GO:0006631]; glycerol-3-phosphate metabolic process [GO:0006072]; phospholipid biosynthetic process [GO:0008654]; triglyceride biosynthetic process [GO:0019432]	6309817; 10074094; 8265357; 9278503; 16738553; 1644758; 6350296; 4943977; 6251087; 6997313; 7026564; 9515909; 10231527; 16294310; 17645809	TRUE	TRUE	FALSE
P33940	0	0	0	0	13	4	0	3.3443754253926343	1.929052237287799	0	3.602629836996387	2.2237926154757917	0	5.666666666666667	1.9421408174907262	3.0446148806005673	0.002329784329064004	0.0405297367450552	Malate:quinone oxidoreductase OS=Escherichia coli (strain K12) OX=83333 GN=mqo PE=1 SV=2	MQO_ECOLI	Malate:quinone oxidoreductase (EC 1.1.5.4) (MQO) (Malate dehydrogenase [quinone])	mqo	yojH	NA	flavin adenine dinucleotide binding [GO:0050660]; malate dehydrogenase (menaquinone) activity [GO:0052589]; malate dehydrogenase (quinone) activity [GO:0008924]; oxidoreductase activity [GO:0016491]	cytoplasm [GO:0005737]; cytoplasmic side of plasma membrane [GO:0009898]; cytosol [GO:0005829]	tricarboxylic acid cycle [GO:0006099]	9097040; 9278503; 16738553; 10809701	TRUE	TRUE	FALSE
Q46811	0	0	0	6	1	2	2.9811010913057876	0.9274563298083476	1.3640182973172423	3.3323194775719376	0.7952749149387831	1.4868270213095856	0	3	1.8714738046067687	3.04412301035904	0.0023335970097641775	0.0405297367450552	Putative oxidoreductase YgfK OS=Escherichia coli (strain K12) OX=83333 GN=ygfK PE=1 SV=1	YGFK_ECOLI	Putative oxidoreductase YgfK (Putative oxidoreductase Fe-S subunit)	ygfK	NA	FUNCTION: Could be an iron-sulfur flavoprotein with NADPH:O(2) oxidoreductase activity. {ECO:0000305|PubMed:22094925}.	4 iron, 4 sulfur cluster binding [GO:0051539]; glutamate synthase activity [GO:0015930]; iron ion binding [GO:0005506]; oxidoreductase activity [GO:0016491]	NA	ammonia assimilation cycle [GO:0019676]; glutamate biosynthetic process [GO:0006537]	9278503; 16738553; 12480890; 22094925	TRUE	TRUE	FALSE
P0ABX8	0	0	0	2	3	4	1.7210412088495277	1.6064322310265478	1.929052237287799	2.1099270562354895	1.795274914938783	2.2237926154757917	0	3	2.0429981955500214	3.0348565147127426	0.0024065014590678667	0.04102193690874021	Flagellar protein FliL OS=Escherichia coli (strain K12) OX=83333 GN=fliL PE=3 SV=1	FLIL_ECOLI	Flagellar protein FliL	fliL	cheC1 fla AI fla QI	FUNCTION: Controls the rotational direction of flagella during chemotaxis.	NA	bacterial-type flagellum basal body [GO:0009425]; integral component of membrane [GO:0016021]; plasma membrane [GO:0005886]	bacterial-type flagellum-dependent swarming motility [GO:0071978]; chemotaxis [GO:0006935]	3519573; 9097040; 9278503; 16738553; 8631687	TRUE	TRUE	FALSE
P23843	99	85	115	104	141	115	3.182191122196741	2.6079160580579557	-0.5497775233509116	0.595353883405731	0.518757279741367	-0.0981354794115703	99.66666666666667	120	0.3386585612451759	3.02550573805578	0.002482176947571464	0.04192374092182628	Periplasmic oligopeptide-binding protein OS=Escherichia coli (strain K12) OX=83333 GN=oppA PE=1 SV=2	OPPA_ECOLI	Periplasmic oligopeptide-binding protein	oppA	NA	FUNCTION: This protein is a component of the oligopeptide permease, a binding protein-dependent transport system, it binds peptides up to five amino acids long with high affinity.	oligopeptide binding [GO:1900750]; peptide transmembrane transporter activity [GO:1904680]	ATP-binding cassette (ABC) transporter complex [GO:0043190]; outer membrane-bounded periplasmic space [GO:0030288]	chaperone-mediated protein folding [GO:0061077]; oligopeptide transport [GO:0006857]; peptide transport [GO:0015833]; protein transport [GO:0015031]; response to heat [GO:0009408]	2187863; 9097039; 9278503; 16738553; 2015910; 9298646; 9600841	TRUE	TRUE	FALSE
P27303	2	0	1	5	2	8	1.6787606873738012	1.3116338719443281	2.2265615255338784	1.5249645555143332	1.380237415659939	2.0717895220307416	1	5	1.6589971644016712	3.012010999939763	0.0025952319310020002	0.04343474531795166	Multidrug export protein EmrA OS=Escherichia coli (strain K12) OX=83333 GN=emrA PE=1 SV=2	EMRA_ECOLI	Multidrug export protein EmrA	emrA	NA	FUNCTION: Part of the tripartite efflux system EmrAB-TolC, which confers resistance to antibiotics such as CCCP, FCCP, 2,4-dinitrophenol and nalidixic acid. EmrA is a drug-binding protein that provides a physical link between EmrB and TolC. {ECO:0000269|PubMed:12482849, ECO:0000269|PubMed:1409590}.	identical protein binding [GO:0042802]; xenobiotic transmembrane transporter activity [GO:0042910]	integral component of plasma membrane [GO:0005887]; intrinsic component of plasma membrane [GO:0031226]; outer membrane-bounded periplasmic space [GO:0030288]	response to antibiotic [GO:0046677]; response to toxic substance [GO:0009636]; xenobiotic detoxification by transmembrane export across the plasma membrane [GO:1990961]	1409590; 9205837; 9278503; 16738553; 8203018; 12482849; 19171121; 19805313	TRUE	TRUE	FALSE
P21338	1	0	0	3	3	5	1.4145969183529257	1.6064322310265478	2.1567678046207956	1.5249645555143334	1.795274914938783	2.4868270213095856	0.3333333333333333	3.6666666666666665	1.9356888305875672	2.98940246520128	0.002795236741551048	0.0461719054300396	Ribonuclease I OS=Escherichia coli (strain K12) OX=83333 GN=rna PE=1 SV=1	RNI_ECOLI	Ribonuclease I (RNase I) (EC 4.6.1.21) (Enterobacter ribonuclease)	rna	rnsA	FUNCTION: One of the few RNases that cleaves the phosphodiester bond between any two nucleotide. Shows a preference for cytidylic or guanylic acid.	Enterobacter ribonuclease activity [GO:0008847]; ribonuclease T2 activity [GO:0033897]; RNA binding [GO:0003723]	cytoplasm [GO:0005737]; outer membrane-bounded periplasmic space [GO:0030288]	RNA catabolic process [GO:0006401]	2253883; 8905232; 9278503; 16738553; 8188249	TRUE	TRUE	FALSE
P0AAX8	10	9	14	15	19	26	2.00800592855122	1.4966580710183208	1.6705451693104423	1.065532936877036	0.7952749149387829	0.7498614271433794	11	20	0.8702230929863994	2.987908406765478	0.002808937212473892	0.0461719054300396	Probable L,D-transpeptidase YbiS OS=Escherichia coli (strain K12) OX=83333 GN=ybiS PE=1 SV=1	YBIS_ECOLI	Probable L,D-transpeptidase YbiS (EC 2.-.-.-)	ybiS	NA	FUNCTION: Responsible, at least in part, for anchoring of the major outer membrane lipoprotein (Lpp, also known as the Braun lipoprotein) to the peptidoglycan via a meso-diaminopimelyl-L-Lys- bond on the terminal residue of Lpp. Can be oxidized in vivo, its reduction depends preferentially on DsbG, although DsbC is able to partially replace DsbG. {ECO:0000269|PubMed:18456808}.	glycosyltransferase activity [GO:0016757]; peptidoglycan L,D-transpeptidase activity [GO:0071972]	outer membrane-bounded periplasmic space [GO:0030288]	cell wall organization [GO:0071555]; peptidoglycan-protein cross-linking [GO:0018104]; regulation of cell shape [GO:0008360]	8905232; 9278503; 16738553; 9298646; 10493123; 18456808; 19965429	TRUE	TRUE	FALSE
P31680	2	0	2	7	0	14	2.291957764578136	0	2.8577573827765343	1.9400020547931773	0	2.2237926154757917	1.3333333333333333	7	1.387931556756323	2.973189426575112	0.002947225009404617	0.04667367746316829	Co-chaperone protein DjlA OS=Escherichia coli (strain K12) OX=83333 GN=djlA PE=1 SV=1	DJLA_ECOLI	Co-chaperone protein DjlA (DnaJ-like protein DjlA)	djlA	yabH	FUNCTION: Regulatory DnaK co-chaperone. Direct interaction between DnaK and DjlA is needed for the induction of the wcaABCDE operon, involved in the synthesis of a colanic acid polysaccharide capsule, possibly through activation of the RcsB/RcsC phosphotransfer signaling pathway. The colanic acid capsule may help the bacterium survive conditions outside the host. {ECO:0000255|HAMAP-Rule:MF_01153,…	chaperone binding [GO:0051087]	integral component of membrane [GO:0016021]; membrane [GO:0016020]; plasma membrane [GO:0005886]	NA	1630901; 9278503; 16738553; 12664169; 8809778; 9364917; 11758943; 11106641; 12655402; 9364918	TRUE	TRUE	FALSE
P52643	5	5	7	14	16	8	2.9667457223884393	2.062141057198665	0.11831246815727223	1.8468926504016956	1.297775255467966	0.07178952203074185	5.666666666666667	12.666666666666666	1.072152475966801	2.971736871257855	0.002961203507833831	0.04667367746316829	D-lactate dehydrogenase OS=Escherichia coli (strain K12) OX=83333 GN=ldhA PE=1 SV=1	LDHD_ECOLI	D-lactate dehydrogenase (D-LDH) (EC 1.1.1.28) (Fermentative lactate dehydrogenase)	ldhA	hslI htpH	FUNCTION: Fermentative lactate dehydrogenase.	D-lactate dehydrogenase activity [GO:0008720]; NADH binding [GO:0070404]	cytosol [GO:0005829]	mixed acid fermentation [GO:0019664]; response to heat [GO:0009408]	9025293; 9097039; 9278503; 16738553; 8349564; 9298644	TRUE	TRUE	FALSE
P37329	0	0	0	3	5	1	2.107866492826035	2.0739347877163823	0.9644968226662887	2.5249645555143334	2.380237415659939	0.9018645205884294	0	3	1.9356888305875672	2.9712165952176073	0.0029662250207445357	0.04667367746316829	Molybdate-binding protein ModA OS=Escherichia coli (strain K12) OX=83333 GN=modA PE=1 SV=1	MODA_ECOLI	Molybdate-binding protein ModA (Molybdate/tungstate-binding protein ModA)	modA	NA	FUNCTION: Part of the ABC transporter complex ModABC involved in the transport of molybdenum into the cell (PubMed:8576221). Binds molybdate with high affinity in vitro and with a similar affinity in vivo (PubMed:21861186, PubMed:28150901, PubMed:9545596, PubMed:8576221, PubMed:21784948, PubMed:8409926). Binds tungstate with high affinity in vitro (PubMed:28150901, PubMed:9545596, PubMed:8576221,…	ABC-type molybdate transporter activity [GO:0015412]; molybdate ion binding [GO:0030973]; molybdenum ion binding [GO:0030151]; tungstate binding [GO:1901359]	outer membrane-bounded periplasmic space [GO:0030288]	molybdate ion transport [GO:0015689]; response to chromate [GO:0046687]	7860583; 7665460; 8564363; 8905232; 9278503; 16738553; 8576221; 8409926; 8550508; 9545596; 21784948; 9302996; 21861186; 28150901	TRUE	TRUE	FALSE
P00448	12	17	21	20	35	27	2.560469702618195	1.9605626518712702	0.6163206324786568	1.2168422601520015	0.7952749149387829	0.24978782400873614	16.666666666666668	27.333333333333332	0.7539683330331735	2.9660521299481735	0.0030164935483248793	0.04706241205479748	Superoxide dismutase [Mn] OS=Escherichia coli (strain K12) OX=83333 GN=sodA PE=1 SV=2	SODM_ECOLI	Superoxide dismutase [Mn] (EC 1.15.1.1) (MnSOD)	sodA	NA	FUNCTION: Destroys superoxide anion radicals which are normally produced within the cells and which are toxic to biological systems.	antioxidant activity [GO:0016209]; DNA binding [GO:0003677]; manganese ion binding [GO:0030145]; metal ion binding [GO:0046872]; superoxide dismutase activity [GO:0004784]	cytoplasm [GO:0005737]; cytosol [GO:0005829]	cellular response to selenium ion [GO:0071291]; removal of superoxide radicals [GO:0019430]; response to acidic pH [GO:0010447]; response to heat [GO:0009408]; response to oxidative stress [GO:0006979]; superoxide metabolic process [GO:0006801]	3520487; 8346018; 9278503; 16738553; 363708; 1339463; 1551902; 3131302; 9298646; 9298644; 11141052; 11294629; 9003797; 10686094	TRUE	TRUE	FALSE
P10384	0	0	0	5	0	6	2.7213216607638664	0	2.3626446780287536	3.1099270562354895	0	2.7092194426460336	0	3.6666666666666665	1.9397154996271744	2.935229334252915	0.00333301249983461	0.05113396676829598	Long-chain fatty acid transport protein OS=Escherichia coli (strain K12) OX=83333 GN=fadL PE=1 SV=5	FADL_ECOLI	Long-chain fatty acid transport protein (Outer membrane FadL protein) (Outer membrane flp protein)	fadL	ttr	FUNCTION: Involved in translocation of long-chain fatty acids across the outer membrane. It is a receptor for the bacteriophage T2. FadL may form a specific channel.	ligand-gated channel activity [GO:0022834]; long-chain fatty acid transporting porin activity [GO:0015483]	cell outer membrane [GO:0009279]; integral component of membrane [GO:0016021]	NA	1987139; 9205837; 9278503; 16738553; 2840553; 16079137; 15178802	TRUE	FALSE	FALSE
P15877	1	0	0	0	16	5	-0.8217549561500211	3.710357954923817	2.1567678046207956	-0.47503544448566654	3.882737756189122	2.4868270213095856	0.3333333333333333	7	1.964843111004347	2.912946191501346	0.0035803629025292	0.05402826314390374	Quinoprotein glucose dehydrogenase OS=Escherichia coli (strain K12) OX=83333 GN=gcd PE=1 SV=3	DHG_ECOLI	Quinoprotein glucose dehydrogenase (EC 1.1.5.2) (Glucose dehydrogenase [pyrroloquinoline-quinone])	gcd	NA	FUNCTION: GDH is probably involved in energy conservation rather than in sugar metabolism.	magnesium ion binding [GO:0000287]; pyrroloquinoline quinone binding [GO:0070968]; quinoprotein glucose dehydrogenase activity [GO:0008876]; ubiquinone binding [GO:0048039]	integral component of membrane [GO:0016021]; outer membrane-bounded periplasmic space [GO:0030288]; plasma membrane [GO:0005886]	NA	2228962; 8419307; 8202364; 9278503; 16738553; 8509415; 16079137; 15919996; 8554505	TRUE	FALSE	FALSE
P0ACB4	2	0	1	4	7	4	1.316392707894378	2.4539597044954338	1.2617105249534941	1.2619301496805395	2.795274914938783	1.2237926154757919	1	5	1.7603325600317048	2.9052628914542966	0.0036694475323380184	0.05492238135800237	Protoporphyrinogen IX dehydrogenase [quinone] OS=Escherichia coli (strain K12) OX=83333 GN=hemG PE=1 SV=1	HEMG_ECOLI	Protoporphyrinogen IX dehydrogenase [quinone] (EC 1.3.5.3) (Protoporphyrinogen IX dehydrogenase [menaquinone]) (Protoporphyrinogen IX dehydrogenase [ubiquinone]) (Protoporphyrinogen oxidase) (PPO)	hemG	yihB	FUNCTION: Catalyzes the 6-electron oxidation of protoporphyrinogen IX to form protoporphyrin IX; under anaerobic conditions uses menaquinone as an electron acceptor, under aerobic condition uses ubiquinone as an electron acceptor. {ECO:0000255|HAMAP-Rule:MF_00853}.; FUNCTION: Anaerobically in vitro transfers electrons to fumarate reductase and nitrate reductase; transfer to nitrate reductase coup…	electron transfer activity [GO:0009055]; FMN binding [GO:0010181]; menaquinone-dependent protoporphyrinogen oxidase activity [GO:0070819]; oxygen-dependent protoporphyrinogen oxidase activity [GO:0004729]	cytosol [GO:0005829]; plasma membrane [GO:0005886]	heme biosynthetic process [GO:0006783]; porphyrin-containing compound biosynthetic process [GO:0006779]; protoporphyrinogen IX biosynthetic process [GO:0006782]	2243799; 7916647; 7788523; 1379743; 9278503; 16738553; 390093; 19583219; 20484676	TRUE	FALSE	FALSE
P64429	0	0	0	1	4	4	1.2169425326534815	1.8549659140103174	1.929052237287799	1.5249645555143334	2.117203009826145	2.2237926154757917	0	3	1.9553200602720902	2.88730599708619	0.0038855614201783483	0.057688053020551126	Uncharacterized protein YpfJ OS=Escherichia coli (strain K12) OX=83333 GN=ypfJ PE=4 SV=1	YPFJ_ECOLI	Uncharacterized protein YpfJ	ypfJ	NA	NA	NA	integral component of membrane [GO:0016021]	NA	9278503; 16738553	TRUE	FALSE	FALSE
P77737	11	8	12	9	32	20	0.4279157758049415	3.3299662784884245	1.2109405482190774	0.2619301496805394	1.669744032854924	0.5937422252260975	10.333333333333334	20.333333333333332	0.8418054692538537	2.8687510671160563	0.004120959915721426	0.05973769452632398	Oligopeptide transport ATP-binding protein OppF OS=Escherichia coli (strain K12) OX=83333 GN=oppF PE=3 SV=1	OPPF_ECOLI	Oligopeptide transport ATP-binding protein OppF	oppF	NA	FUNCTION: Part of the binding-protein-dependent transport system for oligopeptides. Probably responsible for energy coupling to the transport system.	ATPase-coupled transmembrane transporter activity [GO:0042626]; ATP binding [GO:0005524]	plasma membrane [GO:0005886]	peptide transport [GO:0015833]; protein transport [GO:0015031]	9097039; 9278503; 16738553	TRUE	FALSE	FALSE
P40120	0	0	3	3	10	3	2.107866492826035	2.9331270620629186	-0.08859545292805587	2.5249645555143334	3.2547065335760803	-0.09813547941157065	1	5.333333333333333	1.893845203226281	2.8592683773013166	0.0042461938020153965	0.06107220929304957	Glucans biosynthesis protein D OS=Escherichia coli (strain K12) OX=83333 GN=mdoD PE=1 SV=3	OPGD_ECOLI	Glucans biosynthesis protein D	mdoD	opgD ydcG yzzZ	FUNCTION: Probably involved in the control of the structural glucose backbone of osmoregulated periplasmic glucans (OPGs).	carbohydrate binding [GO:0030246]; catalytic activity [GO:0003824]	outer membrane-bounded periplasmic space [GO:0030288]	beta-glucan biosynthetic process [GO:0051274]	9097039; 9278503; 16738553; 2671655; 9298646; 7567469; 15175282; 17218314	TRUE	FALSE	FALSE
P28904	0	0	0	2	4	2	1.7210412088495277	1.8549659140103174	1.3640182973172423	2.1099270562354895	2.117203009826145	1.4868270213095856	0	2.6666666666666665	1.9046523624570735	2.8521250061428356	0.004342801860346942	0.06197750561936993	Trehalose-6-phosphate hydrolase OS=Escherichia coli (strain K12) OX=83333 GN=treC PE=1 SV=3	TREC_ECOLI	Trehalose-6-phosphate hydrolase (EC 3.2.1.93) (Alpha,alpha-phosphotrehalase)	treC	olgH	FUNCTION: Hydrolyzes trehalose-6-phosphate to glucose and glucose 6-phosphate. Can also very effectively hydrolyzes p-nitrophenyl-alpha-D-glucopyranoside, but it does not recognize trehalose, sucrose, maltose, isomaltose, or maltodextrins. {ECO:0000269|PubMed:8083158}.	alpha,alpha-phosphotrehalase activity [GO:0008788]; alpha-amylase activity [GO:0004556]	cytosol [GO:0005829]	cellular response to DNA damage stimulus [GO:0006974]; oligosaccharide catabolic process [GO:0009313]; trehalose catabolic process [GO:0005993]	8083158; 7610040; 9278503; 16738553; 8421692	TRUE	FALSE	FALSE
P0AEE1	1	0	0	2	8	2	0.9307903339687403	2.6234183808719775	1.3640182973172423	1.1099270562354895	2.965199916381095	1.4868270213095856	0.3333333333333333	4	1.8539846646420568	2.839539689405087	0.004517867448781235	0.0639799536400481	Inner membrane lipoprotein DcrB OS=Escherichia coli (strain K12) OX=83333 GN=dcrB PE=1 SV=1	DCRB_ECOLI	Inner membrane lipoprotein DcrB	dcrB	yhhR	FUNCTION: Plays a role in cell envelope biogenesis, maintenance of cell envelope integrity and membrane homeostasis (PubMed:30368949, PubMed:33431434). Essential for lipoprotein maturation under conditions where membrane fluidity may be altered (PubMed:33431434). {ECO:0000269|PubMed:30368949, ECO:0000269|PubMed:33431434}.; FUNCTION: (Microbial infection) Involved in phage C1 and phage C6 infectio…	NA	periplasmic space [GO:0042597]	NA	8041620; 9278503; 16738553; 8752353; 12558182; 30368949; 33431434	TRUE	FALSE	FALSE
P0ABA0	14	7	6	9	27	16	-0.1151541917160668	3.001084321238321	1.9642015418808156	-0.05999794520682292	1.6026298369963872	1.1819724397811648	9	17.333333333333332	0.9082014438569097	2.800224826089692	0.005106702580877148	0.06964029223255429	ATP synthase subunit b OS=Escherichia coli (strain K12) OX=83333 GN=atpF PE=1 SV=1	ATPF_ECOLI	ATP synthase subunit b (ATP synthase F(0) sector subunit b) (ATPase subunit I) (F-type ATPase subunit b) (F-ATPase subunit b)	atpF	papF uncF	FUNCTION: F(1)F(0) ATP synthase produces ATP from ADP in the presence of a proton or sodium gradient. F-type ATPases consist of two structural domains, F(1) containing the extramembraneous catalytic core and F(0) containing the membrane proton channel, linked together by a central stalk and a peripheral stalk. During catalysis, ATP synthesis in the catalytic domain of F(1) is coupled via a rotary…	proton-transporting ATPase activity, rotational mechanism [GO:0046961]; proton-transporting ATP synthase activity, rotational mechanism [GO:0046933]	integral component of membrane [GO:0016021]; plasma membrane [GO:0005886]; proton-transporting ATP synthase complex, coupling factor F(o) [GO:0045263]	NA	6395859; 6272190; 6277311; 6278247; 6301339; 2861200; 7686882; 9278503; 16738553; 6458296; 1682301; 16079137; 10336456	TRUE	FALSE	FALSE
P37751	6	0	0	2	14	5	-0.8827854288440283	3.4706556186624695	2.1567678046207956	-0.6974278658221146	3.7021655105473013	2.4868270213095856	2	7	1.8305215553449241	2.7393180232968195	0.006156678733887148	0.08154277373443337	Putative glycosyltransferase WbbK OS=Escherichia coli (strain K12) OX=83333 GN=wbbK PE=4 SV=1	WBBK_ECOLI	Putative glycosyltransferase WbbK	wbbK	yefI	FUNCTION: May be a glycosyltransferase involved in the transfer of UDP-GalF and UDP-glucose.	glycosyltransferase activity [GO:0016757]	plasma membrane [GO:0005886]	lipopolysaccharide biosynthetic process [GO:0009103]	7517390; 9097040; 9278503; 16738553; 7517391; 7512872	TRUE	FALSE	FALSE
P15254	100	120	119	84	182	144	1.4818114358916203	2.2742606388957656	0.9586037069145724	0.27614400890024043	0.3921115159482308	0.1748830149948454	113	136.66666666666666	0.2810461799477722	2.722019331707435	0.006488434675272948	0.08471778891615246	Phosphoribosylformylglycinamidine synthase OS=Escherichia coli (strain K12) OX=83333 GN=purL PE=1 SV=3	PUR4_ECOLI	Phosphoribosylformylglycinamidine synthase (FGAM synthase) (FGAMS) (EC 6.3.5.3) (Formylglycinamide ribonucleotide amidotransferase) (FGAR amidotransferase) (FGAR-AT)	purL	purI	FUNCTION: Phosphoribosylformylglycinamidine synthase involved in the purines biosynthetic pathway. Catalyzes the ATP-dependent conversion of formylglycinamide ribonucleotide (FGAR) and glutamine to yield formylglycinamidine ribonucleotide (FGAM) and glutamate. {ECO:0000255|HAMAP-Rule:MF_00419, ECO:0000269|PubMed:2659070}.	ATP binding [GO:0005524]; metal ion binding [GO:0046872]; phosphoribosylformylglycinamidine synthase activity [GO:0004642]	cytoplasm [GO:0005737]; cytosol [GO:0005829]	'de novo' IMP biosynthetic process [GO:0006189]; glutamine metabolic process [GO:0006541]	2659070; 2531746; 9278503; 16397293; 16738553	TRUE	FALSE	FALSE
P0AC75	1	0	0	2	3	5	0.9307903339687403	1.6064322310265478	2.1567678046207956	1.1099270562354895	1.795274914938783	2.4868270213095856	0.3333333333333333	3.3333333333333335	1.7973429974946193	2.7100766034713573	0.006726767023126309	0.0866012453816471	3-deoxy-D-manno-octulosonic acid transferase OS=Escherichia coli (strain K12) OX=83333 GN=waaA PE=1 SV=1	KDTA_ECOLI	3-deoxy-D-manno-octulosonic acid transferase (Kdo transferase) (EC 2.4.99.12) (EC 2.4.99.13) (Bifunctional Kdo transferase) (Kdo-lipid IV(A) 3-deoxy-D-manno-octulosonic acid transferase) (Lipid IV(A) 3-deoxy-D-manno-octulosonic acid transferase)	waaA	kdtA	FUNCTION: Involved in lipopolysaccharide (LPS) biosynthesis. Catalyzes the transfer of two 3-deoxy-D-manno-octulosonate (Kdo) residues from CMP-Kdo to lipid IV(A), the tetraacyldisaccharide-1,4'-bisphosphate precursor of lipid A. {ECO:0000269|PubMed:10951204, ECO:0000269|PubMed:1577828}.	Kdo transferase activity [GO:0043842]; transferase activity [GO:0016740]	integral component of membrane [GO:0016021]; membrane [GO:0016020]; plasma membrane [GO:0005886]	Kdo2-lipid A biosynthetic process [GO:0036104]; lipid A biosynthetic process [GO:0009245]; lipopolysaccharide core region biosynthetic process [GO:0009244]	2033061; 8041620; 9278503; 16738553; 1447141; 1577828; 7499229; 10951204; 18776015; 20394418	TRUE	FALSE	FALSE
P0AE06	23	13	8	23	11	37	1.3410082097306983	-0.7789216308261819	4.085138841815438	0.5249645555143333	-0.4271175063976649	1.9798670325897025	14.666666666666666	23.666666666666668	0.6925713605687903	2.6830768476375377	0.007294822571352886	0.0919847147524703	Multidrug efflux pump subunit AcrA OS=Escherichia coli (strain K12) OX=83333 GN=acrA PE=1 SV=1	ACRA_ECOLI	Multidrug efflux pump subunit AcrA (AcrAB-TolC multidrug efflux pump subunit AcrA) (Acridine resistance protein A)	acrA	lir mtcA	FUNCTION: AcrA-AcrB-AcrZ-TolC is a drug efflux protein complex with broad substrate specificity that uses the proton motive force to export substrates. This subunit may act as an adapter protein that links AcrB and TolC stably together. It is elongated in shape, being long enough to span the periplasm. {ECO:0000269|PubMed:9878415}.	identical protein binding [GO:0042802]; xenobiotic transmembrane transporter activity [GO:0042910]	efflux pump complex [GO:1990281]; intrinsic component of plasma membrane [GO:0031226]; outer membrane-bounded periplasmic space [GO:0030288]	bile acid and bile salt transport [GO:0015721]; response to antibiotic [GO:0046677]; xenobiotic transport [GO:0042908]	8407802; 9278503; 16738553; 7651136; 9878415; 10920254; 15228545; 16079137; 23010927; 16531241	TRUE	FALSE	FALSE
P23847	18	20	31	26	45	30	2.5416307640097737	2.503409104905027	-0.4108457046857945	1.0319245442342162	0.9265194482170354	-0.14393916902469533	23	33.666666666666664	0.6048349411421854	2.6755532481946096	0.007460602074102711	0.09343515930900062	Dipeptide-binding protein OS=Escherichia coli (strain K12) OX=83333 GN=dppA PE=1 SV=1	DPPA_ECOLI	Dipeptide-binding protein (DBP) (Periplasmic dipeptide transport protein)	dppA	NA	FUNCTION: Part of the ABC transporter DppABCDF involved in dipeptide transport (PubMed:1702779, PubMed:7536291, PubMed:10537211). Binds dipeptides and accepts a wide range of side chains, including small neutral, bulky hydrophobic, and positively and negatively charged groups (PubMed:10537211). Tripeptides are poor substrates (PubMed:10537211). DppA alone controls the specificity of the Dpp trans…	dipeptide transmembrane transporter activity [GO:0071916]; heme binding [GO:0020037]; peptide binding [GO:0042277]; peptide transmembrane transporter activity [GO:1904680]	ATP-binding cassette (ABC) transporter complex [GO:0043190]; outer membrane-bounded periplasmic space [GO:0030288]	chaperone-mediated protein folding [GO:0061077]; chemotaxis [GO:0006935]; dipeptide transport [GO:0042938]; peptide transport [GO:0015833]; protein transport [GO:0015031]	1702779; 1956284; 7536291; 8041620; 9278503; 16738553; 10537211; 9298646; 9600841; 3520334; 8444807; 9298644; 16905647; 8527431; 8563629	TRUE	FALSE	FALSE
P0AAS0	0	0	3	4	6	3	2.4339893307265257	2.2719034749417033	-0.08859545292805587	2.8468926504016956	2.602629836996387	-0.09813547941157065	1	4.333333333333333	1.7837956693288373	2.6657978695330855	0.007680585688489959	0.09470438541567493	Inner membrane protein YlaC OS=Escherichia coli (strain K12) OX=83333 GN=ylaC PE=1 SV=2	YLAC_ECOLI	Inner membrane protein YlaC	ylaC	NA	NA	NA	integral component of membrane [GO:0016021]; plasma membrane [GO:0005886]	NA	9278503; 16738553; 15919996	TRUE	FALSE	FALSE
P37194	11	10	7	22	10	17	3.088405615162834	-0.3372205435175511	1.865849297121101	1.4635640108501902	-0.20472508506121692	1.0717895220307418	9.333333333333334	16.333333333333332	0.7768761492732383	2.665646035665026	0.007684055009285899	0.09470438541567493	Outer membrane protein Slp OS=Escherichia coli (strain K12) OX=83333 GN=slp PE=1 SV=1	SLP_ECOLI	Outer membrane protein Slp	slp	NA	FUNCTION: The induction of Slp may help to stabilize the outer membrane during carbon starvation and stationary phase.	identical protein binding [GO:0042802]	cell outer membrane [GO:0009279]; outer membrane [GO:0019867]	NA	8022277; 8041620; 9278503; 16738553; 16079137	TRUE	FALSE	FALSE
P0AEQ6	1	0	0	2	2	6	0.9307903339687403	1.3116338719443281	2.3626446780287536	1.1099270562354895	1.380237415659939	2.7092194426460336	0.3333333333333333	3.3333333333333335	1.7331279715138208	2.6587377597805806	0.007843398673065802	0.09562713216631882	Glutamine transport system permease protein GlnP OS=Escherichia coli (strain K12) OX=83333 GN=glnP PE=1 SV=1	GLNP_ECOLI	Glutamine transport system permease protein GlnP	glnP	NA	FUNCTION: Part of the binding-protein-dependent transport system for glutamine; probably responsible for the translocation of the substrate across the membrane.	transmembrane transporter activity [GO:0022857]	ATP-binding cassette (ABC) transporter complex [GO:0043190]; plasma membrane [GO:0005886]	amino acid transport [GO:0006865]	3027504; 8905232; 9278503; 16738553; 15919996	TRUE	FALSE	FALSE
P0C066	0	0	0	4	0	5	2.4339893307265257	0	2.1567678046207956	2.8468926504016956	0	2.4868270213095856	0	3	1.7779065572370938	2.650474867876971	0.008037870717735797	0.09671712412648106	Membrane-bound lytic murein transglycosylase C OS=Escherichia coli (strain K12) OX=83333 GN=mltC PE=1 SV=1	MLTC_ECOLI	Membrane-bound lytic murein transglycosylase C (EC 4.2.2.n1) (Murein lyase C)	mltC	yggZ	FUNCTION: Murein-degrading enzyme. May play a role in recycling of muropeptides during cell elongation and/or cell division. {ECO:0000255|HAMAP-Rule:MF_01616}.	hydrolase activity, acting on glycosyl bonds [GO:0016798]; lyase activity [GO:0016829]; lytic endotransglycosylase activity [GO:0008932]; lytic transglycosylase activity [GO:0008933]	anchored component of membrane [GO:0031225]; cell outer membrane [GO:0009279]; outer membrane-bounded periplasmic space [GO:0030288]	cellular response to oxidative stress [GO:0034599]; cell wall macromolecule catabolic process [GO:0016998]; cell wall organization [GO:0071555]; peptidoglycan catabolic process [GO:0009253]	9278503; 16738553; 9158737; 14594836	TRUE	FALSE	FALSE
P33235	0	2	1	3	6	4	2.107866492826035	1.2050829394523257	1.2617105249534941	2.5249645555143334	1.0176673362752309	1.2237926154757919	1	4.333333333333333	1.5888081690884521	2.6411811577588136	0.008261753008062232	0.09812830508285528	Flagellar hook-associated protein 1 OS=Escherichia coli (strain K12) OX=83333 GN=flgK PE=1 SV=3	FLGK_ECOLI	Flagellar hook-associated protein 1 (HAP1)	flgK	flaS flaW	NA	structural molecule activity [GO:0005198]	bacterial-type flagellum hook [GO:0009424]; extracellular region [GO:0005576]	bacterial-type flagellum assembly [GO:0044780]	8905232; 9278503; 16738553; 8158647	TRUE	FALSE	FALSE
P66948	0	1	1	5	3	3	2.7213216607638664	0.852089698135156	0.928357908867433	3.1099270562354895	0.7952749149387831	0.9018645205884294	0.6666666666666666	3.6666666666666665	1.602355497254234	2.5990976985745475	0.009346916683823684	0.10822436235798366	Beta-barrel assembly-enhancing protease OS=Escherichia coli (strain K12) OX=83333 GN=bepA PE=1 SV=1	BEPA_ECOLI	Beta-barrel assembly-enhancing protease (EC 3.4.-.-)	bepA	yfgC	FUNCTION: Functions as both a chaperone and a metalloprotease. Maintains the integrity of the outer membrane by promoting either the assembly or the elimination of outer membrane proteins, depending on their folding state. Promotes disulfide rearrangement of LptD during its biogenesis, and proteolytic degradation of LptD and BamA when their proper assembly is compromised. May facilitate membrane …	metal ion binding [GO:0046872]; metalloendopeptidase activity [GO:0004222]; protein disulfide isomerase activity [GO:0003756]; zinc ion binding [GO:0008270]	membrane [GO:0016020]; outer membrane-bounded periplasmic space [GO:0030288]	chaperone-mediated protein folding [GO:0061077]; Gram-negative-bacterium-type cell outer membrane assembly [GO:0043165]; proteolysis involved in cellular protein catabolic process [GO:0051603]	9278503; 16738553; 22491786; 24003122	FALSE	FALSE	FALSE
P0ADA3	13	13	12	21	16	24	2.5518975502688135	0.1527197327985486	1.7849578149067609	1.1770412520940265	0.07538283413151811	0.845280992222062	12.666666666666666	20.333333333333332	0.6992350261492022	2.5920573913624008	0.009540385469665905	0.10867660521823903	Murein hydrolase activator NlpD OS=Escherichia coli (strain K12) OX=83333 GN=nlpD PE=1 SV=1	NLPD_ECOLI	Murein hydrolase activator NlpD	nlpD	NA	FUNCTION: Activator of the cell wall hydrolase AmiC. Required for septal murein cleavage and daughter cell separation during cell division. {ECO:0000269|PubMed:19525345, ECO:0000269|PubMed:20300061}.	metalloendopeptidase activity [GO:0004222]	cell division site [GO:0032153]; cell outer membrane [GO:0009279]; plasma membrane [GO:0005886]	cell cycle [GO:0007049]; positive regulation of hydrolase activity [GO:0051345]; response to drug [GO:0042493]; septum digestion after cytokinesis [GO:0000920]	8132457; 9278503; 16738553; 8208244; 19525345; 20300061	FALSE	FALSE	FALSE
P33363	4	5	7	8	21	7	1.8618199576203502	2.7630334185333387	-0.13534275334528686	1.3729614620692834	1.669744032854924	-0.09813547941157065	5.333333333333333	12	0.9815233385042123	2.5920201666081155	0.0095414178324183	0.10867660521823903	Periplasmic beta-glucosidase OS=Escherichia coli (strain K12) OX=83333 GN=bglX PE=3 SV=2	BGLX_ECOLI	Periplasmic beta-glucosidase (EC 3.2.1.21) (Beta-D-glucoside glucohydrolase) (Cellobiase) (Gentiobiase)	bglX	yohA	NA	beta-glucosidase activity [GO:0008422]; glucosidase activity [GO:0015926]; scopolin beta-glucosidase activity [GO:0102483]	outer membrane-bounded periplasmic space [GO:0030288]; periplasmic space [GO:0042597]	glucan catabolic process [GO:0009251]	9278503; 16738553	FALSE	FALSE	FALSE
P32176	11	10	18	2	70	21	-1.8323277209131776	6.057567812195409	0.25493796747584363	-1.4750354444856668	2.485590415806168	0.11336862578214121	13	31	0.3746411990342141	2.58663200824143	0.009691903776367384	0.10946499909381811	Formate dehydrogenase-O major subunit OS=Escherichia coli (strain K12) OX=83333 GN=fdoG PE=1 SV=5	FDOG_ECOLI	Formate dehydrogenase-O major subunit (EC 1.17.1.9) (Aerobic formate dehydrogenase major subunit) (FDH-Z subunit alpha) (Formate dehydrogenase-O subunit alpha)	fdoG	NA	FUNCTION: Allows to use formate as major electron donor during aerobic respiration. Subunit alpha possibly forms the active site.	4 iron, 4 sulfur cluster binding [GO:0051539]; electron transfer activity [GO:0009055]; formate dehydrogenase (cytochrome-c-553) activity [GO:0047111]; formate dehydrogenase (NAD+) activity [GO:0008863]; formate dehydrogenase (quinone) activity [GO:0036397]; molybdenum ion binding [GO:0030151]; molybdopterin cofactor binding [GO:0043546]	cytosol [GO:0005829]; formate dehydrogenase complex [GO:0009326]; membrane [GO:0016020]; periplasmic space [GO:0042597]	anaerobic respiration [GO:0009061]; cellular respiration [GO:0045333]; cellular response to DNA damage stimulus [GO:0006974]; formate oxidation [GO:0015944]	8346018; 9278503; 16738553; 8522521; 17218314	FALSE	FALSE	FALSE
P0AFH2	0	0	0	0	6	5	0	2.2719034749417033	2.1567678046207956	0	2.602629836996387	2.4868270213095856	0	3.6666666666666665	1.6964856194353242	2.5568945554077733	0.010561122564451764	0.11547786010071315	Oligopeptide transport system permease protein OppB OS=Escherichia coli (strain K12) OX=83333 GN=oppB PE=1 SV=1	OPPB_ECOLI	Oligopeptide transport system permease protein OppB	oppB	NA	FUNCTION: Part of the binding-protein-dependent transport system for oligopeptides; probably responsible for the translocation of the substrate across the membrane.	NA	integral component of membrane [GO:0016021]; plasma membrane [GO:0005886]	peptide transport [GO:0015833]; protein transport [GO:0015031]; transmembrane transport [GO:0055085]	9097039; 9278503; 16738553; 2187863; 15919996	FALSE	FALSE	FALSE
P00934	14	14	13	11	42	19	0.37648873591786924	3.1898155065380354	0.8570413313818133	0.20303646062697076	1.3146490740323622	0.41643769341818754	13.666666666666666	24	0.6447077426925069	2.5538197577739465	0.010654839610553458	0.11547786010071315	Threonine synthase OS=Escherichia coli (strain K12) OX=83333 GN=thrC PE=1 SV=1	THRC_ECOLI	Threonine synthase (TS) (EC 4.2.3.1)	thrC	NA	FUNCTION: Catalyzes the gamma-elimination of phosphate from L-phosphohomoserine and the beta-addition of water to produce L-threonine. To a lesser extent, is able to slowly catalyze the deamination of L-threonine into alpha-ketobutyrate and that of L-serine and 3-chloroalanine into pyruvate. Is also able to rapidly convert vinylglycine to threonine, which proves that the pyridoxal p-quinonoid of …	pyridoxal phosphate binding [GO:0030170]; threonine synthase activity [GO:0004795]	cytosol [GO:0005829]	threonine biosynthetic process [GO:0009088]	6316258; 1630901; 7610040; 9278503; 16738553; 9298646; 9600841; 7907888;	FALSE	FALSE	FALSE
P09169	31	10	3	30	0	53	1.4139544798119306	-3.4099832807535	6.41889254377187	0.4791608659012085	-3.6641567036985143	3.656752022751898	14.666666666666666	27.666666666666668	0.15725206165153077	2.5535415725121093	0.01066335481646998	0.11547786010071315	Protease 7 OS=Escherichia coli (strain K12) OX=83333 GN=ompT PE=1 SV=1	OMPT_ECOLI	Protease 7 (EC 3.4.23.49) (Omptin) (Outer membrane protein 3B) (Protease A) (Protease VII)	ompT	NA	FUNCTION: Protease that can cleave T7 RNA polymerase, ferric enterobactin receptor protein (FEP), antimicrobial peptide protamine and other proteins. This protease has a specificity for paired basic residues. {ECO:0000269|PubMed:9683502}.	aspartic-type endopeptidase activity [GO:0004190]; endopeptidase activity [GO:0004175]; serine-type endopeptidase activity [GO:0004252]	cell outer membrane [GO:0009279]; integral component of membrane [GO:0016021]; intrinsic component of cell outer membrane [GO:0031230]	proteolysis [GO:0006508]	3278297; 3056908; 9278503; 16738553; 8905232; 9629924; 9683502; 10651827; 11576541; 11566868	FALSE	FALSE	FALSE
P39173	5	7	12	8	20	17	1.5608514256122272	2.1177583622928697	0.7345355399909416	1.1099270562354895	1.1875923377175432	0.37134980388964933	8	15	0.8896230659475607	2.547930643033717	0.010836401290035862	0.11598729520323268	Putative glucose-6-phosphate 1-epimerase OS=Escherichia coli (strain K12) OX=83333 GN=yeaD PE=1 SV=2	YEAD_ECOLI	Putative glucose-6-phosphate 1-epimerase (EC 5.1.3.15) (Putative D-hexose-6-phosphate mutarotase) (Unknown protein from 2D-page spots T26/PR37)	yeaD	yzzQ	NA	carbohydrate binding [GO:0030246]; glucose-6-phosphate 1-epimerase activity [GO:0047938]	cytoplasm [GO:0005737]; cytosol [GO:0005829]	carbohydrate metabolic process [GO:0005975]; cellular response to DNA damage stimulus [GO:0006974]	9097040; 9278503; 16738553; 9298646; 10493123; 20693678	FALSE	FALSE	FALSE
P06149	11	7	8	4	32	19	-1.0773009243878804	3.5450748083108237	1.9309350316880687	-0.7380698503194606	1.8396690342972364	1.0538676140334793	8.666666666666666	18.333333333333332	0.7184889326704184	2.5395957765148247	0.011098065392498038	0.1171527720258929	Quinone-dependent D-lactate dehydrogenase OS=Escherichia coli (strain K12) OX=83333 GN=dld PE=1 SV=3	DLD_ECOLI	Quinone-dependent D-lactate dehydrogenase (EC 1.1.5.12) ((R)-lactate:quinone 2-oxidoreductase) (D-lactate dehydrogenase) (D-LDH) (Respiratory D-lactate dehydrogenase)	dld	NA	FUNCTION: Catalyzes the oxidation of D-lactate to pyruvate. Electrons derived from D-lactate oxidation are transferred to the ubiquinone/cytochrome electron transfer chain, where they may be used to provide energy for the active transport of a variety of amino acids and sugars across the membrane. {ECO:0000269|PubMed:2185834, ECO:0000269|PubMed:3013300, ECO:0000269|PubMed:4575624, ECO:0000269|Pub…	D-lactate dehydrogenase (quinone) activity [GO:0102029]; electron transfer activity [GO:0009055]; FAD binding [GO:0071949]; flavin adenine dinucleotide binding [GO:0050660]; oxidoreductase activity, acting on the CH-OH group of donors, quinone or similar compound as acceptor [GO:0016901]; quinone binding [GO:0048038]	extrinsic component of cytoplasmic side of plasma membrane [GO:0031234]; integral component of plasma membrane [GO:0005887]; plasma membrane [GO:0005886]	aerobic respiration [GO:0009060]; anaerobic respiration [GO:0009061]; lactate oxidation [GO:0019516]; respiratory electron transport chain [GO:0022904]; transmembrane transport [GO:0055085]	6386470; 3882663; 9278503; 16738553; 9298644; 4575624; 4582730; 1092688; 3013300; 2185834; 7578233; 10944213	FALSE	FALSE	FALSE
P06974	5	6	7	9	10	17	1.8293975147121866	0.7013837328598074	1.865849297121101	1.2619301496805395	0.4473516115184762	1.0717895220307418	6	12	0.9270237610765859	2.5383958285058896	0.011136195059495523	0.1171527720258929	Flagellar motor switch protein FliM OS=Escherichia coli (strain K12) OX=83333 GN=fliM PE=1 SV=1	FLIM_ECOLI	Flagellar motor switch protein FliM	fliM	cheC2 fla AII fla QII	FUNCTION: FliM is one of three proteins (FliG, FliN, FliM) that forms the rotor-mounted switch complex (C ring), located at the base of the basal body. This complex interacts with the CheY and CheZ chemotaxis proteins, in addition to contacting components of the motor that determine the direction of flagellar rotation.	motor activity [GO:0003774]	bacterial-type flagellum basal body [GO:0009425]; plasma membrane [GO:0005886]	bacterial-type flagellum-dependent cell motility [GO:0071973]; positive chemotaxis [GO:0050918]	3519573; 9097040; 9278503; 16738553; 2651416; 20346719; 19081534	FALSE	FALSE	FALSE
P0AB10	1	0	0	6	0	4	2.449381933365225	0	1.929052237287799	2.3323194775719376	0	2.2237926154757917	0.3333333333333333	3.3333333333333335	1.5187040310159097	2.527890147055579	0.011475025002867895	0.11978682814511307	Intermembrane transport lipoprotein PqiC OS=Escherichia coli (strain K12) OX=83333 GN=pqiC PE=1 SV=2	PQIC_ECOLI	Intermembrane transport lipoprotein PqiC	pqiC	ymbA	FUNCTION: Component of a transport pathway that contributes to membrane integrity. {ECO:0000269|PubMed:27795327}.	identical protein binding [GO:0042802]	anchored component of periplasmic side of cell outer membrane [GO:0036406]; outer membrane-bounded periplasmic space [GO:0030288]	NA	8905232; 9278503; 16738553; 27795327	FALSE	FALSE	FALSE
P0A9A6	21	33	25	17	57	44	0.5569034055029862	1.8233564822042654	1.9897936098731073	0.2354579383193485	0.5657930688160157	0.693277898777012	26.333333333333332	39.333333333333336	0.49817630197079205	2.523051563201086	0.011634134040484507	0.11978682814511307	Cell division protein FtsZ OS=Escherichia coli (strain K12) OX=83333 GN=ftsZ PE=1 SV=1	FTSZ_ECOLI	Cell division protein FtsZ	ftsZ	sfiB sulB	FUNCTION: Essential cell division protein that forms a contractile ring structure (Z ring) at the future cell division site. The regulation of the ring assembly controls the timing and the location of cell division. One of the functions of the FtsZ ring is to recruit other cell division proteins to the septum to produce a new cell wall between the dividing cells. Binds GTP and shows GTPase activi…	GTPase activity [GO:0003924]; GTP binding [GO:0005525]; identical protein binding [GO:0042802]	cell division site [GO:0032153]; cytoplasm [GO:0005737]	cell division [GO:0051301]; division septum assembly [GO:0000917]; FtsZ-dependent cytokinesis [GO:0043093]; protein polymerization [GO:0051258]	3000876; 1630901; 9278503; 16738553; 6094474; 2995680; 9298646; 14731269; 2824434; 1944597; 1528267; 1528268; 8169229; 8016071; 8083192; 8752322; 8917533; 9430638; 10231484; 11847116; 14705956; 14743312; 15491352; 17307852; 21166897; 20005847; 22239607; 22515815; 28257056; 30343895; 10880432	FALSE	FALSE	FALSE
P0ADY1	4	4	6	1	30	12	-0.9258195884971611	4.0333318380557515	1.2619256622777282	-0.7969635393730287	2.4275431304382957	0.7949493166719175	4.666666666666667	14.333333333333334	0.8085096359123949	2.5226961546060553	0.011645897881677022	0.11978682814511307	Periplasmic chaperone PpiD OS=Escherichia coli (strain K12) OX=83333 GN=ppiD PE=1 SV=1	PPID_ECOLI	Periplasmic chaperone PpiD (Periplasmic folding chaperone)	ppiD	ybaU	FUNCTION: Chaperone that functions as a gatekeeper on the periplasmic side of the SecYEG translocon (PubMed:18439025, PubMed:20920237, PubMed:29097228). Facilitates the translocation of precursor proteins across SecYEG by interacting with the translocating substrate (PubMed:29097228). Also plays a role in the release of newly synthesized secreted proteins at the periplasmic exit site of the Sec t…	identical protein binding [GO:0042802]; peptidyl-prolyl cis-trans isomerase activity [GO:0003755]	integral component of external side of plasma membrane [GO:0071575]	chaperone-mediated protein folding [GO:0061077]	9278503; 16738553; 9670013; 16079137; 16267292; 18439025; 18498364; 20920237; 21210718; 24855643; 24951590; 29097228; 31699901; 33036312; 19866485	FALSE	FALSE	FALSE
P16700	16	19	22	22	28	34	2.211379740332595	0.8000199220785321	1.3347256694911775	0.9610636703210069	0.3313278151789928	0.507585581476383	19	28	0.5999923556587943	2.5092366303056473	0.012099240284688678	0.12210315457429023	Thiosulfate-binding protein OS=Escherichia coli (strain K12) OX=83333 GN=cysP PE=1 SV=1	CYSP_ECOLI	Thiosulfate-binding protein	cysP	NA	FUNCTION: Part of the ABC transporter complex CysAWTP (TC 3.A.1.6.1) involved in sulfate/thiosulfate import. This protein specifically binds thiosulfate and is involved in its transmembrane transport.	ABC-type sulfate transporter activity [GO:0015419]; sulfate binding [GO:0043199]; thiosulfate binding [GO:0036173]	outer membrane-bounded periplasmic space [GO:0030288]	sulfate transport [GO:0008272]; sulfur compound metabolic process [GO:0006790]; thiosulfate transport [GO:0015709]	2188959; 9205837; 9278503; 16738553; 9298646	FALSE	FALSE	FALSE
P0AEM9	16	6	12	18	17	18	1.5025017541380263	1.9390348550852192	0.8983407880834025	0.6854292277075795	1.1578449943234912	0.44935231589092267	11.333333333333334	17.666666666666668	0.7642088459739977	2.5056293835849655	0.012223366814975397	0.12230009949113971	L-cystine-binding protein TcyJ OS=Escherichia coli (strain K12) OX=83333 GN=tcyJ PE=1 SV=1	TCYJ_ECOLI	L-cystine-binding protein TcyJ (CBP) (Protein FliY) (Sulfate starvation-induced protein 7) (SSI7)	tcyJ	fliY yzzR	FUNCTION: Part of the ABC transporter complex TcyJLN involved in L-cystine import (PubMed:25139244, PubMed:20351115, PubMed:25837721, PubMed:26350134). This high affinity cystine transporter is involved in resistance to oxidative stress by forming a L-cysteine/L-cystine shuttle system with the EamA transporter, which exports L-cysteine as reducing equivalents to the periplasm to prevent the cells…	amino acid binding [GO:0016597]; L-cystine transmembrane transporter activity [GO:0015184]; ligand-gated ion channel activity [GO:0015276]	membrane [GO:0016020]; outer membrane-bounded periplasmic space [GO:0030288]	L-cystine transport [GO:0015811]; sulfur utilization [GO:0006791]	8550423; 9097040; 9278503; 16738553; 8450713; 9298646; 8774726; 4564569; 20351115; 25139244; 25837721; 26350134	FALSE	FALSE	FALSE
P0ABP8	9	17	15	15	35	17	2.2171783293708565	1.9605626518712702	0.14924289770728552	1.2030364606269712	0.7952749149387829	0.07178952203074185	13.666666666666666	22.333333333333332	0.6900336325321653	2.498185307290614	0.012483092099756484	0.12355576642823488	Purine nucleoside phosphorylase DeoD-type OS=Escherichia coli (strain K12) OX=83333 GN=deoD PE=1 SV=2	DEOD_ECOLI	Purine nucleoside phosphorylase DeoD-type (PNP) (EC 2.4.2.1)	deoD	pup	FUNCTION: Catalyzes the reversible phosphorolytic breakdown of the N-glycosidic bond in the beta-(deoxy)ribonucleoside molecules, with the formation of the corresponding free purine bases and pentose-1-phosphate (PubMed:235429, PubMed:11786017, PubMed:21672603, PubMed:30337572). Acts on 6-amino and 6-oxopurines including deoxyinosine, deoxyguanosine, deoxyadenosine, adenosine, guanosine, and inos…	guanosine phosphorylase activity [GO:0047975]; identical protein binding [GO:0042802]; purine-nucleoside phosphorylase activity [GO:0004731]	cytosol [GO:0005829]; membrane [GO:0016020]	cellular response to DNA damage stimulus [GO:0006974]; purine nucleoside catabolic process [GO:0006152]; purine nucleoside interconversion [GO:0019686]	1714590; 7610040; 9278503; 16738553; 8506346; 3299264; 235429; 18723842; 9351810; 9653038; 11786017; 21672603; 30337572	FALSE	FALSE	FALSE
P76576	0	2	2	2	9	4	1.7210412088495277	1.8667238001230975	0.7284845907242139	2.1099270562354895	1.532240509104989	0.6388301147546356	1.3333333333333333	5	1.4269992266983713	2.4919878682745846	0.012703037622842792	0.1243951716151786	Ancillary SecYEG translocon subunit OS=Escherichia coli (strain K12) OX=83333 GN=yfgM PE=1 SV=1	YFGM_ECOLI	Ancillary SecYEG translocon subunit (Periplasmic chaperone YfgM)	yfgM	NA	FUNCTION: May mediate protein transfer from the SecYEG translocon to the periplasmic chaperone network via its periplasmic C-terminal region (PubMed:24855643). In addition, at the cytosolic site, acts as a negative regulator of RcsB (PubMed:26092727). In stationary phase, the FtsH-dependent degradation of YfgM ensures the release of RcsB from YfgM and thereby permits cellular protection by the Rc…	protein-containing complex binding [GO:0044877]	integral component of external side of plasma membrane [GO:0071575]; protein-containing complex [GO:0032991]	NA	9278503; 16738553; 9205837; 21210718; 24855643; 25403562; 26092727; 31699901	FALSE	FALSE	FALSE
P0A8A8	0	2	0	2	4	4	1.7210412088495277	0.6341821255811085	1.929052237287799	2.1099270562354895	0.5322405091049891	2.2237926154757917	0.6666666666666666	3.3333333333333335	1.6219867269387567	2.4735276546141765	0.013378644930716133	0.12963202798657053	Ribosome maturation factor RimP OS=Escherichia coli (strain K12) OX=83333 GN=rimP PE=1 SV=2	RIMP_ECOLI	Ribosome maturation factor RimP	rimP	yhbC	FUNCTION: Required for maturation of 30S ribosomal subunits, probably at a late stage of ribosomal protein binding, while Era is associated and after RimM (PubMed:20188109). {ECO:0000269|PubMed:19150615, ECO:0000269|PubMed:20188109}.	NA	cytosol [GO:0005829]	ribosomal small subunit assembly [GO:0000028]; ribosomal small subunit biogenesis [GO:0042274]; translation [GO:0006412]	6326058; 9278503; 16738553; 19150615; 20188109	FALSE	FALSE	FALSE
P0A8F8	1	3	4	3	21	3	1.4145969183529257	3.3160872447365737	-0.4739333887822202	1.5249645555143334	2.2547065335760803	-0.4200635742989329	2.6666666666666665	9	1.1198691715971603	2.4576362054194556	0.013985476590232984	0.13207904216822489	UvrABC system protein B OS=Escherichia coli (strain K12) OX=83333 GN=uvrB PE=1 SV=2	UVRB_ECOLI	UvrABC system protein B (Protein UvrB) (Excinuclease ABC subunit B)	uvrB	NA	FUNCTION: The UvrABC repair system catalyzes the recognition and processing of DNA lesions. A damage recognition complex composed of 2 UvrA and 2 UvrB subunits scans DNA for abnormalities. Upon binding of the UvrA(2)B(2) complex to a putative damaged site, the DNA wraps around one UvrB monomer. DNA wrap is dependent on ATP binding by UvrB and probably causes local melting of the DNA helix, facili…	ATP binding [GO:0005524]; DNA binding [GO:0003677]; excinuclease ABC activity [GO:0009381]; identical protein binding [GO:0042802]	cytoplasm [GO:0005737]; excinuclease repair complex [GO:0009380]	nucleotide-excision repair [GO:0006289]; response to radiation [GO:0009314]; SOS response [GO:0009432]	3515321; 3008099; 9278503; 16738553; 8905232; 9298644; 12145219; 20005847; 10631326; 10371161; 11689453	FALSE	FALSE	FALSE
P69831	9	3	3	12	5	12	1.5732582370711468	0.49591521874249994	2.185568036840518	0.9034761787680632	0.38023741565993907	1.6023042387295217	5	9.666666666666666	0.9620059443858413	2.4564761461161524	0.01403071166655411	0.13207904216822489	PTS system galactitol-specific EIIC component OS=Escherichia coli (strain K12) OX=83333 GN=gatC PE=1 SV=1	PTKC_ECOLI	PTS system galactitol-specific EIIC component (EIIC-Gat) (Galactitol permease IIC component)	gatC	NA	FUNCTION: The phosphoenolpyruvate-dependent sugar phosphotransferase system (PTS), a major carbohydrate active transport system, catalyzes the phosphorylation of incoming sugar substrates concomitant with their translocation across the cell membrane. The enzyme II complex composed of GatA, GatB and GatC is involved in galactitol transport. {ECO:0000269|PubMed:8955298}.	galactitol transmembrane transporter activity [GO:0015577]	integral component of membrane [GO:0016021]; plasma membrane [GO:0005886]	galactitol metabolic process [GO:0019402]; phosphoenolpyruvate-dependent sugar phosphotransferase system [GO:0009401]	7772602; 9097040; 9278503; 22081388; 16738553; 16079137; 15919996; 8955298	FALSE	FALSE	FALSE
P0AFC7	8	5	6	9	12	15	1.0621711366158648	1.3919512846139388	1.7998909181293292	0.6769676489593833	0.9107521323587189	1.0945095985308253	6.333333333333333	12	0.8940764599496425	2.4560557466152546	0.0140471364755687	0.13207904216822489	NADH-quinone oxidoreductase subunit B OS=Escherichia coli (strain K12) OX=83333 GN=nuoB PE=1 SV=1	NUOB_ECOLI	NADH-quinone oxidoreductase subunit B (EC 7.1.1.-) (NADH dehydrogenase I subunit B) (NDH-1 subunit B) (NUO2)	nuoB	NA	FUNCTION: NDH-1 shuttles electrons from NADH, via FMN and iron-sulfur (Fe-S) centers, to quinones in the respiratory chain. The immediate electron acceptor for the enzyme in this species is ubiquinone. Couples the redox reaction to proton translocation (for every two electrons transferred, four hydrogen ions are translocated across the cytoplasmic membrane), and thus conserves the redox energy in…	4 iron, 4 sulfur cluster binding [GO:0051539]; iron ion binding [GO:0005506]; NADH dehydrogenase (ubiquinone) activity [GO:0008137]; quinone binding [GO:0048038]	membrane [GO:0016020]; NADH dehydrogenase complex [GO:0030964]; plasma membrane [GO:0005886]; plasma membrane respiratory chain complex I [GO:0045272]	aerobic respiration [GO:0009060]; electron transport coupled proton transport [GO:0015990]	7690854; 9205837; 9278503; 16738553; 9298646; 7607227	FALSE	FALSE	FALSE
P30859	2	0	0	5	3	1	1.6787606873738012	1.6064322310265478	0.9644968226662887	1.5249645555143332	1.795274914938783	0.9018645205884294	0.6666666666666666	3	1.4073679970138486	2.453559515977214	0.014145013009567876	0.13207904216822489	Putative ABC transporter arginine-binding protein 2 OS=Escherichia coli (strain K12) OX=83333 GN=artI PE=1 SV=3	ARTI_ECOLI	Putative ABC transporter arginine-binding protein 2	artI	NA	FUNCTION: Part of the ABC transporter complex ArtPIQMJ involved in arginine transport. {ECO:0000269|PubMed:8801422}.	ligand-gated ion channel activity [GO:0015276]	membrane [GO:0016020]; outer membrane-bounded periplasmic space [GO:0030288]; periplasmic space [GO:0042597]	amino acid transport [GO:0006865]	8501075; 8905232; 9278503; 16738553; 8801422; 9298646; 9600841	FALSE	FALSE	FALSE
P0ADE4	6	5	1	15	0	18	2.9082803357397533	-2.4111069182635427	3.7456907488215454	1.7176096334567292	-2.789687585782373	3.149792034032015	4	11	0.6925713605687904	2.4496187685470265	0.014300753782871076	0.13207904216822489	Translocation and assembly module subunit TamA OS=Escherichia coli (strain K12) OX=83333 GN=tamA PE=1 SV=1	TAMA_ECOLI	Translocation and assembly module subunit TamA (Autotransporter assembly factor TamA)	tamA	yftM ytfM	FUNCTION: Part of the translocation and assembly module (TAM) autotransporter assembly complex, which functions in translocation of autotransporters across the outer membrane (PubMed:22466966, PubMed:25341963). Allows substrate (Ag43, AC P39180) to initiate penetration into the outer membrane; TamB is not necessary but may regulate this activity (PubMed:25341963). Has anion selective channel-form…	NA	cell outer membrane [GO:0009279]; integral component of cell outer membrane [GO:0045203]; TAM protein secretion complex [GO:0097347]	protein localization to outer membrane [GO:0089705]; protein secretion [GO:0009306]	7610040; 9278503; 16738553; 22466966; 16522795; 17214547; 25341963; 24056943; 26243377	FALSE	FALSE	FALSE
P0A9S3	6	6	5	8	21	7	1.2844315237448583	2.5038505908570294	0.4524974395531066	0.8875346348990416	1.4473516115184761	0.31690201986727323	5.666666666666667	12	0.8839294220949303	2.4484152171652473	0.014348619464228668	0.13207904216822489	Galactitol 1-phosphate 5-dehydrogenase OS=Escherichia coli (strain K12) OX=83333 GN=gatD PE=1 SV=1	GATD_ECOLI	Galactitol 1-phosphate 5-dehydrogenase (EC 1.1.1.251)	gatD	NA	FUNCTION: Converts galactitol 1-phosphate to D-tagatose 6-phosphate. {ECO:0000269|PubMed:13331868}.	galactitol-1-phosphate 5-dehydrogenase activity [GO:0008868]; identical protein binding [GO:0042802]; zinc ion binding [GO:0008270]	cytosol [GO:0005829]	galactitol catabolic process [GO:0019404]	7772602; 9097040; 9278503; 16738553; 13331868	FALSE	FALSE	FALSE
P0A8K1	0	1	0	0	9	4	0	2.298816027781277	1.929052237287799	0	2.117203009826145	2.2237926154757917	0.3333333333333333	4.333333333333333	1.4469985417673124	2.4409608809359074	0.014648241418342306	0.1336352821801022	Phosphatidylserine decarboxylase proenzyme OS=Escherichia coli (strain K12) OX=83333 GN=psd PE=1 SV=1	PSD_ECOLI	Phosphatidylserine decarboxylase proenzyme (EC 4.1.1.65) [Cleaved into: Phosphatidylserine decarboxylase alpha chain; Phosphatidylserine decarboxylase beta chain]	psd	NA	FUNCTION: Catalyzes the formation of phosphatidylethanolamine (PtdEtn) from phosphatidylserine (PtdSer). Only decarboxylates the lipid-linked form of the serine moiety, and not serine alone or derivatives like phosphoserine or glycerophosphoserine. {ECO:0000255|HAMAP-Rule:MF_00662, ECO:0000269|PubMed:4598120}.	phosphatidylserine decarboxylase activity [GO:0004609]	plasma membrane [GO:0005886]	phosphatidylethanolamine biosynthetic process [GO:0006646]; protein autoprocessing [GO:0016540]; zymogen activation [GO:0031638]	3042771; 7610040; 9278503; 16738553; 4598120; 338609; 2406271; 1495415	FALSE	FALSE	FALSE
P10100	2	0	1	6	1	4	2.000656428003298	0.9274563298083476	1.2617105249534941	1.7473569768507813	0.7952749149387831	1.2237926154757919	1	3.6666666666666665	1.2554748357551189	2.418995600161415	0.015563428457310713	0.13976717946297085	Endolytic peptidoglycan transglycosylase RlpA OS=Escherichia coli (strain K12) OX=83333 GN=rlpA PE=1 SV=1	RLPA_ECOLI	Endolytic peptidoglycan transglycosylase RlpA (EC 4.2.2.-) (Rare lipoprotein A)	rlpA	NA	FUNCTION: Lytic transglycosylase with a strong preference for naked glycan strands that lack stem peptides. {ECO:0000255|HAMAP-Rule:MF_02071}.	lyase activity [GO:0016829]; lytic endotransglycosylase activity [GO:0008932]; peptidoglycan binding [GO:0042834]	cell outer membrane [GO:0009279]; plasma membrane [GO:0005886]	cell wall organization [GO:0071555]; peptidoglycan metabolic process [GO:0000270]	3316191; 8905232; 9278503; 16738553; 2644207; 9298644; 19684127; 19880599	FALSE	FALSE	FALSE
P0AFA7	10	0	0	8	1	9	0.3578807214259865	0.9274563298083476	2.8937248536183673	0.2354579383193485	0.7952749149387831	3.2237926154757917	3.3333333333333335	6	1.4181751562446412	2.4127825157268172	0.015831262942290585	0.14148230619784935	Na(+)/H(+) antiporter NhaB OS=Escherichia coli (strain K12) OX=83333 GN=nhaB PE=1 SV=1	NHAB_ECOLI	Na(+)/H(+) antiporter NhaB (Sodium/proton antiporter NhaB)	nhaB	NA	FUNCTION: Na(+)/H(+) antiporter that extrudes sodium in exchange for external protons. Catalyzes the exchange of 3 H(+) per 2 Na(+). Has a high affinity for sodium, but can also transport lithium. Activity is weakly pH-dependent. Essential for regulation of intracellular pH under alkaline conditions. {ECO:0000269|PubMed:7822245, ECO:0000269|PubMed:7929345, ECO:0000269|PubMed:8019504, ECO:0000269|…	cation:cation antiporter activity [GO:0015491]; sodium:proton antiporter activity [GO:0015385]	integral component of membrane [GO:0016021]; integral component of plasma membrane [GO:0005887]; plasma membrane [GO:0005886]	intracellular pH reduction [GO:0051452]; proton transmembrane transport [GO:1902600]; response to lithium ion [GO:0010226]; sodium ion transport [GO:0006814]	1317851; 8905232; 9278503; 16738553; 8093613; 8019504; 7822245; 7929345; 15919996	FALSE	FALSE	FALSE
P05847	0	0	0	2	7	0	1.7210412088495277	2.4539597044954338	0	2.1099270562354895	2.795274914938783	0	0	3	1.6350673237247575	2.410437901186647	0.01593338350920802	0.14170704850459884	L(+)-tartrate dehydratase subunit alpha OS=Escherichia coli (strain K12) OX=83333 GN=ttdA PE=1 SV=3	TTDA_ECOLI	L(+)-tartrate dehydratase subunit alpha (L-TTD alpha) (EC 4.2.1.32)	ttdA	ygjA	NA	4 iron, 4 sulfur cluster binding [GO:0051539]; L(+)-tartrate dehydratase activity [GO:0008730]; metal ion binding [GO:0046872]	NA	tartrate metabolic process [GO:1901275]	8371115; 3297921; 9278503; 16738553; 16804186	FALSE	FALSE	FALSE
P64451	11	11	8	23	10	16	3.251494747689338	-0.5644326837432782	1.4572347959264138	1.5249645555143332	-0.3302559671450759	0.8194023603964566	10	16.333333333333332	0.671370316255238	2.3927109076490933	0.016724412861947837	0.14616227784103622	Uncharacterized lipoprotein YdcL OS=Escherichia coli (strain K12) OX=83333 GN=ydcL PE=3 SV=1	YDCL_ECOLI	Uncharacterized lipoprotein YdcL	ydcL	NA	NA	NA	plasma membrane [GO:0005886]	NA	9278503; 16738553	FALSE	FALSE	FALSE
P37902	5	1	6	9	7	8	1.8293975147121866	1.9142506601621514	0.3996050305253565	1.2619301496805395	1.795274914938783	0.2644345999731376	4	8	1.1072132215308201	2.392108353458293	0.016751896048049237	0.14616227784103622	Glutamate/aspartate import solute-binding protein OS=Escherichia coli (strain K12) OX=83333 GN=gltI PE=1 SV=2	GLTI_ECOLI	Glutamate/aspartate import solute-binding protein	gltI	ybeJ yzzK	FUNCTION: Part of the ABC transporter complex GltIJKL involved in glutamate and aspartate uptake. Binds to both glutamate and aspartate. {ECO:0000269|PubMed:1091635, ECO:0000269|PubMed:1091636, ECO:0000269|PubMed:336628, ECO:0000305|PubMed:9593292}.	aspartate binding [GO:0070335]; glutamate binding [GO:0016595]	outer membrane-bounded periplasmic space [GO:0030288]	L-aspartate transmembrane transport [GO:0070778]; L-glutamate transmembrane transport [GO:0015813]	8905232; 9278503; 16738553; 10493123; 1091635; 1091636; 336628; 9593292	FALSE	FALSE	FALSE
P0ADV1	2	0	4	5	3	7	1.6787606873738012	1.6064322310265478	0.7852613533035006	1.5249645555143332	1.795274914938783	0.5799364257010672	2	5	1.3000586320513945	2.3500778694922797	0.018769483969046652	0.16147018685520975	Lipopolysaccharide export system protein LptA OS=Escherichia coli (strain K12) OX=83333 GN=lptA PE=1 SV=1	LPTA_ECOLI	Lipopolysaccharide export system protein LptA	lptA	yhbN	FUNCTION: Involved in the assembly of lipopolysaccharide (LPS). Required for the translocation of LPS from the inner membrane to the outer membrane. May form a bridge between the inner membrane and the outer membrane, via interactions with LptC and LptD, thereby facilitating LPS transfer across the periplasm. {ECO:0000255|HAMAP-Rule:MF_01914, ECO:0000269|PubMed:16765569, ECO:0000269|PubMed:170567…	glycolipid transfer activity [GO:0017089]; identical protein binding [GO:0042802]; lipopolysaccharide binding [GO:0001530]	cell outer membrane [GO:0009279]; outer membrane-bounded periplasmic space [GO:0030288]; periplasmic space [GO:0042597]; transporter complex [GO:1990351]	Gram-negative-bacterium-type cell outer membrane assembly [GO:0043165]; lipopolysaccharide transport [GO:0015920]	7876255; 9278503; 16738553; 9298646; 16765569; 17056748; 18424520; 18480051; 20446753; 21195693; 21169485; 22668317; 18534617	FALSE	FALSE	FALSE
P0AAJ5	0	1	2	0	19	3	0	3.6998965794236005	0.36665324528619236	0	3.117203009826145	0.31690201986727323	1	7.333333333333333	1.1447016765644729	2.347823635969225	0.01888346021724676	0.16169511748814552	Formate dehydrogenase-O iron-sulfur subunit OS=Escherichia coli (strain K12) OX=83333 GN=fdoH PE=1 SV=1	FDOH_ECOLI	Formate dehydrogenase-O iron-sulfur subunit (Aerobic formate dehydrogenase iron-sulfur subunit) (FDH-Z subunit beta) (Formate dehydrogenase-O subunit beta)	fdoH	NA	FUNCTION: Allows to use formate as major electron donor during aerobic respiration. The beta chain is an electron transfer unit containing 4 cysteine clusters involved in the formation of iron-sulfur centers. Electrons are transferred from the gamma chain to the molybdenum cofactor of the alpha subunit (By similarity). {ECO:0000250}.	4 iron, 4 sulfur cluster binding [GO:0051539]; formate dehydrogenase (quinone) activity [GO:0036397]; metal ion binding [GO:0046872]	formate dehydrogenase complex [GO:0009326]; integral component of membrane [GO:0016021]; intrinsic component of the cytoplasmic side of the plasma membrane [GO:0031235]; membrane [GO:0016020]	cellular respiration [GO:0045333]; formate oxidation [GO:0015944]	8346018; 9278503; 16738553; 8522521; 9852007	FALSE	FALSE	FALSE
P61320	10	10	5	20	4	21	2.944552967946154	-1.890456329019274	2.956273038280021	1.4578503596557963	-1.3422286088111521	1.7763336385045705	8.333333333333334	15	0.6306517964497382	2.3153880126853172	0.020591706956274304	0.17383641584750908	Outer-membrane lipoprotein LolB OS=Escherichia coli (strain K12) OX=83333 GN=lolB PE=1 SV=1	LOLB_ECOLI	Outer-membrane lipoprotein LolB	lolB	hemM ychC	FUNCTION: Plays a critical role in the incorporation of lipoproteins in the outer membrane after they are released by the LolA protein. Essential for E.coli viability.	NA	anchored component of periplasmic side of cell outer membrane [GO:0036406]; outer membrane-bounded periplasmic space [GO:0030288]	lipoprotein localization to outer membrane [GO:0044874]; lipoprotein metabolic process [GO:0042157]; protein transport [GO:0015031]	1427085; 7679718; 7543480; 8905232; 9278503; 16738553; 9384574; 11673422; 12839983	FALSE	FALSE	FALSE
P37188	1	1	4	4	9	4	1.8095363484486093	2.298816027781277	-0.10230328892855003	1.8468926504016956	2.117203009826145	-0.09813547941157065	2	5.666666666666667	1.2886533936054234	2.312893518940281	0.020728494249396528	0.17383641584750908	PTS system galactitol-specific EIIB component OS=Escherichia coli (strain K12) OX=83333 GN=gatB PE=1 SV=2	PTKB_ECOLI	PTS system galactitol-specific EIIB component (EIIB-Gat) (Galactitol-specific phosphotransferase enzyme IIB component) (EC 2.7.1.200)	gatB	NA	FUNCTION: The phosphoenolpyruvate-dependent sugar phosphotransferase system (PTS), a major carbohydrate active transport system, catalyzes the phosphorylation of incoming sugar substrates concomitant with their translocation across the cell membrane. The enzyme II complex composed of GatA, GatB and GatC is involved in galactitol transport. It can also use D-glucitol. {ECO:0000269|PubMed:1100608, …	protein-N(PI)-phosphohistidine-sugar phosphotransferase activity [GO:0008982]; protein-phosphocysteine-galactitol-phosphotransferase system transporter activity [GO:0090584]	cytosol [GO:0005829]	galactitol metabolic process [GO:0019402]; galactitol transport [GO:0015796]; phosphoenolpyruvate-dependent sugar phosphotransferase system [GO:0009401]	7772602; 9097040; 9278503; 16738553; 9868784; 1100608; 8955298; 16079137	FALSE	FALSE	FALSE
P0ADV7	5	3	4	7	8	10	1.2732062268418531	1.2619261703171694	1.4695005982666425	0.9400020547931772	0.9651999163810954	1.0393680443383642	4	8.333333333333334	0.9815233385042123	2.3120759379146647	0.020773498906274848	0.17383641584750908	Intermembrane phospholipid transport system binding protein MlaC OS=Escherichia coli (strain K12) OX=83333 GN=mlaC PE=1 SV=1	MLAC_ECOLI	Intermembrane phospholipid transport system binding protein MlaC	mlaC	yrbC	FUNCTION: Involved in a phospholipid transport pathway that maintains lipid asymmetry in the outer membrane by retrograde trafficking of phospholipids from the outer membrane to the inner membrane. May transfer phospholipid across the periplasmic space and deliver it to the MlaFEDB complex at the inner membrane. {ECO:0000269|PubMed:19383799, ECO:0000305|PubMed:28388411}.	NA	outer membrane-bounded periplasmic space [GO:0030288]	intermembrane phospholipid transfer [GO:0120010]; phospholipid transport [GO:0015914]	9278503; 16738553; 19383799; 28388411	FALSE	FALSE	FALSE
P0AC86	2	3	3	3	13	6	0.8977510361333527	2.205870843891812	0.8922348693649006	0.9400020547931772	1.6026298369963872	0.7092194426460335	2.6666666666666665	7.333333333333333	1.083950444811866	2.307008969903537	0.021054320059897946	0.1741454737937784	Glycogen phosphorylase OS=Escherichia coli (strain K12) OX=83333 GN=glgP PE=3 SV=1	PHSG_ECOLI	Glycogen phosphorylase (EC 2.4.1.1)	glgP	glgY	FUNCTION: Phosphorylase is an important allosteric enzyme in carbohydrate metabolism. Enzymes from different sources differ in their regulatory mechanisms and in their natural substrates. However, all known phosphorylases share catalytic and structural properties.	glycogen phosphorylase activity [GO:0008184]; linear malto-oligosaccharide phosphorylase activity [GO:0102250]; pyridoxal phosphate binding [GO:0030170]; SHG alpha-glucan phosphorylase activity [GO:0102499]	cytoplasm [GO:0005737]	glycogen catabolic process [GO:0005980]	2645169; 3047129; 9278503; 16738553; 2975249; 3097003	FALSE	FALSE	FALSE
P0A6F5	96	91	107	68	136	145	0.30240240088592196	1.8634124995469832	1.8258750476236256	0.03357617010537477	0.36974504184229684	0.3368015773049779	98	116.33333333333333	0.24670759641754983	2.3046032660319615	0.02118880289506049	0.1741454737937784	Chaperonin GroEL OS=Escherichia coli (strain K12) OX=83333 GN=groEL PE=1 SV=2	CH60_ECOLI	Chaperonin GroEL (EC 5.6.1.7) (60 kDa chaperonin) (Chaperonin-60) (Cpn60) (GroEL protein)	groEL	groL mopA	FUNCTION: Together with its co-chaperonin GroES, plays an essential role in assisting protein folding (PubMed:2897629, PubMed:2573517, PubMed:10532860, PubMed:1676490, PubMed:8104102, PubMed:9285593, PubMed:16751100, PubMed:18418386, PubMed:18987317, PubMed:20603018, PubMed:24816391). The GroEL-GroES system forms a nano-cage that allows encapsulation of the non-native substrate proteins and provi…	ATP binding [GO:0005524]; identical protein binding [GO:0042802]; magnesium ion binding [GO:0000287]; unfolded protein binding [GO:0051082]	cytosol [GO:0005829]; GroEL-GroES complex [GO:1990220]; membrane [GO:0016020]	cell cycle [GO:0007049]; cell division [GO:0051301]; chaperone cofactor-dependent protein refolding [GO:0051085]; protein folding [GO:0006457]; protein refolding [GO:0042026]; response to heat [GO:0009408]; response to radiation [GO:0009314]; virion assembly [GO:0019068]	2897629; 7610040; 9278503; 16738553; 2901493; 2578448; 9298646; 17895580; 7903255; 379350; 7015340; 2573517; 10532860; 1676490; 1349729; 1361169; 8104102; 7915201; 7935796; 7867798; 8618836; 7638600; 7638601; 8861908; 8663256; 9298644; 9285593; 15327959; 16751100; 16684774; 18418386; 18987317; 18723842; 19915138; 20603018; 20094032; 21151122; 22445172; 22380631; 24816391; 25912285; 19638247; 2642…	FALSE	FALSE	FALSE
P0A9S5	0	0	4	3	9	2	2.107866492826035	2.782582022290192	-0.9056754965803259	2.5249645555143334	3.117203009826145	-0.8351010735777767	1.3333333333333333	4.666666666666667	1.602355497254234	2.3006097749112606	0.021413698025559397	0.1752116358446882	Glycerol dehydrogenase OS=Escherichia coli (strain K12) OX=83333 GN=gldA PE=1 SV=1	GLDA_ECOLI	Glycerol dehydrogenase (GDH) (GLDH) (EC 1.1.1.6)	gldA	NA	FUNCTION: Catalyzes the NAD-dependent oxidation of glycerol to dihydroxyacetone (glycerone). Allows microorganisms to utilize glycerol as a source of carbon under anaerobic conditions. In E.coli, an important role of GldA is also likely to regulate the intracellular level of dihydroxyacetone by catalyzing the reverse reaction, i.e. the conversion of dihydroxyacetone into glycerol. Possesses a bro…	(R)-aminopropanol dehydrogenase activity [GO:0019147]; glycerol dehydrogenase [NAD+] activity [GO:0008888]; identical protein binding [GO:0042802]; zinc ion binding [GO:0008270]	cytosol [GO:0005829]	anaerobic glycerol catabolic process [GO:0019588]; methylglyoxal catabolic process [GO:0051596]; protein homotetramerization [GO:0051289]	8265357; 9278503; 16738553; 17895580; 40950; 8132480; 18179582; 18632294	FALSE	FALSE	FALSE
P0ABI8	20	8	4	17	7	26	0.6995360667425431	-0.5509963686242779	3.8223258605678727	0.30257213417788537	-0.37465008650352927	2.3348239278645355	10.666666666666666	16.666666666666668	0.7542486585129639	2.2925802992232556	0.021872179670577974	0.17817116271475242	Cytochrome bo(3) ubiquinol oxidase subunit 1 OS=Escherichia coli (strain K12) OX=83333 GN=cyoB PE=1 SV=1	CYOB_ECOLI	Cytochrome bo(3) ubiquinol oxidase subunit 1 (EC 7.1.1.3) (Cytochrome b562-o complex subunit I) (Cytochrome o ubiquinol oxidase subunit 1) (Cytochrome o subunit 1) (Oxidase bo(3) subunit 1) (Ubiquinol oxidase chain A) (Ubiquinol oxidase polypeptide I) (Ubiquinol oxidase subunit 1)	cyoB	NA	FUNCTION: Cytochrome bo(3) ubiquinol terminal oxidase is the component of the aerobic respiratory chain of E.coli that predominates when cells are grown at high aeration. Has proton pump activity across the membrane in addition to electron transfer, pumping 2 protons/electron. Protons are probably pumped via D- and K- channels found in this subunit (PubMed:11017202). {ECO:0000269|PubMed:11017202,…	copper ion binding [GO:0005507]; cytochrome bo3 ubiquinol oxidase activity [GO:0009486]; cytochrome-c oxidase activity [GO:0004129]; electron transfer activity [GO:0009055]; heme binding [GO:0020037]; oxidoreductase activity, acting on diphenols and related substances as donors, oxygen as acceptor [GO:0016682]; oxidoreduction-driven active transmembrane transporter activity [GO:0015453]; proton t…	cytochrome o ubiquinol oxidase complex [GO:0009319]; integral component of plasma membrane [GO:0005887]; plasma membrane [GO:0005886]; respirasome [GO:0070469]	aerobic electron transport chain [GO:0019646]; aerobic respiration [GO:0009060]; electron transport coupled proton transport [GO:0015990]; respiratory electron transport chain [GO:0022904]	2162835; 9278503; 16738553; 6308657; 6365921; 2165491; 2168206; 1309808; 9378723; 12186553; 15919996; 17267395; 19542282; 22843529; 11017202	FALSE	FALSE	FALSE
P23857	0	0	0	6	0	1	2.9811010913057876	0	0.9644968226662887	3.3323194775719376	0	0.9018645205884294	0	2.3333333333333335	1.4113946660534555	2.277992017745804	0.022727053186481876	0.1827096284555159	Thiosulfate sulfurtransferase PspE OS=Escherichia coli (strain K12) OX=83333 GN=pspE PE=1 SV=1	PSPE_ECOLI	Thiosulfate sulfurtransferase PspE (TST) (EC 2.8.1.1) (Phage shock protein E)	pspE	NA	FUNCTION: The phage shock protein (psp) operon (pspABCDE) may play a significant role in the competition for survival under nutrient- or energy-limited conditions. PspE catalyzes the sulfur-transfer reaction from thiosulfate to cyanide, to form sulfite and thiocyanate. Also able to use dithiol (dithiothreitol) as an alternate sulfur acceptor. Also possesses a very low mercaptopyruvate sulfurtrans…	thiosulfate sulfurtransferase activity [GO:0004792]	outer membrane-bounded periplasmic space [GO:0030288]; periplasmic space [GO:0042597]	NA	1712397; 9097039; 9278503; 16738553; 9868784; 11997041; 19088907; 18355042	FALSE	FALSE	FALSE
P76308	2	0	0	6	0	4	2.000656428003298	0	1.929052237287799	1.7473569768507813	0	2.2237926154757917	0.6666666666666666	3.3333333333333335	1.3237165307755243	2.26881835574262	0.023279374255338155	0.1863362087133806	Uncharacterized protein YecR OS=Escherichia coli (strain K12) OX=83333 GN=yecR PE=4 SV=1	YECR_ECOLI	Uncharacterized protein YecR	yecR	NA	NA	NA	NA	NA	9278503; 16738553	FALSE	FALSE	FALSE
P0AG55	26	24	26	22	44	39	0.7809729390300877	1.8117333622653717	1.3227909275830654	0.29363900940787796	0.643271821493733	0.4689051133123232	25.333333333333332	35	0.46860531473797806	2.26061337910425	0.023783208535820582	0.18938778995467567	50S ribosomal protein L6 OS=Escherichia coli (strain K12) OX=83333 GN=rplF PE=1 SV=2	RL6_ECOLI	50S ribosomal protein L6 (Large ribosomal subunit protein uL6)	rplF	NA	FUNCTION: This protein binds directly to at least 2 domains of the 23S ribosomal RNA, thus is important in its secondary structure. It is located near the subunit interface in the base of the L7/L12 stalk, and near the tRNA binding site of the peptidyltransferase center. {ECO:0000269|PubMed:6170935}.; FUNCTION: Gentamicin-resistant mutations in this protein affect translation fidelity. {ECO:00002…	large ribosomal subunit rRNA binding [GO:0070180]; structural constituent of ribosome [GO:0003735]	cytosol [GO:0005829]; cytosolic large ribosomal subunit [GO:0022625]	cytoplasmic translation [GO:0002181]; response to antibiotic [GO:0046677]; ribosomal large subunit assembly [GO:0000027]	324885; 6222285; 9278503; 16738553; 9298646; 369594; 6170935; 9642068; 9298644; 10094780; 18723842; 24524803; 10756104; 12809609; 16272117; 25310980; 24844575; 27906160; 27906161; 27934701; 28077875	FALSE	FALSE	FALSE
P0A912	82	53	24	79	13	113	2.2713714246800816	-5.553615075948585	7.195420645104332	0.47185321905477107	-2.1522576651670815	2.0908983449784464	53	68.33333333333333	0.13683129962204532	2.2592737907777662	0.023866359190377377	0.18938778995467567	Peptidoglycan-associated lipoprotein OS=Escherichia coli (strain K12) OX=83333 GN=pal PE=1 SV=1	PAL_ECOLI	Peptidoglycan-associated lipoprotein (PAL) (Tol-Pal system lipoprotein Pal)	pal	excC	FUNCTION: Part of the Tol-Pal system, which plays a role in outer membrane invagination during cell division and is important for maintaining outer membrane integrity (PubMed:11115123, PubMed:17233825). The Tol-Pal system is also required for polar localization of chemoreceptors clusters (PubMed:24720726). The system also appears to be required for the activity of several outer membrane-localized…	NA	cell division site [GO:0032153]; cell outer membrane [GO:0009279]; integral component of membrane [GO:0016021]; intrinsic component of periplasmic side of cell outer membrane [GO:0031246]	cell cycle [GO:0007049]; cell division [GO:0051301]	3545827; 1574003; 8905232; 9278503; 16738553; 2687247; 7744736; 9701827; 11115123; 11722743; 17233825; 24720726; 32152098; 11173492; 17375930; 19696740	FALSE	FALSE	FALSE
P0AA91	5	4	5	13	4	11	2.761092177837584	-0.213252501967326	1.356533481408816	1.7473569768507813	-0.20472508506121712	0.9018645205884294	4.666666666666667	9.333333333333334	0.8148321374593311	2.2541908933718227	0.024184161447006434	0.19108601383664742	Uncharacterized lipoprotein YeaY OS=Escherichia coli (strain K12) OX=83333 GN=yeaY PE=3 SV=1	YEAY_ECOLI	Uncharacterized lipoprotein YeaY	yeaY	NA	NA	NA	outer membrane [GO:0019867]; plasma membrane [GO:0005886]	NA	9097040; 9278503; 16738553; 8107670	FALSE	FALSE	FALSE
P77348	2	2	2	3	6	8	0.8977510361333527	1.2050829394523257	1.7844184759601645	0.9400020547931772	1.0176673362752309	1.4868270213095856	2	5.666666666666667	1.1481654707926645	2.2443062493080252	0.02481270374876389	0.1943837770275503	Periplasmic murein peptide-binding protein OS=Escherichia coli (strain K12) OX=83333 GN=mppA PE=1 SV=2	MPPA_ECOLI	Periplasmic murein peptide-binding protein	mppA	ynaH	FUNCTION: Essential for the uptake of the murein peptide L-alanyl-gamma-D-glutamyl-meso-diaminopimelate. Also transports some alpha-linked peptides such as Pro-Phe-Lys with low affinity. The transport is effected by the oligopeptide permease system.	oligopeptide binding [GO:1900750]; peptide transmembrane transporter activity [GO:1904680]	ATP-binding cassette (ABC) transporter complex [GO:0043190]; outer membrane-bounded periplasmic space [GO:0030288]; periplasmic space [GO:0042597]	peptide transport [GO:0015833]; protein transport [GO:0015031]; tripeptide transport [GO:0042939]	9495761; 9097039; 9278503; 16738553	FALSE	FALSE	FALSE
P0ADX7	0	0	0	2	0	5	1.7210412088495277	0	2.1567678046207956	2.1099270562354895	0	2.4868270213095856	0	2.3333333333333335	1.5322513591816918	2.238854077793049	0.025165412295365452	0.19466186569650334	Uncharacterized protein YhhA OS=Escherichia coli (strain K12) OX=83333 GN=yhhA PE=1 SV=1	YHHA_ECOLI	Uncharacterized protein YhhA (ORFQ)	yhhA	NA	NA	NA	NA	NA	1851953; 8041620; 9278503; 16738553	FALSE	FALSE	FALSE
P75820	0	0	0	2	0	5	1.7210412088495277	0	2.1567678046207956	2.1099270562354895	0	2.4868270213095856	0	2.3333333333333335	1.5322513591816918	2.238854077793049	0.025165412295365452	0.19466186569650334	N-acetylmuramoyl-L-alanine amidase AmiD OS=Escherichia coli (strain K12) OX=83333 GN=amiD PE=1 SV=1	AMID_ECOLI	N-acetylmuramoyl-L-alanine amidase AmiD (EC 3.5.1.28)	amiD	ybjR	NA	N-acetyl-anhydromuramoyl-L-alanine amidase activity [GO:0009392]; N-acetylmuramoyl-L-alanine amidase activity [GO:0008745]; zinc ion binding [GO:0008270]	cell outer membrane [GO:0009279]; outer membrane [GO:0019867]	cell wall organization [GO:0071555]; peptidoglycan catabolic process [GO:0009253]; peptidoglycan turnover [GO:0009254]	8905232; 9278503; 16738553; 20036252	FALSE	FALSE	FALSE
P76507	0	0	0	2	0	5	1.7210412088495277	0	2.1567678046207956	2.1099270562354895	0	2.4868270213095856	0	2.3333333333333335	1.5322513591816918	2.238854077793049	0.025165412295365452	0.19466186569650334	Uncharacterized protein YfdI OS=Escherichia coli (strain K12) OX=83333 GN=yfdI PE=4 SV=1	YFDI_ECOLI	Uncharacterized protein YfdI	yfdI	NA	NA	NA	integral component of membrane [GO:0016021]; plasma membrane [GO:0005886]	NA	9278503; 16738553	FALSE	FALSE	FALSE
P0A7T3	7	11	8	8	21	16	1.0286778215244912	1.346723676129345	1.4572347959264138	0.6948895569566456	0.6697440328549241	0.8194023603964566	8.666666666666666	15	0.7280119834026755	2.212773595804487	0.026913258533858876	0.20644712067014245	30S ribosomal protein S16 OS=Escherichia coli (strain K12) OX=83333 GN=rpsP PE=1 SV=1	RS16_ECOLI	30S ribosomal protein S16 (Small ribosomal subunit protein bS16)	rpsP	NA	FUNCTION: In addition to being a ribosomal protein, S16 also has a cation-dependent endonuclease activity. {ECO:0000269|PubMed:8730873}.; FUNCTION: In-frame fusions with the ribosome maturation factor rimM suppress mutations in the latter (probably due to increased rimM expression) and are found in translationally active 70S ribosomes. {ECO:0000269|PubMed:11514519}.	endodeoxyribonuclease activity [GO:0004520]; four-way junction DNA binding [GO:0000400]; structural constituent of ribosome [GO:0003735]	cytosolic small ribosomal subunit [GO:0022627]; small ribosomal subunit [GO:0015935]	ribosomal small subunit assembly [GO:0000028]; translation [GO:0006412]	336510; 6357787; 9205837; 9278503; 16738553; 8730873; 9298646; 9298644; 11514519; 10094780; 24524803; 12244297; 12809609; 16272117; 27906160; 27906161; 27934701; 28077875	FALSE	FALSE	FALSE
P41052	1	2	0	5	0	11	2.1487468996000825	-1.5248741289286134	3.199197985928805	2.1099270562354895	-1.789687585782373	3.4868270213095856	1	5.333333333333333	1.2690221639209007	2.2072509304541548	0.027296533384648394	0.2068021315273156	Membrane-bound lytic murein transglycosylase B OS=Escherichia coli (strain K12) OX=83333 GN=mltB PE=1 SV=1	MLTB_ECOLI	Membrane-bound lytic murein transglycosylase B (EC 4.2.2.n1) (35 kDa soluble lytic transglycosylase) (Murein hydrolase B) (Slt35)	mltB	NA	FUNCTION: Murein-degrading enzyme. Catalyzes the cleavage of the glycosidic bonds between N-acetylmuramic acid and N-acetylglucosamine residues in peptidoglycan. May play a role in recycling of muropeptides during cell elongation and/or cell division.	calcium ion binding [GO:0005509]; lyase activity [GO:0016829]; lytic endotransglycosylase activity [GO:0008932]; lytic transglycosylase activity [GO:0008933]; sodium ion binding [GO:0031402]	anchored component of cell outer membrane [GO:0036405]; cell outer membrane [GO:0009279]; outer membrane-bounded periplasmic space [GO:0030288]	cell wall organization [GO:0071555]; peptidoglycan catabolic process [GO:0009253]	7476170; 7789526; 9205837; 9278503; 16738553; 3553176; 9761817; 10570954; 10545329; 10684641	FALSE	FALSE	FALSE
P0AB71	52	60	86	54	102	82	2.2357228395334445	2.3532841932085242	-0.7789089990583403	0.5784038144757939	0.5510381045591152	-0.16603954391337403	66	79.33333333333333	0.3211341250405117	2.199761125386107	0.02782384744023547	0.2099332095798094	Fructose-bisphosphate aldolase class 2 OS=Escherichia coli (strain K12) OX=83333 GN=fbaA PE=1 SV=2	ALF_ECOLI	Fructose-bisphosphate aldolase class 2 (FBP aldolase) (FBPA) (EC 4.1.2.13) (Fructose-1,6-bisphosphate aldolase) (Fructose-bisphosphate aldolase class II)	fbaA	fba fda	FUNCTION: Catalyzes the aldol condensation of dihydroxyacetone phosphate (DHAP or glycerone-phosphate) with glyceraldehyde 3-phosphate (G3P) to form fructose 1,6-bisphosphate (FBP) in gluconeogenesis and the reverse reaction in glycolysis. {ECO:0000269|PubMed:10712619}.	fructose-bisphosphate aldolase activity [GO:0004332]; identical protein binding [GO:0042802]; zinc ion binding [GO:0008270]	cytosol [GO:0005829]	gluconeogenesis [GO:0006094]; glycolytic process [GO:0006096]	2546007; 2649077; 9278503; 16738553; 9298646; 9600841; 8436219; 10712619; 18723842; 21908771; 21151122; 8836102; 8939754; 10080900; 12595741	FALSE	FALSE	FALSE
P0ABZ1	6	8	4	8	10	15	1.2844315237448583	0.15291436341688344	2.3680313597061105	0.8875346348990416	0.08478153213376782	1.579936425701067	6	11	0.8507508642446255	2.1970355778472315	0.02801790538448525	0.2105345461748463	Flagellar motor switch protein FliG OS=Escherichia coli (strain K12) OX=83333 GN=fliG PE=1 SV=1	FLIG_ECOLI	Flagellar motor switch protein FliG	fliG	fla AII.2 fla BII	FUNCTION: FliG is one of three proteins (FliG, FliN, FliM) that forms the rotor-mounted switch complex (C ring), located at the base of the basal body. This complex interacts with the CheY and CheZ chemotaxis proteins, in addition to contacting components of the motor that determine the direction of flagellar rotation.	identical protein binding [GO:0042802]; motor activity [GO:0003774]	bacterial-type flagellum basal body [GO:0009425]; plasma membrane [GO:0005886]	bacterial-type flagellum assembly [GO:0044780]; bacterial-type flagellum-dependent cell motility [GO:0071973]; chemotaxis [GO:0006935]	8224881; 8631704; 9097040; 9278503; 16738553; 20346719; 19081534	FALSE	FALSE	FALSE
P0A9X4	25	20	27	22	35	41	0.9091702365523685	1.4700032960418403	1.4015859894526097	0.3480867934302543	0.5728824936023349	0.4868270213095856	24	32.666666666666664	0.46926543611405824	2.1828225277949715	0.029048882005268072	0.21739427549470944	Cell shape-determining protein MreB OS=Escherichia coli (strain K12) OX=83333 GN=mreB PE=1 SV=1	MREB_ECOLI	Cell shape-determining protein MreB (Actin-like MreB protein) (Rod shape-determining protein MreB)	mreB	envB rodY	FUNCTION: Forms membrane-associated dynamic filaments that are essential for cell shape determination (PubMed:15612918, PubMed:21903929). Acts by regulating cell wall synthesis and cell elongation, and thus cell shape (PubMed:21903929). A feedback loop between cell geometry and MreB localization maintains elongated cell shape by targeting cell wall growth to regions of negative cell wall curvatur…	ATP binding [GO:0005524]; identical protein binding [GO:0042802]	cytoplasm [GO:0005737]; cytoskeleton [GO:0005856]; intrinsic component of plasma membrane [GO:0031226]; plasma membrane [GO:0005886]; polymeric cytoskeletal fiber [GO:0099513]	cell morphogenesis [GO:0000902]; FtsZ-dependent cytokinesis [GO:0043093]; negative regulation of cell division [GO:0051782]; regulation of cell shape [GO:0008360]; regulation of chromosome segregation [GO:0051983]	3049542; 9278503; 16738553; 2687239; 9298646; 15612918; 21166897; 21903929; 22239607; 22515815; 23235161; 24550515	FALSE	FALSE	FALSE
P0AA82	4	0	2	3	4	8	0.13751819539095353	1.8549659140103174	1.7844184759601645	0.2030364606269713	2.117203009826145	1.4868270213095856	2	5	1.2690221639209007	2.1805957243614182	0.029213331658997563	0.2177398525676701	Cytosine permease OS=Escherichia coli (strain K12) OX=83333 GN=codB PE=1 SV=1	CODB_ECOLI	Cytosine permease	codB	NA	FUNCTION: Required for cytosine transport into the cell.	cytosine transmembrane transporter activity [GO:0015209]	integral component of membrane [GO:0016021]; membrane [GO:0016020]; plasma membrane [GO:0005886]	cytosine metabolic process [GO:0019858]; cytosine transport [GO:0015856]; proton transmembrane transport [GO:1902600]	1640834; 9278503; 16738553; 15919996	FALSE	FALSE	FALSE
P16926	2	0	1	3	2	5	0.8977510361333527	1.3116338719443281	1.5455646343764837	0.9400020547931772	1.380237415659939	1.4868270213095856	1	3.3333333333333335	1.2690221639209005	2.167921129129374	0.030164687946049262	0.22213276203470678	Cell shape-determining protein MreC OS=Escherichia coli (strain K12) OX=83333 GN=mreC PE=1 SV=1	MREC_ECOLI	Cell shape-determining protein MreC (Cell shape protein MreC) (Rod shape-determining protein MreC)	mreC	NA	FUNCTION: Involved in formation and maintenance of cell shape. Responsible for formation of rod shape. May also contribute to regulation of formation of penicillin-binding proteins. {ECO:0000269|PubMed:15612918, ECO:0000269|PubMed:2687239}.	protein self-association [GO:0043621]	integral component of plasma membrane [GO:0005887]; plasma membrane [GO:0005886]	establishment or maintenance of cell polarity regulating cell shape [GO:0071963]; regulation of cell shape [GO:0008360]	2687239; 9278503; 16738553; 3049542; 15612918	FALSE	FALSE	FALSE
P77674	0	0	0	0	9	1	0	2.782582022290192	0.9644968226662887	0	3.117203009826145	0.9018645205884294	0	3.3333333333333335	1.3396891768048582	2.1633769798103764	0.03051219665596694	0.22306426965562295	Gamma-aminobutyraldehyde dehydrogenase OS=Escherichia coli (strain K12) OX=83333 GN=patD PE=1 SV=1	ABDH_ECOLI	Gamma-aminobutyraldehyde dehydrogenase (ABALDH) (EC 1.2.1.19) (1-pyrroline dehydrogenase) (4-aminobutanal dehydrogenase) (5-aminopentanal dehydrogenase) (EC 1.2.1.-)	patD	prr ydcW	FUNCTION: Catalyzes the oxidation 4-aminobutanal (gamma-aminobutyraldehyde) to 4-aminobutanoate (gamma-aminobutyrate or GABA) (PubMed:3510672, PubMed:16023116). This is the second step in one of two pathways for putrescine degradation, where putrescine is converted into 4-aminobutanoate via 4-aminobutanal, which allows E.coli to grow on putrescine as the sole nitrogen source (PubMed:3510672, PubM…	1-pyrroline dehydrogenase activity [GO:0033737]; aldehyde dehydrogenase (NAD+) activity [GO:0004029]; aminobutyraldehyde dehydrogenase activity [GO:0019145]; identical protein binding [GO:0042802]; NAD binding [GO:0051287]	cytosol [GO:0005829]	L-lysine catabolic process [GO:0019477]; protein homotetramerization [GO:0051289]; putrescine catabolic process [GO:0009447]	9097039; 9278503; 16738553; 3510672; 16023116; 22636776; 28522202; 30498244; 15381418	FALSE	FALSE	FALSE
P60438	16	26	19	45	20	19	5.332740231616775	-1.3991006205274272	-0.22303261056306045	1.961063670321007	-0.5672951644459254	-0.09813547941157065	20.333333333333332	28	0.43187767548783695	2.1423199506107617	0.03216774449180185	0.23075908958763022	50S ribosomal protein L3 OS=Escherichia coli (strain K12) OX=83333 GN=rplC PE=1 SV=1	RL3_ECOLI	50S ribosomal protein L3 (Large ribosomal subunit protein uL3)	rplC	NA	FUNCTION: One of two assembly initiator proteins, it binds directly near the 3'-end of the 23S rRNA, where it nucleates assembly of the 50S subunit. {ECO:0000269|PubMed:3298242, ECO:0000269|PubMed:6760192}.	rRNA binding [GO:0019843]; structural constituent of ribosome [GO:0003735]	cytosol [GO:0005829]; cytosolic large ribosomal subunit [GO:0022625]	ribosomal large subunit assembly [GO:0000027]; translation [GO:0006412]	365579; 3892488; 9278503; 16738553; 7037196; 9298646; 6760192; 3298242; 9298644; 10094780; 11847124; 21151122; 24524803; 12809609; 16272117; 25310980; 24844575; 27906160; 27906161; 27934701; 28077875	FALSE	FALSE	FALSE
P0AED0	1	7	6	1	19	13	0.27944380533106716	1.9761468981681145	1.449591766962487	0.5249645555143335	1.1172030098261452	0.9018645205884294	4.666666666666667	11	0.848010695309636	2.139188096717727	0.032420437822780514	0.23075908958763022	Universal stress protein A OS=Escherichia coli (strain K12) OX=83333 GN=uspA PE=1 SV=2	USPA_ECOLI	Universal stress protein A	uspA	NA	FUNCTION: Required for resistance to DNA-damaging agents.	identical protein binding [GO:0042802]	cytoplasm [GO:0005737]; membrane [GO:0016020]	NA	1453957; 8041620; 9278503; 16738553; 8506346; 9298646; 9298644; 9405142; 8932299; 10652104; 10931298; 11157932	FALSE	FALSE	FALSE
P0ACB7	14	10	11	21	8	25	2.3762442112747943	-0.7927331082995511	2.118630717965143	1.077505578543112	-0.49423170225620183	1.0173417380083656	11.666666666666666	18	0.5335385380984252	2.1374325768981035	0.03256282413088393	0.23075908958763022	Protein HemY OS=Escherichia coli (strain K12) OX=83333 GN=hemY PE=1 SV=1	HEMY_ECOLI	Protein HemY	hemY	NA	FUNCTION: Involved in a late step of protoheme IX synthesis.	NA	integral component of membrane [GO:0016021]; plasma membrane [GO:0005886]	heme metabolic process [GO:0042168]; porphyrin-containing compound biosynthetic process [GO:0006779]	3054815; 1379743; 9278503; 16738553; 15919996	FALSE	FALSE	FALSE
P04079	69	95	82	62	136	95	1.6411871550335542	1.5628814292048545	0.497503757353417	0.3729614620692836	0.3083444971781536	0.11178758996266068	82	97.66666666666667	0.26436451640336595	2.137103787842914	0.032589550946650656	0.23075908958763022	GMP synthase [glutamine-hydrolyzing] OS=Escherichia coli (strain K12) OX=83333 GN=guaA PE=1 SV=1	GUAA_ECOLI	GMP synthase [glutamine-hydrolyzing] (EC 6.3.5.2) (GMP synthetase) (GMPS) (Glutamine amidotransferase)	guaA	NA	FUNCTION: Catalyzes the synthesis of GMP from XMP.	ATP binding [GO:0005524]; GMP synthase (glutamine-hydrolyzing) activity [GO:0003922]; GMP synthase activity [GO:0003921]; identical protein binding [GO:0042802]; pyrophosphatase activity [GO:0016462]	cytosol [GO:0005829]	glutamine metabolic process [GO:0006541]; GMP biosynthetic process [GO:0006177]	3894345; 9205837; 9278503; 16738553; 2982857; 1736096; 9890911; 10856643; 8548458	FALSE	FALSE	FALSE
P75949	1	0	1	1	3	6	0.27944380533106716	1.6064322310265478	1.7954969727239543	0.5249645555143335	1.795274914938783	1.7092194426460334	0.6666666666666666	3.3333333333333335	1.3431529710330499	2.1254416977806665	0.033549774056221726	0.23574478640268778	Beta-hexosaminidase OS=Escherichia coli (strain K12) OX=83333 GN=nagZ PE=1 SV=1	NAGZ_ECOLI	Beta-hexosaminidase (EC 3.2.1.52) (Beta-N-acetylhexosaminidase) (N-acetyl-beta-glucosaminidase)	nagZ	ycfO	FUNCTION: Plays a role in peptidoglycan recycling by cleaving the terminal beta-1,4-linked N-acetylglucosamine (GlcNAc) from peptide-linked peptidoglycan fragments, giving rise to free GlcNAc, anhydro-N-acetylmuramic acid and anhydro-N-acetylmuramic acid-linked peptides. Cleaves GlcNAc linked beta-1,4 to MurNAc tripeptides.	beta-N-acetylhexosaminidase activity [GO:0004563]; N-acetyl-beta-D-galactosaminidase activity [GO:0102148]	cytosol [GO:0005829]	carbohydrate metabolic process [GO:0005975]; cell cycle [GO:0007049]; cell division [GO:0051301]; cell wall organization [GO:0071555]; peptidoglycan biosynthetic process [GO:0009252]; peptidoglycan turnover [GO:0009254]; regulation of cell shape [GO:0008360]	8905232; 9278503; 16738553; 1377; 10940025	FALSE	FALSE	FALSE
P0A6S3	0	0	0	2	0	4	1.7210412088495277	0	1.929052237287799	2.1099270562354895	0	2.2237926154757917	0	2	1.4445732239037603	2.1073824336946743	0.035084443033647925	0.23998691292448135	Flagellar P-ring protein OS=Escherichia coli (strain K12) OX=83333 GN=flgI PE=3 SV=1	FLGI_ECOLI	Flagellar P-ring protein (Basal body P-ring protein)	flgI	fla FIX flaM	FUNCTION: Assembles around the rod to form the L-ring and probably protects the motor/basal body from shearing forces during rotation.	structural molecule activity [GO:0005198]	bacterial-type flagellum basal body, distal rod, P ring [GO:0009428]; outer membrane-bounded periplasmic space [GO:0030288]	bacterial-type flagellum-dependent cell motility [GO:0071973]; cellular response to DNA damage stimulus [GO:0006974]	8905232; 9278503; 16738553	FALSE	FALSE	FALSE
P39396	11	1	0	13	0	12	1.3846100945533277	-1.0782385186038108	3.341487155302683	0.7473569768507812	-1.204725085061217	3.6023042387295217	4	8.333333333333334	1.048312043506362	2.1060922204541845	0.03519634247127103	0.23998691292448135	Pyruvate/proton symporter BtsT OS=Escherichia coli (strain K12) OX=83333 GN=btsT PE=1 SV=2	BTST_ECOLI	Pyruvate/proton symporter BtsT (Brenztraubensaure transporter) (Pyruvate/H(+) symporter)	btsT	yjiY	FUNCTION: Transports pyruvate with a high affinity and specificity. The process is driven by the proton motive force (PubMed:29061664). Under nutrient limiting conditions, mediates the uptake of pyruvate, thus enabling it to be used as a carbon source for the growth and survival (PubMed:29061664). Part of a nutrient-sensing regulatory network composed of the two-component regulatory systems BtsS/…	pyruvate secondary active transmembrane transporter activity [GO:0005477]; symporter activity [GO:0015293]	integral component of plasma membrane [GO:0005887]; plasma membrane [GO:0005886]	cellular response to DNA damage stimulus [GO:0006974]; cellular response to nutrient levels [GO:0031669]; cellular response to starvation [GO:0009267]; plasma membrane pyruvate transport [GO:0006849]	7610040; 9278503; 16738553; 15919996; 19429622; 22685278; 24659770; 29061664	FALSE	FALSE	FALSE
P0AEE5	1	0	4	11	5	0	3.627661149955841	2.0739347877163823	-2.073725076393665	3.1099270562354895	2.380237415659939	-2.4200635742989327	1.6666666666666667	5.333333333333333	1.0233669658654987	2.094552218344375	0.03621081652788716	0.24508865157294213	D-galactose-binding periplasmic protein OS=Escherichia coli (strain K12) OX=83333 GN=mglB PE=1 SV=1	DGAL_ECOLI	D-galactose-binding periplasmic protein (GBP) (D-galactose/ D-glucose-binding protein) (GGBP)	mglB	NA	FUNCTION: This protein is involved in the active transport of galactose and glucose. It plays a role in the chemotaxis towards the two sugars by interacting with the trg chemoreceptor.	carbohydrate binding [GO:0030246]; metal ion binding [GO:0046872]	outer membrane-bounded periplasmic space [GO:0030288]	chemotaxis [GO:0006935]; galactose transmembrane transport [GO:0015757]; methylgalactoside transport [GO:0015765]	1719366; 3302609; 9278503; 16738553; 7012152; 6885805; 9298646; 9298644; 6340108; 3600760; 3057628	FALSE	FALSE	FALSE
P0AET8	0	2	1	1	9	2	1.2169425326534815	1.8667238001230975	0.5151007475997019	1.5249645555143334	1.532240509104989	0.4868270213095856	1	4	1.1813440286429693	2.0777491426060095	0.03773247022052038	0.25174609604691045	7alpha-hydroxysteroid dehydrogenase OS=Escherichia coli (strain K12) OX=83333 GN=hdhA PE=1 SV=1	HDHA_ECOLI	7alpha-hydroxysteroid dehydrogenase (7alpha-HSDH) (EC 1.1.1.159) (NAD-dependent 7alpha-hydroxysteroid dehydrogenase)	hdhA	hsdH	FUNCTION: 7alpha-hydroxysteroid dehydrogenase involved in the metabolism of bile acids. Catalyzes the NAD(+)-dependent oxidation of the 7alpha-hydroxy group of 7alpha-hydroxysteroids, such as the major human bile acids cholate and chenodeoxycholate, to the corresponding 7-oxosteroids. To a lesser extent, can also act on taurochenodeoxycholate, taurocholate and glycocholate (PubMed:2007545). Can a…	chenodeoxycholate 7-alpha-dehydrogenase (NAD+) activity [GO:0106281]; cholate 7-alpha-dehydrogenase activity [GO:0008709]; identical protein binding [GO:0042802]; NAD binding [GO:0051287]	cytosol [GO:0005829]; protein-containing complex [GO:0032991]	bile acid catabolic process [GO:0030573]; lipid catabolic process [GO:0016042]	2007545; 9097039; 9278503; 16738553; 8672472; 9722677	FALSE	FALSE	FALSE
P33136	13	6	12	7	28	17	-0.4840649093108426	3.345166826844131	0.7345355399909416	-0.28239036654327065	1.845900988008751	0.37134980388964933	10.333333333333334	17.333333333333332	0.6449534751183765	2.0759422540099157	0.03789929210916091	0.251886630949333	Glucans biosynthesis protein G OS=Escherichia coli (strain K12) OX=83333 GN=mdoG PE=1 SV=1	OPGG_ECOLI	Glucans biosynthesis protein G	mdoG	opgG	FUNCTION: Involved in the biosynthesis of osmoregulated periplasmic glucans (OPGs).	carbohydrate binding [GO:0030246]; catalytic activity [GO:0003824]	outer membrane-bounded periplasmic space [GO:0030288]	beta-glucan biosynthetic process [GO:0051274]; response to osmotic stress [GO:0006970]	7934824; 8905232; 9278503; 16738553; 9298646; 15313617	FALSE	FALSE	FALSE
P33219	3	0	0	4	2	2	0.9081394413823771	1.3116338719443281	1.3640182973172423	0.8468926504016956	1.380237415659939	1.4868270213095856	1	2.6666666666666665	1.2379856957904067	2.069103051124806	0.03853641748824177	0.25337694498518964	Protein YebF OS=Escherichia coli (strain K12) OX=83333 GN=yebF PE=1 SV=2	YEBF_ECOLI	Protein YebF	yebF	NA	NA	NA	extracellular region [GO:0005576]	NA	9097040; 9278503; 16738553; 16369539	FALSE	FALSE	FALSE
P64463	0	0	0	2	4	0	1.7210412088495277	1.8549659140103174	0	2.1099270562354895	2.117203009826145	0	0	2	1.4090433553538781	2.064608675007151	0.038960041782643014	0.2538192919927051	Putative selenoprotein YdfZ OS=Escherichia coli (strain K12) OX=83333 GN=ydfZ PE=1 SV=1	YDFZ_ECOLI	Putative selenoprotein YdfZ	ydfZ	NA	NA	NA	cytosol [GO:0005829]	NA	9278503; 16738553; 12084818	FALSE	FALSE	FALSE
P52612	3	0	2	0	12	8	-1.4233619837458493	3.2131412197276097	1.7844184759601645	-1.4750354444856666	3.495714633079875	1.4868270213095856	1.6666666666666667	6.666666666666667	1.169168736634598	2.0635640111266147	0.03905907279399234	0.2538192919927051	Flagellum-specific ATP synthase OS=Escherichia coli (strain K12) OX=83333 GN=fliI PE=1 SV=2	FLII_ECOLI	Flagellum-specific ATP synthase (EC 7.1.2.2)	fliI	fla AIII flaC	FUNCTION: Probable catalytic subunit of a protein translocase for flagellum-specific export, or a proton translocase involved in local circuits at the flagellum. May be involved in a specialized protein export pathway that proceeds without signal peptide cleavage.	ATP binding [GO:0005524]; identical protein binding [GO:0042802]; proton-transporting ATPase activity, rotational mechanism [GO:0046961]; proton-transporting ATP synthase activity, rotational mechanism [GO:0046933]	cytoplasm [GO:0005737]; proton-transporting ATP synthase complex, catalytic core F(1) [GO:0045261]; type III protein secretion system complex [GO:0030257]	bacterial-type flagellum assembly [GO:0044780]; bacterial-type flagellum-dependent cell motility [GO:0071973]; protein secretion by the type III secretion system [GO:0030254]	9097040; 9278503; 16738553	FALSE	FALSE	FALSE
P68066	17	15	13	18	34	14	1.3419336397415536	2.1952853880987835	0.004649265259244852	0.6029670675156065	0.9245579318837496	0.0014001941393440584	15	22	0.5096417311795667	2.044898612455244	0.040864854755392165	0.26229997591979165	Autonomous glycyl radical cofactor OS=Escherichia coli (strain K12) OX=83333 GN=grcA PE=1 SV=1	GRCA_ECOLI	Autonomous glycyl radical cofactor	grcA	yfiD	FUNCTION: Acts as a radical domain for damaged PFL and possibly other radical proteins. {ECO:0000269|PubMed:11444864}.	formate C-acetyltransferase activity [GO:0008861]	cytoplasm [GO:0005737]; cytosol [GO:0005829]	threonine catabolic process [GO:0006567]	9205837; 9278503; 16738553; 2836397; 9868784; 9600841; 7984428; 10493123; 11932447; 11444864; 18723842; 22412352	FALSE	FALSE	FALSE
P0ADS6	0	0	2	3	5	1	2.107866492826035	2.0739347877163823	-0.6403898329647274	2.5249645555143334	2.380237415659939	-0.6830979801327267	0.6666666666666666	3	1.4073679970138486	2.044634852570202	0.040890870770765995	0.26229997591979165	Uncharacterized protein YggE OS=Escherichia coli (strain K12) OX=83333 GN=yggE PE=4 SV=1	YGGE_ECOLI	Uncharacterized protein YggE	yggE	NA	NA	NA	integral component of external side of plasma membrane [GO:0071575]	cellular response to DNA damage stimulus [GO:0006974]; cellular response to heat [GO:0034605]; cellular response to reactive oxygen species [GO:0034614]	9278503; 16738553; 2546007	FALSE	FALSE	FALSE
P0A6A3	23	20	22	17	48	27	0.2828112496982164	2.7852626585041045	0.46181465577110836	0.10992705623548944	1.0176673362752306	0.18565748658902054	21.666666666666668	30.666666666666668	0.4377506263665802	2.0379821126194413	0.04155172177080632	0.26432466859720066	Acetate kinase OS=Escherichia coli (strain K12) OX=83333 GN=ackA PE=1 SV=1	ACKA_ECOLI	Acetate kinase (EC 2.7.2.1) (Acetokinase)	ackA	ack	FUNCTION: Catalyzes the formation of acetyl phosphate from acetate and ATP. Can also catalyze the reverse reaction. During anaerobic growth of the organism, this enzyme is also involved in the synthesis of most of the ATP formed catabolically. The main pathway for acetate production during exponential phase (PubMed:16080684). {ECO:0000269|PubMed:16080684}.	acetate kinase activity [GO:0008776]; ATP binding [GO:0005524]; magnesium ion binding [GO:0000287]; zinc ion binding [GO:0008270]	cytosol [GO:0005829]; membrane [GO:0016020]	acetate biosynthetic process [GO:0019413]; acetate metabolic process [GO:0006083]; acetyl-CoA biosynthetic process [GO:0006085]; propionate biosynthetic process [GO:0019542]; single-species biofilm formation on inanimate substrate [GO:0044011]	2536666; 7883769; 9205837; 9278503; 16738553; 9298644; 16080684	FALSE	FALSE	FALSE
P31068	0	0	0	0	4	3	0	1.8549659140103174	1.6705913281641314	0	2.117203009826145	1.9018645205884293	0	2.3333333333333335	1.3396891768048582	2.0354814228128526	0.04180245592126158	0.26446158539877174	Flagellar assembly protein FliH OS=Escherichia coli (strain K12) OX=83333 GN=fliH PE=3 SV=3	FLIH_ECOLI	Flagellar assembly protein FliH	fliH	fla AII.3 fla BIII	FUNCTION: Needed for flagellar regrowth and assembly.	motor activity [GO:0003774]	bacterial-type flagellum [GO:0009288]; cytosol [GO:0005829]	bacterial-type flagellum-dependent cell motility [GO:0071973]; bacterial-type flagellum organization [GO:0044781]; protein transport [GO:0015031]	9097040; 9278503; 16738553; 8224881;	FALSE	FALSE	FALSE
P08178	14	16	16	15	35	18	1.2538648271066257	2.1307274688965343	0.1323804480778602	0.6180739599058149	0.8777370751307558	0.062329192781675556	15.333333333333334	22.666666666666668	0.5193800759394155	2.030525160527754	0.042303186318144254	0.26561538153882985	Phosphoribosylformylglycinamidine cyclo-ligase OS=Escherichia coli (strain K12) OX=83333 GN=purM PE=1 SV=3	PUR5_ECOLI	Phosphoribosylformylglycinamidine cyclo-ligase (EC 6.3.3.1) (AIR synthase) (AIRS) (Phosphoribosyl-aminoimidazole synthetase)	purM	purG	NA	ATP binding [GO:0005524]; phosphoribosylamine-glycine ligase activity [GO:0004637]; phosphoribosylformylglycinamidine cyclo-ligase activity [GO:0004641]	cytosol [GO:0005829]	'de novo' IMP biosynthetic process [GO:0006189]; adenine biosynthetic process [GO:0046084]; purine nucleotide biosynthetic process [GO:0006164]	3015935; 9205837; 9278503; 16738553; 3530323; 9298646; 10508786	FALSE	FALSE	FALSE
P11454	1	0	0	0	10	2	-0.8217549561500211	2.9331270620629186	1.3640182973172423	-0.47503544448566654	3.2547065335760803	1.4868270213095856	0.3333333333333333	4	1.4221660367999998	2.0065175848439636	0.04480105450965159	0.27584863328517917	Enterobactin synthase component F OS=Escherichia coli (strain K12) OX=83333 GN=entF PE=1 SV=3	ENTF_ECOLI	Enterobactin synthase component F (EC 2.7.7.-) (Enterochelin synthase F) (Serine-activating enzyme) (Seryl-AMP ligase)	entF	NA	FUNCTION: Activates the carboxylate group of L-serine via ATP-dependent PPi exchange reactions to the aminoacyladenylate, preparing that molecule for the final stages of enterobactin synthesis. Holo-EntF acts as the catalyst for the formation of the three amide and three ester bonds present in the cyclic (2,3-dihydroxybenzoyl)serine trimer enterobactin, using seryladenylate and acyl-holo-EntB (ac…	2,3-dihydroxybenzoate-serine ligase activity [GO:0047527]; ATP binding [GO:0005524]; nucleotidyltransferase activity [GO:0016779]; phosphopantetheine binding [GO:0031177]	cytoplasm [GO:0005737]; cytosol [GO:0005829]; enterobactin synthetase complex [GO:0009366]; plasma membrane [GO:0005886]	amino acid activation for nonribosomal peptide biosynthetic process [GO:0043041]; enterobactin biosynthetic process [GO:0009239]; secondary metabolite biosynthetic process [GO:0044550]	1826089; 9278503; 16738553; 3040679; 2974033; 9298644; 9485415	FALSE	FALSE	FALSE
P25714	2	0	0	2	0	10	0.39520450597932494	0	3.0502847069958823	0.5249645555143333	0	3.361296139225727	0.6666666666666666	4	1.29542023158002	1.9892541246011877	0.046673160497206614	0.2837589179894709	Membrane protein insertase YidC OS=Escherichia coli (strain K12) OX=83333 GN=yidC PE=1 SV=2	YIDC_ECOLI	Membrane protein insertase YidC (Foldase YidC) (Inner membrane protein YidC) (Membrane integrase YidC) (Oxa1Ec)	yidC	NA	FUNCTION: Inner membrane protein required for the insertion and/or proper folding and/or complex formation of integral inner membrane proteins. Involved in integration of membrane proteins that insert dependently and independently of the Sec translocase complex, as well as at least 2 lipoproteins. Its own insertion requires SRP and is Sec translocase-dependent. Essential for the integration of Se…	membrane insertase activity [GO:0032977]	cell envelope Sec protein transport complex [GO:0031522]; integral component of membrane [GO:0016021]; integral component of plasma membrane [GO:0005887]; plasma membrane [GO:0005886]	protein-containing complex assembly [GO:0065003]; protein folding [GO:0006457]; protein insertion into membrane [GO:0051205]; protein transport [GO:0015031]	7686882; 9278503; 16738553; 2415431; 9804807; 10675323; 10949305; 11415986; 11821429; 12068816; 12724529; 12707259; 14506280; 12950181; 15140892; 15067017; 16079137; 17073462; 18387365; 18178746; 18456666; 19717609; 21778229; 27435098; 18093969; 18234665; 21275640	FALSE	FALSE	FALSE
P0A953	24	29	33	22	52	40	1.040225335295316	1.8857566788661706	0.5111928204124652	0.40467032179662143	0.6163047738934636	0.17195368395617364	28.666666666666668	38	0.3976429265487529	1.9844538159930787	0.047205271764191745	0.2837589179894709	3-oxoacyl-[acyl-carrier-protein] synthase 1 OS=Escherichia coli (strain K12) OX=83333 GN=fabB PE=1 SV=1	FABB_ECOLI	3-oxoacyl-[acyl-carrier-protein] synthase 1 (EC 2.3.1.41) (3-oxoacyl-[acyl-carrier-protein] synthase I) (Beta-ketoacyl-ACP synthase I) (KAS I)	fabB	fabC	FUNCTION: Involved in the type II fatty acid elongation cycle. Catalyzes the elongation of a wide range of acyl-ACP by the addition of two carbons from malonyl-ACP to an acyl acceptor (PubMed:9013860, PubMed:8910376, PubMed:19679654, PubMed:22017312). Can also use unsaturated fatty acids (PubMed:3076377, PubMed:8910376, PubMed:19679654). Catalyzes a key reaction in unsaturated fatty acid (UFA) sy…	3-oxoacyl-[acyl-carrier-protein] synthase activity [GO:0004315]	cytosol [GO:0005829]	fatty acid biosynthetic process [GO:0006633]; lipid biosynthetic process [GO:0008610]	3076376; 9205837; 9278503; 16738553; 3076377; 8910376; 9013860; 9298644; 11859088; 19679654; 21276098; 22017312; 10571059	FALSE	FALSE	FALSE
P0A858	22	24	29	32	34	30	2.8413208692816663	0.7430471274054113	-0.14761621209733994	1.045796718815774	0.28070174210902465	-0.05082976463321404	25	32	0.42522289876386155	1.9842095679708118	0.04723248236727223	0.2837589179894709	Triosephosphate isomerase OS=Escherichia coli (strain K12) OX=83333 GN=tpiA PE=1 SV=1	TPIS_ECOLI	Triosephosphate isomerase (TIM) (TPI) (EC 5.3.1.1) (Triose-phosphate isomerase)	tpiA	tpi	FUNCTION: Involved in the gluconeogenesis. Catalyzes stereospecifically the conversion of dihydroxyacetone phosphate (DHAP) to D-glyceraldehyde-3-phosphate (G3P). {ECO:0000255|HAMAP-Rule:MF_00147, ECO:0000269|PubMed:9442062}.	identical protein binding [GO:0042802]; triose-phosphate isomerase activity [GO:0004807]	cytosol [GO:0005829]; membrane [GO:0016020]	gluconeogenesis [GO:0006094]; glyceraldehyde-3-phosphate biosynthetic process [GO:0046166]; glycerol catabolic process [GO:0019563]; glycolytic process [GO:0006096]	6092857; 8346018; 9278503; 16738553; 9298646; 17895580; 9600841; 7493933; 9442062; 16223443; 24745552; 8309937; 15299515; 7809033	FALSE	FALSE	FALSE
P64604	0	0	0	0	7	1	0	2.4539597044954338	0.9644968226662887	0	2.795274914938783	0.9018645205884294	0	2.6666666666666665	1.232379811842404	1.9736467961698536	0.04842191873465556	0.2875637173887125	Intermembrane phospholipid transport system binding protein MlaD OS=Escherichia coli (strain K12) OX=83333 GN=mlaD PE=1 SV=1	MLAD_ECOLI	Intermembrane phospholipid transport system binding protein MlaD	mlaD	yrbD	FUNCTION: Part of the ABC transporter complex MlaFEDB, which is involved in a phospholipid transport pathway that maintains lipid asymmetry in the outer membrane by retrograde trafficking of phospholipids from the outer membrane to the inner membrane (PubMed:19383799, PubMed:27529189). MlaD functions in substrate binding with strong affinity for phospholipids and modulates ATP hydrolytic activity…	phospholipid binding [GO:0005543]; phospholipid transporter activity [GO:0005548]	integral component of plasma membrane [GO:0005887]; outer membrane-bounded periplasmic space [GO:0030288]; plasma membrane [GO:0005886]; protein-containing complex [GO:0032991]	NA	9278503; 16738553; 19383799; 27529189; 28388411	FALSE	FALSE	FALSE
P28903	0	0	0	0	7	1	0	2.4539597044954338	0.9644968226662887	0	2.795274914938783	0.9018645205884294	0	2.6666666666666665	1.232379811842404	1.9736467961698536	0.04842191873465556	0.2875637173887125	Anaerobic ribonucleoside-triphosphate reductase OS=Escherichia coli (strain K12) OX=83333 GN=nrdD PE=1 SV=2	NRDD_ECOLI	Anaerobic ribonucleoside-triphosphate reductase (EC 1.1.98.6) (Class III ribonucleoside-triphosphate reductase)	nrdD	NA	FUNCTION: Catalyzes the conversion of ribonucleotides into deoxyribonucleotides, which are required for DNA synthesis and repair. {ECO:0000269|PubMed:1460049, ECO:0000269|PubMed:24827372, ECO:0000269|PubMed:7568012, ECO:0000269|PubMed:8381402, ECO:0000269|PubMed:9305874}.	ATP binding [GO:0005524]; CTP reductase activity [GO:0051065]; dATP binding [GO:0032564]; dGTP binding [GO:0032567]; pyrimidine deoxyribonucleotide binding [GO:0032556]; ribonucleoside-triphosphate reductase activity [GO:0008998]; zinc ion binding [GO:0008270]	anaerobic ribonucleoside-triphosphate reductase complex [GO:0031250]	2'-deoxyribonucleotide biosynthetic process [GO:0009265]; DNA replication [GO:0006260]; nucleobase-containing small molecule interconversion [GO:0015949]	8421692; 7610040; 9278503; 16738553; 8083158; 7852304; 1460049; 8381402; 7826394; 7568012; 8636106; 8621608; 9305874; 12655046; 19381696; 20005847; 24827372	FALSE	FALSE	FALSE
P0ADE6	44	37	34	41	39	60	1.491823423941946	-0.42748226716870713	2.3350221605247503	0.42542888196341905	-0.13072450361744034	0.7033188412063492	38.333333333333336	46.666666666666664	0.3326744065174426	1.9626233263153332	0.04968995823846742	0.2932026061442901	Potassium binding protein Kbp OS=Escherichia coli (strain K12) OX=83333 GN=kbp PE=1 SV=2	KBP_ECOLI	Potassium binding protein Kbp (K(+) binding protein Kbp)	kbp	ygaU yzzM	FUNCTION: Highly specific potassium binding protein that is required for normal growth in the presence of high levels of external K(+). May act as a sensor of cytoplasmic K(+) concentration. Binds a single K(+) ion, which induces a large conformational change. Can also bind the larger alkali metal ions Rb(+) and Cs(+), and NH(4)(+) (PubMed:27112601). May be involved in the regulation of peptidogl…	potassium ion binding [GO:0030955]	cytoplasm [GO:0005737]	response to potassium ion [GO:0035864]	9205837; 9278503; 16738553; 9298646; 25422305; 27112601	FALSE	FALSE	FALSE
P40710	0	0	0	2	0	3	1.7210412088495277	0	1.6705913281641314	2.1099270562354895	0	1.9018645205884293	0	1.6666666666666667	1.3372638589413062	1.9581599582371294	0.05021124601648248	0.2953319613940711	Lipoprotein NlpE OS=Escherichia coli (strain K12) OX=83333 GN=nlpE PE=1 SV=1	NLPE_ECOLI	Lipoprotein NlpE (Copper homeostasis protein CutF)	nlpE	cutF	FUNCTION: Involved in copper homeostasis, could be involved in both copper efflux and the delivery of copper to copper-dependent enzymes (PubMed:7635807). Required for efficient binding of stationary phase cells to hydrophobic surfaces, part of the process of biofilm formation (PubMed:11830644). Functions during envelope stress responses; when overproduced induces degP through the activation of t…	identical protein binding [GO:0042802]	cell outer membrane [GO:0009279]	cell adhesion [GO:0007155]; regulation of cell-substrate adhesion [GO:0010810]; stress response to copper ion [GO:1990169]	7635808; 7635807; 9278503; 16738553; 11830644; 15252048; 17698001	FALSE	FALSE	FALSE
P62517	1	0	0	0	6	4	-0.8217549561500211	2.2719034749417033	1.929052237287799	-0.47503544448566654	2.602629836996387	2.2237926154757917	0.3333333333333333	3.3333333333333335	1.450462335995504	1.9509824661682755	0.05105913159565053	0.29841225799235754	Glucans biosynthesis glucosyltransferase H OS=Escherichia coli (strain K12) OX=83333 GN=mdoH PE=1 SV=1	OPGH_ECOLI	Glucans biosynthesis glucosyltransferase H (EC 2.4.1.-)	mdoH	opgH	FUNCTION: Involved in the biosynthesis of osmoregulated periplasmic glucans (OPGs).	hexosyltransferase activity [GO:0016758]	integral component of membrane [GO:0016021]; plasma membrane [GO:0005886]	beta-glucan biosynthetic process [GO:0051274]	7934824; 8905232; 9278503; 16738553; 9352918; 15919996	FALSE	FALSE	FALSE
P76372	13	6	10	9	8	31	0.057510735799465924	0.25398845005342374	3.0514799808465347	0.03953772834409159	0.15784499432349122	1.4424329019511322	9.666666666666666	16	0.5466052082062384	1.941616927173016	0.05218349214196284	0.30305933449007444	Chain length determinant protein OS=Escherichia coli (strain K12) OX=83333 GN=wzzB PE=1 SV=2	WZZB_ECOLI	Chain length determinant protein (Polysaccharide antigen chain regulator)	wzzB	cld rol wzz	FUNCTION: Confers a modal distribution of chain length on the O-antigen component of lipopolysaccharide (LPS). Gives rise to a reduced number of short chain molecules and increases in numbers of longer molecules.	protein tyrosine kinase activity [GO:0004713]	integral component of membrane [GO:0016021]; plasma membrane [GO:0005886]	lipopolysaccharide biosynthetic process [GO:0009103]	9097040; 9278503; 16738553; 16079137; 15919996	FALSE	FALSE	FALSE
P0AFV4	2	0	0	5	0	3	1.6787606873738012	0	1.6705913281641314	1.5249645555143332	0	1.9018645205884293	0.6666666666666666	2.6666666666666665	1.1422763587009208	1.933749287781641	0.05314396064128845	0.3057438485644126	Murein DD-endopeptidase MepS/Murein LD-carboxypeptidase OS=Escherichia coli (strain K12) OX=83333 GN=mepS PE=1 SV=1	MEPS_ECOLI	Murein DD-endopeptidase MepS/Murein LD-carboxypeptidase (EC 3.4.-.-) (EC 3.4.17.13) (Lipoprotein Spr) (Murein hydrolase MepS)	mepS	spr yeiV	FUNCTION: A murein DD-endopeptidase with specificity for D-Ala-meso-diaminopimelic acid (mDAP) cross-links. Its role is probably to cleave D-Ala-mDAP cross-links to allow insertion of new glycans and thus cell wall expansion. Functionally redundant with MepM and MepH. Also has weak LD-carboxypeptidase activity on L-mDAP-D-Ala peptide bonds. Partially suppresses a prc disruption mutant. {ECO:00002…	cysteine-type peptidase activity [GO:0008234]; endopeptidase activity [GO:0004175]	cell outer membrane [GO:0009279]	capsule polysaccharide biosynthetic process [GO:0045227]; cell wall organization [GO:0071555]; peptidoglycan metabolic process [GO:0000270]; peptidoglycan turnover [GO:0009254]	9158724; 9097040; 9278503; 16738553; 23062283; 18715016	FALSE	FALSE	FALSE
P0A917	10	8	5	12	5	22	1.3618572035622285	-1.10637300839647	3.0867064915453635	0.7659726550181283	-0.7896875857823731	1.8404639759242862	7.666666666666667	13	0.6055830150533471	1.9296146926557267	0.05365459695703963	0.3077199781866353	Outer membrane protein X OS=Escherichia coli (strain K12) OX=83333 GN=ompX PE=1 SV=1	OMPX_ECOLI	Outer membrane protein X	ompX	ybiG	NA	NA	cell outer membrane [GO:0009279]; host outer membrane [GO:0044384]; integral component of membrane [GO:0016021]	NA	7836315; 8905232; 9278503; 16738553; 8021175; 9629924; 10545325	FALSE	FALSE	FALSE
P19926	9	6	10	11	20	9	1.3398964609207256	2.369590158350727	-0.3872874185247602	0.7879989613481272	1.380237415659939	-0.23563900316150546	8.333333333333334	13.333333333333334	0.6441991246155203	1.9180726028526622	0.05510180583150865	0.3126254150340795	Glucose-1-phosphatase OS=Escherichia coli (strain K12) OX=83333 GN=agp PE=1 SV=1	AGP_ECOLI	Glucose-1-phosphatase (G1Pase) (EC 3.1.3.10)	agp	NA	FUNCTION: Absolutely required for the growth of E.coli in a high-phosphate medium containing G-1-P as the sole carbon source.	3-phytase activity [GO:0016158]; glucose-1-phosphatase activity [GO:0008877]; phosphatase activity [GO:0016791]; sugar-phosphatase activity [GO:0050308]	outer membrane-bounded periplasmic space [GO:0030288]	dephosphorylation [GO:0016311]; glucose catabolic process [GO:0006007]	2153660; 8905232; 9278503; 16738553; 9298646; 12782623	FALSE	FALSE	FALSE
P0A725	0	0	2	0	6	5	0	2.2719034749417033	1.0390201855552292	0	2.602629836996387	0.9018645205884294	0.6666666666666666	3.6666666666666665	1.1681647858616055	1.9115626666542052	0.055932311706714796	0.3141388703541489	UDP-3-O-acyl-N-acetylglucosamine deacetylase OS=Escherichia coli (strain K12) OX=83333 GN=lpxC PE=1 SV=1	LPXC_ECOLI	UDP-3-O-acyl-N-acetylglucosamine deacetylase (UDP-3-O-acyl-GlcNAc deacetylase) (EC 3.5.1.108) (Protein EnvA) (UDP-3-O-[R-3-hydroxymyristoyl]-N-acetylglucosamine deacetylase)	lpxC	asmB envA	FUNCTION: Catalyzes the hydrolysis of UDP-3-O-myristoyl-N-acetylglucosamine to form UDP-3-O-myristoylglucosamine and acetate, the committed step in lipid A biosynthesis. {ECO:0000255|HAMAP-Rule:MF_00388, ECO:0000269|PubMed:10026271, ECO:0000269|PubMed:8530464, ECO:0000269|PubMed:8824222, ECO:0000269|Ref.7}.	deacetylase activity [GO:0019213]; iron ion binding [GO:0005506]; UDP-3-O-[3-hydroxymyristoyl] N-acetylglucosamine deacetylase activity [GO:0008759]; UDP-3-O-acyl-N-acetylglucosamine deacetylase activity [GO:0103117]; zinc ion binding [GO:0008270]	cytoplasm [GO:0005737]	lipid A biosynthetic process [GO:0009245]	2824434; 1630901; 9278503; 16738553; 3000876; 8530464; 8752330; 8824222; 10026271; 10048027; 11148046; 15705580; 16420369; 18289052; 20136146; 20709752; 20019290; 21193611; 23417489; 24108127; 24117400	FALSE	FALSE	FALSE
P0A887	0	5	2	0	14	7	0	1.7422987788138358	1.5593981974493893	0	1.1172030098261454	1.3169020198672732	2.3333333333333335	7	0.8113683432311395	1.9062356380281467	0.05661964042895526	0.31682905176202625	Ubiquinone/menaquinone biosynthesis C-methyltransferase UbiE OS=Escherichia coli (strain K12) OX=83333 GN=ubiE PE=1 SV=1	UBIE_ECOLI	Ubiquinone/menaquinone biosynthesis C-methyltransferase UbiE (EC 2.1.1.163) (EC 2.1.1.201) (2-methoxy-6-polyprenyl-1,4-benzoquinol methylase) (Demethylmenaquinone methyltransferase)	ubiE	yigO	FUNCTION: Methyltransferase required for the conversion of demethylmenaquinol (DMKH2) to menaquinol (MKH2) and the conversion of 2-polyprenyl-6-methoxy-1,4-benzoquinol (DDMQH2) to 2-polyprenyl-3-methyl-6-methoxy-1,4-benzoquinol (DMQH2) (PubMed:9045837). In vitro, can use demethylphylloquinol, an intermediate in the biosynthesis of phylloquinone (vitamin K1) in plants and cyanobacteria (PubMed:260…	2-octaprenyl-6-methoxy-1,4-benzoquinone methylase activity [GO:0043333]; demethylmenaquinone methyltransferase activity [GO:0043770]; methyltransferase activity [GO:0008168]; quinone cofactor methyltransferase activity [GO:0030580]; S-adenosylmethionine:2-demethylmenaquinol-7 methyltransferase activity [GO:0102955]; S-adenosylmethionine:2-demethylmenaquinol methyltransferase activity [GO:0102094]…	cytoplasm [GO:0005737]; ubiquinone biosynthesis complex [GO:0110142]	aerobic respiration [GO:0009060]; menaquinone biosynthetic process [GO:0009234]; methylation [GO:0032259]; ubiquinone biosynthetic process [GO:0006744]	1379743; 9278503; 16397293; 16738553; 9045837; 26023160; 30686758	FALSE	FALSE	FALSE
P02919	2	0	1	1	2	8	-0.2462858248885544	1.3116338719443281	2.2265615255338784	-0.05999794520682275	1.380237415659939	2.0717895220307416	1	3.6666666666666665	1.1306763308279526	1.9005848778825416	0.05735640779036607	0.3199792325517089	Penicillin-binding protein 1B OS=Escherichia coli (strain K12) OX=83333 GN=mrcB PE=1 SV=2	PBPB_ECOLI	Penicillin-binding protein 1B (PBP-1b) (PBP1b) (Murein polymerase) [Includes: Penicillin-insensitive transglycosylase (EC 2.4.1.129) (Peptidoglycan TGase) (Peptidoglycan glycosyltransferase); Penicillin-sensitive transpeptidase (EC 3.4.16.4) (DD-transpeptidase)]	mrcB	pbpF ponB	FUNCTION: Cell wall formation. Synthesis of cross-linked peptidoglycan from the lipid intermediates. The enzyme has a penicillin-insensitive transglycosylase N-terminal domain (formation of linear glycan strands) and a penicillin-sensitive transpeptidase C-terminal domain (cross-linking of the peptide subunits).	drug binding [GO:0008144]; lipopeptide binding [GO:0071723]; penicillin binding [GO:0008658]; peptidoglycan glycosyltransferase activity [GO:0008955]; serine-type D-Ala-D-Ala carboxypeptidase activity [GO:0009002]	integral component of plasma membrane [GO:0005887]; membrane [GO:0016020]; outer membrane-bounded periplasmic space [GO:0030288]; peptidoglycan-based cell wall [GO:0009274]; plasma membrane [GO:0005886]	cell wall organization [GO:0071555]; peptidoglycan biosynthetic process [GO:0009252]; positive regulation of bipolar cell growth [GO:0051518]; regulation of cell shape [GO:0008360]; response to antibiotic [GO:0046677]; response to X-ray [GO:0010165]	3882429; 8202364; 9278503; 16738553; 3920658; 6389538; 8645198; 9244263; 3330753; 1885547; 10037771; 10564478; 9841666; 19458048	FALSE	FALSE	FALSE
P10121	7	5	11	4	21	16	-0.26672926341996006	2.7630334185333387	0.7751635718307746	-0.15310734959830438	1.669744032854924	0.40436486111761266	7.666666666666667	13.666666666666666	0.6403338481247441	1.8887827727963802	0.0589209420649051	0.3267272721129226	Signal recognition particle receptor FtsY OS=Escherichia coli (strain K12) OX=83333 GN=ftsY PE=1 SV=1	FTSY_ECOLI	Signal recognition particle receptor FtsY (SRP receptor)	ftsY	NA	FUNCTION: Involved in targeting and insertion of nascent membrane proteins into the cytoplasmic membrane. Acts as a receptor for the complex formed by the signal recognition particle (SRP) and the ribosome-nascent chain (RNC). Interaction with SRP-RNC leads to the transfer of the RNC complex to the Sec translocase for insertion into the membrane, the hydrolysis of GTP by both Ffh and FtsY, and th…	GTPase activity [GO:0003924]; GTP binding [GO:0005525]; signal recognition particle binding [GO:0005047]	cytosol [GO:0005829]; extrinsic component of plasma membrane [GO:0019897]; intrinsic component of plasma membrane [GO:0031226]; membrane [GO:0016020]; plasma membrane [GO:0005886]	protein targeting [GO:0006605]; SRP-dependent cotranslational protein targeting to membrane [GO:0006614]	3025556; 8041620; 9278503; 16738553; 18281057; 2161989; 8194520; 9305630; 9177162; 11735405; 11353766; 11741850; 15148364; 17726013; 17682051; 19414018; 21255212; 20682283; 9002525; 17726012; 21543314; 21330537	FALSE	FALSE	FALSE
P0AAC0	3	6	8	5	14	11	1.2797959637914662	1.4570537333451827	0.5311521742188634	1.1099270562354895	0.8948105884896973	0.31690201986727323	5.666666666666667	10	0.7738798881974867	1.8867817601393058	0.05918968540342124	0.32723186434744295	Universal stress protein E OS=Escherichia coli (strain K12) OX=83333 GN=uspE PE=1 SV=2	USPE_ECOLI	Universal stress protein E	uspE	ydaA	FUNCTION: Required for resistance to DNA-damaging agents. {ECO:0000269|PubMed:11849540}.	NA	cytoplasm [GO:0005737]	bacterial-type flagellum-dependent cell motility [GO:0071973]; cellular response to hydrogen peroxide [GO:0070301]; cellular response to UV [GO:0034644]; single-species biofilm formation [GO:0044010]	9097039; 9278503; 16738553; 6292868; 9600841; 10493123; 11849540	FALSE	FALSE	FALSE
P07018	0	4	2	0	12	7	0	1.7043751402144771	1.5593981974493893	0	1.1737865381925128	1.3169020198672732	2	6.333333333333333	0.830229519353262	1.8843404150741567	0.05951894398259845	0.32806699362863395	Methyl-accepting chemotaxis protein IV OS=Escherichia coli (strain K12) OX=83333 GN=tap PE=1 SV=2	MCP4_ECOLI	Methyl-accepting chemotaxis protein IV (MCP-IV) (Dipeptide chemoreceptor protein)	tap	NA	FUNCTION: Mediates taxis toward dipeptides via an interaction with the periplasmic dipeptide-binding protein.; FUNCTION: Chemotactic-signal transducers respond to changes in the concentration of attractants and repellents in the environment, transduce a signal from the outside to the inside of the cell, and facilitate sensory adaptation through the variation of the level of methylation. Attractan…	transmembrane signaling receptor activity [GO:0004888]	integral component of plasma membrane [GO:0005887]; plasma membrane [GO:0005886]	chemotaxis [GO:0006935]; signal transduction [GO:0007165]	6305515; 9097040; 9278503; 16738553; 15919996; 22380631	FALSE	FALSE	FALSE
P0ABJ1	41	12	12	20	13	51	-1.1985693547246317	-0.17642651158453332	4.632641728516281	-0.47503544448566654	-0.09780988114470518	1.9018645205884293	21.666666666666668	28	0.4430063983193525	1.8808027154697489	0.059998760651168916	0.32972453241433425	Cytochrome bo(3) ubiquinol oxidase subunit 2 OS=Escherichia coli (strain K12) OX=83333 GN=cyoA PE=1 SV=1	CYOA_ECOLI	Cytochrome bo(3) ubiquinol oxidase subunit 2 (Cytochrome b562-o complex subunit II) (Cytochrome o ubiquinol oxidase subunit 2) (Cytochrome o subunit 2) (Oxidase bo(3) subunit 2) (Ubiquinol oxidase chain B) (Ubiquinol oxidase polypeptide II) (Ubiquinol oxidase subunit 2)	cyoA	NA	FUNCTION: Cytochrome bo(3) ubiquinol terminal oxidase is the component of the aerobic respiratory chain of E.coli that predominates when cells are grown at high aeration. Has proton pump activity across the membrane in addition to electron transfer, pumping 2 protons/electron. {ECO:0000269|PubMed:19542282, ECO:0000269|PubMed:22843529, ECO:0000269|PubMed:6308657}.	copper ion binding [GO:0005507]; cytochrome bo3 ubiquinol oxidase activity [GO:0009486]; cytochrome-c oxidase activity [GO:0004129]; electron transfer activity [GO:0009055]; oxidoreductase activity, acting on diphenols and related substances as donors, oxygen as acceptor [GO:0016682]; oxidoreduction-driven active transmembrane transporter activity [GO:0015453]; proton transmembrane transporter ac…	cytochrome o ubiquinol oxidase complex [GO:0009319]; integral component of external side of plasma membrane [GO:0071575]; integral component of plasma membrane [GO:0005887]; plasma membrane [GO:0005886]; respirasome [GO:0070469]	aerobic electron transport chain [GO:0019646]; aerobic respiration [GO:0009060]; ATP synthesis coupled electron transport [GO:0042773]; electron transport coupled proton transport [GO:0015990]	2162835; 9278503; 16738553; 2162837; 8231804; 1322173; 6308657; 6365921; 2165491; 2168206; 16079137; 15919996; 19542282; 22843529; 8618822; 11017202	FALSE	FALSE	FALSE
P0AEQ3	13	8	14	13	18	19	1.0078944338436628	1.5827036379855024	0.6634168914950749	0.5249645555143335	0.8732774269400562	0.316902019867273	11.666666666666666	16.666666666666668	0.5717146674405542	1.8787064150223203	0.06028459140815402	0.33030932375717725	Glutamine-binding periplasmic protein OS=Escherichia coli (strain K12) OX=83333 GN=glnH PE=1 SV=1	GLNH_ECOLI	Glutamine-binding periplasmic protein (GlnBP)	glnH	NA	FUNCTION: Involved in a glutamine-transport system GlnHPQ. {ECO:0000269|PubMed:3027504}.	ligand-gated ion channel activity [GO:0015276]	membrane [GO:0016020]; outer membrane-bounded periplasmic space [GO:0030288]	amino acid transport [GO:0006865]	3027504; 8905232; 9278503; 16738553; 9298646; 9298644; 8831790; 9571045	FALSE	FALSE	FALSE
P37749	15	12	10	15	19	18	1.0827141786005468	0.84129871338033	1.3218446865167413	0.5249645555143335	0.41676329168505294	0.6903604153947177	12.333333333333334	17.333333333333332	0.5440294208647014	1.8739967466967866	0.0609308735204681	0.3320538550086956	Beta-1,6-galactofuranosyltransferase WbbI OS=Escherichia coli (strain K12) OX=83333 GN=wbbI PE=1 SV=1	WBBI_ECOLI	Beta-1,6-galactofuranosyltransferase WbbI (EC 2.4.1.-) (D-Galf:alpha-D-Glc beta-1,6-galactofuranosyltransferase) (GalF transferase)	wbbI	yefG	FUNCTION: Involved in the transfer of galactofuranose (Galf) onto an alpha-D-gluco-configured acceptor substrate to form a beta-1,6-linkage. It uses n-octyl alpha-D-glucopyranoside as an acceptor substrate for the addition of galactofuranose from the donor substrate UDP-galactofuranose. It is not able to use beta-D-glucopyranoside isomers. {ECO:0000269|PubMed:17047874}.	lipopolysaccharide-1,6-galactosyltransferase activity [GO:0008921]	cytoplasm [GO:0005737]	lipopolysaccharide biosynthetic process [GO:0009103]	7517390; 7517391; 9097040; 9278503; 16738553; 17047874	FALSE	FALSE	FALSE
P77562	2	0	0	4	0	4	1.316392707894378	0	1.929052237287799	1.2619301496805395	0	2.2237926154757917	0.6666666666666666	2.6666666666666665	1.1619075883854437	1.87375851274104	0.060963716997794196	0.3320538550086956	Uncharacterized protein YaiW OS=Escherichia coli (strain K12) OX=83333 GN=yaiW PE=4 SV=1	YAIW_ECOLI	Uncharacterized protein YaiW	yaiW	NA	NA	NA	cytosol [GO:0005829]; external side of cell outer membrane [GO:0031240]	response to peptide [GO:1901652]	9278503; 16738553	FALSE	FALSE	FALSE
P0AD70	0	0	0	0	2	4	0	1.3116338719443281	1.929052237287799	0	1.380237415659939	2.2237926154757917	0	2	1.2013433437119103	1.8710109975242497	0.06134355669891804	0.33313713239736903	D-alanyl-D-alanine-carboxypeptidase/endopeptidase AmpH OS=Escherichia coli (strain K12) OX=83333 GN=ampH PE=1 SV=1	AMPH_ECOLI	D-alanyl-D-alanine-carboxypeptidase/endopeptidase AmpH (EC 3.4.-.-) (DD-alanine-endopeptidase) (DD-carboxypeptidase) (Penicillin-binding protein AmpH)	ampH	yaiH	FUNCTION: Hydrolyzes the cross-linked dimers tetrapentapeptide (D45) and tetratetrapeptide (D44). Removes the terminal D-alanine from muropeptides and disaccharide pentapeptide M5 with a C-terminal D-Ala-D-Ala dipeptide. Associated with recycling and remodeling of peptidoglycan (PG). Also displays a low beta-lactamase activity. {ECO:0000269|PubMed:22001512}.	carboxypeptidase activity [GO:0004180]; endopeptidase activity [GO:0004175]; penicillin binding [GO:0008658]	plasma membrane [GO:0005886]	cell wall organization [GO:0071555]; peptidoglycan catabolic process [GO:0009253]; regulation of cell shape [GO:0008360]	9278503; 16738553; 1840583; 7567469; 9324260; 22001512	FALSE	FALSE	FALSE
P52037	0	0	0	0	6	1	0	2.2719034749417033	0.9644968226662887	0	2.602629836996387	0.9018645205884294	0	2.3333333333333335	1.1681647858616055	1.8685365830293594	0.061687315877524344	0.3340186721485951	Uncharacterized oxidoreductase YgfF OS=Escherichia coli (strain K12) OX=83333 GN=ygfF PE=1 SV=2	YGFF_ECOLI	Uncharacterized oxidoreductase YgfF (EC 1.-.-.-)	ygfF	yqfD	NA	oxidoreductase activity [GO:0016491]	NA	NA	9278503; 16738553; 7764507;	FALSE	FALSE	FALSE
P0AG82	0	0	0	7	0	0	3.2200031793566484	0	0	3.5249645555143334	0	0	0	2.3333333333333335	1.1749881851714445	1.8590697023930118	0.06301725911961308	0.33823549282567833	Phosphate-binding protein PstS OS=Escherichia coli (strain K12) OX=83333 GN=pstS PE=1 SV=1	PSTS_ECOLI	Phosphate-binding protein PstS (PBP)	pstS	phoS	FUNCTION: Part of the ABC transporter complex PstSACB involved in phosphate import.	phosphate ion binding [GO:0042301]	ATP-binding cassette (ABC) transporter complex [GO:0043190]; outer membrane-bounded periplasmic space [GO:0030288]	cellular response to DNA damage stimulus [GO:0006974]; phosphate ion transmembrane transport [GO:0035435]; phosphate ion transport [GO:0006817]; regulation of phosphatase activity [GO:0010921]; response to radiation [GO:0009314]	6321434; 6365894; 7686882; 9278503; 16738553; 9298646; 2215649; 9228942; 9671506	FALSE	FALSE	FALSE
P0AF70	2	1	0	2	2	6	0.39520450597932494	0.4484216068645081	2.3626446780287536	0.5249645555143333	0.38023741565993907	2.7092194426460336	1	3.3333333333333335	1.204807137940102	1.8511413042051221	0.06414922727584184	0.3413258017769504	Uncharacterized protein YjeI OS=Escherichia coli (strain K12) OX=83333 GN=yjeI PE=3 SV=1	YJEI_ECOLI	Uncharacterized protein YjeI	yjeI	NA	NA	NA	NA	cellular response to DNA damage stimulus [GO:0006974]	7610040; 9278503; 16738553	FALSE	FALSE	FALSE
P30178	2	1	6	2	6	11	0.39520450597932494	1.695834777311209	1.0645349006942042	0.5249645555143333	1.6026298369963872	0.6794720992519815	3	6.333333333333333	0.9356888305875674	1.8218716045714223	0.06847446974382247	0.3601757108525062	Hydroxycarboxylate dehydrogenase B OS=Escherichia coli (strain K12) OX=83333 GN=hcxB PE=1 SV=2	HCXB_ECOLI	Hydroxycarboxylate dehydrogenase B (EC 1.1.1.-) (2-oxoglutarate reductase) (Hydroxyphenylpyruvate reductase) (EC 1.1.1.237) (Phenylpyruvate reductase)	hcxB	ybiC	FUNCTION: Catalyzes the NAD(P)H-dependent reduction of 2-oxoglutarate, phenylpyruvate and (4-hydroxyphenyl)pyruvate, leading to the respective 2-hydroxycarboxylate in vitro. Shows a preference for NADPH over NADH as a redox partner. Do not catalyze the reverse reactions. {ECO:0000269|PubMed:27941785}.	hydroxyphenylpyruvate reductase activity [GO:0047995]; R(+)-3,4-dihydroxyphenyllactate:NADP+ oxidoreductase activity [GO:0102742]	cytosol [GO:0005829]	NA	8037924; 8905232; 9278503; 16738553; 27941785;	FALSE	FALSE	FALSE
P0ACV4	0	0	0	1	0	4	1.2169425326534815	0	1.929052237287799	1.5249645555143334	0	2.2237926154757917	0	1.6666666666666667	1.249585723663375	1.816340927294753	0.06931809074854749	0.3635743734133217	Lipopolysaccharide assembly protein A OS=Escherichia coli (strain K12) OX=83333 GN=lapA PE=1 SV=1	LAPA_ECOLI	Lipopolysaccharide assembly protein A	lapA	yciS	FUNCTION: Involved in the assembly of lipopolysaccharide (LPS). {ECO:0000255|HAMAP-Rule:MF_01948, ECO:0000269|PubMed:24722986}.	NA	integral component of plasma membrane [GO:0005887]; plasma membrane [GO:0005886]	lipopolysaccharide metabolic process [GO:0008653]	9097039; 9278503; 16738553; 15919996; 24722986	FALSE	FALSE	FALSE
P0C960	2	2	0	2	2	9	0.39520450597932494	-0.1507865177400051	2.8937248536183673	0.5249645555143333	-0.20472508506121712	3.2237926154757917	1.3333333333333333	4.333333333333333	1.1813440286429693	1.811807614502033	0.07001592815309644	0.3651538915859789	Endo-type membrane-bound lytic murein transglycosylase A OS=Escherichia coli (strain K12) OX=83333 GN=emtA PE=1 SV=1	EMTA_ECOLI	Endo-type membrane-bound lytic murein transglycosylase A (EC 4.2.2.n2) (Peptidoglycan lytic endotransglycosylase)	emtA	mltE sltZ ycgP	FUNCTION: Murein-degrading enzyme. May play a role in recycling of muropeptides during cell elongation and/or cell division. Preferentially cleaves at a distance of more than two disaccharide units from the ends of the glycan chain. Prefers cross-linked murein in vivo.	carbon-oxygen lyase activity, acting on polysaccharides [GO:0016837]; lytic endotransglycosylase activity [GO:0008932]; lytic transglycosylase activity [GO:0008933]	cell outer membrane [GO:0009279]	cell wall macromolecule catabolic process [GO:0016998]; cell wall organization [GO:0071555]; peptidoglycan metabolic process [GO:0000270]	8905232; 9278503; 16738553; 9642199	FALSE	FALSE	FALSE
P0A7U7	4	3	2	4	8	6	0.5589354995796347	1.2619261703171694	1.3129495206832997	0.5249645555143335	0.9651999163810954	1.1242569419248774	3	6	0.8714738046067687	1.8093067344708846	0.07040336333463935	0.36606873339287765	30S ribosomal protein S20 OS=Escherichia coli (strain K12) OX=83333 GN=rpsT PE=1 SV=2	RS20_ECOLI	30S ribosomal protein S20 (Small ribosomal subunit protein bS20)	rpsT	NA	FUNCTION: Binds directly to 16S ribosomal RNA.	ornithine decarboxylase inhibitor activity [GO:0008073]; small ribosomal subunit rRNA binding [GO:0070181]; structural constituent of ribosome [GO:0003735]	cytosol [GO:0005829]; cytosolic small ribosomal subunit [GO:0022627]; small ribosomal subunit [GO:0015935]	ribosomal small subunit assembly [GO:0000028]; translation [GO:0006412]	6267039; 2985604; 2429258; 1630901; 9278503; 16738553; 786731; 9298644; 10094780; 24524803; 12244297; 12809609; 16272117; 27906160; 27906161; 27934701; 28077875	FALSE	FALSE	FALSE
P31064	2	0	0	2	0	8	0.39520450597932494	0	2.7282023302951495	0.5249645555143333	0	3.0717895220307416	0.6666666666666666	3.3333333333333335	1.1989180258483583	1.8032997777117852	0.07134114753526657	0.367847220948	UPF0394 inner membrane protein YedE OS=Escherichia coli (strain K12) OX=83333 GN=yedE PE=1 SV=1	YEDE_ECOLI	UPF0394 inner membrane protein YedE	yedE	NA	NA	NA	integral component of plasma membrane [GO:0005887]; plasma membrane [GO:0005886]	NA	8371104; 9097040; 9278503; 16738553; 15919996	FALSE	FALSE	FALSE
P0A9L5	3	2	4	2	8	10	-0.014034276181904368	1.6645049934996348	1.4695005982666425	0.10992705623548944	1.380237415659939	1.0393680443383642	3	6.666666666666667	0.8431775054112642	1.8013162789165487	0.07165304345264746	0.367847220948	Peptidyl-prolyl cis-trans isomerase C OS=Escherichia coli (strain K12) OX=83333 GN=ppiC PE=1 SV=2	PPIC_ECOLI	Peptidyl-prolyl cis-trans isomerase C (PPIase C) (EC 5.2.1.8) (Par10) (Parvulin) (Rotamase C)	ppiC	parVA	FUNCTION: PPIases accelerate the folding of proteins. It prefers amino acid residues with hydrophobic side chains like leucine and phenylalanine in the P1 position of the peptides substrates.	peptidyl-prolyl cis-trans isomerase activity [GO:0003755]	cytoplasm [GO:0005737]	NA	7925971; 1379743; 9278503; 16738553; 8163020; 7878732; 15322281	FALSE	FALSE	FALSE
P0ABX5	3	2	2	5	3	7	1.2797959637914662	0.2799181053244121	1.5593981974493893	1.1099270562354895	0.2103124142176269	1.3169020198672732	2.3333333333333335	5	0.8790471634401299	1.800820306734121	0.07173120712674198	0.367847220948	Flagellar basal-body rod protein FlgG OS=Escherichia coli (strain K12) OX=83333 GN=flgG PE=3 SV=1	FLGG_ECOLI	Flagellar basal-body rod protein FlgG (Distal rod protein)	flgG	fla FVII flaL	NA	NA	bacterial-type flagellum basal body, distal rod [GO:0009426]; cell outer membrane [GO:0009279]	bacterial-type flagellum-dependent cell motility [GO:0071973]; bacterial-type flagellum-dependent swarming motility [GO:0071978]	8905232; 9278503; 16738553	FALSE	FALSE	FALSE
P0AG24	0	2	0	0	7	3	0	1.4453497456215243	1.6705913281641314	0	1.210312414217627	1.9018645205884293	0.6666666666666666	3.3333333333333335	1.0373923116020187	1.7989894177291599	0.07202035468111131	0.36830409157757205	Bifunctional (p)ppGpp synthase/hydrolase SpoT OS=Escherichia coli (strain K12) OX=83333 GN=spoT PE=1 SV=1	SPOT_ECOLI	Bifunctional (p)ppGpp synthase/hydrolase SpoT [Includes: GTP pyrophosphokinase (EC 2.7.6.5) ((p)ppGpp synthase) (ATP:GTP 3'-pyrophosphotransferase) (Stringent response-like protein) (ppGpp synthase II); Guanosine-3',5'-bis(diphosphate) 3'-pyrophosphohydrolase (EC 3.1.7.2) (Penta-phosphate guanosine-3'-pyrophosphohydrolase) ((ppGpp)ase)]	spoT	NA	FUNCTION: In eubacteria ppGpp (guanosine 3'-diphosphate 5'-diphosphate) is a mediator of the stringent response which coordinates a variety of cellular activities in response to changes in nutritional abundance. This enzyme catalyzes both the synthesis and degradation of ppGpp. The second messengers ppGpp and c-di-GMP together control biofilm formation in response to translational stress; ppGpp r…	GTP diphosphokinase activity [GO:0008728]; guanosine-3',5'-bis(diphosphate) 3'-diphosphatase activity [GO:0008893]; kinase activity [GO:0016301]	cytosol [GO:0005829]	guanosine tetraphosphate biosynthetic process [GO:0015970]; guanosine tetraphosphate metabolic process [GO:0015969]; nucleobase-containing small molecule interconversion [GO:0015949]; response to starvation [GO:0042594]	2549050; 7686882; 9278503; 16738553; 2005134; 12596879; 14622409; 15292126; 17616600; 19460094; 21488981; 26051177	FALSE	FALSE	FALSE
P0A855	37	34	37	42	37	50	2.3322794873760326	-0.2783949249656689	1.0582491056683454	0.7033017967728458	-0.08608058856259797	0.32636234911633955	36	43	0.3145278524421958	1.7967912110193403	0.07236877218364472	0.3690606913852907	Tol-Pal system protein TolB OS=Escherichia coli (strain K12) OX=83333 GN=tolB PE=1 SV=1	TOLB_ECOLI	Tol-Pal system protein TolB	tolB	NA	FUNCTION: Part of the Tol-Pal system, which plays a role in outer membrane invagination during cell division and is important for maintaining outer membrane integrity (PubMed:17233825). TolB occupies a key intermediary position in the Tol-Pal system because it communicates directly with both membrane-embedded components, Pal in the outer membrane and TolA in the inner membrane (PubMed:19696740). …	protein-containing complex binding [GO:0044877]; protein domain specific binding [GO:0019904]	cell division site [GO:0032153]; outer membrane-bounded periplasmic space [GO:0030288]; periplasmic space [GO:0042597]; protein-containing complex [GO:0032991]	bacteriocin transport [GO:0043213]; cell cycle [GO:0007049]; cell division [GO:0051301]; cellular response to bacteriocin [GO:0071237]; protein import [GO:0017038]; protein transport [GO:0015031]	2687247; 8905232; 9278503; 16738553; 1574003; 7929011; 7744736; 9393690; 9701827; 11994151; 17233825; 24720726; 32152098; 9761825; 10545334; 10673426; 16894158; 17375930; 19696740	FALSE	FALSE	FALSE
P0AFF0	1	0	0	3	0	3	1.4145969183529257	0	1.6705913281641314	1.5249645555143334	0	1.9018645205884293	0.3333333333333333	2	1.1422763587009208	1.7812342646272925	0.07487418821674224	0.37731818126470523	NADH-quinone oxidoreductase subunit N OS=Escherichia coli (strain K12) OX=83333 GN=nuoN PE=1 SV=2	NUON_ECOLI	NADH-quinone oxidoreductase subunit N (EC 7.1.1.-) (NADH dehydrogenase I subunit N) (NDH-1 subunit N) (NUO14)	nuoN	NA	FUNCTION: NDH-1 shuttles electrons from NADH, via FMN and iron-sulfur (Fe-S) centers, to quinones in the respiratory chain. The immediate electron acceptor for the enzyme in this species is believed to be ubiquinone. Couples the redox reaction to proton translocation (for every two electrons transferred, four hydrogen ions are translocated across the cytoplasmic membrane), and thus conserves the …	NADH dehydrogenase (ubiquinone) activity [GO:0008137]; quinone binding [GO:0048038]	integral component of plasma membrane [GO:0005887]; NADH dehydrogenase complex [GO:0030964]; plasma membrane [GO:0005886]; plasma membrane respiratory chain complex I [GO:0045272]	aerobic respiration [GO:0009060]; ATP synthesis coupled electron transport [GO:0042773]; electron transport coupled proton transport [GO:0015990]	7690854; 9205837; 9278503; 16738553; 12718520; 15919996	FALSE	FALSE	FALSE
P33599	35	30	27	27	38	49	0.5206493707170854	0.3514394179072722	2.2116309761213153	0.1623944761296252	0.12648082341415595	0.7383657883055501	30.666666666666668	38	0.3424136959497771	1.7803864362812838	0.07501274000156552	0.37731818126470523	NADH-quinone oxidoreductase subunit C/D OS=Escherichia coli (strain K12) OX=83333 GN=nuoC PE=1 SV=3	NUOCD_ECOLI	NADH-quinone oxidoreductase subunit C/D (EC 7.1.1.-) (NADH dehydrogenase I subunit C/D) (NDH-1 subunit C/D) (NUO3/NUO4)	nuoC	nuoCD nuoD	FUNCTION: NDH-1 shuttles electrons from NADH, via FMN and iron-sulfur (Fe-S) centers, to quinones in the respiratory chain. The immediate electron acceptor for the enzyme in this species is believed to be ubiquinone. Couples the redox reaction to proton translocation (for every two electrons transferred, four hydrogen ions are translocated across the cytoplasmic membrane), and thus conserves the …	NAD binding [GO:0051287]; NADH dehydrogenase (ubiquinone) activity [GO:0008137]; quinone binding [GO:0048038]	cytoplasm [GO:0005737]; membrane [GO:0016020]; NADH dehydrogenase complex [GO:0030964]; plasma membrane [GO:0005886]; plasma membrane respiratory chain complex I [GO:0045272]	NA	7690854; 9205837; 9278503; 16738553; 11997136; 8157582; 7607227; 16079137	FALSE	FALSE	FALSE
P0AD57	1	0	0	0	10	1	-0.8217549561500211	2.9331270620629186	0.9644968226662887	-0.47503544448566654	3.2547065335760803	0.9018645205884294	0.3333333333333333	3.6666666666666665	1.2271785365596144	1.775853753907199	0.075757025086705565	0.3800236599036102	Octaprenyl diphosphate synthase OS=Escherichia coli (strain K12) OX=83333 GN=ispB PE=1 SV=1	ISPB_ECOLI	Octaprenyl diphosphate synthase (EC 2.5.1.90) (All-trans-octaprenyl-diphosphate synthase) (Octaprenyl pyrophosphate synthase) (OPP synthase)	ispB	cel yhbD	FUNCTION: Supplies octaprenyl diphosphate, the precursor for the side chain of the isoprenoid quinones ubiquinone and menaquinone. {ECO:0000269|PubMed:8037730}.	identical protein binding [GO:0042802]; metal ion binding [GO:0046872]; octaprenyl pyrophosphate synthase activity [GO:0106350]; prenyltransferase activity [GO:0004659]	cytosol [GO:0005829]	isoprenoid biosynthetic process [GO:0008299]; polyprenol biosynthetic process [GO:0016094]; ubiquinone biosynthetic process [GO:0006744]	8312607; 9278503; 16738553; 2670911; 8037730	FALSE	FALSE	FALSE
P39177	0	0	0	0	5	1	0	2.0739347877163823	0.9644968226662887	0	2.380237415659939	0.9018645205884294	0	2	1.0940339787494562	1.754239308168703	0.07938951039157985	0.3946571897151798	Universal stress protein UP12 OS=Escherichia coli (strain K12) OX=83333 GN=uspG PE=1 SV=2	USPG_ECOLI	Universal stress protein UP12 (Universal stress protein G)	uspG	ybdQ yzzU	FUNCTION: Has intrinsic autoadenylation and autophosphorylation activities, probably on Ser or Thr residues. {ECO:0000269|PubMed:16460009}.	adenylate kinase activity [GO:0004017]	cytoplasm [GO:0005737]	protein adenylylation [GO:0018117]; protein autophosphorylation [GO:0046777]; regulation of cell motility [GO:2000145]	8905232; 9278503; 16738553; 9298646; 9600841; 11849540; 12071968; 16460009	FALSE	FALSE	FALSE
P0A7Q1	0	0	0	2	2	0	1.7210412088495277	1.3116338719443281	0	2.1099270562354895	1.380237415659939	0	0	1.3333333333333333	1.1633881572984761	1.7509157742610029	0.07996041920899624	0.3946571897151798	50S ribosomal protein L35 OS=Escherichia coli (strain K12) OX=83333 GN=rpmI PE=1 SV=2	RL35_ECOLI	50S ribosomal protein L35 (Large ribosomal subunit protein bL35) (Ribosomal protein A)	rpmI	NA	NA	structural constituent of ribosome [GO:0003735]	cytosolic large ribosomal subunit [GO:0022625]; large ribosomal subunit [GO:0015934]	translation [GO:0006412]	6325158; 9097039; 9278503; 16738553; 3542048; 3298224; 10094780; 24524803; 16272117; 25310980; 24844575; 27906160; 27906161; 27934701; 28077875	FALSE	FALSE	FALSE
P0AET2	0	0	0	2	2	0	1.7210412088495277	1.3116338719443281	0	2.1099270562354895	1.380237415659939	0	0	1.3333333333333333	1.1633881572984761	1.7509157742610029	0.07996041920899624	0.3946571897151798	Acid stress chaperone HdeB OS=Escherichia coli (strain K12) OX=83333 GN=hdeB PE=1 SV=1	HDEB_ECOLI	Acid stress chaperone HdeB (10K-L protein)	hdeB	yhhD yhiC	FUNCTION: Required for optimal acid stress protection, which is important for survival of enteric bacteria in the acidic environment of the host stomach. Exhibits a chaperone-like activity at acidic pH by preventing the aggregation of many different periplasmic proteins. {ECO:0000255|HAMAP-Rule:MF_00947, ECO:0000269|PubMed:17085547}.	unfolded protein binding [GO:0051082]	outer membrane-bounded periplasmic space [GO:0030288]	cellular stress response to acidic pH [GO:1990451]; response to acidic pH [GO:0010447]	8455549; 8041620; 9278503; 16738553; 8244952; 9298646; 9868784; 12071744; 12399493; 12657056; 16204188; 17085547; 18723842; 22138344	FALSE	FALSE	FALSE
P0AFL3	0	0	0	2	2	0	1.7210412088495277	1.3116338719443281	0	2.1099270562354895	1.380237415659939	0	0	1.3333333333333333	1.1633881572984761	1.7509157742610029	0.07996041920899624	0.3946571897151798	Peptidyl-prolyl cis-trans isomerase A OS=Escherichia coli (strain K12) OX=83333 GN=ppiA PE=1 SV=1	PPIA_ECOLI	Peptidyl-prolyl cis-trans isomerase A (PPIase A) (EC 5.2.1.8) (Cyclophilin A) (Rotamase A)	ppiA	rot rotA	FUNCTION: PPIases accelerate the folding of proteins. It catalyzes the cis-trans isomerization of proline imidic peptide bonds in oligopeptides. {ECO:0000269|PubMed:2190212}.	peptidyl-prolyl cis-trans isomerase activity [GO:0003755]	outer membrane-bounded periplasmic space [GO:0030288]; periplasmic space [GO:0042597]	protein folding [GO:0006457]; protein peptidyl-prolyl isomerization [GO:0000413]	2007139; 2546924; 9278503; 16738553; 2403545; 2190212; 1606970; 2001362; 8130188; 8180197	FALSE	FALSE	FALSE
P0ABB8	2	0	0	0	9	2	-1.1621535981873934	2.782582022290192	1.3640182973172423	-1.0599979452068227	3.117203009826145	1.4868270213095856	0.6666666666666666	3.6666666666666665	1.1813440286429693	1.7230711179939568	0.08487566501715348	0.4133663595744539	Magnesium-transporting ATPase, P-type 1 OS=Escherichia coli (strain K12) OX=83333 GN=mgtA PE=1 SV=1	ATMA_ECOLI	Magnesium-transporting ATPase, P-type 1 (EC 7.2.2.14) (Mg(2+) transport ATPase, P-type 1)	mgtA	corB mgt	FUNCTION: Mediates magnesium influx to the cytosol. {ECO:0000250|UniProtKB:P36640}.	ATPase-coupled cation transmembrane transporter activity [GO:0019829]; ATP binding [GO:0005524]; metal ion binding [GO:0046872]; P-type ion transporter activity [GO:0015662]; P-type magnesium transporter activity [GO:0015444]	integral component of plasma membrane [GO:0005887]; intracellular membrane-bounded organelle [GO:0043231]; plasma membrane [GO:0005886]	cellular response to magnesium ion [GO:0071286]; magnesium ion transmembrane transport [GO:1903830]	7610040; 9278503; 16738553; 12813061; 15919996; 28512220; 19923713	FALSE	FALSE	FALSE
P17315	21	11	9	25	4	30	1.9425739586014625	-2.104809101949015	3.1402686678951	0.7659726550181283	-1.467759490895011	1.5341327360879422	13.666666666666666	19.666666666666668	0.27744863340368653	1.7193684570532566	0.08554730200861865	0.4133663595744539	Colicin I receptor OS=Escherichia coli (strain K12) OX=83333 GN=cirA PE=1 SV=2	CIRA_ECOLI	Colicin I receptor	cirA	cir feuA	FUNCTION: Not yet known. Postulated to participate in iron transport. Outer membrane receptor for colicins IA and IB.	colicin transmembrane transporter activity [GO:0042912]; siderophore transmembrane transporter activity [GO:0015343]; siderophore uptake transmembrane transporter activity [GO:0015344]	cell outer membrane [GO:0009279]; integral component of membrane [GO:0016021]; intrinsic component of cell outer membrane [GO:0031230]	iron ion homeostasis [GO:0055072]; siderophore transmembrane transport [GO:0044718]	2644220; 9278503; 16738553; 3316180; 1315732; 2160948; 9298644	FALSE	FALSE	FALSE
P63386	0	0	0	0	3	2	0	1.6064322310265478	1.3640182973172423	0	1.795274914938783	1.4868270213095856	0	1.6666666666666667	1.0940339787494562	1.7149904121537534	0.08634698479506228	0.41345917783574565	Intermembrane phospholipid transport system ATP-binding protein MlaF OS=Escherichia coli (strain K12) OX=83333 GN=mlaF PE=1 SV=1	MLAF_ECOLI	Intermembrane phospholipid transport system ATP-binding protein MlaF (EC 7.6.2.-)	mlaF	yrbF	FUNCTION: Part of the ABC transporter complex MlaFEDB, which is involved in a phospholipid transport pathway that maintains lipid asymmetry in the outer membrane by retrograde trafficking of phospholipids from the outer membrane to the inner membrane. Responsible for energy coupling to the transport system. {ECO:0000269|PubMed:19383799, ECO:0000269|PubMed:27529189}.	ATPase-coupled transmembrane transporter activity [GO:0042626]; ATP binding [GO:0005524]	plasma membrane [GO:0005886]; protein-containing complex [GO:0032991]	NA	9278503; 16738553; 19383799; 27529189; 28388411	FALSE	FALSE	FALSE
P0A898	0	0	0	0	3	2	0	1.6064322310265478	1.3640182973172423	0	1.795274914938783	1.4868270213095856	0	1.6666666666666667	1.0940339787494562	1.7149904121537534	0.08634698479506228	0.41345917783574565	Endoribonuclease YbeY OS=Escherichia coli (strain K12) OX=83333 GN=ybeY PE=1 SV=1	YBEY_ECOLI	Endoribonuclease YbeY (EC 3.1.-.-)	ybeY	NA	FUNCTION: Single strand-specific metallo-endoribonuclease involved in late-stage 70S ribosome quality control and in maturation of the 3' terminus of the 16S rRNA. Acts together with the RNase R to eliminate defective 70S ribosomes, but not properly matured 70S ribosomes or individual subunits, by a process mediated specifically by the 30S ribosomal subunit. Involved in the processing of 16S, 23S…	endoribonuclease activity, producing 3'-phosphomonoesters [GO:0016892]; metalloendopeptidase activity [GO:0004222]; nickel cation binding [GO:0016151]; zinc ion binding [GO:0008270]	cytoplasm [GO:0005737]	endonucleolytic cleavage involved in rRNA processing [GO:0000478]; maturation of SSU-rRNA [GO:0030490]; response to heat [GO:0009408]; ribosomal small subunit biogenesis [GO:0042274]; ribosome biogenesis [GO:0042254]; rRNA processing [GO:0006364]; transcription antitermination [GO:0031564]; translation [GO:0006412]	8905232; 9278503; 16738553; 16818608; 19181801; 20639334; 20807199; 23273979; 16511207	FALSE	FALSE	FALSE
P0AEA8	0	0	0	0	3	2	0	1.6064322310265478	1.3640182973172423	0	1.795274914938783	1.4868270213095856	0	1.6666666666666667	1.0940339787494562	1.7149904121537534	0.08634698479506228	0.41345917783574565	Siroheme synthase OS=Escherichia coli (strain K12) OX=83333 GN=cysG PE=1 SV=1	CYSG_ECOLI	Siroheme synthase [Includes: Uroporphyrinogen-III C-methyltransferase (Urogen III methylase) (EC 2.1.1.107) (SUMT) (Uroporphyrinogen III methylase) (UROM); Precorrin-2 dehydrogenase (EC 1.3.1.76); Sirohydrochlorin ferrochelatase (EC 4.99.1.4)]	cysG	NA	FUNCTION: Multifunctional enzyme that catalyzes the SAM-dependent methylations of uroporphyrinogen III at position C-2 and C-7 to form precorrin-2 via precorrin-1. Then it catalyzes the NAD-dependent ring dehydrogenation of precorrin-2 to yield sirohydrochlorin. Finally, it catalyzes the ferrochelation of sirohydrochlorin to yield siroheme. {ECO:0000255|HAMAP-Rule:MF_01646, ECO:0000269|PubMed:240…	NAD binding [GO:0051287]; precorrin-2 dehydrogenase activity [GO:0043115]; sirohydrochlorin ferrochelatase activity [GO:0051266]; uroporphyrin-III C-methyltransferase activity [GO:0004851]	NA	cobalamin biosynthetic process [GO:0009236]; methylation [GO:0032259]; response to osmotic stress [GO:0006970]; siroheme biosynthetic process [GO:0019354]	2543955; 2200672; 9278503; 16738553; 2407558; 2407234; 8243665; 8573073; 9461500	FALSE	FALSE	FALSE
P00561	32	35	36	15	74	50	-1.1738205141195184	2.9621159638392127	1.1762738462326008	-0.51942956384412	0.8541686039923513	0.3648364969309751	34.333333333333336	46.333333333333336	0.2331918456930688	1.711594881049357	0.08697135233148119	0.41367995978330013	Bifunctional aspartokinase/homoserine dehydrogenase 1 OS=Escherichia coli (strain K12) OX=83333 GN=thrA PE=1 SV=2	AK1H_ECOLI	Bifunctional aspartokinase/homoserine dehydrogenase 1 (Aspartokinase I/homoserine dehydrogenase I) (AKI-HDI) [Includes: Aspartokinase (EC 2.7.2.4); Homoserine dehydrogenase (EC 1.1.1.3)]	thrA	thrA1 thrA2	NA	aspartate kinase activity [GO:0004072]; ATP binding [GO:0005524]; homoserine dehydrogenase activity [GO:0004412]; NADP binding [GO:0050661]	NA	homoserine biosynthetic process [GO:0009090]; lysine biosynthetic process via diaminopimelate [GO:0009089]; threonine biosynthetic process [GO:0009088]	7003595; 1630901; 7610040; 9278503; 16738553; 6277952; 2410621; 387092; 6298218; 390305	FALSE	FALSE	FALSE
P0A7E5	33	43	54	39	66	49	2.399861498700292	1.4236393095630633	-0.8609373593360234	0.7594298091513564	0.401932486759258	-0.23563900316150546	43.333333333333336	51.333333333333336	0.30857443091636966	1.7104368047295413	0.08718513003580687	0.41367995978330013	CTP synthase OS=Escherichia coli (strain K12) OX=83333 GN=pyrG PE=1 SV=2	PYRG_ECOLI	CTP synthase (EC 6.3.4.2) (Cytidine 5'-triphosphate synthase) (Cytidine triphosphate synthetase) (CTP synthetase) (CTPS) (UTP--ammonia ligase)	pyrG	NA	FUNCTION: Catalyzes the ATP-dependent amination of UTP to CTP with either L-glutamine or ammonia as the source of nitrogen. Regulates intracellular CTP levels through interactions with the four ribonucleotide triphosphates. {ECO:0000269|PubMed:11336655, ECO:0000269|PubMed:8385490, ECO:0000305|PubMed:15157079}.	ATP binding [GO:0005524]; CTP synthase activity [GO:0003883]; identical protein binding [GO:0042802]; magnesium ion binding [GO:0000287]	cytoophidium [GO:0097268]; cytosol [GO:0005829]	'de novo' CTP biosynthetic process [GO:0044210]; CTP biosynthetic process [GO:0006241]; glutamine metabolic process [GO:0006541]; protein homotetramerization [GO:0051289]; pyrimidine nucleobase biosynthetic process [GO:0019856]	3514618; 9278503; 16738553; 9298646; 4550559; 4550560; 3298209; 8385490; 9298644; 11336655; 32507415; 15157079; 16216072	FALSE	FALSE	FALSE
P0A9M8	35	51	41	32	82	43	1.2449488456486368	1.8285536399086044	-0.11320944927907459	0.3994336734304746	0.4698746281446154	-0.03102128355303376	42.333333333333336	52.333333333333336	0.2794290060073521	1.7091259813753743	0.08742761587471944	0.413764115232284	Phosphate acetyltransferase OS=Escherichia coli (strain K12) OX=83333 GN=pta PE=1 SV=2	PTA_ECOLI	Phosphate acetyltransferase (EC 2.3.1.8) (Phosphotransacetylase)	pta	NA	FUNCTION: Involved in acetate metabolism. Catalyzes the reversible interconversion of acetyl-CoA and acetyl phosphate. The direction of the overall reaction changes depending on growth conditions. On minimal medium acetyl-CoA is generated. In rich medium acetyl-CoA is converted to acetate and allowing the cell to dump the excess of acetylation potential in exchange for energy in the form of ATP (…	phosphate acetyltransferase activity [GO:0008959]; zinc ion binding [GO:0008270]	cytosol [GO:0005829]	acetate biosynthetic process [GO:0019413]; acetate catabolic process [GO:0045733]; acetate metabolic process [GO:0006083]; acetyl-CoA biosynthetic process from acetate [GO:0019427]; L-threonine catabolic process to propionate [GO:0070689]	7883769; 7918659; 9205837; 9278503; 16738553; 2536666; 10542166; 15687190; 16080684; 19852855; 20236319	FALSE	FALSE	FALSE
P60664	5	4	5	10	14	2	2.081667194480677	2.0442093068497518	-1.2304101759509447	1.3994336734304744	1.380237415659939	-1.0981354794115707	4.666666666666667	8.666666666666666	0.5605118698929475	1.6716982623873418	0.09458383697322424	0.4310119897715491	Imidazole glycerol phosphate synthase subunit HisF OS=Escherichia coli (strain K12) OX=83333 GN=hisF PE=1 SV=1	HIS6_ECOLI	Imidazole glycerol phosphate synthase subunit HisF (EC 4.3.2.10) (IGP synthase cyclase subunit) (IGP synthase subunit HisF) (ImGP synthase subunit HisF) (IGPS subunit HisF)	hisF	NA	FUNCTION: IGPS catalyzes the conversion of PRFAR and glutamine to IGP, AICAR and glutamate. The HisF subunit catalyzes the cyclization activity that produces IGP and AICAR from PRFAR using the ammonia provided by the HisH subunit.	imidazoleglycerol-phosphate synthase activity [GO:0000107]; lyase activity [GO:0016829]	cytosol [GO:0005829]; imidazoleglycerol-phosphate synthase complex [GO:0009382]	histidine biosynthetic process [GO:0000105]	3062174; 9097040; 9278503; 16738553; 7536735; 8494895; 11208798	FALSE	FALSE	FALSE
P0ABV2	0	0	0	0	1	4	0	0.9274563298083476	1.929052237287799	0	0.7952749149387831	2.2237926154757917	0	1.6666666666666667	1.006355843471525	1.6492059901554326	0.09910544119099941	0.4417751022581838	Biopolymer transport protein ExbD OS=Escherichia coli (strain K12) OX=83333 GN=exbD PE=1 SV=1	EXBD_ECOLI	Biopolymer transport protein ExbD	exbD	NA	FUNCTION: Involved in the TonB-dependent energy-dependent transport of various receptor-bound substrates.	energy transducer activity [GO:0031992]; identical protein binding [GO:0042802]; transmembrane transporter activity [GO:0022857]	integral component of plasma membrane [GO:0005887]; plasma membrane [GO:0005886]; plasma membrane protein complex [GO:0098797]	bacteriocin transport [GO:0043213]; protein stabilization [GO:0050821]; protein transport [GO:0015031]	2670903; 9278503; 16738553; 1644779; 20005847	FALSE	FALSE	FALSE
P0AGI8	0	0	0	0	1	4	0	0.9274563298083476	1.929052237287799	0	0.7952749149387831	2.2237926154757917	0	1.6666666666666667	1.006355843471525	1.6492059901554326	0.09910544119099941	0.4417751022581838	Trk system potassium uptake protein TrkA OS=Escherichia coli (strain K12) OX=83333 GN=trkA PE=1 SV=1	TRKA_ECOLI	Trk system potassium uptake protein TrkA (K(+)-uptake protein TrkA)	trkA	NA	FUNCTION: Part of the constitutive potassium transport systems TrkG and TrkH. May regulate the transport activity of TrkG and TrkH systems. Binds to NAD(+) and NADH. {ECO:0000269|PubMed:2674131, ECO:0000269|PubMed:8412700}.	NAD binding [GO:0051287]; potassium ion transmembrane transporter activity [GO:0015079]	cytosol [GO:0005829]; extrinsic component of cytoplasmic side of plasma membrane [GO:0031234]	potassium ion transmembrane transport [GO:0071805]; potassium ion transport [GO:0006813]	8412700; 7961514; 9278503; 16738553; 9086272; 2674131	FALSE	FALSE	FALSE
P08839	48	63	63	43	86	74	1.3523797376006748	0.97070882739452935	0.5178056631939407	0.36968633003642226	0.23821841078751105	0.1306832110843103	58	67.66666666666667	0.24619598396941453	1.6401910473842571	0.10096545018010325	0.44682065812877425	Phosphoenolpyruvate-protein phosphotransferase OS=Escherichia coli (strain K12) OX=83333 GN=ptsI PE=1 SV=1	PT1_ECOLI	Phosphoenolpyruvate-protein phosphotransferase (EC 2.7.3.9) (Phosphotransferase system, enzyme I)	ptsI	NA	FUNCTION: General (non sugar-specific) component of the phosphoenolpyruvate-dependent sugar phosphotransferase system (sugar PTS). This major carbohydrate active-transport system catalyzes the phosphorylation of incoming sugar substrates concomitantly with their translocation across the cell membrane. Enzyme I transfers the phosphoryl group from phosphoenolpyruvate (PEP) to the phosphoryl carrier…	identical protein binding [GO:0042802]; kinase activity [GO:0016301]; magnesium ion binding [GO:0000287]; metal ion binding [GO:0046872]; phosphoenolpyruvate-protein phosphotransferase activity [GO:0008965]	cytosol [GO:0005829]; phosphoenolpyruvate-dependent sugar phosphotransferase complex [GO:0019197]	phosphoenolpyruvate-dependent sugar phosphotransferase system [GO:0009401]	2960675; 2457575; 9205837; 9278503; 16738553; 2411636; 3290198; 9298646; 7876255; 9298644; 12705838; 8805571; 9054557; 9541412; 10048929; 17053069	FALSE	FALSE	FALSE
P31979	14	17	17	15	28	21	1.2538648271066257	1.1391932764497035	0.42652726193452806	0.6180739599058149	0.48333090862404277	0.19137113778341416	16	21.333333333333332	0.4309253354377573	1.6278883697692759	0.10354855792409001	0.45041300762951997	NADH-quinone oxidoreductase subunit F OS=Escherichia coli (strain K12) OX=83333 GN=nuoF PE=1 SV=3	NUOF_ECOLI	NADH-quinone oxidoreductase subunit F (EC 7.1.1.-) (NADH dehydrogenase I subunit F) (NDH-1 subunit F) (NUO6)	nuoF	NA	FUNCTION: NDH-1 shuttles electrons from NADH, via FMN and iron-sulfur (Fe-S) centers, to quinones in the respiratory chain. The immediate electron acceptor for the enzyme in this species is believed to be ubiquinone. Couples the redox reaction to proton translocation (for every two electrons transferred, four hydrogen ions are translocated across the cytoplasmic membrane), and thus conserves the …	4 iron, 4 sulfur cluster binding [GO:0051539]; FMN binding [GO:0010181]; metal ion binding [GO:0046872]; NAD binding [GO:0051287]; NADH dehydrogenase (ubiquinone) activity [GO:0008137]; quinone binding [GO:0048038]	NADH dehydrogenase complex [GO:0030964]; plasma membrane [GO:0005886]; plasma membrane respiratory chain complex I [GO:0045272]	aerobic respiration [GO:0009060]; cellular respiration [GO:0045333]	7690854; 8157582; 9205837; 9278503; 16738553; 8366049; 7607227	FALSE	FALSE	FALSE
P21369	0	0	0	0	4	1	0	1.8549659140103174	0.9644968226662887	0	2.117203009826145	0.9018645205884294	0	1.6666666666666667	1.0063558434715247	1.6278175699903576	0.10356357385773014	0.45041300762951997	Nicotinamidase OS=Escherichia coli (strain K12) OX=83333 GN=pncA PE=1 SV=1	PNCA_ECOLI	Nicotinamidase (EC 3.5.1.19) (Nicotinamide deamidase) (NAMase) (Pyrazinamidase) (PZAase) (EC 3.5.1.-)	pncA	nam ydjB	FUNCTION: Catalyzes the deamidation of nicotinamide (NAM) into nicotinate (PubMed:4399474, PubMed:8726014). Likely functions in the cyclical salvage pathway for production of NAD from nicotinamide (PubMed:4399474). {ECO:0000269|PubMed:4399474, ECO:0000305|PubMed:8726014}.; FUNCTION: Is also able to hydrolyze the first-line antituberculous drug pyrazinamide (PZA) into pyrazinoic acid in vitro, but…	hydrolase activity, acting on carbon-nitrogen (but not peptide) bonds, in linear amides [GO:0016811]; metal ion binding [GO:0046872]; nicotinamidase activity [GO:0008936]	NA	pyridine nucleotide salvage [GO:0019365]	2670682; 8726014; 9097039; 9278503; 16738553; 4399474	FALSE	FALSE	FALSE
P69739	0	0	0	0	4	1	0	1.8549659140103174	0.9644968226662887	0	2.117203009826145	0.9018645205884294	0	1.6666666666666667	1.0063558434715247	1.6278175699903576	0.10356357385773014	0.45041300762951997	Hydrogenase-1 small chain OS=Escherichia coli (strain K12) OX=83333 GN=hyaA PE=1 SV=1	MBHS_ECOLI	Hydrogenase-1 small chain (HYD1) (EC 1.12.99.6) (Membrane-bound hydrogenase 1 small subunit) (NiFe hydrogenase)	hyaA	NA	FUNCTION: This is one of three E.coli hydrogenases synthesized in response to different physiological conditions. HYD1 is believed to have a role in hydrogen cycling during fermentative growth.	3 iron, 4 sulfur cluster binding [GO:0051538]; 4 iron, 4 sulfur cluster binding [GO:0051539]; electron transfer activity [GO:0009055]; ferredoxin hydrogenase activity [GO:0008901]; hydrogenase (acceptor) activity [GO:0033748]; metal ion binding [GO:0046872]	[Ni-Fe] hydrogenase complex [GO:0044569]; ferredoxin hydrogenase complex [GO:0009375]; integral component of membrane [GO:0016021]; intrinsic component of periplasmic side of plasma membrane [GO:0031237]; membrane [GO:0016020]	anaerobic respiration [GO:0009061]; fermentation [GO:0006113]	2180913; 9278503; 16738553; 8905232; 15919996; 17218314	FALSE	FALSE	FALSE
P0AC41	34	39	45	23	61	63	0.006629255085769422	1.4537312877602637	1.358813934924626	-0.01935596070947704	0.4275431304382956	0.3783025645314165	39.333333333333336	49	0.2621632447534117	1.627651143633413	0.10359887805967183	0.45041300762951997	Succinate dehydrogenase flavoprotein subunit OS=Escherichia coli (strain K12) OX=83333 GN=sdhA PE=1 SV=1	SDHA_ECOLI	Succinate dehydrogenase flavoprotein subunit (EC 1.3.5.1)	sdhA	NA	FUNCTION: Two distinct, membrane-bound, FAD-containing enzymes are responsible for the catalysis of fumarate and succinate interconversion; the fumarate reductase is used in anaerobic growth, and the succinate dehydrogenase is used in aerobic growth. {ECO:0000269|PubMed:24374335, ECO:0000305|PubMed:12560550, ECO:0000305|PubMed:16407191, ECO:0000305|PubMed:19710024}.	electron transfer activity [GO:0009055]; flavin adenine dinucleotide binding [GO:0050660]; succinate dehydrogenase (ubiquinone) activity [GO:0008177]; succinate dehydrogenase activity [GO:0000104]	plasma membrane [GO:0005886]; plasma membrane succinate dehydrogenase complex [GO:0045282]	aerobic respiration [GO:0009060]; anaerobic respiration [GO:0009061]; tricarboxylic acid cycle [GO:0006099]	6383359; 8905232; 9278503; 16738553; 6388571; 9298646; 9600841; 9298644; 16079137; 18723842; 24374335; 26644464; 12560550; 16407191; 19710024	FALSE	FALSE	FALSE
P25746	0	1	0	0	5	2	0	1.453042800261406	1.3640182973172423	0	1.380237415659939	1.4868270213095856	0.3333333333333333	2.3333333333333335	0.9556881456565082	1.6264309830106551	0.1038580042658951	0.45041300762951997	High frequency lysogenization protein HflD OS=Escherichia coli (strain K12) OX=83333 GN=hflD PE=1 SV=1	HFLD_ECOLI	High frequency lysogenization protein HflD	hflD	ycfC	FUNCTION: Negative regulator of phage lambda lysogenization. Contributes to the degradation of the phage regulatory protein CII. Acts probably by holding CII on the membrane surface, away from the target promoters, but close to the FtsH protease. {ECO:0000269|PubMed:11278968}.	NA	cytoplasm [GO:0005737]; extrinsic component of cytoplasmic side of plasma membrane [GO:0031234]; plasma membrane [GO:0005886]	response to heat [GO:0009408]	8969519; 1729205; 8905232; 9278503; 16738553; 11278968;	FALSE	FALSE	FALSE
P37005	0	1	0	0	5	2	0	1.453042800261406	1.3640182973172423	0	1.380237415659939	1.4868270213095856	0.3333333333333333	2.3333333333333335	0.9556881456565082	1.6264309830106551	0.1038580042658951	0.45041300762951997	Uncharacterized tRNA/rRNA methyltransferase LasT OS=Escherichia coli (strain K12) OX=83333 GN=lasT PE=3 SV=2	LAST_ECOLI	Uncharacterized tRNA/rRNA methyltransferase LasT (EC 2.1.1.-)	lasT	yjtD	NA	RNA binding [GO:0003723]; tRNA (cytosine-2'-O-)-methyltransferase activity [GO:0052666]; tRNA (uracil-2'-O-)-methyltransferase activity [GO:0052665]	cytosol [GO:0005829]	tRNA nucleoside ribose methylation [GO:0002128]	7610040; 9278503; 16738553; 8022271;	FALSE	FALSE	FALSE
P08395	17	8	10	20	6	22	1.7055327260021171	-0.8182339394829251	1.9187389818936054	0.7473569768507814	-0.5672951644459252	0.9659948580081451	11.666666666666666	16	0.3820188901376671	1.6200666609493855	0.10521795809980433	0.45152974559846104	Protease 4 OS=Escherichia coli (strain K12) OX=83333 GN=sppA PE=1 SV=2	SPPA_ECOLI	Protease 4 (EC 3.4.21.-) (Endopeptidase IV) (Protease IV) (Signal peptide peptidase)	sppA	NA	FUNCTION: Digests cleaved signal peptides in vitro, its in vivo function is unknown. This activity is necessary to maintain proper secretion of mature proteins across the membrane. {ECO:0000269|PubMed:18164727, ECO:0000269|PubMed:18476724, ECO:0000269|PubMed:21810987, ECO:0000269|PubMed:3522590}.	endopeptidase activity [GO:0004175]; serine-type peptidase activity [GO:0008236]	integral component of plasma membrane [GO:0005887]; membrane [GO:0016020]; plasma membrane [GO:0005886]	signal peptide processing [GO:0006465]	3522590; 9097039; 9278503; 16738553; 7973728; 18476724; 21810987; 18164727	FALSE	FALSE	FALSE
P09053	0	3	1	0	6	7	0	0.7767336072871908	2.0205759254892244	0	0.6026298369963871	1.9018645205884293	1.3333333333333333	4.333333333333333	0.8348314525282721	1.6150274117551697	0.10630475880982217	0.4544459439839689	Valine--pyruvate aminotransferase OS=Escherichia coli (strain K12) OX=83333 GN=avtA PE=1 SV=3	AVTA_ECOLI	Valine--pyruvate aminotransferase (EC 2.6.1.66) (Alanine--valine transaminase) (Transaminase C)	avtA	NA	FUNCTION: Involved in the biosynthesis of alanine. {ECO:0000269|PubMed:13034817, ECO:0000269|PubMed:20729367}.	pyridoxal phosphate binding [GO:0030170]; transaminase activity [GO:0008483]; valine-pyruvate transaminase activity [GO:0009042]	cytosol [GO:0005829]	alpha-amino acid metabolic process [GO:1901605]; D-alanine biosynthetic process [GO:0030632]; valine biosynthetic process [GO:0009099]	2825136; 8041620; 9278503; 16397293; 16738553; 13034817; 6373721; 20729367	FALSE	FALSE	FALSE
P0A915	2	1	0	2	2	4	0.39520450597932494	0.4484216068645081	1.929052237287799	0.5249645555143333	0.38023741565993907	2.2237926154757917	1	2.6666666666666665	1.0429981955500214	1.6008065918247454	0.1094197631543962	0.4582608079831559	Outer membrane protein W OS=Escherichia coli (strain K12) OX=83333 GN=ompW PE=1 SV=1	OMPW_ECOLI	Outer membrane protein W	ompW	yciD	FUNCTION: Acts as a receptor for colicin S4. {ECO:0000269|PubMed:10348872}.	NA	cell outer membrane [GO:0009279]; integral component of membrane [GO:0016021]	transmembrane transport [GO:0055085]	3058546; 9097039; 9278503; 16738553; 9629924; 10348872	FALSE	FALSE	FALSE
P37750	3	0	1	2	4	3	-0.014034276181904368	1.8549659140103174	0.928357908867433	0.10992705623548944	2.117203009826145	0.9018645205884294	1.3333333333333333	3	1.0429981955500214	1.5988500652488635	0.109853921613511	0.4582608079831559	Putative lipopolysaccharide biosynthesis O-acetyl transferase WbbJ OS=Escherichia coli (strain K12) OX=83333 GN=wbbJ PE=3 SV=2	WBBJ_ECOLI	Putative lipopolysaccharide biosynthesis O-acetyl transferase WbbJ (EC 2.3.1.-)	wbbJ	yefH	FUNCTION: Putative O-acetyltransferase that transfers an O-acetyl group to the O antigen.	O-acyltransferase activity [GO:0008374]	cytosol [GO:0005829]	lipopolysaccharide biosynthetic process [GO:0009103]	7517390; 7517391; 9097040; 9278503; 16738553	FALSE	FALSE	FALSE
P0A908	5	4	0	4	4	8	0.25302735497883116	-0.213252501967326	2.7282023302951495	0.2619301496805394	-0.20472508506121712	3.0717895220307416	3	5.333333333333333	1.0429981955500214	1.598092371892839	0.11002242103669467	0.4582608079831559	MltA-interacting protein OS=Escherichia coli (strain K12) OX=83333 GN=mipA PE=1 SV=1	MIPA_ECOLI	MltA-interacting protein	mipA	yeaF	FUNCTION: May serve as a scaffold protein required for the formation of a complex with MrcB/PonB and MltA, this complex could play a role in enlargement and septation of the murein sacculus.	protein-macromolecule adaptor activity [GO:0030674]	cell outer membrane [GO:0009279]	peptidoglycan biosynthetic process [GO:0009252]	9097040; 9278503; 16738553; 10037771; 10806384; 16079137	FALSE	FALSE	FALSE
P0A6E4	42	53	54	57	63	49	3.5076712168388893	0.11926484445138956	-0.8609373593360234	0.9566807959398076	0.04038741277531453	-0.23563900316150546	49.666666666666664	56.333333333333336	0.25380973518453886	1.5969500951514448	0.11027683186058142	0.4582836285673372	Argininosuccinate synthase OS=Escherichia coli (strain K12) OX=83333 GN=argG PE=1 SV=2	ASSY_ECOLI	Argininosuccinate synthase (EC 6.3.4.5) (Citrulline--aspartate ligase)	argG	NA	NA	argininosuccinate synthase activity [GO:0004055]; ATP binding [GO:0005524]; identical protein binding [GO:0042802]; protein homodimerization activity [GO:0042803]	cytoplasm [GO:0005737]; cytosol [GO:0005829]	arginine biosynthetic process [GO:0006526]; argininosuccinate metabolic process [GO:0000053]; urea cycle [GO:0000050]	2123815; 9278503; 16738553; 9298646; 10666579; 11738042; 11809762	FALSE	FALSE	FALSE
P0ABB4	88	85	88	56	137	105	-0.3478488465135478	2.3816893311444467	0.7234573335021603	-0.1178788612873225	0.4775346170148539	0.15405154418523107	87	99.33333333333333	0.1712357666375875	1.5919266375350898	0.11140118949587723	0.45910725967460003	ATP synthase subunit beta OS=Escherichia coli (strain K12) OX=83333 GN=atpD PE=1 SV=2	ATPB_ECOLI	ATP synthase subunit beta (EC 7.1.2.2) (ATP synthase F1 sector subunit beta) (F-ATPase subunit beta)	atpD	papB uncD	FUNCTION: Produces ATP from ADP in the presence of a proton gradient across the membrane. The catalytic sites are hosted primarily by the beta subunits.	ATP binding [GO:0005524]; proton-transporting ATPase activity, rotational mechanism [GO:0046961]; proton-transporting ATP synthase activity, rotational mechanism [GO:0046933]	membrane [GO:0016020]; plasma membrane [GO:0005886]; proton-transporting ATP synthase complex, catalytic core F(1) [GO:0045261]	NA	6395859; 6272217; 6301339; 6285901; 7686882; 9278503; 16738553; 6277310; 2889623; 9298646; 1832155; 9298644; 10570135	FALSE	FALSE	FALSE
P0AF03	0	0	2	1	3	2	1.2169425326534815	1.6064322310265478	-0.07233641955293305	1.5249645555143334	1.795274914938783	-0.09813547941157065	0.6666666666666666	2	1.0740346636805151	1.5883127285327614	0.11221564065952994	0.45910725967460003	Molybdopterin adenylyltransferase OS=Escherichia coli (strain K12) OX=83333 GN=mog PE=1 SV=1	MOG_ECOLI	Molybdopterin adenylyltransferase (MPT adenylyltransferase) (EC 2.7.7.75)	mog	chlG mogA yaaG	FUNCTION: Catalyzes the adenylation of molybdopterin as part of the biosynthesis of the molybdenum-cofactor. {ECO:0000269|PubMed:15632135}.	ATP binding [GO:0005524]; identical protein binding [GO:0042802]; molybdopterin adenylyltransferase activity [GO:0061598]	cytosol [GO:0005829]	molybdopterin cofactor biosynthetic process [GO:0032324]; Mo-molybdopterin cofactor biosynthetic process [GO:0006777]	8400364; 1630901; 9278503; 16738553; 12372836; 15632135; 10636880	FALSE	FALSE	FALSE
P0AEX3	3	2	2	4	2	9	0.9081394413823771	-0.1507865177400051	1.9922296696161528	0.8468926504016956	-0.20472508506121712	1.6388301147546356	2.3333333333333335	5	0.7603325600317047	1.5874722503769185	0.11240572699689508	0.45910725967460003	Alpha-ketoglutarate permease OS=Escherichia coli (strain K12) OX=83333 GN=kgtP PE=1 SV=1	KGTP_ECOLI	Alpha-ketoglutarate permease	kgtP	witA	FUNCTION: Uptake of alpha-ketoglutarate across the boundary membrane with the concomitant import of a cation (symport system). {ECO:0000269|PubMed:2053984}.	solute:cation symporter activity [GO:0015294]	integral component of membrane [GO:0016021]; plasma membrane [GO:0005886]	NA	2118499; 9205837; 9278503; 16738553; 1709493; 2190187; 2053984; 8419306; 15919996	FALSE	FALSE	FALSE
P0ADI4	7	9	8	8	17	11	1.0286778215244912	1.1892603778028905	0.5311521742188634	0.6948895569566456	0.643271821493733	0.31690201986727323	8	12	0.5516877994392173	1.5871880671935337	0.11247005655255003	0.45910725967460003	Enterobactin synthase component B OS=Escherichia coli (strain K12) OX=83333 GN=entB PE=1 SV=1	ENTB_ECOLI	Enterobactin synthase component B (EC 6.3.2.14) (Enterobactin biosynthesis bifunctional protein EntB) (Enterochelin synthase B) [Includes: Isochorismatase (EC 3.3.2.1) (2,3-dihydro-2,3-dihydroxybenzoate synthase) (Isochorismate lyase); Aryl carrier protein (ArCP)]	entB	entG	FUNCTION: Involved in the biosynthesis of the siderophore enterobactin (enterochelin), which is a macrocyclic trimeric lactone of N-(2,3-dihydroxybenzoyl)-serine. The serine trilactone serves as a scaffolding for the three catechol functionalities that provide hexadentate coordination for the tightly ligated iron(2+) atoms. EntB is a bifunctional protein that serves as an isochorismate lyase and …	2,3-dihydroxybenzoate-serine ligase activity [GO:0047527]; identical protein binding [GO:0042802]; isochorismatase activity [GO:0008908]; magnesium ion binding [GO:0000287]; phosphopantetheine binding [GO:0031177]; transferase activity, transferring alkyl or aryl (other than methyl) groups [GO:0016765]	cytosol [GO:0005829]; plasma membrane [GO:0005886]	enterobactin biosynthetic process [GO:0009239]	2521621; 2521622; 9278503; 16738553; 2139796; 2531000; 2172214; 9214294; 9485415; 10692387; 16925399; 16567620; 19699210; 22096151; 16632253; 22365602	FALSE	FALSE	FALSE
P04335	7	4	5	9	13	4	1.3003280614925765	1.8784782376003413	-0.4420917868040776	0.8468926504016956	1.2807017421090245	-0.3611698852453645	5.333333333333333	8.666666666666666	0.5888081690884519	1.5800428603651175	0.1140970513727579	0.46370806577459756	Esterase FrsA OS=Escherichia coli (strain K12) OX=83333 GN=frsA PE=1 SV=2	FRSA_ECOLI	Esterase FrsA (EC 3.1.1.1) (Fermentation/respiration switch protein)	frsA	yafA	FUNCTION: Catalyzes the hydrolysis of esters (PubMed:15808744). Displays esterase activity toward pNP-butyrate (PubMed:15808744). May stimulate mixed-acid fermentation by acting as a fermentation/respiration switch that down-regulates respiration and up-regulates fermentation rates (PubMed:15169777). {ECO:0000269|PubMed:15169777, ECO:0000269|PubMed:15808744}.	hydrolase activity [GO:0016787]; methyl indole-3-acetate esterase activity [GO:0080030]	NA	regulation of carbohydrate catabolic process [GO:0043470]	6397401; 9278503; 16738553; 15169777; 15808744	FALSE	FALSE	FALSE
P75736	4	4	8	5	15	7	0.9326708248452662	2.2025160145969553	-0.3985014240135394	0.7879989613481272	1.4733468200514208	-0.26806048085388307	5.333333333333333	9	0.6644284335152216	1.5800260612850725	0.11410089831390152	0.46370806577459756	Esterase YbfF OS=Escherichia coli (strain K12) OX=83333 GN=ybfF PE=1 SV=1	YBFF_ECOLI	Esterase YbfF (EC 3.1.-.-)	ybfF	NA	FUNCTION: Displays esterase activity toward palmitoyl-CoA, malonyl-CoA and pNP-butyrate. {ECO:0000269|PubMed:15808744}.	carboxylic ester hydrolase activity [GO:0052689]; thiolester hydrolase activity [GO:0016790]	cytosol [GO:0005829]	NA	8905232; 9278503; 16738553; 10493123; 15808744	FALSE	FALSE	FALSE
P22259	28	33	42	32	54	37	2.0586793919643305	1.5559268302942173	-0.8850769777814553	0.7113776797452149	0.489171787213103	-0.276472720670083	34.333333333333336	41	0.30802558209607833	1.575894444059805	0.11505013162410661	0.46653588616735747	Phosphoenolpyruvate carboxykinase (ATP) OS=Escherichia coli (strain K12) OX=83333 GN=pckA PE=1 SV=2	PCKA_ECOLI	Phosphoenolpyruvate carboxykinase (ATP) (PCK) (PEP carboxykinase) (PEPCK) (EC 4.1.1.49)	pckA	pck	FUNCTION: Involved in the gluconeogenesis. Catalyzes the conversion of oxaloacetate (OAA) to phosphoenolpyruvate (PEP) through direct phosphoryl transfer between the nucleoside triphosphate and OAA. {ECO:0000255|HAMAP-Rule:MF_00453, ECO:0000269|PubMed:1701430, ECO:0000269|PubMed:6986370, ECO:0000269|PubMed:8226637}.	ATP binding [GO:0005524]; calcium ion binding [GO:0005509]; magnesium ion binding [GO:0000287]; phosphoenolpyruvate carboxykinase (ATP) activity [GO:0004612]	cytosol [GO:0005829]	gluconeogenesis [GO:0006094]	1701430; 9278503; 16738553; 6292200; 8577250; 7883719; 9298646; 6986370; 6434512; 8226637; 8393005; 9298644; 18723842; 8609605; 8599762; 9406547; 11724534; 12837799; 17475535;	FALSE	FALSE	FALSE
P16456	9	14	14	13	16	21	1.7966393594831493	-0.04675890458875554	0.9703681027871319	1.0103913826845752	-0.024152839419396336	0.454405543617208	12.333333333333334	16.666666666666668	0.4802146956274623	1.5705362370401201	0.11629041088647615	0.46949703167105833	Selenide, water dikinase OS=Escherichia coli (strain K12) OX=83333 GN=selD PE=1 SV=1	SELD_ECOLI	Selenide, water dikinase (EC 2.7.9.3) (Selenium donor protein) (Selenophosphate synthase)	selD	fdhB	FUNCTION: Synthesizes selenophosphate from selenide and ATP. {ECO:0000255|HAMAP-Rule:MF_00625, ECO:0000269|PubMed:22081394, ECO:0000269|PubMed:2405383}.	ATP binding [GO:0005524]; identical protein binding [GO:0042802]; magnesium ion binding [GO:0000287]; selenide, water dikinase activity [GO:0004756]	cytoplasm [GO:0005737]; cytosol [GO:0005829]	selenocysteine biosynthetic process [GO:0016260]; tRNA seleno-modification [GO:0070329]	2405383; 9097039; 9278503; 16738553; 2553698; 1527085; 8262938; 22081394	FALSE	FALSE	FALSE
P0AE14	3	0	0	2	0	8	-0.014034276181904368	0	2.7282023302951495	0.10992705623548944	0	3.0717895220307416	1	3.3333333333333335	1.0605721927554104	1.5670256566681648	0.11710869468545333	0.46999905623502314	Protein AmpE OS=Escherichia coli (strain K12) OX=83333 GN=ampE PE=1 SV=1	AMPE_ECOLI	Protein AmpE	ampE	NA	FUNCTION: Putative signaling protein in beta-lactamase regulation. AmpE seems not to act as a direct sensor for beta-lactams.	NA	integral component of plasma membrane [GO:0005887]; plasma membrane [GO:0005886]	response to antibiotic [GO:0046677]	2691840; 2607970; 9278503; 16738553; 15919996	FALSE	FALSE	FALSE
P0AGD3	13	17	19	15	31	19	1.431397608525393	1.50483196199037	-0.22303261056306045	0.7176096334567293	0.6253499134964707	-0.09813547941157065	16.333333333333332	21.666666666666668	0.4149413558472098	1.5664649951931673	0.11723979732183315	0.46999905623502314	Superoxide dismutase [Fe] OS=Escherichia coli (strain K12) OX=83333 GN=sodB PE=1 SV=2	SODF_ECOLI	Superoxide dismutase [Fe] (EC 1.15.1.1)	sodB	NA	FUNCTION: Destroys superoxide anion radicals which are normally produced within the cells and which are toxic to biological systems.	iron ion binding [GO:0005506]; oxidoreductase activity [GO:0016491]; superoxide dismutase activity [GO:0004784]	cytoplasm [GO:0005737]; cytosol [GO:0005829]; membrane [GO:0016020]	removal of superoxide radicals [GO:0019430]; response to superoxide [GO:0000303]; superoxide metabolic process [GO:0006801]	2447093; 9097039; 9278503; 16738553; 3305077; 4590170; 9298646; 9600841; 9125513; 9298644; 18723842; 6346322	FALSE	FALSE	FALSE
P0AF24	4	0	3	1	13	4	-0.9258195884971611	3.3443754253926343	0.28254339838650466	-0.7969635393730287	3.602629836996387	0.2237926154757918	2.3333333333333335	6	1.0098196376997168	1.5594803705979423	0.11888272697723393	0.4730648991978753	Ribonucleotide monophosphatase NagD OS=Escherichia coli (strain K12) OX=83333 GN=nagD PE=1 SV=1	NAGD_ECOLI	Ribonucleotide monophosphatase NagD (EC 3.1.3.5)	nagD	NA	FUNCTION: Catalyzes the dephosphorylation of an unusually broad range of substrate including deoxyribo- and ribonucleoside tri-, di-, and monophosphates, as well as polyphosphate and glucose-1-P (Glu1P). {ECO:0000269|PubMed:16430214, ECO:0000269|PubMed:16990279}.	5'-nucleotidase activity [GO:0008253]; magnesium ion binding [GO:0000287]; phosphatase activity [GO:0016791]	cytosol [GO:0005829]	carbohydrate metabolic process [GO:0005975]; UMP catabolic process [GO:0046050]	2668691; 2190615; 8905232; 9278503; 16738553; 16990279; 16430214	FALSE	FALSE	FALSE
P0A6L0	4	2	4	5	9	4	0.9326708248452662	1.8667238001230975	-0.10230328892855003	0.7879989613481272	1.532240509104989	-0.09813547941157065	3.3333333333333335	6	0.7407013303471819	1.557166408891594	0.11943098138745649	0.4738630102032487	Deoxyribose-phosphate aldolase OS=Escherichia coli (strain K12) OX=83333 GN=deoC PE=1 SV=1	DEOC_ECOLI	Deoxyribose-phosphate aldolase (DERA) (EC 4.1.2.4) (2-deoxy-D-ribose 5-phosphate aldolase) (Phosphodeoxyriboaldolase) (Deoxyriboaldolase)	deoC	dra thyR	FUNCTION: Catalyzes a reversible aldol reaction between acetaldehyde and D-glyceraldehyde 3-phosphate to generate 2-deoxy-D-ribose 5-phosphate (PubMed:11598300, PubMed:17905878, PubMed:6749498). Can also catalyze the double aldol condensation of three acetaldehyde molecules, leading to the formation of 2,4,6-trideoxyhexose (Ref.5). {ECO:0000269|PubMed:11598300, ECO:0000269|PubMed:17905878, ECO:00…	deoxyribose-phosphate aldolase activity [GO:0004139]; lyase activity [GO:0016829]	cytosol [GO:0005829]; membrane [GO:0016020]	carbohydrate catabolic process [GO:0016052]; cellular response to DNA damage stimulus [GO:0006974]; deoxyribonucleotide catabolic process [GO:0009264]; deoxyribose phosphate catabolic process [GO:0046386]; nucleobase-containing small molecule interconversion [GO:0015949]	6749498; 7610040; 9278503; 16738553; 18723842; 7675789; 17905878; 11598300; 15476818;	FALSE	FALSE	FALSE
P15078	3	1	0	6	0	5	1.6123142947117013	-1.0782385186038108	2.1567678046207956	1.3323194775719376	-1.204725085061217	2.4868270213095856	1.3333333333333333	3.6666666666666665	0.8714738046067687	1.5535592656808834	0.12028958213170206	0.4750584212745417	Peptide transporter CstA OS=Escherichia coli (strain K12) OX=83333 GN=cstA PE=1 SV=3	CSTA_ECOLI	Peptide transporter CstA (Carbon starvation protein A)	cstA	ybdC	FUNCTION: Involved in peptide utilization during carbon starvation. {ECO:0000269|PubMed:1848300}.	NA	integral component of plasma membrane [GO:0005887]; plasma membrane [GO:0005886]	cellular response to nutrient levels [GO:0031669]; cellular response to starvation [GO:0009267]; peptide transport [GO:0015833]; protein transport [GO:0015031]	1848300; 9278503; 16738553; 2521622; 15919996; 12867454	FALSE	FALSE	FALSE
P76002	0	0	0	2	0	1	1.7210412088495277	0	0.9644968226662887	2.1099270562354895	0	0.9018645205884294	0	1	1.003930525607973	1.5504961054146345	0.12102248754902772	0.4750584212745417	Inhibitor of g-type lysozyme OS=Escherichia coli (strain K12) OX=83333 GN=pliG PE=1 SV=1	PLIG_ECOLI	Inhibitor of g-type lysozyme	pliG	ycgK	FUNCTION: Inhibits activity of g-type lysozyme, which confers increased lysozyme tolerance to the bacterium. {ECO:0000269|PubMed:20734102}.	lysozyme inhibitor activity [GO:0060241]	cytosol [GO:0005829]; periplasmic space [GO:0042597]	NA	8905232; 9278503; 16738553; 20734102	FALSE	FALSE	FALSE
P77330	0	0	0	2	0	1	1.7210412088495277	0	0.9644968226662887	2.1099270562354895	0	0.9018645205884294	0	1	1.003930525607973	1.5504961054146345	0.12102248754902772	0.4750584212745417	Prophage lipoprotein Bor homolog OS=Escherichia coli (strain K12) OX=83333 GN=borD PE=3 SV=1	BORD_ECOLI	Prophage lipoprotein Bor homolog (Lipoprotein Bor homolog from lambdoid prophage DLP12)	borD	ybcU	NA	NA	plasma membrane [GO:0005886]	cellular response to magnesium ion [GO:0071286]	9278503; 16738553	FALSE	FALSE	FALSE
P27127	0	0	0	2	0	1	1.7210412088495277	0	0.9644968226662887	2.1099270562354895	0	0.9018645205884294	0	1	1.003930525607973	1.5504961054146345	0.12102248754902772	0.4750584212745417	Lipopolysaccharide 1,6-galactosyltransferase OS=Escherichia coli (strain K12) OX=83333 GN=rfaB PE=3 SV=2	RFAB_ECOLI	Lipopolysaccharide 1,6-galactosyltransferase (EC 2.4.1.-) (UDP-D-galactose--(Glucosyl)lipopolysaccharide-alpha-1,3-D-galactosyltransferase)	rfaB	waaB	FUNCTION: Adds a galactose goup to a glucose group of LPS.	lipopolysaccharide-1,6-galactosyltransferase activity [GO:0008921]	cytosol [GO:0005829]	lipopolysaccharide core region biosynthetic process [GO:0009244]	1624461; 8041620; 9278503; 16738553	FALSE	FALSE	FALSE
P24228	0	0	0	0	2	2	0	1.3116338719443281	1.3640182973172423	0	1.380237415659939	1.4868270213095856	0	1.3333333333333333	0.9556881456565082	1.544788500180974	0.12239742979797934	0.4774018395298304	D-alanyl-D-alanine carboxypeptidase DacB OS=Escherichia coli (strain K12) OX=83333 GN=dacB PE=1 SV=2	DACB_ECOLI	D-alanyl-D-alanine carboxypeptidase DacB (DD-carboxypeptidase) (DD-peptidase) (EC 3.4.16.4) (D-alanyl-D-alanine endopeptidase) (DD-endopeptidase) (EC 3.4.21.-) (Penicillin-binding protein 4) (PBP-4)	dacB	NA	FUNCTION: Not involved in transpeptidation but exclusively catalyzes a DD-carboxypeptidase and DD-endopeptidase reaction. {ECO:0000269|PubMed:2046551}.	carboxypeptidase activity [GO:0004180]; endopeptidase activity [GO:0004175]; penicillin binding [GO:0008658]; serine-type carboxypeptidase activity [GO:0004185]; serine-type D-Ala-D-Ala carboxypeptidase activity [GO:0009002]	periplasmic space [GO:0042597]	cell wall macromolecule catabolic process [GO:0016998]; cell wall organization [GO:0071555]; FtsZ-dependent cytokinesis [GO:0043093]; peptidoglycan biosynthetic process [GO:0009252]; peptidoglycan catabolic process [GO:0009253]; peptidoglycan metabolic process [GO:0000270]; peptidoglycan turnover [GO:0009254]; proteolysis [GO:0006508]; regulation of cell shape [GO:0008360]; response to antibiotic…	2040429; 9278503; 16738553; 16411754; 2046551	FALSE	FALSE	FALSE
P0AC05	0	0	0	0	2	2	0	1.3116338719443281	1.3640182973172423	0	1.380237415659939	1.4868270213095856	0	1.3333333333333333	0.9556881456565082	1.544788500180974	0.12239742979797934	0.4774018395298304	Flagellar biosynthetic protein FliP OS=Escherichia coli (strain K12) OX=83333 GN=fliP PE=3 SV=1	FLIP_ECOLI	Flagellar biosynthetic protein FliP	fliP	flaR	FUNCTION: Plays a role in the flagellum-specific transport system.	NA	bacterial-type flagellum basal body [GO:0009425]; integral component of membrane [GO:0016021]; plasma membrane [GO:0005886]	bacterial-type flagellum organization [GO:0044781]; protein secretion [GO:0009306]	8282695; 9097040; 9278503; 16738553; 15919996	FALSE	FALSE	FALSE
P0AC81	0	0	0	0	2	2	0	1.3116338719443281	1.3640182973172423	0	1.380237415659939	1.4868270213095856	0	1.3333333333333333	0.9556881456565082	1.544788500180974	0.12239742979797934	0.4774018395298304	Lactoylglutathione lyase OS=Escherichia coli (strain K12) OX=83333 GN=gloA PE=1 SV=1	LGUL_ECOLI	Lactoylglutathione lyase (EC 4.4.1.5) (Aldoketomutase) (Glyoxalase I) (Glx I) (Ketone-aldehyde mutase) (Methylglyoxalase) (S-D-lactoylglutathione methylglyoxal lyase)	gloA	NA	FUNCTION: Catalyzes the isomerization of the hemithioacetal formed spontaneously from methylglyoxal and glutathione, to S-lactoylglutathione, which is then hydrolyzed by a type II glyoxalase (GloB or GloC). Is involved in methylglyoxal (MG) detoxification (PubMed:10913283) (Probable). Involved in resistance to hypochlorous acid (HOCl), which is the active component of household bleach and a power…	lactoylglutathione lyase activity [GO:0004462]; nickel cation binding [GO:0016151]	cytoplasm [GO:0005737]; cytosol [GO:0005829]	methylglyoxal catabolic process to D-lactate via S-lactoyl-glutathione [GO:0019243]; response to toxic substance [GO:0009636]	9047352; 9628737; 9278503; 16738553; 23506073; 23536188; 23646895; 25670698; 10913283	FALSE	FALSE	FALSE
P39160	0	1	0	1	5	0	1.2169425326534815	1.453042800261406	0	1.5249645555143334	1.380237415659939	0	0.3333333333333333	2	0.9684006570580909	1.5415167506907628	0.12319106934238455	0.4794815193643339	D-mannonate oxidoreductase OS=Escherichia coli (strain K12) OX=83333 GN=uxuB PE=3 SV=1	UXUB_ECOLI	D-mannonate oxidoreductase (EC 1.1.1.57) (Fructuronate reductase)	uxuB	NA	NA	fructuronate reductase activity [GO:0008866]; oxidoreductase activity, acting on the CH-OH group of donors, NAD or NADP as acceptor [GO:0016616]	NA	D-glucuronate catabolic process [GO:0042840]; mannitol metabolic process [GO:0019594]	7610040; 9278503; 16738553	FALSE	FALSE	FALSE
P0A7Z0	9	9	11	11	19	11	1.3398964609207256	1.4966580710183208	-0.16967486702520804	0.7879989613481272	0.7952749149387829	-0.09813547941157065	9.666666666666666	13.666666666666666	0.4950461322917798	1.5397236924343436	0.12362771912539439	0.4801658879954664	Ribose-5-phosphate isomerase A OS=Escherichia coli (strain K12) OX=83333 GN=rpiA PE=1 SV=1	RPIA_ECOLI	Ribose-5-phosphate isomerase A (EC 5.3.1.6) (Phosphoriboisomerase A) (PRI)	rpiA	ygfC	FUNCTION: Involved in the first step of the non-oxidative branch of the pentose phosphate pathway. It catalyzes the reversible conversion of ribose-5-phosphate to ribulose 5-phosphate. Can also act on D-ribose-5-diphosphate and D-ribose-5-triphosphate as substrate. {ECO:0000269|PubMed:1104357, ECO:0000269|PubMed:12517338, ECO:0000269|PubMed:4909663}.	identical protein binding [GO:0042802]; ribose-5-phosphate isomerase activity [GO:0004751]	cytosol [GO:0005829]	D-ribose metabolic process [GO:0006014]; pentose-phosphate shunt, non-oxidative branch [GO:0009052]	8366047; 9278503; 16738553; 1917830; 9298646; 9600841; 4909663; 11945603; 1104357; 12211039; 12517338	FALSE	FALSE	FALSE
P76108	0	0	0	2	1	0	1.7210412088495277	0.9274563298083476	0	2.1099270562354895	0.7952749149387831	0	0	1	0.9684006570580909	1.5291107668921857	0.12623698663812255	0.48692427286498313	Bifunctional polyhydroxybutyrate synthase / ABC transporter periplasmic binding protein OS=Escherichia coli (strain K12) OX=83333 GN=ydcS PE=1 SV=1	YDCS_ECOLI	Bifunctional polyhydroxybutyrate synthase / ABC transporter periplasmic binding protein (Poly-3-hydroxybutyrate synthase) (PHB synthase) (EC 2.3.1.-) (cPHB synthase)	ydcS	NA	FUNCTION: Catalyzes the formation of short polymers of R-3-hydroxybutyrate (cPHB) (PubMed:18640095). Involved in natural transformation (PubMed:26826386). Probably part of the ABC transporter complex YdcSTUV. During natural transformation, may bind dsDNA and convey it to the inner membrane channel formed by YdcV (Probable). {ECO:0000269|PubMed:18640095, ECO:0000269|PubMed:26826386, ECO:0000305|Pu…	acyltransferase activity [GO:0016746]; polyamine binding [GO:0019808]	outer membrane-bounded periplasmic space [GO:0030288]	DNA import into cell involved in transformation [GO:0009290]; polyamine transport [GO:0015846]; poly-hydroxybutyrate biosynthetic process [GO:0042619]	9278503; 16738553; 18640095; 23531166; 26826386	FALSE	FALSE	FALSE
P0AC38	12	16	17	18	27	14	2.199817452207911	1.1883660421581712	-0.7407686248839598	1.0724523508168267	0.5151669957460475	-0.36116988524536425	15	19.666666666666668	0.4088164871058366	1.5284856875521213	0.12639199440818988	0.48692427286498313	Aspartate ammonia-lyase OS=Escherichia coli (strain K12) OX=83333 GN=aspA PE=1 SV=1	ASPA_ECOLI	Aspartate ammonia-lyase (Aspartase) (EC 4.3.1.1)	aspA	NA	NA	aspartate ammonia-lyase activity [GO:0008797]	cytosol [GO:0005829]; membrane [GO:0016020]	aspartate metabolic process [GO:0006531]; tricarboxylic acid cycle [GO:0006099]	2987841; 3541901; 7610040; 9278503; 16738553; 8119980; 9230046; 9230045	FALSE	FALSE	FALSE
P17169	35	47	53	37	72	49	1.9188479966226506	1.4775214439225133	-0.7623718602692747	0.6029670675156065	0.4001369730976439	-0.20916679180031447	45	52.666666666666664	0.264645749604312	1.5207392120171075	0.128325294370988	0.4901387280850392	Glutamine--fructose-6-phosphate aminotransferase [isomerizing] OS=Escherichia coli (strain K12) OX=83333 GN=glmS PE=1 SV=4	GLMS_ECOLI	Glutamine--fructose-6-phosphate aminotransferase [isomerizing] (EC 2.6.1.16) (D-fructose-6-phosphate amidotransferase) (GFAT) (Glucosamine-6-phosphate synthase) (Hexosephosphate aminotransferase) (L-glutamine--D-fructose-6-phosphate amidotransferase)	glmS	NA	FUNCTION: Catalyzes the first step in hexosamine metabolism, converting fructose-6P into glucosamine-6P using glutamine as a nitrogen source.	carbohydrate derivative binding [GO:0097367]; glutamine-fructose-6-phosphate transaminase (isomerizing) activity [GO:0004360]	cytosol [GO:0005829]	carbohydrate metabolic process [GO:0005975]; fructose 6-phosphate metabolic process [GO:0006002]; glutamine metabolic process [GO:0006541]; protein N-linked glycosylation [GO:0006487]; UDP-N-acetylglucosamine biosynthetic process [GO:0006048]; UDP-N-acetylglucosamine metabolic process [GO:0006047]	6395859; 7686882; 9278503; 16738553; 1915361; 6283361; 3010949; 2826397; 3134953; 18334534; 18351803; 23475961; 8805567; 9739095; 10091662	FALSE	FALSE	FALSE
P43329	0	2	0	0	8	1	0	1.6645049934996348	0.9644968226662887	0	1.380237415659939	0.9018645205884294	0.6666666666666666	3	0.7607006454161228	1.517854906263411	0.12905097994974574	0.4911071070597331	ATP-dependent RNA helicase HrpA OS=Escherichia coli (strain K12) OX=83333 GN=hrpA PE=1 SV=3	HRPA_ECOLI	ATP-dependent RNA helicase HrpA (EC 3.6.4.13)	hrpA	NA	FUNCTION: Not yet known.	ATP binding [GO:0005524]; ATP hydrolysis activity [GO:0140603]; helicase activity [GO:0004386]; RNA binding [GO:0003723]; RNA helicase activity [GO:0003724]	NA	maturation of SSU-rRNA from tricistronic rRNA transcript (SSU-rRNA, 5.8S rRNA, LSU-rRNA) [GO:0000462]; mRNA processing [GO:0006397]; RNA modification [GO:0009451]	7899078; 9097039; 9278503; 16738553	FALSE	FALSE	FALSE
P77748	0	0	0	0	8	0	0	2.6234183808719775	0	0	2.965199916381095	0	0	2.6666666666666665	0.9883999721270317	1.5146313083934484	0.12986579894366376	0.4911089554020706	Uncharacterized protein YdiJ OS=Escherichia coli (strain K12) OX=83333 GN=ydiJ PE=4 SV=1	YDIJ_ECOLI	Uncharacterized protein YdiJ	ydiJ	NA	NA	4 iron, 4 sulfur cluster binding [GO:0051539]; D-lactate dehydrogenase (cytochrome) activity [GO:0004458]; D-lactate dehydrogenase activity [GO:0008720]; FAD binding [GO:0071949]; flavin adenine dinucleotide binding [GO:0050660]; metal ion binding [GO:0046872]	NA	lactate catabolic process [GO:1903457]	9097039; 9278503; 16738553; 25117543	FALSE	FALSE	FALSE
P77293	0	0	0	0	8	0	0	2.6234183808719775	0	0	2.965199916381095	0	0	2.6666666666666665	0.9883999721270317	1.5146313083934484	0.12986579894366376	0.4911089554020706	Prophage bactoprenol glucosyl transferase homolog OS=Escherichia coli (strain K12) OX=83333 GN=yfdH PE=1 SV=1	GTRB_ECOLI	Prophage bactoprenol glucosyl transferase homolog (EC 2.4.1.-) (Bactoprenol glucosyl transferase homolog from prophage CPS-53)	yfdH	NA	FUNCTION: Involved in O antigen modification. Catalyzes the transfer of the glucose residue from UDP-glucose to a lipid carrier (By similarity). {ECO:0000250}.	glycosyltransferase activity [GO:0016757]	integral component of membrane [GO:0016021]; plasma membrane [GO:0005886]	NA	9205837; 9278503; 16738553; 15919996	FALSE	FALSE	FALSE
P0A7L3	20	22	16	26	16	30	2.2433568330368443	-1.4413523594311697	1.8210904555251184	0.8875346348990416	-0.6408241998678906	0.7685979897249651	19.333333333333332	24	0.338436141585372	1.5144445634436057	0.12991312399826638	0.4911089554020706	50S ribosomal protein L20 OS=Escherichia coli (strain K12) OX=83333 GN=rplT PE=1 SV=2	RL20_ECOLI	50S ribosomal protein L20 (Large ribosomal subunit protein bL20)	rplT	pdzA	FUNCTION: One of the primary rRNA binding proteins, it binds close to the 5'-end of the 23S rRNA. It is important during the early stages of 50S assembly. {ECO:0000269|PubMed:3298242}.	large ribosomal subunit rRNA binding [GO:0070180]; mRNA binding [GO:0003729]; structural constituent of ribosome [GO:0003735]; translation repressor activity, mRNA regulatory element binding [GO:0000900]	cytosol [GO:0005829]; cytosolic large ribosomal subunit [GO:0022625]	ribosomal large subunit assembly [GO:0000027]; translation [GO:0006412]	6317865; 6397321; 9097039; 9278503; 16738553; 381019; 3158742; 3298242; 2665813; 10094780; 24524803; 12809609; 16272117; 25310980; 24844575; 27906160; 27906161; 27934701; 28077875	FALSE	FALSE	FALSE
P0A877	18	24	24	15	35	35	0.6030279741754279	0.8575418677734825	1.1559029315965768	0.277037042070748	0.32134372660637045	0.42793333225601726	22	28.333333333333332	0.34210470031104523	1.5106212601338138	0.1308849741189807	0.492759176591091	Tryptophan synthase alpha chain OS=Escherichia coli (strain K12) OX=83333 GN=trpA PE=1 SV=1	TRPA_ECOLI	Tryptophan synthase alpha chain (EC 4.2.1.20)	trpA	NA	FUNCTION: The alpha subunit is responsible for the aldol cleavage of indoleglycerol phosphate to indole and glyceraldehyde 3-phosphate.	lyase activity [GO:0016829]; tryptophan synthase activity [GO:0004834]	cytoplasm [GO:0005737]; cytosol [GO:0005829]	aromatic amino acid family biosynthetic process [GO:0009073]; tryptophan biosynthetic process [GO:0000162]	4863752; 388433; 7038627; 8095913; 9097039; 9278503; 16738553; 9298646; 2502189; 9298644	FALSE	FALSE	FALSE
P0AD61	72	72	80	60	107	83	1.2077660175824794	1.6175653350834873	-0.22698922050712111	0.2658773341972026	0.3603378582222341	-0.045668059517434856	74.66666666666667	83.33333333333333	0.19351571096733394	1.5001535294486557	0.13357463758675875	0.49998369256593767	Pyruvate kinase I OS=Escherichia coli (strain K12) OX=83333 GN=pykF PE=1 SV=1	KPYK1_ECOLI	Pyruvate kinase I (EC 2.7.1.40) (PK-1)	pykF	NA	FUNCTION: Catalyzes the formation of pyruvate in the last step of glycolysis, it is irreversible under physiological conditions. The reaction is critical for the control of metabolic flux in the second part of glycolysis. {ECO:0000305|PubMed:8591049}.	ATP binding [GO:0005524]; identical protein binding [GO:0042802]; kinase activity [GO:0016301]; magnesium ion binding [GO:0000287]; potassium ion binding [GO:0030955]; pyruvate kinase activity [GO:0004743]	cytoplasm [GO:0005737]; cytosol [GO:0005829]; membrane [GO:0016020]; pyruvate kinase complex [GO:1902912]	glycolytic process [GO:0006096]; response to heat [GO:0009408]	2674937; 9023191; 9097039; 9278503; 16738553; 1859631; 9298646; 2653362; 7011316; 9298644; 18723842; 8591049; 10751408; 27050130	FALSE	FALSE	FALSE
P0AFI5	0	0	0	0	1	3	0	0.9274563298083476	1.6705913281641314	0	0.7952749149387831	1.9018645205884293	0	1.3333333333333333	0.8990464785090708	1.4999835146978875	0.13361867286390078	0.49998369256593767	D-alanyl-D-alanine endopeptidase OS=Escherichia coli (strain K12) OX=83333 GN=pbpG PE=1 SV=2	PBP7_ECOLI	D-alanyl-D-alanine endopeptidase (DD-endopeptidase) (EC 3.4.21.-) (Penicillin-binding protein 7) (PBP-7)	pbpG	yohB	FUNCTION: Cell wall formation. May play a specialized role in remodeling the cell wall. Specifically hydrolyzes the DD-diaminopimelate-alanine bonds in high-molecular-mass murein sacculi.	endopeptidase activity [GO:0004175]; serine-type D-Ala-D-Ala carboxypeptidase activity [GO:0009002]	periplasmic space [GO:0042597]	cell wall organization [GO:0071555]; FtsZ-dependent cytokinesis [GO:0043093]; peptidoglycan biosynthetic process [GO:0009252]; peptidoglycan metabolic process [GO:0000270]; regulation of cell shape [GO:0008360]; response to drug [GO:0042493]	9278503; 16738553; 6386470; 7721700; 7925376	FALSE	FALSE	FALSE
P63883	0	0	0	1	0	2	1.2169425326534815	0	1.3640182973172423	1.5249645555143334	0	1.4868270213095856	0	1	1.003930525607973	1.4901184299514774	0.13619309908127758	0.5044899303996621	N-acetylmuramoyl-L-alanine amidase AmiC OS=Escherichia coli (strain K12) OX=83333 GN=amiC PE=1 SV=1	AMIC_ECOLI	N-acetylmuramoyl-L-alanine amidase AmiC (EC 3.5.1.28)	amiC	ygdN	FUNCTION: Cell-wall hydrolase involved in septum cleavage during cell division. Can also act as powerful autolysin in the presence of murein synthesis inhibitors. {ECO:0000269|PubMed:11454209, ECO:0000269|PubMed:18390656}.	N-acetylmuramoyl-L-alanine amidase activity [GO:0008745]	outer membrane-bounded periplasmic space [GO:0030288]; periplasmic space [GO:0042597]	cell wall organization [GO:0071555]; FtsZ-dependent cytokinesis [GO:0043093]; peptidoglycan catabolic process [GO:0009253]	9278503; 16738553; 11454209; 17218314; 12787347; 18390656	FALSE	FALSE	FALSE
P0AE34	0	0	0	1	0	2	1.2169425326534815	0	1.3640182973172423	1.5249645555143334	0	1.4868270213095856	0	1	1.003930525607973	1.4901184299514774	0.13619309908127758	0.5044899303996621	Arginine ABC transporter permease protein ArtQ OS=Escherichia coli (strain K12) OX=83333 GN=artQ PE=1 SV=1	ARTQ_ECOLI	Arginine ABC transporter permease protein ArtQ	artQ	NA	FUNCTION: Part of the ABC transporter complex ArtPIQMJ involved in arginine transport. Probably responsible for the translocation of the substrate across the membrane. {ECO:0000269|PubMed:8801422}.	transmembrane transporter activity [GO:0022857]	ATP-binding cassette (ABC) transporter complex [GO:0043190]; integral component of plasma membrane [GO:0005887]; plasma membrane [GO:0005886]	L-arginine import across plasma membrane [GO:0097638]	8501075; 8905232; 9278503; 16738553; 8801422; 15919996	FALSE	FALSE	FALSE
P36561	0	0	0	1	0	2	1.2169425326534815	0	1.3640182973172423	1.5249645555143334	0	1.4868270213095856	0	1	1.003930525607973	1.4901184299514774	0.13619309908127758	0.5044899303996621	Adenosylcobinamide-GDP ribazoletransferase OS=Escherichia coli (strain K12) OX=83333 GN=cobS PE=2 SV=3	COBS_ECOLI	Adenosylcobinamide-GDP ribazoletransferase (EC 2.7.8.26) (Cobalamin synthase) (Cobalamin-5'-phosphate synthase)	cobS	NA	FUNCTION: Joins adenosylcobinamide-GDP and alpha-ribazole to generate adenosylcobalamin (Ado-cobalamin). Also synthesizes adenosylcobalamin 5'-phosphate from adenosylcobinamide-GDP and alpha-ribazole 5'-phosphate (By similarity). {ECO:0000250}.	adenosylcobinamide-GDP ribazoletransferase activity [GO:0051073]; cobalamin 5'-phosphate synthase activity [GO:0008818]	integral component of membrane [GO:0016021]; plasma membrane [GO:0005886]	cobalamin biosynthetic process [GO:0009236]	7592411; 9097040; 9278503; 16738553; 15919996	FALSE	FALSE	FALSE
P0A8V0	0	0	0	1	0	2	1.2169425326534815	0	1.3640182973172423	1.5249645555143334	0	1.4868270213095856	0	1	1.003930525607973	1.4901184299514774	0.13619309908127758	0.5044899303996621	Ribonuclease BN OS=Escherichia coli (strain K12) OX=83333 GN=rbn PE=1 SV=1	RBN_ECOLI	Ribonuclease BN (RNase BN) (EC 3.1.-.-) (Ribonuclease Z homolog) (RNase Z homolog)	rbn	elaC rnz	FUNCTION: Zinc phosphodiesterase, which has both exoribonuclease and endoribonuclease activities, depending on the nature of the substrate and of the added divalent cation, and on its 3'-terminal structure. Can process the 3' termini of both CCA-less and CCA-containing tRNA precursors. CCA-less tRNAs are cleaved endonucleolytically after the discriminator base, whereas residues following the CCA …	3'-tRNA processing endoribonuclease activity [GO:0042781]; endoribonuclease activity, producing 5'-phosphomonoesters [GO:0016891]; exoribonuclease activity [GO:0004532]; exoribonuclease activity, producing 5'-phosphomonoesters [GO:0016896]; metal ion binding [GO:0046872]; nuclease activity [GO:0004518]; zinc ion binding [GO:0008270]	NA	tRNA processing [GO:0008033]	9205837; 9278503; 16738553; 12029081; 15764599; 16629673; 19366704; 20489203; 16452444	FALSE	FALSE	FALSE
P76115	3	0	0	4	0	3	0.9081394413823771	0	1.6705913281641314	0.8468926504016956	0	1.9018645205884293	1	2.3333333333333335	0.9162523903300416	1.4888309039652476	0.13653190219581324	0.5047293814106268	Probable TonB-dependent receptor YncD OS=Escherichia coli (strain K12) OX=83333 GN=yncD PE=1 SV=1	YNCD_ECOLI	Probable TonB-dependent receptor YncD	yncD	NA	FUNCTION: Probable receptor, TonB-dependent.	siderophore uptake transmembrane transporter activity [GO:0015344]; signaling receptor activity [GO:0038023]	integral component of membrane [GO:0016021]; intrinsic component of cell outer membrane [GO:0031230]	siderophore transmembrane transport [GO:0044718]	9278503; 16738553	FALSE	FALSE	FALSE
P0AFX9	0	0	0	0	3	1	0	1.6064322310265478	0.9644968226662887	0	1.795274914938783	0.9018645205884294	0	1.3333333333333333	0.8990464785090708	1.484326581216989	0.13772230178218905	0.5050732222729284	Sigma-E factor regulatory protein RseB OS=Escherichia coli (strain K12) OX=83333 GN=rseB PE=1 SV=1	RSEB_ECOLI	Sigma-E factor regulatory protein RseB	rseB	NA	FUNCTION: Negatively modulates the activity of sigma-E (RpoE) by stabilizing RseA under non-stress conditions. Although not essential for association of sigma-E with Rsea it increases their affinity 2- to 3-fold. When bound to RseA it prevents proteolysis by DegS, which is probably relieved by lipopolysaccharide binding (LPS). {ECO:0000269|PubMed:10500101, ECO:0000269|PubMed:17360428, ECO:0000269…	antisigma factor binding [GO:0045152]; identical protein binding [GO:0042802]; lipid binding [GO:0008289]	outer membrane-bounded periplasmic space [GO:0030288]	regulation of polysaccharide biosynthetic process [GO:0032885]	7889935; 9159523; 9278503; 16738553; 9159522; 10500101; 11777003; 17360428; 18421143; 21245315; 23687042; 28924029; 17692869; 17496148; 20512978	FALSE	FALSE	FALSE
P04846	0	0	0	0	3	1	0	1.6064322310265478	0.9644968226662887	0	1.795274914938783	0.9018645205884294	0	1.3333333333333333	0.8990464785090708	1.484326581216989	0.13772230178218905	0.5050732222729284	Lipoprotein 28 OS=Escherichia coli (strain K12) OX=83333 GN=nlpA PE=1 SV=1	NLPA_ECOLI	Lipoprotein 28	nlpA	NA	NA	NA	plasma membrane [GO:0005886]	NA	3003106; 7686882; 9278503; 16738553	FALSE	FALSE	FALSE
P0AFR0	0	0	0	0	3	1	0	1.6064322310265478	0.9644968226662887	0	1.795274914938783	0.9018645205884294	0	1.3333333333333333	0.8990464785090708	1.484326581216989	0.13772230178218905	0.5050732222729284	NTE family protein RssA OS=Escherichia coli (strain K12) OX=83333 GN=rssA PE=3 SV=2	RSSA_ECOLI	NTE family protein RssA	rssA	ychK	NA	lysophospholipase activity [GO:0004622]	NA	lipid catabolic process [GO:0016042]; phosphatidylcholine metabolic process [GO:0046470]	8282700; 9097039; 8905232; 9278503; 16738553	FALSE	FALSE	FALSE
P16095	5	8	7	5	18	9	0.6249267362534896	1.5827036379855024	0.3557175471636699	0.5249645555143333	0.8732774269400562	0.2237926154757918	6.666666666666667	10.666666666666666	0.5406781993100604	1.4799496124484945	0.13888669412456497	0.5063176314521269	L-serine dehydratase 1 OS=Escherichia coli (strain K12) OX=83333 GN=sdaA PE=1 SV=3	SDHL_ECOLI	L-serine dehydratase 1 (SDH 1) (EC 4.3.1.17) (L-serine deaminase 1) (L-SD1)	sdaA	NA	FUNCTION: Deaminates also threonine, particularly when it is present in high concentration.	4 iron, 4 sulfur cluster binding [GO:0051539]; L-serine ammonia-lyase activity [GO:0003941]; metal ion binding [GO:0046872]	cytosol [GO:0005829]	gluconeogenesis [GO:0006094]; L-serine catabolic process [GO:0006565]	2504697; 8436113; 9097040; 9278503; 16738553	FALSE	FALSE	FALSE
P0AEJ2	0	3	7	2	11	4	1.7210412088495277	1.862322034357947	-1.0251911211654774	2.1099270562354895	1.380237415659939	-0.7762073845242082	3.3333333333333335	5.666666666666667	0.9046523624570735	1.4769613632943435	0.13968599440977436	0.5072227134287862	Isochorismate synthase EntC OS=Escherichia coli (strain K12) OX=83333 GN=entC PE=1 SV=1	ENTC_ECOLI	Isochorismate synthase EntC (EC 5.4.4.2) (Isochorismate mutase)	entC	NA	FUNCTION: Involved in the biosynthesis of the siderophore enterobactin (macrocyclic trimeric lactone of N-(2,3-dihydroxybenzoyl)-serine). Catalyzes the reversible conversion of chorismate to isochorismate. {ECO:0000269|PubMed:17243787, ECO:0000269|PubMed:20079748, ECO:0000269|PubMed:2139795, ECO:0000269|PubMed:2536681, ECO:0000269|PubMed:8655506, ECO:0000269|PubMed:9795253}.	isochorismate synthase activity [GO:0008909]; magnesium ion binding [GO:0000287]	NA	enterobactin biosynthetic process [GO:0009239]	2110093; 2536681; 9278503; 16738553; 2139473; 2139795; 2521621; 8655506; 9795253; 17243787; 22096151; 20079748	FALSE	FALSE	FALSE
P0A9V1	5	3	2	3	10	5	-0.16192496463219677	1.6753447627217204	1.0390201855552292	-0.05999794520682275	1.2547065335760803	0.9018645205884294	3.3333333333333335	6	0.6988577029858957	1.473651911647662	0.14057533665214594	0.5089523689007742	Lipopolysaccharide export system ATP-binding protein LptB OS=Escherichia coli (strain K12) OX=83333 GN=lptB PE=1 SV=2	LPTB_ECOLI	Lipopolysaccharide export system ATP-binding protein LptB (EC 7.5.2.-)	lptB	yhbG	FUNCTION: Part of the ABC transporter complex LptBFG involved in the translocation of lipopolysaccharide (LPS) from the inner membrane to the outer membrane. Probably responsible for energy coupling to the transport system. {ECO:0000269|PubMed:16765569, ECO:0000269|PubMed:17056748, ECO:0000269|PubMed:18424520}.	ATPase-coupled transmembrane transporter activity [GO:0042626]; ATP binding [GO:0005524]	ATP-binding cassette (ABC) transporter complex [GO:0043190]; cytoplasm [GO:0005737]; plasma membrane [GO:0005886]; transporter complex [GO:1990351]	lipopolysaccharide transport [GO:0015920]	8444818; 7876255; 9278503; 16738553; 9298646; 16079137; 16765569; 17056748; 18424520; 19500581	FALSE	FALSE	FALSE
P0AGH3	0	0	0	1	2	0	1.2169425326534815	1.3116338719443281	0	1.5249645555143334	1.380237415659939	0	0	1	0.9684006570580909	1.4598742678610817	0.1443246324543483	0.5159255307736994	Putrescine export system permease protein SapB OS=Escherichia coli (strain K12) OX=83333 GN=sapB PE=1 SV=1	SAPB_ECOLI	Putrescine export system permease protein SapB	sapB	NA	FUNCTION: Part of a putrescine export transport system, does not play a role in resistance to antimicrobial peptides. {ECO:0000269|PubMed:27803167}.	dipeptide transmembrane transporter activity [GO:0071916]; putrescine transmembrane transporter activity [GO:0015489]	integral component of membrane [GO:0016021]; plasma membrane [GO:0005886]	putrescine transport [GO:0015847]	11700350; 9097039; 9278503; 16738553; 15919996; 27803167	FALSE	FALSE	FALSE
P0A8S1	4	4	1	2	10	5	-0.3483156755170311	1.3262108395897727	1.5455646343764837	-0.21200103865187278	0.932778438688718	1.4868270213095856	3	5.666666666666667	0.7358681404488102	1.4569201939238592	0.14513841102915714	0.5172696500861299	HTH-type transcriptional regulator ArgP OS=Escherichia coli (strain K12) OX=83333 GN=argP PE=1 SV=1	ARGP_ECOLI	HTH-type transcriptional regulator ArgP (Inhibitor of chromosome initiation) (OriC replication inhibitor)	argP	iciA	FUNCTION: Controls the transcription of genes involved in arginine and lysine metabolism. Activates transcription of several genes, including argO, lysP, lysC, asd, dapB, dapD, lysA, gdhA and argK. Acts by binding directly to their promoter or control region (PubMed:10600368, PubMed:15150242, PubMed:17504942, PubMed:21441513, PubMed:21890697). ArgP dimer by itself is able to bind the argO promote…	bent DNA binding [GO:0003681]; DNA-binding transcription factor activity [GO:0003700]; sequence-specific DNA binding [GO:0043565]	NA	negative regulation of DNA-dependent DNA replication initiation [GO:0032297]; negative regulation of transcription, DNA-templated [GO:0045892]; positive regulation of transcription, DNA-templated [GO:0045893]; regulation of transcription, DNA-templated [GO:0006355]	2034653; 9278503; 16738553; 8366047; 1733927; 8335089; 9254708; 9819053; 10551881; 10600368; 15150242; 17504942; 21441513; 21890697	FALSE	FALSE	FALSE
P0A6E6	0	1	0	0	3	3	0	0.852089698135156	1.6705913281641314	0	0.7952749149387831	1.9018645205884293	0.3333333333333333	2	0.8990464785090708	1.4564705696134552	0.14526257962766387	0.5172696500861299	ATP synthase epsilon chain OS=Escherichia coli (strain K12) OX=83333 GN=atpC PE=1 SV=2	ATPE_ECOLI	ATP synthase epsilon chain (ATP synthase F1 sector epsilon subunit) (F-ATPase epsilon subunit)	atpC	papG uncC	FUNCTION: Produces ATP from ADP in the presence of a proton gradient across the membrane.	ATP binding [GO:0005524]; proton-transporting ATP synthase activity, rotational mechanism [GO:0046933]	plasma membrane [GO:0005886]; proton-transporting ATP synthase complex, catalytic core F(1) [GO:0045261]	ATP synthesis coupled proton transport [GO:0015986]	6395859; 6285901; 6301339; 6272217; 7686882; 9278503; 16738553; 9868784; 16079137; 21778229; 7583669; 9756905; 9331422	FALSE	FALSE	FALSE
P0AG78	0	1	2	2	3	2	1.7210412088495277	0.852089698135156	-0.07233641955293305	2.1099270562354895	0.7952749149387831	-0.09813547941157065	1	2.3333333333333335	0.9356888305875674	1.4438343705066534	0.14878557128717104	0.5267581475763113	Sulfate-binding protein OS=Escherichia coli (strain K12) OX=83333 GN=sbp PE=1 SV=1	SUBI_ECOLI	Sulfate-binding protein (Sulfate starvation-induced protein 2) (SSI2)	sbp	NA	FUNCTION: This protein specifically binds sulfate and is involved in its transmembrane transport.	ABC-type sulfate transporter activity [GO:0015419]; sulfate binding [GO:0043199]	outer membrane-bounded periplasmic space [GO:0030288]	sulfate transport [GO:0008272]; sulfur compound metabolic process [GO:0006790]	3158524; 2002055; 8346018; 9278503; 16738553; 9298646; 8774726	FALSE	FALSE	FALSE
P76537	3	2	3	6	3	5	1.6123142947117013	0.2799181053244121	0.6053231158773749	1.3323194775719376	0.2103124142176269	0.4868270213095856	2.6666666666666665	4.666666666666667	0.6764863043663834	1.4419643494286871	0.14931243110083756	0.5276088016442264	Uncharacterized protein YfeY OS=Escherichia coli (strain K12) OX=83333 GN=yfeY PE=1 SV=1	YFEY_ECOLI	Uncharacterized protein YfeY	yfeY	NA	NA	NA	NA	NA	9278503; 16738553; 7764507	FALSE	FALSE	FALSE
P61316	1	1	3	5	3	2	2.1487468996000825	0.852089698135156	-0.5284040343811092	2.1099270562354895	0.7952749149387831	-0.5131729786904144	1.6666666666666667	3.3333333333333335	0.7973429974946193	1.427459606005703	0.15344746044226024	0.538089094617526	Outer-membrane lipoprotein carrier protein OS=Escherichia coli (strain K12) OX=83333 GN=lolA PE=1 SV=1	LOLA_ECOLI	Outer-membrane lipoprotein carrier protein (P20)	lolA	lplA yzzV	FUNCTION: Participates in the translocation of lipoproteins from the inner membrane to the outer membrane. Only forms a complex with a lipoprotein if the residue after the N-terminal Cys is not an aspartate (The Asp acts as a targeting signal to indicate that the lipoprotein should stay in the inner membrane); the inner membrane retention signal functions at the release step. {ECO:0000269|PubMed:…	NA	outer membrane-bounded periplasmic space [GO:0030288]	lipoprotein localization to outer membrane [GO:0044874]; lipoprotein transport [GO:0042953]	7628437; 8905232; 9278503; 16738553; 9298646; 11758943; 11592971; 12032293; 12198129; 11587539; 12297303; 12876347; 12839983	FALSE	FALSE	FALSE
P64596	12	7	3	14	6	9	1.4078587065912418	-0.5500294541728319	1.6080933258529369	0.7314154329817598	-0.3973701630036129	1.2237926154757919	7.333333333333333	9.666666666666666	0.519279295151313	1.4237010643657382	0.15453302548633382	0.5389527034439525	Uncharacterized protein YraP OS=Escherichia coli (strain K12) OX=83333 GN=yraP PE=1 SV=1	YRAP_ECOLI	Uncharacterized protein YraP	yraP	NA	NA	NA	cell division site [GO:0032153]; cell outer membrane [GO:0009279]; outer membrane-bounded periplasmic space [GO:0030288]	response to osmotic stress [GO:0006970]	9278503; 16738553	FALSE	FALSE	FALSE
P0ABD3	11	13	12	17	19	11	2.2022500722753695	0.637393003275661	-0.38218936245775814	1.1099270562354895	0.3098480877685412	-0.21361269683150672	12	15.666666666666666	0.402054149057508	1.4188115627754463	0.15595396073830883	0.5427416316080438	Bacterioferritin OS=Escherichia coli (strain K12) OX=83333 GN=bfr PE=1 SV=1	BFR_ECOLI	Bacterioferritin (BFR) (EC 1.16.3.1) (Cytochrome b-1) (Cytochrome b-557)	bfr	NA	FUNCTION: Iron-storage protein, whose ferroxidase center binds Fe(2+) ions, oxidizes them by dioxygen to Fe(3+), and participates in the subsequent Fe(3+) oxide mineral core formation within the central cavity of the protein complex. The mineralized iron core can contain as many as 2700 iron atoms/24-meric molecule. {ECO:0000269|PubMed:10769150, ECO:0000269|PubMed:14636073}.	ferric iron binding [GO:0008199]; ferroxidase activity [GO:0004322]; heme binding [GO:0020037]; identical protein binding [GO:0042802]; iron ion binding [GO:0005506]; oxidoreductase activity [GO:0016491]	cytosol [GO:0005829]; membrane [GO:0016020]	intracellular sequestering of iron ion [GO:0006880]; iron ion transport [GO:0006826]	2661540; 9278503; 16738553; 2644932; 7959070; 7559480; 9298644; 10769150; 14636073; 7664064; 9867433; 17077480; 19705876; 19391621; 19439409; 18946693; 21215826	FALSE	FALSE	FALSE
P18775	0	0	0	0	7	0	0	2.4539597044954338	0	0	2.795274914938783	0	0	2.3333333333333335	0.9317583049795943	1.4167942959709332	0.1565430778836889	0.5427416316080438	Dimethyl sulfoxide reductase DmsA OS=Escherichia coli (strain K12) OX=83333 GN=dmsA PE=1 SV=2	DMSA_ECOLI	Dimethyl sulfoxide reductase DmsA (DMSO reductase) (DMSOR) (Me2SO reductase) (EC 1.8.5.3)	dmsA	NA	FUNCTION: Catalyzes the reduction of dimethyl sulfoxide (DMSO) to dimethyl sulfide (DMS). DMSO reductase serves as the terminal reductase under anaerobic conditions, with DMSO being the terminal electron acceptor. Terminal reductase during anaerobic growth on various sulfoxides and N-oxide compounds. Allows E.coli to grow anaerobically on DMSO as respiratory oxidant. {ECO:0000269|PubMed:3062312}.	4 iron, 4 sulfur cluster binding [GO:0051539]; dimethyl sulfoxide reductase activity [GO:0009389]; electron transfer activity [GO:0009055]; molybdenum ion binding [GO:0030151]; molybdopterin cofactor binding [GO:0043546]	dimethyl sulfoxide reductase complex [GO:0009390]; intrinsic component of periplasmic side of plasma membrane [GO:0031237]; outer membrane-bounded periplasmic space [GO:0030288]	anaerobic respiration [GO:0009061]	3062312; 8905232; 9278503; 16738553; 3280546; 2170332; 8125918; 7721698; 8969520; 10224050; 10801884; 17218314; 20169075	FALSE	FALSE	FALSE
P41407	0	0	0	0	7	0	0	2.4539597044954338	0	0	2.795274914938783	0	0	2.3333333333333335	0.9317583049795943	1.4167942959709332	0.1565430778836889	0.5427416316080438	FMN-dependent NADH:quinone oxidoreductase OS=Escherichia coli (strain K12) OX=83333 GN=azoR PE=1 SV=3	AZOR_ECOLI	FMN-dependent NADH:quinone oxidoreductase (EC 1.6.5.-) (Azo-dye reductase) (FMN-dependent NADH-azo compound oxidoreductase) (FMN-dependent NADH-azoreductase) (EC 1.7.1.17)	azoR	acpD	FUNCTION: Quinone reductase that provides resistance to thiol-specific stress caused by electrophilic quinones. Can reduce several benzo-, naphtho-, and anthraquinone compounds. {ECO:0000269|PubMed:19666717}.; FUNCTION: Also exhibits azoreductase activity (PubMed:11583992, PubMed:18337254). Catalyzes the reductive cleavage of the azo bond in aromatic azo compounds to the corresponding amines (Pub…	azobenzene reductase activity [GO:0050446]; electron transfer activity [GO:0009055]; FMN binding [GO:0010181]; oxidoreductase activity, acting on NAD(P)H, NAD(P) as acceptor [GO:0016652]; oxidoreductase activity, acting on NAD(P)H, quinone or similar compound as acceptor [GO:0016655]	cytosol [GO:0005829]	response to oxidative stress [GO:0006979]	9097039; 9278503; 16738553; 7899078; 2168383; 11583992; 19666717; 23795903; 16511052; 16684776; 18337254	FALSE	FALSE	FALSE
P25894	8	8	1	7	4	15	0.5021831350463983	-1.4193002832666817	3.3581653498991075	0.35503955407202126	-1.0527219916161672	2.9018645205884295	5.666666666666667	8.666666666666666	0.7347273610147612	1.4093398363441212	0.15873470479390694	0.5483632359369748	Metalloprotease LoiP OS=Escherichia coli (strain K12) OX=83333 GN=loiP PE=1 SV=2	LOIP_ECOLI	Metalloprotease LoiP (EC 3.4.24.-)	loiP	yggG	FUNCTION: Metalloprotease that cleaves substrates preferentially between Phe-Phe residues. Plays a role in response to some stress conditions. Seems to regulate the expression of speB. {ECO:0000269|PubMed:1310091, ECO:0000269|PubMed:17651431, ECO:0000269|PubMed:17909889, ECO:0000269|PubMed:22491786}.	metal ion binding [GO:0046872]; metalloendopeptidase activity [GO:0004222]; metallopeptidase activity [GO:0008237]	cell outer membrane [GO:0009279]	cellular hypotonic response [GO:0071476]; cellular response to heat [GO:0034605]; cellular response to UV [GO:0034644]	2153656; 9278503; 16738553; 1310091; 17651431; 17909889; 22491786	FALSE	FALSE	FALSE
P00895	32	30	39	17	52	57	-0.8017118870764302	1.755076924954158	1.4854025239208763	-0.3495045624018078	0.568999059115107	0.4379174208286394	33.666666666666664	42	0.21913730584731286	1.4080231082953516	0.1591242275006222	0.5483632359369748	Anthranilate synthase component 1 OS=Escherichia coli (strain K12) OX=83333 GN=trpE PE=1 SV=2	TRPE_ECOLI	Anthranilate synthase component 1 (AS) (ASI) (EC 4.1.3.27)	trpE	NA	FUNCTION: Part of a heterotetrameric complex that catalyzes the two-step biosynthesis of anthranilate, an intermediate in the biosynthesis of L-tryptophan. In the first step, the glutamine-binding beta subunit (TrpG) of anthranilate synthase (AS) provides the glutamine amidotransferase activity which generates ammonia as a substrate that, along with chorismate, is used in the second step, catalyz…	anthranilate synthase activity [GO:0004049]; metal ion binding [GO:0046872]	cytosol [GO:0005829]	tryptophan biosynthetic process [GO:0000162]	7038627; 7021857; 9097039; 9278503; 16738553; 351195; 4598537; 5333199; 4886289; 4567790; 9298644	FALSE	FALSE	FALSE
P77721	0	2	2	0	10	3	0	2.0550308439790372	0.36665324528619236	0	1.669744032854924	0.31690201986727323	1.3333333333333333	4.333333333333333	0.6622153509073991	1.3981599608295143	0.1620650372836072	0.5556084425309513	Uncharacterized HTH-type transcriptional regulator YdjF OS=Escherichia coli (strain K12) OX=83333 GN=ydjF PE=1 SV=1	YDJF_ECOLI	Uncharacterized HTH-type transcriptional regulator YdjF	ydjF	NA	NA	DNA binding [GO:0003677]; DNA-binding transcription factor activity [GO:0003700]	NA	NA	9097039; 9278503; 16738553	FALSE	FALSE	FALSE
Q46798	9	2	3	10	0	16	1.0954275759443777	-1.5248741289286134	2.827251156077922	0.6624680792642683	-1.789687585782373	1.989327361838769	4.666666666666667	8.666666666666666	0.2873692851068881	1.3843731330602638	0.16624423118660142	0.5626183941024187	Uncharacterized lipoprotein YgeR OS=Escherichia coli (strain K12) OX=83333 GN=ygeR PE=3 SV=2	YGER_ECOLI	Uncharacterized lipoprotein YgeR	ygeR	NA	NA	metalloendopeptidase activity [GO:0004222]	cell division site [GO:0032153]; cell outer membrane [GO:0009279]; plasma membrane [GO:0005886]	septum digestion after cytokinesis [GO:0000920]	9278503; 16738553; 19525345	FALSE	FALSE	FALSE
P09373	95	115	112	85	167	100	1.8960735458104596	1.8443064919651744	-1.3542076614531464	0.36626680949527496	0.329611342589971	-0.26010295907496367	107.33333333333333	117.33333333333333	0.1452583976700941	1.3776572638026372	0.16830913187985475	0.5647359998915876	Formate acetyltransferase 1 OS=Escherichia coli (strain K12) OX=83333 GN=pflB PE=1 SV=2	PFLB_ECOLI	Formate acetyltransferase 1 (EC 2.3.1.54) (Pyruvate formate-lyase 1)	pflB	pfl	NA	formate C-acetyltransferase activity [GO:0008861]	cytosol [GO:0005829]; membrane [GO:0016020]	glucose metabolic process [GO:0006006]; threonine catabolic process [GO:0006567]	3053170; 8905232; 9278503; 16738553; 2651404; 1310545; 9629924; 9298644; 18723842; 21151122; 10504733	FALSE	FALSE	FALSE
P22333	2	3	2	2	8	4	0.39520450597932494	1.2619261703171694	0.7284845907242139	0.5249645555143333	0.9651999163810954	0.6388301147546356	2.3333333333333335	4.666666666666667	0.7096648622166881	1.377335616597287	0.16840850838700794	0.5647359998915876	Adenosine deaminase OS=Escherichia coli (strain K12) OX=83333 GN=add PE=3 SV=2	ADD_ECOLI	Adenosine deaminase (EC 3.5.4.4) (Adenosine aminohydrolase)	add	NA	NA	adenosine deaminase activity [GO:0004000]; zinc ion binding [GO:0008270]	cytosol [GO:0005829]	adenosine catabolic process [GO:0006154]; cellular response to DNA damage stimulus [GO:0006974]; hypoxanthine biosynthetic process [GO:0046101]; hypoxanthine salvage [GO:0043103]; inosine biosynthetic process [GO:0046103]; purine nucleotide interconversion [GO:0015950]; purine nucleotide salvage [GO:0032261]; purine ribonucleoside monophosphate biosynthetic process [GO:0009168]	1998686; 9097039; 9278503; 16738553	FALSE	FALSE	FALSE
P27278	0	1	1	0	5	3	0	1.453042800261406	0.928357908867433	0	1.380237415659939	0.9018645205884294	0.6666666666666666	2.6666666666666665	0.7607006454161228	1.374902340463901	0.16916172358739898	0.5662304238625482	Trifunctional NAD biosynthesis/regulator protein NadR OS=Escherichia coli (strain K12) OX=83333 GN=nadR PE=1 SV=2	NADR_ECOLI	Trifunctional NAD biosynthesis/regulator protein NadR [Includes: Transcriptional regulator NadR; Nicotinamide mononucleotide adenylyltransferase (NMN adenylyltransferase) (NMN-AT) (NMNAT) (EC 2.7.7.1) (Nicotinamide ribonucleotide adenylyltransferase) (Nicotinamide-nucleotide adenylyltransferase); Ribosylnicotinamide kinase (RNK) (EC 2.7.1.22) (Nicotinamide riboside kinase) (NRK) (NmR-K)]	nadR	nadI	FUNCTION: This enzyme has three activities: DNA binding, nicotinamide mononucleotide (NMN) adenylyltransferase and ribosylnicotinamide (RN) kinase. The DNA-binding domain binds to the nadB operator sequence in an NAD- and ATP-dependent manner. As NAD levels increase within the cell, the affinity of NadR for the nadB operator regions of nadA, nadB, and pncB increases, repressing the transcription …	ATP binding [GO:0005524]; bacterial-type cis-regulatory region sequence-specific DNA binding [GO:0000986]; identical protein binding [GO:0042802]; magnesium ion binding [GO:0000287]; nicotinamide-nucleotide adenylyltransferase activity [GO:0000309]; ribosylnicotinamide kinase activity [GO:0050262]	catalytic complex [GO:1902494]; cytoplasm [GO:0005737]; plasma membrane [GO:0005886]	cellular response to metal ion [GO:0071248]; NAD biosynthetic process [GO:0009435]; response to alkaline pH [GO:0010446]	7610040; 9278503; 16738553; 1327967; 10464228	FALSE	FALSE	FALSE
P07650	0	2	1	0	7	3	0	1.4453497456215243	0.928357908867433	0	1.210312414217627	0.9018645205884294	1	3.3333333333333335	0.7040589782686855	1.3704607532966748	0.17054311856549073	0.5698182963322476	Thymidine phosphorylase OS=Escherichia coli (strain K12) OX=83333 GN=deoA PE=1 SV=3	TYPH_ECOLI	Thymidine phosphorylase (EC 2.4.2.4) (TdRPase)	deoA	tpp ttg	FUNCTION: The enzymes which catalyze the reversible phosphorolysis of pyrimidine nucleosides are involved in the degradation of these compounds and in their utilization as carbon and energy sources, or in the rescue of pyrimidine bases for nucleotide synthesis.	1,4-alpha-oligoglucan phosphorylase activity [GO:0004645]; pyrimidine-nucleoside phosphorylase activity [GO:0016154]; thymidine phosphorylase activity [GO:0009032]	cytosol [GO:0005829]; membrane [GO:0016020]	cellular response to DNA damage stimulus [GO:0006974]; pyrimidine nucleobase metabolic process [GO:0006206]; pyrimidine nucleoside metabolic process [GO:0006213]; thymidine metabolic process [GO:0046104]	7610040; 9278503; 16738553; 6087276; 6323164; 2199449; 9698549	FALSE	FALSE	FALSE
P76658	19	18	27	20	29	28	1.3979579735951064	1.092709454337321	-0.1333659111233479	0.5953538834057315	0.45423799710371576	-0.0475094063416024	21.333333333333332	25.666666666666668	0.3340274913892816	1.3609886652908354	0.17351727146929585	0.5776587645117064	Bifunctional protein HldE OS=Escherichia coli (strain K12) OX=83333 GN=hldE PE=1 SV=1	HLDE_ECOLI	Bifunctional protein HldE [Includes: D-beta-D-heptose 7-phosphate kinase (EC 2.7.1.167) (D-beta-D-heptose 7-phosphotransferase) (D-glycero-beta-D-manno-heptose-7-phosphate kinase); D-beta-D-heptose 1-phosphate adenylyltransferase (EC 2.7.7.70) (D-glycero-beta-D-manno-heptose 1-phosphate adenylyltransferase)]	hldE	rfaE waaE yqiF	FUNCTION: Catalyzes the phosphorylation of D-glycero-D-manno-heptose 7-phosphate at the C-1 position to selectively form D-glycero-beta-D-manno-heptose-1,7-bisphosphate. {ECO:0000269|PubMed:11751812}.; FUNCTION: Catalyzes the ADP transfer from ATP to D-glycero-beta-D-manno-heptose 1-phosphate, yielding ADP-D-glycero-beta-D-manno-heptose. {ECO:0000269|PubMed:11751812}.	ATP binding [GO:0005524]; heptose-1-phosphate adenylyltransferase activity [GO:0033786]; heptose 7-phosphate kinase activity [GO:0033785]; phosphotransferase activity, alcohol group as acceptor [GO:0016773]	cytosol [GO:0005829]	ADP-L-glycero-beta-D-manno-heptose biosynthetic process [GO:0097171]; lipopolysaccharide core region biosynthetic process [GO:0009244]	9278503; 16738553; 10629197; 11751812; 16030223; 18723842	FALSE	FALSE	FALSE
P0AGG0	1	0	0	1	5	0	0.27944380533106716	2.0739347877163823	0	0.5249645555143335	2.380237415659939	0	0.3333333333333333	2	0.9684006570580909	1.358723764201048	0.17423413876048371	0.5789341335572137	Thiamine-monophosphate kinase OS=Escherichia coli (strain K12) OX=83333 GN=thiL PE=1 SV=1	THIL_ECOLI	Thiamine-monophosphate kinase (TMP kinase) (Thiamine-phosphate kinase) (EC 2.7.4.16)	thiL	NA	FUNCTION: Catalyzes the ATP-dependent phosphorylation of thiamine-monophosphate (TMP) to form thiamine-pyrophosphate (TPP), the active form of vitamin B1. Cannot use thiamine as substrate. Is highly specific for ATP as phosphate donor. {ECO:0000269|PubMed:4567662, ECO:0000269|PubMed:6284709}.	ATP binding [GO:0005524]; magnesium ion binding [GO:0000287]; metal ion binding [GO:0046872]; thiamine-phosphate kinase activity [GO:0009030]	NA	thiamine biosynthetic process [GO:0009228]; thiamine diphosphate biosynthetic process [GO:0009229]	9278503; 16738553; 4567662; 6284709	FALSE	FALSE	FALSE
P20966	3	0	0	0	3	5	-1.4233619837458493	1.6064322310265478	2.1567678046207956	-1.4750354444856666	1.795274914938783	2.4868270213095856	1	2.6666666666666665	0.9356888305875674	1.3509061291254572	0.17672550460980582	0.5820244257364088	PTS system fructose-specific EIIB'BC component OS=Escherichia coli (strain K12) OX=83333 GN=fruA PE=1 SV=1	PTFBC_ECOLI	PTS system fructose-specific EIIB'BC component (EIIB'BC-Fru) [Includes: PTS system fructose-specific EIIB component (EC 2.7.1.202) (EIII-Fru) (Fructose-specific phosphotransferase enzyme IIB component); PTS system fructose-specific EIIC component (Fructose permease IIC component)]	fruA	ptsF	FUNCTION: The phosphoenolpyruvate-dependent sugar phosphotransferase system (sugar PTS), a major carbohydrate active transport system, catalyzes the phosphorylation of incoming sugar substrates concomitantly with their translocation across the cell membrane. The enzyme II FruAB PTS system is involved in fructose transport. {ECO:0000269|PubMed:3510127, ECO:0000269|PubMed:8626640, ECO:0000305|PubMe…	carbohydrate:proton symporter activity [GO:0005351]; kinase activity [GO:0016301]; protein-N(PI)-phosphohistidine-fructose phosphotransferase system transporter activity [GO:0022877]; protein-phosphocysteine-D-fructose-phosphotransferase system transporter activity [GO:0090582]; protein-phosphocysteine-sugar phosphotransferase activity [GO:0090563]	integral component of membrane [GO:0016021]; plasma membrane [GO:0005886]	phosphoenolpyruvate-dependent sugar phosphotransferase system [GO:0009401]	3076173; 9278503; 16738553; 9097040; 1981619; 3510127; 8626640; 15919996	FALSE	FALSE	FALSE
P0ABC7	21	16	21	17	30	24	0.5569034055029862	1.5594093968165017	0.20498549333854513	0.2354579383193485	0.6620083840753185	0.08628909172585685	19.333333333333332	23.666666666666668	0.32791847137350794	1.3402021958675852	0.18017961791303128	0.5897512209580117	Modulator of FtsH protease HflK OS=Escherichia coli (strain K12) OX=83333 GN=hflK PE=1 SV=1	HFLK_ECOLI	Modulator of FtsH protease HflK	hflK	hflA	FUNCTION: HflC and HflK help govern the stability of phage lambda cII protein, and thereby control the lysogenization frequency of phage lambda. HflKC inhibits the SecY-degrading activity of FtsH, possibly helping quality control of integral membrane proteins. {ECO:0000269|PubMed:8947034}.	NA	cytosol [GO:0005829]; integral component of external side of plasma membrane [GO:0071575]; membrane protein complex [GO:0098796]	negative regulation of catalytic activity [GO:0043086]; response to heat [GO:0009408]	8248183; 7610040; 9278503; 16738553; 3040675; 2973057; 8947034; 9159109; 9792691; 9636708; 19454621	FALSE	FALSE	FALSE
P0A6J5	16	9	13	10	25	15	-0.19199838439907488	2.3129193100267003	0.18688814669241058	-0.10306666709870872	1.1737865381925128	0.09450959853082533	12.666666666666666	16.666666666666668	0.38840982320820977	1.3324141891422334	0.18272412204622224	0.5943376478570586	D-amino acid dehydrogenase OS=Escherichia coli (strain K12) OX=83333 GN=dadA PE=1 SV=1	DADA_ECOLI	D-amino acid dehydrogenase (EC 1.4.99.-) (D-alanine dehydrogenase)	dadA	dadR	FUNCTION: Catalyzes the oxidative deamination of D-amino acids. Has broad substrate specificity; is mostly active on D-alanine, and to a lesser extent, on several other D-amino acids such as D-methionine, D-serine and D-proline, but not on L-alanine. Participates in the utilization of L-alanine and D-alanine as the sole source of carbon, nitrogen and energy for growth. Is also able to oxidize D-a…	D-amino-acid dehydrogenase activity [GO:0008718]; oxidoreductase activity [GO:0016491]	cytoplasm [GO:0005737]; plasma membrane [GO:0005886]	D-alanine catabolic process [GO:0055130]; L-alanine oxidation to pyruvate via D-alanine [GO:0019480]	7906689; 8905232; 9278503; 16738553; 13292; 10383414; 15358424; 21754980	FALSE	FALSE	FALSE
P0A799	44	54	69	44	80	63	1.855900970671511	1.3814977974358191	-0.9393548495845198	0.5249645555143335	0.35376520429874786	-0.22741849635653705	55.666666666666664	62.333333333333336	0.21710375448551478	1.326776274968727	0.18458270081610223	0.597090814827879	Phosphoglycerate kinase OS=Escherichia coli (strain K12) OX=83333 GN=pgk PE=1 SV=2	PGK_ECOLI	Phosphoglycerate kinase (EC 2.7.2.3)	pgk	NA	NA	ADP binding [GO:0043531]; ATP binding [GO:0005524]; phosphoglycerate kinase activity [GO:0004618]	cytosol [GO:0005829]	gluconeogenesis [GO:0006094]; glycolytic process [GO:0006096]	2546007; 9278503; 16738553; 9298646; 9600841; 18723842	FALSE	FALSE	FALSE
P0AD42	0	0	0	0	1	2	0	0.9274563298083476	1.3640182973172423	0	0.7952749149387831	1.4868270213095856	0	1	0.7607006454161229	1.3229834928121567	0.18584086740704758	0.597090814827879	Phosphatidylglycerophosphatase C OS=Escherichia coli (strain K12) OX=83333 GN=pgpC PE=1 SV=1	PGPC_ECOLI	Phosphatidylglycerophosphatase C (EC 3.1.3.27) (Phosphatidylglycerolphosphate phosphatase C) (PGP phosphatase C)	pgpC	yfhB	FUNCTION: Lipid phosphatase which dephosphorylates phosphatidylglycerophosphate (PGP) to phosphatidylglycerol (PG). {ECO:0000269|PubMed:21148555}.	metal ion binding [GO:0046872]; phosphatidylglycerophosphatase activity [GO:0008962]	integral component of plasma membrane [GO:0005887]	glycerophospholipid biosynthetic process [GO:0046474]; phosphatidylglycerol biosynthetic process [GO:0006655]; phospholipid catabolic process [GO:0009395]	1602968; 9278503; 16738553; 21148555	FALSE	FALSE	FALSE
P39280	0	0	0	0	1	2	0	0.9274563298083476	1.3640182973172423	0	0.7952749149387831	1.4868270213095856	0	1	0.7607006454161229	1.3229834928121567	0.18584086740704758	0.597090814827879	L-lysine 2,3-aminomutase OS=Escherichia coli (strain K12) OX=83333 GN=epmB PE=1 SV=1	EPMB_ECOLI	L-lysine 2,3-aminomutase (LAM) (EC 5.4.3.-) (EF-P post-translational modification enzyme B)	epmB	yjeK	FUNCTION: With EpmA is involved in the beta-lysylation step of the post-translational modification of translation elongation factor P (EF-P) on 'Lys-34'. EpmB appears to act before EpmA. Displays lysine 2,3-aminomutase activity, producing (R)-beta-lysine from (S)-alpha-lysine (L-lysine). Cannot use (S)-ornithine or (R)-alpha-lysine as a substrate. {ECO:0000269|PubMed:17042480, ECO:0000269|PubMed:…	4 iron, 4 sulfur cluster binding [GO:0051539]; intramolecular transferase activity, transferring amino groups [GO:0016869]; metal ion binding [GO:0046872]	NA	NA	7610040; 9278503; 16738553; 17042480; 20070887; 20729861; 22128152; 22706199; 23239623	FALSE	FALSE	FALSE
P37052	0	0	0	0	1	2	0	0.9274563298083476	1.3640182973172423	0	0.7952749149387831	1.4868270213095856	0	1	0.7607006454161229	1.3229834928121567	0.18584086740704758	0.597090814827879	UPF0225 protein YchJ OS=Escherichia coli (strain K12) OX=83333 GN=ychJ PE=1 SV=2	YCHJ_ECOLI	UPF0225 protein YchJ	ychJ	NA	NA	NA	NA	NA	8226647; 8282700; 8905232; 9097039; 9278503; 16738553	FALSE	FALSE	FALSE
P60595	0	0	0	0	2	1	0	1.3116338719443281	0.9644968226662887	0	1.380237415659939	0.9018645205884294	0	1	0.7607006454161228	1.3141246692442095	0.1888042536214655	0.6024066393710884	Imidazole glycerol phosphate synthase subunit HisH OS=Escherichia coli (strain K12) OX=83333 GN=hisH PE=1 SV=1	HIS5_ECOLI	Imidazole glycerol phosphate synthase subunit HisH (EC 4.3.2.10) (IGP synthase glutaminase subunit) (EC 3.5.1.2) (IGP synthase subunit HisH) (ImGP synthase subunit HisH) (IGPS subunit HisH)	hisH	NA	FUNCTION: IGPS catalyzes the conversion of PRFAR and glutamine to IGP, AICAR and glutamate. The HisH subunit catalyzes the hydrolysis of glutamine to glutamate and ammonia as part of the synthesis of IGP and AICAR. The resulting ammonia molecule is channeled to the active site of HisF. {ECO:0000269|PubMed:8494895}.	glutaminase activity [GO:0004359]; imidazoleglycerol-phosphate synthase activity [GO:0000107]; lyase activity [GO:0016829]	imidazoleglycerol-phosphate synthase complex [GO:0009382]	glutamine metabolic process [GO:0006541]; histidine biosynthetic process [GO:0000105]	3062174; 9097040; 9278503; 16738553; 8494895; 11551184	FALSE	FALSE	FALSE
P39310	0	0	0	0	2	1	0	1.3116338719443281	0.9644968226662887	0	1.380237415659939	0.9018645205884294	0	1	0.7607006454161228	1.3141246692442095	0.1888042536214655	0.6024066393710884	Cell division protein YtfB OS=Escherichia coli (strain K12) OX=83333 GN=ytfB PE=3 SV=2	YTFB_ECOLI	Cell division protein YtfB	ytfB	NA	FUNCTION: Cell division protein whose function is related to the generation of a transient cell wall structure. Function is linked to the late stages of cell division. {ECO:0000269|PubMed:29686141}.	metalloendopeptidase activity [GO:0004222]; peptidoglycan binding [GO:0042834]	integral component of membrane [GO:0016021]; plasma membrane [GO:0005886]	FtsZ-dependent cytokinesis [GO:0043093]; septum digestion after cytokinesis [GO:0000920]	7610040; 9278503; 16738553; 29686141	FALSE	FALSE	FALSE
P24205	0	0	0	0	2	1	0	1.3116338719443281	0.9644968226662887	0	1.380237415659939	0.9018645205884294	0	1	0.7607006454161228	1.3141246692442095	0.1888042536214655	0.6024066393710884	Lipid A biosynthesis myristoyltransferase OS=Escherichia coli (strain K12) OX=83333 GN=lpxM PE=1 SV=1	LPXM_ECOLI	Lipid A biosynthesis myristoyltransferase (EC 2.3.1.243) (Kdo(2)-lauroyl-lipid IV(A) myristoyltransferase)	lpxM	msbB	FUNCTION: Catalyzes the transfer of myristate from myristoyl-acyl carrier protein (ACP) to Kdo(2)-(lauroyl)-lipid IV(A) to form Kdo(2)-lipid A. Can probably also catalyze the transfer of myristate to Kdo(2)-(palmitoleoyl)-lipid IV(A) to form the cold-adapted Kdo(2)-lipid A. In vitro, can acylate Kdo(2)-lipid IV(A), but acylation of (KDO)2-(lauroyl)-lipid IV(A) is about 100 times faster. In vitro,…	acyltransferase activity, transferring groups other than amino-acyl groups [GO:0016747]; myristoyltransferase activity [GO:0019107]	Gram-negative-bacterium-type cell wall [GO:0009276]; integral component of plasma membrane [GO:0005887]	Kdo2-lipid A biosynthetic process [GO:0036104]; lipopolysaccharide biosynthetic process [GO:0009103]	1732206; 1356966; 9097040; 9278503; 16738553; 9099672; 10092655; 16467300	FALSE	FALSE	FALSE
P05793	0	0	0	0	2	1	0	1.3116338719443281	0.9644968226662887	0	1.380237415659939	0.9018645205884294	0	1	0.7607006454161228	1.3141246692442095	0.1888042536214655	0.6024066393710884	Ketol-acid reductoisomerase (NADP(+)) OS=Escherichia coli (strain K12) OX=83333 GN=ilvC PE=1 SV=4	ILVC_ECOLI	Ketol-acid reductoisomerase (NADP(+)) (KARI) (EC 1.1.1.86) (Acetohydroxy-acid isomeroreductase) (AHIR) (Alpha-keto-beta-hydroxylacyl reductoisomerase) (Ketol-acid reductoisomerase type 2) (Ketol-acid reductoisomerase type II)	ilvC	NA	FUNCTION: Involved in the biosynthesis of branched-chain amino acids (BCAA). Catalyzes an alkyl-migration followed by a ketol-acid reduction of (S)-2-acetolactate (S2AL) to yield (R)-2,3-dihydroxy-isovalerate. In the isomerase reaction, S2AL is rearranged via a Mg-dependent methyl migration to produce 3-hydroxy-3-methyl-2-ketobutyrate (HMKB). In the reductase reaction, this 2-ketoacid undergoes a…	identical protein binding [GO:0042802]; ketol-acid reductoisomerase activity [GO:0004455]; magnesium ion binding [GO:0000287]; NADP binding [GO:0050661]	cytosol [GO:0005829]; protein-containing complex [GO:0032991]	isoleucine biosynthetic process [GO:0009097]; valine biosynthetic process [GO:0009099]	3003115; 1379743; 9278503; 16738553; 9298646; 3062177; 2653423; 2189496; 9015391; 15654896; 21515217; 16322583; 23036858	FALSE	FALSE	FALSE
Q46851	0	0	0	0	6	0	0	2.2719034749417033	0	0	2.602629836996387	0	0	2	0.8675432789987957	1.3116840828304386	0.18962674952291514	0.6024204457331805	L-glyceraldehyde 3-phosphate reductase OS=Escherichia coli (strain K12) OX=83333 GN=gpr PE=1 SV=1	GPR_ECOLI	L-glyceraldehyde 3-phosphate reductase (GAP reductase) (EC 1.1.1.-)	gpr	mgrA yghZ	FUNCTION: Catalyzes the stereospecific, NADPH-dependent reduction of L-glyceraldehyde 3-phosphate (L-GAP). The physiological role of gpr is the detoxification of L-GAP, which may be formed by non-enzymatic racemization of GAP. Also involved in the stress response as a methylglyoxal reductase which converts the toxic metabolite methylglyoxal to acetol in vitro and in vivo. {ECO:0000269|PubMed:1258…	D-threo-aldose 1-dehydrogenase activity [GO:0047834]; oxidoreductase activity, acting on the CH-OH group of donors, NAD or NADP as acceptor [GO:0016616]	NA	cellular response to DNA damage stimulus [GO:0006974]; methylglyoxal catabolic process [GO:0051596]	9278503; 16738553; 12583903; 16077126; 18620424; 22393408	FALSE	FALSE	FALSE
P07001	17	3	5	9	4	19	-0.5919626571466542	0.17958492294275893	2.6830782995104743	-0.3230323510406166	0.1172030098261451	1.6388301147546356	8.333333333333334	10.666666666666666	0.477666924513388	1.310989582628789	0.18986128314841436	0.6024204457331805	NAD(P) transhydrogenase subunit alpha OS=Escherichia coli (strain K12) OX=83333 GN=pntA PE=1 SV=2	PNTA_ECOLI	NAD(P) transhydrogenase subunit alpha (EC 7.1.1.1) (Nicotinamide nucleotide transhydrogenase subunit alpha) (Pyridine nucleotide transhydrogenase subunit alpha)	pntA	NA	FUNCTION: The transhydrogenation between NADH and NADP is coupled to respiration and ATP hydrolysis and functions as a proton pump across the membrane. {ECO:0000269|PubMed:16083909}.	NAD(P)+ transhydrogenase (AB-specific) activity [GO:0008750]; NAD(P)+ transhydrogenase activity [GO:0008746]; NAD binding [GO:0051287]; NADP binding [GO:0050661]; protein dimerization activity [GO:0046983]	integral component of plasma membrane [GO:0005887]; plasma membrane [GO:0005886]	NADPH regeneration [GO:0006740]; proton transmembrane transport [GO:1902600]	3525165; 1633824; 9097039; 9278503; 16738553; 1932078; 15919996; 16083909;	FALSE	FALSE	FALSE
P0AA53	5	2	1	5	2	6	0.6249267362534896	-0.1507865177400051	1.7954969727239543	0.5249645555143333	-0.20472508506121712	1.7092194426460334	2.6666666666666665	4.333333333333333	0.6764863043663832	1.3103756433237215	0.19006878915242217	0.6024204457331805	Protein QmcA OS=Escherichia coli (strain K12) OX=83333 GN=qmcA PE=1 SV=1	QMCA_ECOLI	Protein QmcA	qmcA	ybbK	FUNCTION: Identified as a multi-copy suppressor of an FtsH/HtpX protease double disruption mutant. May play a role in the quality control of integral membrane proteins.	identical protein binding [GO:0042802]	integral component of membrane [GO:0016021]; plasma membrane [GO:0005886]	NA	9278503; 16738553; 16573693; 19454621	FALSE	FALSE	FALSE
P25552	0	0	3	0	9	2	0	2.782582022290192	-0.5284040343811092	0	3.117203009826145	-0.5131729786904144	1	3.6666666666666665	0.868010010378577	1.3014502681206381	0.1931043768054766	0.6093614725593357	Guanosine-5'-triphosphate,3'-diphosphate pyrophosphatase OS=Escherichia coli (strain K12) OX=83333 GN=gppA PE=1 SV=3	GPPA_ECOLI	Guanosine-5'-triphosphate,3'-diphosphate pyrophosphatase (EC 3.6.1.40) (Guanosine pentaphosphate phosphohydrolase) (pppGpp-5'-phosphohydrolase)	gppA	gpp	FUNCTION: Catalyzes the conversion of pppGpp to ppGpp. Guanosine pentaphosphate (pppGpp) is a cytoplasmic signaling molecule which together with ppGpp controls the 'stringent response', an adaptive process that allows bacteria to respond to amino acid starvation, resulting in the coordinated regulation of numerous cellular activities (PubMed:6130093, PubMed:8394006). In vitro, can hydrolyze pppGp…	guanosine-5'-triphosphate,3'-diphosphate diphosphatase activity [GO:0008894]; pyrophosphatase activity [GO:0016462]	NA	guanosine pentaphosphate catabolic process [GO:0015974]; guanosine tetraphosphate biosynthetic process [GO:0015970]; nucleobase-containing small molecule interconversion [GO:0015949]; phosphorus metabolic process [GO:0006793]; response to starvation [GO:0042594]	1931833; 1379743; 9278503; 16397293; 16738553; 6130093; 8212131; 8394006	FALSE	FALSE	FALSE
P37903	6	9	9	6	19	10	0.6845924960633565	1.4966580710183208	0.07193237784705145	0.5249645555143335	0.7952749149387829	0.03936804433836421	8	11.666666666666666	0.4532025049304935	1.3008757797880754	0.19330097771572624	0.6093614725593357	Universal stress protein F OS=Escherichia coli (strain K12) OX=83333 GN=uspF PE=1 SV=2	USPF_ECOLI	Universal stress protein F	uspF	ynaF yzzL	NA	ATP binding [GO:0005524]	NA	cell adhesion [GO:0007155]; response to oxidative stress [GO:0006979]	9097039; 9278503; 16738553; 9298646; 11849540; 12381839	FALSE	FALSE	FALSE
P0A8W8	8	14	14	12	15	19	1.7958868034786177	-0.21982828712414432	0.6634168914950749	1.0554792722131132	-0.11161568066973569	0.316902019867273	12	15.333333333333334	0.4202552038035502	1.2929617295654838	0.1960242957107598	0.6150280729809067	UPF0304 protein YfbU OS=Escherichia coli (strain K12) OX=83333 GN=yfbU PE=1 SV=1	YFBU_ECOLI	UPF0304 protein YfbU	yfbU	NA	NA	NA	cytosol [GO:0005829]	cellular response to DNA damage stimulus [GO:0006974]	9278503; 16738553; 10493123; 21944167	FALSE	FALSE	FALSE
P0A935	6	2	1	6	0	13	0.6845924960633565	-1.5248741289286134	3.0743439498785716	0.5249645555143335	-1.789687585782373	2.7092194426460336	3	6.333333333333333	0.48149880412599805	1.2898364801140365	0.1971074389269943	0.6150280729809067	Membrane-bound lytic murein transglycosylase A OS=Escherichia coli (strain K12) OX=83333 GN=mltA PE=1 SV=1	MLTA_ECOLI	Membrane-bound lytic murein transglycosylase A (EC 4.2.2.n1) (Mlt38) (Murein hydrolase A)	mltA	mlt ygdM	FUNCTION: Murein-degrading enzyme. May play a role in recycling of muropeptides during cell elongation and/or cell division. Degrades murein glycan strands and insoluble, high-molecular weight murein sacculi.	hydrolase activity, hydrolyzing O-glycosyl compounds [GO:0004553]; lyase activity [GO:0016829]; lytic transglycosylase activity [GO:0008933]	anchored component of cell outer membrane [GO:0036405]; cell outer membrane [GO:0009279]; integral component of plasma membrane [GO:0005887]; outer membrane-bounded periplasmic space [GO:0030288]	cell wall organization [GO:0071555]; peptidoglycan catabolic process [GO:0009253]; peptidoglycan turnover [GO:0009254]	9287002; 9278503; 16738553; 8288527; 10037771	FALSE	FALSE	FALSE
P61889	34	39	67	38	58	59	2.1593547476614714	1.1932313751260304	-1.1205636627201807	0.6810837574316152	0.3559898694132619	-0.2787077250533915	46.666666666666664	51.666666666666664	0.2527886339304952	1.2886587681571584	0.1975167427742226	0.6150280729809067	Malate dehydrogenase OS=Escherichia coli (strain K12) OX=83333 GN=mdh PE=1 SV=1	MDH_ECOLI	Malate dehydrogenase (EC 1.1.1.37)	mdh	NA	FUNCTION: Catalyzes the reversible oxidation of malate to oxaloacetate. {ECO:0000255|HAMAP-Rule:MF_01516, ECO:0000269|PubMed:2993232, ECO:0000269|PubMed:7028159}.	L-malate dehydrogenase activity [GO:0030060]; malate dehydrogenase activity [GO:0016615]; oxidoreductase activity [GO:0016491]	cytoplasm [GO:0005737]; cytosol [GO:0005829]; extrinsic component of membrane [GO:0019898]; membrane [GO:0016020]	anaerobic respiration [GO:0009061]; fermentation [GO:0006113]; glycolytic process [GO:0006096]; malate metabolic process [GO:0006108]; tricarboxylic acid cycle [GO:0006099]	3299262; 3322223; 9278503; 16738553; 2993232; 7028159; 9298646; 9190829; 8506346; 8670822; 9600841; 8108402; 9199437; 11214793; 9298644; 1507230; 8331658; 11389141	FALSE	FALSE	FALSE
P08312	17	24	20	15	36	25	0.757700520410459	0.9701755628154362	0.5034588278367674	0.35503955407202126	0.3608720907930078	0.20998681595076116	20.333333333333332	25.333333333333332	0.30863282027193006	1.288261811554238	0.1976548417514821	0.6150280729809067	Phenylalanine--tRNA ligase alpha subunit OS=Escherichia coli (strain K12) OX=83333 GN=pheS PE=1 SV=2	SYFA_ECOLI	Phenylalanine--tRNA ligase alpha subunit (EC 6.1.1.20) (Phenylalanyl-tRNA synthetase alpha subunit) (PheRS)	pheS	NA	NA	ATP binding [GO:0005524]; magnesium ion binding [GO:0000287]; phenylalanine-tRNA ligase activity [GO:0004826]; tRNA binding [GO:0000049]	cytoplasm [GO:0005737]; cytosol [GO:0005829]; phenylalanine-tRNA ligase complex [GO:0009328]	phenylalanyl-tRNA aminoacylation [GO:0006432]	6317865; 9097039; 9278503; 16738553; 2991205; 1942071; 9298644; 1959653; 1537809	FALSE	FALSE	FALSE
P0A991	13	15	12	15	24	12	1.431397608525393	0.9747942675679914	-0.17722320885233303	0.7176096334567293	0.4391311047135077	-0.09813547941157082	13.333333333333334	17	0.35286841958622206	1.2868956600468624	0.1981306581893913	0.6151071529960698	Fructose-bisphosphate aldolase class 1 OS=Escherichia coli (strain K12) OX=83333 GN=fbaB PE=1 SV=2	ALF1_ECOLI	Fructose-bisphosphate aldolase class 1 (EC 4.1.2.13) (Fructose-bisphosphate aldolase class I) (FBP aldolase)	fbaB	dhnA	NA	fructose-bisphosphate aldolase activity [GO:0004332]; identical protein binding [GO:0042802]	cytosol [GO:0005829]; membrane [GO:0016020]	glycolytic process [GO:0006096]	9278503; 16738553; 9531482; 18723842	FALSE	FALSE	FALSE
P33221	31	29	36	30	45	35	1.4139544798119306	1.2175704703017782	-0.42380691599197823	0.4791608659012085	0.4119462753872772	-0.1376638435982082	32	36.666666666666664	0.25114776589675913	1.2746266012949727	0.20244143736568831	0.6219836508592717	Formate-dependent phosphoribosylglycinamide formyltransferase OS=Escherichia coli (strain K12) OX=83333 GN=purT PE=1 SV=3	PURT_ECOLI	Formate-dependent phosphoribosylglycinamide formyltransferase (5'-phosphoribosylglycinamide transformylase 2) (Formate-dependent GAR transformylase) (EC 2.1.2.-) (GAR transformylase 2) (GART 2) (Non-folate glycinamide ribonucleotide transformylase) (Phosphoribosylglycinamide formyltransferase 2)	purT	NA	FUNCTION: Involved in the de novo purine biosynthesis. Catalyzes the transfer of formate to 5-phospho-ribosyl-glycinamide (GAR), producing 5-phospho-ribosyl-N-formylglycinamide (FGAR). Formate is provided by PurU via hydrolysis of 10-formyl-tetrahydrofolate. PurT is also able to cleave acetyl phosphate and carbamoyl phosphate to produce ATP with acetate and carbamate, respectively. {ECO:0000269|P…	acetate kinase activity [GO:0008776]; ATP binding [GO:0005524]; magnesium ion binding [GO:0000287]; phosphoribosylglycinamide formyltransferase 2 activity [GO:0043815]; phosphoribosylglycinamide formyltransferase activity [GO:0004644]	cytosol [GO:0005829]	'de novo' IMP biosynthetic process [GO:0006189]	8117714; 9097040; 9278503; 16738553; 9184151; 18723842; 10913290; 11953435	FALSE	FALSE	FALSE
P07913	8	12	15	11	19	15	1.5632571125553931	0.84129871338033	-0.19815361409827395	0.9400020547931771	0.41676329168505294	-0.09813547941157065	11.666666666666666	15	0.4195432890222198	1.273866910944937	0.202710586917742	0.6219836508592717	L-threonine 3-dehydrogenase OS=Escherichia coli (strain K12) OX=83333 GN=tdh PE=1 SV=1	TDH_ECOLI	L-threonine 3-dehydrogenase (TDH) (EC 1.1.1.103) (L-threonine dehydrogenase)	tdh	NA	FUNCTION: Catalyzes the NAD(+)-dependent oxidation of L-threonine to 2-amino-3-ketobutyrate. To a lesser extent, also catalyzes the oxidation of D-allo-threonine and L-threonine amide, but not that of D-threonine and L-allothreonine. Cannot utilize NADP(+) instead of NAD(+). {ECO:0000269|PubMed:6780553}.	cadmium ion binding [GO:0046870]; ferrous iron binding [GO:0008198]; L-threonine 3-dehydrogenase activity [GO:0008743]; manganese ion binding [GO:0030145]; oxidoreductase activity [GO:0016491]; zinc ion binding [GO:0008270]	cytoplasm [GO:0005737]; cytosol [GO:0005829]	L-serine biosynthetic process [GO:0006564]; L-threonine catabolic process to glycine [GO:0019518]; threonine catabolic process [GO:0006567]	2647748; 8041620; 9278503; 16738553; 2007567; 6780553; 9298644; 9784233	FALSE	FALSE	FALSE
P77717	11	9	7	10	7	20	0.6832435046254084	-0.8031033781721977	2.3161921849738336	0.3994336734304743	-0.5266531799485792	1.29418194336719	9	12.333333333333334	0.38898747894969504	1.268053051232277	0.20477900592289214	0.6255897730498464	Uncharacterized lipoprotein YbaY OS=Escherichia coli (strain K12) OX=83333 GN=ybaY PE=1 SV=1	YBAY_ECOLI	Uncharacterized lipoprotein YbaY	ybaY	NA	NA	NA	plasma membrane [GO:0005886]	NA	9278503; 16738553	FALSE	FALSE	FALSE
P31550	7	2	11	7	10	9	0.7394655327775301	2.0550308439790372	-0.6093719856700256	0.5249645555143335	1.669744032854924	-0.3611698852453645	6.666666666666667	8.666666666666666	0.6111795677079643	1.2615821554066322	0.20709918058031007	0.6291577416639453	Thiamine-binding periplasmic protein OS=Escherichia coli (strain K12) OX=83333 GN=thiB PE=1 SV=2	THIB_ECOLI	Thiamine-binding periplasmic protein	thiB	tbpA yabL	FUNCTION: Part of the ABC transporter complex ThiBPQ involved in thiamine import (PubMed:12175925). Binds thiamine, thiamine phosphate and thiamine diphosphate with high affinity (PubMed:12182833, PubMed:18177053). {ECO:0000269|PubMed:12175925, ECO:0000269|PubMed:12182833, ECO:0000269|PubMed:18177053}.	thiamine binding [GO:0030975]; thiamine pyrophosphate binding [GO:0030976]	outer membrane-bounded periplasmic space [GO:0030288]	thiamine transport [GO:0015888]; transmembrane transport [GO:0055085]	1630901; 9278503; 16738553; 12182833; 12175925; 18177053	FALSE	FALSE	FALSE
P0AFK2	0	0	0	1	0	1	1.2169425326534815	0	0.9644968226662887	1.5249645555143334	0	0.9018645205884294	0	0.6666666666666666	0.8089430253675876	1.259454599014713	0.20786617907216057	0.629254531505542	Nicotinamide riboside transporter PnuC OS=Escherichia coli (strain K12) OX=83333 GN=pnuC PE=1 SV=1	PNUC_ECOLI	Nicotinamide riboside transporter PnuC	pnuC	NA	FUNCTION: Required for nicotinamide riboside transport across the inner membrane. {ECO:0000269|PubMed:15561822}.	nicotinamide riboside transmembrane transporter activity [GO:0034257]	integral component of membrane [GO:0016021]; plasma membrane [GO:0005886]	nicotinamide riboside transport [GO:0034258]	8905232; 9278503; 16738553; 2841129; 2198247; 15561822; 15919996	FALSE	FALSE	FALSE
P75938	0	0	0	1	0	1	1.2169425326534815	0	0.9644968226662887	1.5249645555143334	0	0.9018645205884294	0	0.6666666666666666	0.8089430253675876	1.259454599014713	0.20786617907216057	0.629254531505542	Flagellar basal-body rod protein FlgF OS=Escherichia coli (strain K12) OX=83333 GN=flgF PE=3 SV=1	FLGF_ECOLI	Flagellar basal-body rod protein FlgF (Putative proximal rod protein)	flgF	fla FVI flaX	NA	NA	bacterial-type flagellum basal body [GO:0009425]	bacterial-type flagellum-dependent cell motility [GO:0071973]; bacterial-type flagellum-dependent swarming motility [GO:0071978]	8905232; 9278503; 16738553	FALSE	FALSE	FALSE
P76027	7	5	6	2	17	11	-1.1062595847540388	2.212522568475368	1.0645349006942042	-0.8900729437645105	1.380237415659939	0.6794720992519815	6	10	0.38987885704913666	1.2533107429235781	0.21009264027879934	0.6330287246371025	Oligopeptide transport ATP-binding protein OppD OS=Escherichia coli (strain K12) OX=83333 GN=oppD PE=1 SV=2	OPPD_ECOLI	Oligopeptide transport ATP-binding protein OppD	oppD	NA	FUNCTION: Part of the binding-protein-dependent transport system for oligopeptides. Probably responsible for energy coupling to the transport system.	ATPase-coupled transmembrane transporter activity [GO:0042626]; ATP binding [GO:0005524]	plasma membrane [GO:0005886]	peptide transport [GO:0015833]; protein transport [GO:0015031]	9097039; 9278503; 16397293; 16738553	FALSE	FALSE	FALSE
P75914	0	0	4	1	4	2	1.2169425326534815	1.8549659140103174	-0.9056754965803259	1.5249645555143334	2.117203009826145	-0.8351010735777767	1.3333333333333333	2.3333333333333335	0.9356888305875672	1.2506751768581303	0.21105301053081774	0.6348833208941755	Probable phosphatase YcdX OS=Escherichia coli (strain K12) OX=83333 GN=ycdX PE=1 SV=1	YCDX_ECOLI	Probable phosphatase YcdX (EC 3.1.3.-)	ycdX	NA	FUNCTION: Hydrolyzes p-nitrophenyl phosphate (pNPP) in vitro. Involved in the swarming motility process. {ECO:0000269|PubMed:21965574}.	identical protein binding [GO:0042802]; phosphatase activity [GO:0016791]; phosphoric ester hydrolase activity [GO:0042578]; zinc ion binding [GO:0008270]	cytosol [GO:0005829]	bacterial-type flagellum-dependent swarming motility [GO:0071978]	8905232; 9278503; 16738553; 21965574; 12661000	FALSE	FALSE	FALSE
P76298	1	0	0	0	2	3	-0.8217549561500211	1.3116338719443281	1.6705913281641314	-0.47503544448566654	1.380237415659939	1.9018645205884293	0.3333333333333333	1.6666666666666667	0.9356888305875672	1.247348076925581	0.21226989626355597	0.6362794385966233	Flagellar biosynthesis protein FlhA OS=Escherichia coli (strain K12) OX=83333 GN=flhA PE=3 SV=1	FLHA_ECOLI	Flagellar biosynthesis protein FlhA	flhA	NA	FUNCTION: Required for formation of the rod structure of the flagellar apparatus. Together with FliI and FliH, may constitute the export apparatus of flagellin.	NA	integral component of membrane [GO:0016021]; plasma membrane [GO:0005886]	bacterial-type flagellum assembly [GO:0044780]; protein secretion [GO:0009306]	9097040; 9278503; 16738553; 15919996	FALSE	FALSE	FALSE
P02925	7	5	12	20	12	2	3.578314976634751	1.3919512846139388	-2.810081672698502	1.9172819782930934	0.9107521323587189	-2.2136126968315066	8	11.333333333333334	0.20480713794010189	1.247183153698732	0.21233034846319926	0.6362794385966233	Ribose import binding protein RbsB OS=Escherichia coli (strain K12) OX=83333 GN=rbsB PE=1 SV=1	RBSB_ECOLI	Ribose import binding protein RbsB	rbsB	prlB rbsP	FUNCTION: Part of the ABC transporter complex RbsABC involved in ribose import. Binds ribose. Also serves as the primary chemoreceptor for chemotaxis. {ECO:0000269|PubMed:25533465, ECO:0000269|PubMed:4608146, ECO:0000269|PubMed:6327617, ECO:0000269|PubMed:7982928}.	monosaccharide binding [GO:0048029]	membrane [GO:0016020]; outer membrane-bounded periplasmic space [GO:0030288]	D-ribose transmembrane transport [GO:0015752]; positive chemotaxis [GO:0050918]	6313683; 7686882; 9278503; 16738553; 3011793; 3011794; 8899705; 9298646; 4608146; 6327617; 9298644; 25533465; 1583688; 7982928; 9641984	FALSE	FALSE	FALSE
P69786	25	5	5	14	5	21	-0.5618228698819286	-0.23842810934529077	2.956273038280021	-0.26858456701824024	-0.20472508506121712	1.7763336385045705	11.666666666666666	13.333333333333334	0.43434132880837106	1.2447799161729063	0.21321266057705493	0.6362794385966233	PTS system glucose-specific EIICB component OS=Escherichia coli (strain K12) OX=83333 GN=ptsG PE=1 SV=1	PTGCB_ECOLI	PTS system glucose-specific EIICB component (EIICB-Glc) (EII-Glc) [Includes: Glucose permease IIC component (PTS system glucose-specific EIIC component); Glucose-specific phosphotransferase enzyme IIB component (EC 2.7.1.199) (PTS system glucose-specific EIIB component)]	ptsG	glcA umg	FUNCTION: The phosphoenolpyruvate-dependent sugar phosphotransferase system (sugar PTS), a major carbohydrate active transport system, catalyzes the phosphorylation of incoming sugar substrates concomitantly with their translocation across the cell membrane. The enzyme II complex composed of PtsG and Crr is involved in glucose transport (PubMed:3129430, PubMed:10562420). Also functions as a chemo…	glucose transmembrane transporter activity [GO:0005355]; kinase activity [GO:0016301]; protein-N(PI)-phosphohistidine-sugar phosphotransferase activity [GO:0008982]; protein-phosphocysteine-glucose phosphotransferase system transporter activity [GO:0090564]; protein-phosphocysteine-sugar phosphotransferase activity [GO:0090563]	cytosol [GO:0005829]; integral component of plasma membrane [GO:0005887]; plasma membrane [GO:0005886]	glucose transmembrane transport [GO:1904659]; phosphoenolpyruvate-dependent sugar phosphotransferase system [GO:0009401]	3023349; 8905232; 9278503; 16738553; 3129430; 8505292; 9298644; 10562420; 15522088; 15919996; 16549791; 26305955; 28351921; 8112346; 8784182; 9200688; 12716891; 18319344	FALSE	FALSE	FALSE
P0AGA2	4	2	2	2	5	7	-0.3483156755170311	0.9377098501269842	1.5593981974493893	-0.21200103865187278	0.7952749149387829	1.3169020198672732	2.6666666666666665	4.666666666666667	0.6333919653847278	1.2406058544410759	0.21475138817074213	0.6397367404892172	Protein translocase subunit SecY OS=Escherichia coli (strain K12) OX=83333 GN=secY PE=1 SV=1	SECY_ECOLI	Protein translocase subunit SecY	secY	prlA	FUNCTION: The central subunit of the protein translocation channel SecYEG. Consists of two halves formed by TMs 1-5 and 6-10. These two domains form a lateral gate at the front which open onto the bilayer between TMs 2 and 7, and are clamped together by SecE at the back. The channel is closed by both a pore ring composed of hydrophobic SecY resides and a short helix (helix 2A) on the extracellula…	protein transmembrane transporter activity [GO:0008320]; signal sequence binding [GO:0005048]	cell envelope Sec protein transport complex [GO:0031522]; integral component of membrane [GO:0016021]; integral component of plasma membrane [GO:0005887]; plasma membrane [GO:0005886]	intracellular protein transmembrane transport [GO:0065002]; intracellular protein transport [GO:0006886]; protein insertion into membrane from inner side [GO:0032978]; protein transport by the Sec complex [GO:0043952]; SRP-dependent cotranslational protein targeting to membrane, translocation [GO:0006616]	6222285; 9278503; 16738553; 2828030; 2646297; 2535843; 2254269; 2007553; 1633829; 8253067; 8183945; 7889938; 7753838; 11415986; 15919996; 17418789; 19661432; 17531809; 17531810; 20855604; 27435098; 16292303; 21499241; 2202723; 18078384	FALSE	FALSE	FALSE
P0AGF2	0	0	0	1	1	0	1.2169425326534815	0.9274563298083476	0	1.5249645555143334	0.7952749149387831	0	0	0.6666666666666666	0.7734131568177055	1.2380692604922643	0.21569038067402235	0.6412628345582703	Sulfur acceptor protein CsdE OS=Escherichia coli (strain K12) OX=83333 GN=csdE PE=1 SV=1	CSDE_ECOLI	Sulfur acceptor protein CsdE	csdE	ygdK	FUNCTION: Stimulates the cysteine desulfurase activity of CsdA. Contains a cysteine residue (Cys-61) that acts to accept sulfur liberated via the desulfurase activity of CsdA. May be able to transfer sulfur to TcdA/CsdL. Seems to support the function of TcdA in the generation of cyclic threonylcarbamoyladenosine at position 37 (ct(6)A37) in tRNAs that read codons beginning with adenine. Does not …	sulfur carrier activity [GO:0097163]	NA	cyclic threonylcarbamoyladenosine biosynthetic process [GO:0061504]	9278503; 16738553; 15901727; 20054882; 23242255; 15930006	FALSE	FALSE	FALSE
P0C0L2	6	9	11	8	16	11	1.2844315237448583	1.0272668808366032	-0.16967486702520804	0.8875346348990416	0.5608096613017599	-0.09813547941157065	8.666666666666666	11.666666666666666	0.4500696055964103	1.2366978660186174	0.21619927124887403	0.6412628345582703	Peroxiredoxin OsmC OS=Escherichia coli (strain K12) OX=83333 GN=osmC PE=1 SV=2	OSMC_ECOLI	Peroxiredoxin OsmC (EC 1.11.1.-) (Osmotically-inducible protein C)	osmC	NA	FUNCTION: Preferentially metabolizes organic hydroperoxides over inorganic hydrogen peroxide. {ECO:0000269|PubMed:14627744}.	peroxidase activity [GO:0004601]; peroxiredoxin activity [GO:0051920]	cytosol [GO:0005829]	hyperosmotic response [GO:0006972]; response to hydroperoxide [GO:0033194]; response to oxidative stress [GO:0006979]	1715407; 9097039; 9278503; 16738553; 9298646; 18723842; 14627744; 15103136	FALSE	FALSE	FALSE
P21517	0	1	0	0	4	1	0	1.1769264465203972	0.9644968226662887	0	1.1172030098261452	0.9018645205884294	0.3333333333333333	1.6666666666666667	0.6730225101381915	1.2363513009138616	0.2163280096980959	0.6412628345582703	Maltodextrin glucosidase OS=Escherichia coli (strain K12) OX=83333 GN=malZ PE=1 SV=5	MALZ_ECOLI	Maltodextrin glucosidase (EC 3.2.1.20) (Alpha-glucosidase)	malZ	NA	FUNCTION: May play a role in regulating the intracellular level of maltotriose. Cleaves glucose from the reducing end of maltotriose and longer maltodextrins with a chain length of up to 7 glucose units.	alpha-1,4-glucosidase activity [GO:0004558]; maltose alpha-glucosidase activity [GO:0032450]	cytoplasm [GO:0005737]	alpha-glucan catabolic process [GO:0030980]; cellular oligosaccharide catabolic process [GO:0051692]	1918057; 9278503; 16738553; 1706703	FALSE	FALSE	FALSE
P65807	0	1	1	2	5	0	1.7210412088495277	1.453042800261406	-1.0368310451132163	2.1099270562354895	1.380237415659939	-1.0981354794115707	0.6666666666666666	2.3333333333333335	0.7973429974946192	1.2339435740904077	0.2172239309608382	0.6419089195809039	Uncharacterized protein YgeY OS=Escherichia coli (strain K12) OX=83333 GN=ygeY PE=3 SV=1	YGEY_ECOLI	Uncharacterized protein YgeY	ygeY	NA	NA	metal ion binding [GO:0046872]; metallopeptidase activity [GO:0008237]	NA	NA	9278503; 16738553	FALSE	FALSE	FALSE
P21169	1	1	2	0	7	5	-0.8217549561500211	1.9142506601621514	1.0390201855552292	-0.47503544448566654	1.795274914938783	0.9018645205884294	1.3333333333333333	4	0.7407013303471819	1.2306312726236797	0.21846080343153446	0.6431334049641398	Constitutive ornithine decarboxylase OS=Escherichia coli (strain K12) OX=83333 GN=speC PE=1 SV=2	DCOR_ECOLI	Constitutive ornithine decarboxylase (EC 4.1.1.17)	speC	NA	NA	carboxy-lyase activity [GO:0016831]; ornithine decarboxylase activity [GO:0004586]; pyridoxal phosphate binding [GO:0030170]	cytosol [GO:0005829]	putrescine biosynthetic process from ornithine [GO:0033387]; spermidine biosynthetic process [GO:0008295]	9278503; 16738553; 9298644	FALSE	FALSE	FALSE
P0AFK9	11	11	15	14	18	14	1.6001266303928823	0.8978157726439355	-0.38069241656588443	0.8468926504016956	0.45823992766121224	-0.19124488380305193	12.333333333333334	15.333333333333334	0.3712958980866186	1.222394849630725	0.22155834599363833	0.6431334049641398	Spermidine/putrescine-binding periplasmic protein OS=Escherichia coli (strain K12) OX=83333 GN=potD PE=1 SV=1	POTD_ECOLI	Spermidine/putrescine-binding periplasmic protein (SPBP)	potD	NA	FUNCTION: Required for the activity of the bacterial periplasmic transport system of putrescine and spermidine. Polyamine binding protein. {ECO:0000269|PubMed:1939142}.	putrescine binding [GO:0019810]; spermidine binding [GO:0019809]	outer membrane-bounded periplasmic space [GO:0030288]	putrescine transport [GO:0015847]; spermidine transport [GO:0015848]	1939142; 8905232; 9278503; 16738553; 9298646; 8194593; 8621624; 8897598	FALSE	FALSE	FALSE
P09029	6	15	12	7	21	16	0.995321567857993	0.5506853323117882	0.565206993300521	0.7176096334567293	0.2547065335760802	0.2888876436976767	11	14.666666666666666	0.42040127024349544	1.2189099097119571	0.22287838803211366	0.6431334049641398	N5-carboxyaminoimidazole ribonucleotide synthase OS=Escherichia coli (strain K12) OX=83333 GN=purK PE=1 SV=2	PURK_ECOLI	N5-carboxyaminoimidazole ribonucleotide synthase (N5-CAIR synthase) (EC 6.3.4.18) (5-(carboxyamino)imidazole ribonucleotide synthetase)	purK	NA	FUNCTION: Catalyzes the ATP-dependent conversion of 5-aminoimidazole ribonucleotide (AIR) and HCO(3)(-) to N5-carboxyaminoimidazole ribonucleotide (N5-CAIR). {ECO:0000255|HAMAP-Rule:MF_01928, ECO:0000269|PubMed:8117684}.	5-(carboxyamino)imidazole ribonucleotide synthase activity [GO:0034028]; ATP binding [GO:0005524]; metal ion binding [GO:0046872]; phosphoribosylaminoimidazole carboxylase activity [GO:0004638]	cytosol [GO:0005829]	'de novo' IMP biosynthetic process [GO:0006189]	2464576; 2644189; 9278503; 16738553; 1534690; 8117684; 10569930; 19053251	FALSE	FALSE	FALSE
P0A901	2	1	4	2	2	9	0.39520450597932494	0.4484216068645081	1.2574216030556544	0.5249645555143333	0.38023741565993907	0.9018645205884294	2.3333333333333335	4.333333333333333	0.6023554972542339	1.2130404643548176	0.2251143502283291	0.6475554980786778	Outer membrane lipoprotein Blc OS=Escherichia coli (strain K12) OX=83333 GN=blc PE=1 SV=1	BLC_ECOLI	Outer membrane lipoprotein Blc	blc	yjeL	FUNCTION: Involved in the storage or transport of lipids necessary for membrane maintenance under stressful conditions. Displays a binding preference for lysophospholipids. {ECO:0000269|PubMed:15044022}.	lipid binding [GO:0008289]	cell outer membrane [GO:0009279]; cytoplasm [GO:0005737]	cellular response to DNA damage stimulus [GO:0006974]; lipid metabolic process [GO:0006629]; response to reactive oxygen species [GO:0000302]	7559452; 7610040; 9278503; 16738553; 15044022; 16920109	FALSE	FALSE	FALSE
P37757	1	1	0	1	3	1	0.27944380533106716	0.852089698135156	0.9644968226662887	0.5249645555143335	0.7952749149387831	0.9018645205884294	0.6666666666666666	1.6666666666666667	0.740701330347182	1.210143673022225	0.22622376742336398	0.6497316003532185	Uncharacterized isomerase YddE OS=Escherichia coli (strain K12) OX=83333 GN=yddE PE=1 SV=2	YDDE_ECOLI	Uncharacterized isomerase YddE (EC 5.1.-.-) (ORFB)	yddE	NA	NA	isomerase activity [GO:0016853]	cytoplasm [GO:0005737]	biosynthetic process [GO:0009058]	9097039; 9278503; 16738553; 2233673; 15103639	FALSE	FALSE	FALSE
P13482	0	0	0	0	5	0	0	2.0739347877163823	0	0	2.380237415659939	0	0	1.6666666666666667	0.7934124718866463	1.1973868079697827	0.23115582311564994	0.6595839630102424	Periplasmic trehalase OS=Escherichia coli (strain K12) OX=83333 GN=treA PE=1 SV=1	TREA_ECOLI	Periplasmic trehalase (EC 3.2.1.28) (Alpha,alpha-trehalase) (Alpha,alpha-trehalose glucohydrolase) (Tre37A)	treA	osmA	FUNCTION: Provides the cells with the ability to utilize trehalose at high osmolarity by splitting it into glucose molecules that can subsequently be taken up by the phosphotransferase-mediated uptake system.	alpha,alpha-trehalase activity [GO:0004555]	outer membrane-bounded periplasmic space [GO:0030288]	cellular hyperosmotic response [GO:0071474]; cellular response to DNA damage stimulus [GO:0006974]; trehalose catabolic process [GO:0005993]	2671658; 8905232; 9278503; 16738553; 1710760; 2820965; 17455176; 19123216	FALSE	FALSE	FALSE
P75867	0	0	0	0	5	0	0	2.0739347877163823	0	0	2.380237415659939	0	0	1.6666666666666667	0.7934124718866463	1.1973868079697827	0.23115582311564994	0.6595839630102424	Putative Lon protease homolog OS=Escherichia coli (strain K12) OX=83333 GN=ycbZ PE=3 SV=1	LONH_ECOLI	Putative Lon protease homolog (EC 3.4.21.-) (ATP-dependent protease La homolog)	ycbZ	NA	NA	ATP binding [GO:0005524]; ATP-dependent peptidase activity [GO:0004176]; serine-type endopeptidase activity [GO:0004252]	NA	protein catabolic process [GO:0030163]	8905232; 9278503; 16738553	FALSE	FALSE	FALSE
P0ADB1	10	11	6	14	6	15	1.8008942119620919	-1.5272104333044743	1.7998909181293292	0.9724235324855546	-0.9823326637247691	1.0945095985308253	9	11.666666666666666	0.36153348909720356	1.1971789093747405	0.2312368285273286	0.6595839630102424	Osmotically-inducible putative lipoprotein OsmE OS=Escherichia coli (strain K12) OX=83333 GN=osmE PE=2 SV=1	OSME_ECOLI	Osmotically-inducible putative lipoprotein OsmE (Activator of ntr-like gene protein)	osmE	anr	NA	NA	outer membrane [GO:0019867]; plasma membrane [GO:0005886]	response to osmotic stress [GO:0006970]	7565114; 9097039; 9278503; 16738553	FALSE	FALSE	FALSE
P0C0V0	2	0	6	4	6	2	1.316392707894378	2.2719034749417033	-1.5175560985403995	1.2619301496805395	2.602629836996387	-1.3205279007480184	2.6666666666666665	4	0.8480106953096361	1.1955423450898603	0.2318752021295582	0.6595895420992539	Periplasmic serine endoprotease DegP OS=Escherichia coli (strain K12) OX=83333 GN=degP PE=1 SV=1	DEGP_ECOLI	Periplasmic serine endoprotease DegP (EC 3.4.21.107) (Heat shock protein DegP) (Protease Do)	degP	htrA ptd	FUNCTION: DegP acts as a chaperone at low temperatures but switches to a peptidase (heat shock protein) at higher temperatures (PubMed:10319814). Degrades transiently denatured and unfolded or misfolded proteins which accumulate in the periplasm following heat shock or other stress conditions (PubMed:16303867). DegP is efficient with Val-Xaa and Ile-Xaa peptide bonds, suggesting a preference for …	identical protein binding [GO:0042802]; peptidase activity [GO:0008233]; serine-type endopeptidase activity [GO:0004252]; serine-type peptidase activity [GO:0008236]	outer membrane-bounded periplasmic space [GO:0030288]; plasma membrane [GO:0005886]	chaperone-mediated protein folding [GO:0061077]; protein folding [GO:0006457]; protein quality control for misfolded or incompletely synthesized proteins [GO:0006515]; proteolysis [GO:0006508]; response to heat [GO:0009408]; response to oxidative stress [GO:0006979]; response to temperature stimulus [GO:0009266]	3057437; 8202364; 9278503; 16738553; 2165018; 2157212; 2180903; 9600841; 2025286; 7557477; 7883164; 7744744; 8830688; 9083020; 9351822; 10319814; 12270835; 12878036; 16166523; 16303867; 18505836; 18697939; 20005847; 20515644; 21526129; 11919638; 12730160; 18496527; 20581825; 21458668	FALSE	FALSE	FALSE
P06987	11	13	11	8	25	14	0.15976850272234647	1.4879850437484532	0.4196647883707407	0.10992705623548944	0.6883597110222709	0.2237926154757918	11.666666666666666	15.666666666666666	0.3406931275778507	1.1936245321483312	0.232624873276549	0.6595895420992539	Histidine biosynthesis bifunctional protein HisB OS=Escherichia coli (strain K12) OX=83333 GN=hisB PE=1 SV=1	HIS7_ECOLI	Histidine biosynthesis bifunctional protein HisB [Includes: Histidinol-phosphatase (EC 3.1.3.15); Imidazoleglycerol-phosphate dehydratase (IGPD) (EC 4.2.1.19)]	hisB	NA	NA	histidinol-phosphatase activity [GO:0004401]; identical protein binding [GO:0042802]; imidazoleglycerol-phosphate dehydratase activity [GO:0004424]; metal ion binding [GO:0046872]	cytoplasm [GO:0005737]	histidine biosynthetic process [GO:0000105]	3062174; 3007936; 9097040; 9278503; 16738553	FALSE	FALSE	FALSE
P76193	6	6	2	7	2	13	0.995321567857993	-1.6315879433869775	2.702381929011329	0.7176096334567293	-1.4271175063976649	2.1242569419248776	4.666666666666667	7.333333333333333	0.4715830229946473	1.1928723709799043	0.2329193613028282	0.6595895420992539	Probable L,D-transpeptidase YnhG OS=Escherichia coli (strain K12) OX=83333 GN=ynhG PE=1 SV=1	YNHG_ECOLI	Probable L,D-transpeptidase YnhG (EC 2.-.-.-)	ynhG	NA	FUNCTION: Responsible, at least in part, for generating a meso-diaminopimelyl-3-a meso-diaminopimelyl-3 cross-link. {ECO:0000269|PubMed:18456808}.	glycosyltransferase activity [GO:0016757]; peptidoglycan L,D-transpeptidase activity [GO:0071972]	periplasmic space [GO:0042597]	cell wall organization [GO:0071555]; peptidoglycan biosynthetic process [GO:0009252]; peptidoglycan-protein cross-linking [GO:0018104]; regulation of cell shape [GO:0008360]	9278503; 16738553; 9097039; 18456808; 19965429	FALSE	FALSE	FALSE
P16869	2	0	0	2	0	3	0.39520450597932494	0	1.6705913281641314	0.5249645555143333	0	1.9018645205884293	0.6666666666666666	1.6666666666666667	0.8089430253675876	1.192687780933532	0.2329916728547337	0.6595895420992539	FhuE receptor OS=Escherichia coli (strain K12) OX=83333 GN=fhuE PE=1 SV=2	FHUE_ECOLI	FhuE receptor (Outer-membrane receptor for Fe(III)-coprogen, Fe(III)-ferrioxamine B and Fe(III)-rhodotrulic acid)	fhuE	NA	FUNCTION: Required for the uptake of Fe(3+) via coprogen, ferrioxamine B, and rhodotorulic acid.	siderophore uptake transmembrane transporter activity [GO:0015344]; signaling receptor activity [GO:0038023]	cell outer membrane [GO:0009279]; integral component of membrane [GO:0016021]	iron ion homeostasis [GO:0055072]	2162465; 8905232; 9278503; 16738553; 3032906; 20005847	FALSE	FALSE	FALSE
P76187	3	6	6	5	11	6	1.2797959637914662	0.9054243316275367	-0.12530050359680844	1.1099270562354895	0.5728824936023351	-0.09813547941157065	5	7.333333333333333	0.5282246901420846	1.1892952463175819	0.2343235052989964	0.6595895420992539	Oxidoreductase YdhF OS=Escherichia coli (strain K12) OX=83333 GN=ydhF PE=1 SV=2	YDHF_ECOLI	Oxidoreductase YdhF (EC 1.-.-.-)	ydhF	NA	FUNCTION: May function as oxidoreductase. {ECO:0000305}.	D-threo-aldose 1-dehydrogenase activity [GO:0047834]	cytosol [GO:0005829]	NA	9278503; 16397293; 16738553; 14649299	FALSE	FALSE	FALSE
P33607	4	4	2	6	2	8	1.269702353522927	-1.0035392237794865	1.7844184759601645	1.0103913826845752	-0.9416906792274232	1.4868270213095856	3.3333333333333335	5.333333333333333	0.5185092415889125	1.1839038420482713	0.23645112913215066	0.6602383982931385	NADH-quinone oxidoreductase subunit L OS=Escherichia coli (strain K12) OX=83333 GN=nuoL PE=1 SV=2	NUOL_ECOLI	NADH-quinone oxidoreductase subunit L (EC 7.1.1.-) (NADH dehydrogenase I subunit L) (NDH-1 subunit L) (NUO12)	nuoL	NA	FUNCTION: NDH-1 shuttles electrons from NADH, via FMN and iron-sulfur (Fe-S) centers, to quinones in the respiratory chain. The immediate electron acceptor for the enzyme in this species is believed to be ubiquinone. Couples the redox reaction to proton translocation (for every two electrons transferred, four hydrogen ions are translocated across the cytoplasmic membrane), and thus conserves the …	NADH dehydrogenase (ubiquinone) activity [GO:0008137]; quinone binding [GO:0048038]	integral component of plasma membrane [GO:0005887]; NADH dehydrogenase complex [GO:0030964]; plasma membrane [GO:0005886]; plasma membrane respiratory chain complex I [GO:0045272]	ATP synthesis coupled electron transport [GO:0042773]; electron transport coupled proton transport [GO:0015990]	7690854; 9205837; 9278503; 16738553; 15919996	FALSE	FALSE	FALSE
P26602	1	2	0	0	5	4	-0.8217549561500211	0.9377098501269842	1.929052237287799	-0.47503544448566654	0.7952749149387829	2.2237926154757917	1	3	0.848010695309636	1.1806854177304147	0.2377277165280709	0.6602383982931385	Chorismate pyruvate-lyase OS=Escherichia coli (strain K12) OX=83333 GN=ubiC PE=1 SV=2	UBIC_ECOLI	Chorismate pyruvate-lyase (CL) (CPL) (EC 4.1.3.40)	ubiC	NA	FUNCTION: Removes the pyruvyl group from chorismate, with concomitant aromatization of the ring, to provide 4-hydroxybenzoate (4HB) for the ubiquinone pathway. {ECO:0000269|PubMed:11825618, ECO:0000269|PubMed:16343413, ECO:0000269|PubMed:1644758, ECO:0000269|PubMed:8012607}.	chorismate lyase activity [GO:0008813]	cytosol [GO:0005829]	pyruvate biosynthetic process [GO:0042866]; ubiquinone biosynthetic process [GO:0006744]	1644192; 1644758; 1512213; 8409922; 8265357; 9278503; 16738553; 8012607; 9093842; 11825618; 10675300; 11455603; 16343413	FALSE	FALSE	FALSE
P0A7R9	19	23	26	21	35	24	1.572915378133329	1.0065515350051666	-0.5390380762034445	0.6624680792642683	0.38023741565993907	-0.20916679180031447	22.666666666666668	26.666666666666668	0.27784623437463096	1.1780421382667268	0.2387798075865516	0.6602383982931385	30S ribosomal protein S11 OS=Escherichia coli (strain K12) OX=83333 GN=rpsK PE=1 SV=2	RS11_ECOLI	30S ribosomal protein S11 (Small ribosomal subunit protein uS11)	rpsK	NA	FUNCTION: Located on the platform of the 30S subunit, it bridges several disparate RNA helices of the 16S rRNA. Forms part of the Shine-Dalgarno cleft in the 70S ribosome (By similarity). {ECO:0000250}.	mRNA 5'-UTR binding [GO:0048027]; small ribosomal subunit rRNA binding [GO:0070181]; structural constituent of ribosome [GO:0003735]	cytosol [GO:0005829]; cytosolic small ribosomal subunit [GO:0022627]	maturation of SSU-rRNA from tricistronic rRNA transcript (SSU-rRNA, 5.8S rRNA, LSU-rRNA) [GO:0000462]; ribosomal small subunit assembly [GO:0000028]; translation [GO:0006412]	2989779; 9278503; 16738553; 7007074; 7000779; 7020604; 6349681; 9298644; 10094780; 24524803; 11684020; 12244297; 12809609; 16272117; 27906160; 27906161; 27934701; 28077875	FALSE	FALSE	FALSE
P0AF96	0	0	2	0	2	4	0	1.3116338719443281	0.7284845907242139	0	1.380237415659939	0.6388301147546356	0.6666666666666666	2	0.6730225101381916	1.1778629436004084	0.23885125025511464	0.6602383982931385	Toxin-antitoxin biofilm protein TabA OS=Escherichia coli (strain K12) OX=83333 GN=tabA PE=1 SV=1	TABA_ECOLI	Toxin-antitoxin biofilm protein TabA	tabA	yjgK	FUNCTION: Influences biofilm formation. Represses fimbria genes in 8 hours biofilms. May act in response to the combined activity of several toxin-antitoxin (TA) systems. {ECO:0000269|PubMed:19060153}.	NA	cytosol [GO:0005829]	single-species biofilm formation [GO:0044010]	7610040; 9278503; 16738553; 10493123; 19060153; 18723842	FALSE	FALSE	FALSE
P76004	0	0	5	0	7	4	0	2.4539597044954338	-0.4420917868040776	0	2.795274914938783	-0.3611698852453645	1.6666666666666667	3.6666666666666665	0.8113683432311395	1.1615524838530764	0.24541729258105305	0.6709617749295917	Uncharacterized protein YcgM OS=Escherichia coli (strain K12) OX=83333 GN=ycgM PE=1 SV=1	YCGM_ECOLI	Uncharacterized protein YcgM	ycgM	NA	NA	acetylpyruvate hydrolase activity [GO:0018773]; metal ion binding [GO:0046872]	NA	NA	8905232; 9278503; 16738553; 10806384	FALSE	FALSE	FALSE
Q46861	2	0	2	0	4	6	-1.1621535981873934	1.8549659140103174	1.3129495206832997	-1.0599979452068227	2.117203009826145	1.1242569419248774	1.3333333333333333	3.3333333333333335	0.7271540021813999	1.1580271362371466	0.24685296262551853	0.6722726393396149	UPF0313 protein YgiQ OS=Escherichia coli (strain K12) OX=83333 GN=ygiQ PE=3 SV=3	YGIQ_ECOLI	UPF0313 protein YgiQ	ygiQ	ygiR	NA	4 iron, 4 sulfur cluster binding [GO:0051539]; catalytic activity [GO:0003824]; iron ion binding [GO:0005506]	NA	NA	9278503; 16397293; 16738553	FALSE	FALSE	FALSE
P0AGC3	20	13	20	21	14	27	1.4252273556581871	-0.1987950090920882	0.7741442487223702	0.5920787513728705	-0.10518941151030266	0.316902019867273	17.666666666666668	20.666666666666668	0.2679304532432803	1.1550334358242629	0.2480767345623982	0.6745616348990561	Soluble lytic murein transglycosylase OS=Escherichia coli (strain K12) OX=83333 GN=slt PE=1 SV=1	SLT_ECOLI	Soluble lytic murein transglycosylase (EC 4.2.2.n1) (Exomuramidase) (Peptidoglycan lytic exotransglycosylase) (Slt70)	slt	sltY	FUNCTION: Murein-degrading enzyme. Catalyzes the cleavage of the glycosidic bonds between N-acetylmuramic acid and N-acetylglucosamine residues in peptidoglycan. May play a role in recycling of muropeptides during cell elongation and/or cell division.	hydrolase activity, hydrolyzing O-glycosyl compounds [GO:0004553]; lyase activity [GO:0016829]; lytic endotransglycosylase activity [GO:0008932]; lytic transglycosylase activity [GO:0008933]	membrane [GO:0016020]; outer membrane-bounded periplasmic space [GO:0030288]; peptidoglycan-based cell wall [GO:0009274]	cell wall organization [GO:0071555]; peptidoglycan catabolic process [GO:0009253]	1938883; 7610040; 9278503; 16738553; 7001368; 7012834; 2695826; 9298644; 2184239; 8107871; 7548026; 10452894	FALSE	FALSE	FALSE
P0AAG0	1	0	0	0	4	1	-0.8217549561500211	1.8549659140103174	0.9644968226662887	-0.47503544448566654	2.117203009826145	0.9018645205884294	0.3333333333333333	1.6666666666666667	0.848010695309636	1.1533771248492337	0.24875562643846427	0.6745616348990561	Dipeptide transport ATP-binding protein DppD OS=Escherichia coli (strain K12) OX=83333 GN=dppD PE=1 SV=1	DPPD_ECOLI	Dipeptide transport ATP-binding protein DppD (EC 7.4.2.9)	dppD	NA	FUNCTION: Part of the ABC transporter DppABCDF involved in dipeptide transport (PubMed:7536291). Responsible for energy coupling to the transport system (Probable). {ECO:0000269|PubMed:7536291, ECO:0000305}.; FUNCTION: When a foreign outer membrane heme receptor is expressed in E.coli, DppABCDF can also transport heme and its precursor, 5-aminolevulinic acid (ALA), from the periplasm into the cyt…	ATPase-coupled transmembrane transporter activity [GO:0042626]; ATP binding [GO:0005524]; heme transmembrane transporter activity [GO:0015232]	plasma membrane [GO:0005886]	peptide transport [GO:0015833]; protein transport [GO:0015031]	7536291; 8041620; 9278503; 16738553; 8444807; 16905647	FALSE	FALSE	FALSE
P31554	65	50	38	71	15	89	2.8342390049281105	-4.964440841216274	4.126207219421541	0.6504954375981923	-1.8771504270327124	1.108315398055856	51	58.333333333333336	-0.03944653045955471	1.1523942452559979	0.24915910468840746	0.6745616348990561	LPS-assembly protein LptD OS=Escherichia coli (strain K12) OX=83333 GN=lptD PE=1 SV=2	LPTD_ECOLI	LPS-assembly protein LptD (Organic solvent tolerance protein)	lptD	imp ostA yabG	FUNCTION: Together with LptE, is involved in the assembly of lipopolysaccharide (LPS) at the surface of the outer membrane. Contributes to n-hexane resistance. {ECO:0000255|HAMAP-Rule:MF_01411, ECO:0000269|PubMed:12207697, ECO:0000269|PubMed:12724388, ECO:0000269|PubMed:16861298, ECO:0000269|PubMed:18424520, ECO:0000269|PubMed:20203010, ECO:0000269|PubMed:21339611, ECO:0000269|PubMed:2547691, ECO…	NA	cell outer membrane [GO:0009279]; transporter complex [GO:1990351]	Gram-negative-bacterium-type cell outer membrane assembly [GO:0043165]; lipopolysaccharide export [GO:0015921]; response to organic substance [GO:0010033]	1630901; 9278503; 16738553; 9298646; 12724388; 2547691; 7811102; 12207697; 14981317; 16079137; 16861298; 18424520; 20446753; 20615876; 21339611; 20203010; 20566849; 21257904; 21257909; 22668317; 22936569; 23772069; 24003122; 28784813	FALSE	FALSE	FALSE
P0A9E0	11	21	14	7	20	35	-0.12276156985633312	-0.6396018739087148	2.750158836325969	-0.05999794520682275	-0.27183928091975407	1.1648989264222231	15.333333333333334	20.666666666666668	0.2776872334318821	1.1476542049889455	0.2511113433017566	0.6762393811929636	Arabinose operon regulatory protein OS=Escherichia coli (strain K12) OX=83333 GN=araC PE=1 SV=1	ARAC_ECOLI	Arabinose operon regulatory protein (HTH-type transcriptional regulator AraC)	araC	NA	FUNCTION: Transcription factor that regulates the expression of several genes involved in the transport and metabolism of L-arabinose (PubMed:4362626, PubMed:328165, PubMed:6251457, PubMed:2962192, PubMed:6319708, PubMed:2231717, PubMed:1447222). Functions both as a positive and a negative regulator (PubMed:328165, PubMed:6251457). In the presence of arabinose, activates the expression of the ara…	DNA-binding transcription repressor activity [GO:0001217]; identical protein binding [GO:0042802]; transcription cis-regulatory region binding [GO:0000976]	cytosol [GO:0005829]; protein-DNA complex [GO:0032993]	arabinose catabolic process [GO:0019568]	7019009; 7008027; 6283093; 1630901; 9278503; 16738553; 6160371; 4943786; 4362626; 328165; 6251457; 6319708; 6377308; 2962192; 3279415; 2531226; 2231717; 1447222; 9298644; 26800223; 9367758; 9103202; 17173282; 19422057	FALSE	FALSE	FALSE
P76143	2	2	2	2	8	2	0.39520450597932494	1.6645049934996348	-0.07233641955293305	0.5249645555143333	1.380237415659939	-0.09813547941157065	2	4	0.6023554972542339	1.1474103826755073	0.25121205210353453	0.6762393811929636	3-hydroxy-5-phosphonooxypentane-2,4-dione thiolase OS=Escherichia coli (strain K12) OX=83333 GN=lsrF PE=1 SV=1	LSRF_ECOLI	3-hydroxy-5-phosphonooxypentane-2,4-dione thiolase (EC 2.3.1.245)	lsrF	yneB	FUNCTION: Involved in the degradation of phospho-AI-2, thereby terminating induction of the lsr operon and closing the AI-2 signaling cycle. Catalyzes the transfer of an acetyl moiety from 3-hydroxy-5-phosphonooxypentane-2,4-dione to CoA to form glycerone phosphate and acetyl-CoA. {ECO:0000255|HAMAP-Rule:MF_02052, ECO:0000269|PubMed:25225400}.	acyltransferase activity, transferring groups other than amino-acyl groups [GO:0016747]; fructose-bisphosphate aldolase activity [GO:0004332]	cytoplasm [GO:0005737]	NA	9278503; 16738553; 15601708; 15743955; 19714241; 25225400	FALSE	FALSE	FALSE
P15042	3	5	4	1	13	8	-0.6241879063942757	1.5713855709915352	1.030295382703022	-0.47503544448566654	1.0176673362752309	0.7498614271433794	4	7.333333333333333	0.43083110631098126	1.1417061431794309	0.25357618645138813	0.6806010595809668	DNA ligase OS=Escherichia coli (strain K12) OX=83333 GN=ligA PE=1 SV=2	DNLJ_ECOLI	DNA ligase (EC 6.5.1.2) (Polydeoxyribonucleotide synthase [NAD(+)])	ligA	dnaL lig lop pdeC	FUNCTION: DNA ligase that catalyzes the formation of phosphodiester linkages between 5'-phosphoryl and 3'-hydroxyl groups in double-stranded DNA using NAD as a coenzyme and as the energy source for the reaction. It is essential for DNA replication and repair of damaged DNA.	DNA binding [GO:0003677]; DNA ligase (NAD+) activity [GO:0003911]; metal ion binding [GO:0046872]; NAD+ binding [GO:0070403]	cytosol [GO:0005829]	base-excision repair, DNA ligation [GO:0006288]; DNA ligation [GO:0006266]; DNA replication [GO:0006260]	3018436; 9205837; 9278503; 16738553; 9008158; 11781321; 15671015; 18515356; 17466627	FALSE	FALSE	FALSE
P08957	5	13	8	1	28	15	-1.1806698672227356	1.8672531673372672	1.2874053872117597	-1.0599979452068227	0.845900988008751	0.731939519146117	8.666666666666666	14.666666666666666	0.1726141873160151	1.1396829000051103	0.25441843380284695	0.6806010595809668	Type I restriction enzyme EcoKI M protein OS=Escherichia coli (strain K12) OX=83333 GN=hsdM PE=1 SV=1	T1MK_ECOLI	Type I restriction enzyme EcoKI M protein (M.EcoKI) (EC 2.1.1.72)	hsdM	hsm	FUNCTION: The M and S subunits together form a methyltransferase (MTase) that methylates two adenine residues in complementary strands of a bipartite DNA recognition sequence. In the presence of the R subunit the complex can also act as an endonuclease, binding to the same target sequence but cutting the DNA some distance from this site. Whether the DNA is cut or modified depends on the methylati…	DNA binding [GO:0003677]; N-methyltransferase activity [GO:0008170]; site-specific DNA-methyltransferase (adenine-specific) activity [GO:0009007]	cytosol [GO:0005829]	DNA restriction-modification system [GO:0009307]	3323532; 7610040; 9278503; 16738553; 9298644; 12235377; 19074193	FALSE	FALSE	FALSE
P0C0S1	7	3	4	2	12	8	-1.1062595847540388	2.0386915202502847	1.030295382703022	-0.8900729437645105	1.495714633079875	0.7498614271433794	4.666666666666667	7.333333333333333	0.4518343721529146	1.1331811455081795	0.25713819029855034	0.6836531073253462	Small-conductance mechanosensitive channel OS=Escherichia coli (strain K12) OX=83333 GN=mscS PE=1 SV=1	MSCS_ECOLI	Small-conductance mechanosensitive channel	mscS	yggB	FUNCTION: Mechanosensitive channel that participates in the regulation of osmotic pressure changes within the cell, opening in response to stretch forces in the membrane lipid bilayer, without the need for other proteins. Contributes to normal resistance to hypoosmotic shock. Forms an ion channel of 1.0 nanosiemens conductance with a slight preference for anions. The channel is sensitive to volta…	identical protein binding [GO:0042802]; mechanosensitive ion channel activity [GO:0008381]	integral component of membrane [GO:0016021]; integral component of plasma membrane [GO:0005887]	cellular water homeostasis [GO:0009992]; ion transmembrane transport [GO:0034220]; protein homooligomerization [GO:0051260]	2546007; 9278503; 16738553; 2436228; 7595939; 10202137; 12080120; 12015316; 12551944; 12767977; 15304354; 16079137; 15919996; 15665866; 12446901; 23012406; 23074248; 23339071; 26551077	FALSE	FALSE	FALSE
P62768	7	10	11	9	15	12	1.3003280614925765	0.6260357500295577	0.0352093249596212	0.8468926504016956	0.33584329630148574	0.017341738008365474	9.333333333333334	12	0.40002589490384893	1.1325147783828802	0.25741807483771745	0.6836531073253462	UPF0325 protein YaeH OS=Escherichia coli (strain K12) OX=83333 GN=yaeH PE=3 SV=1	YAEH_ECOLI	UPF0325 protein YaeH	yaeH	NA	NA	NA	NA	NA	8202364; 9278503; 16738553	FALSE	FALSE	FALSE
P32157	1	0	2	1	2	3	0.27944380533106716	1.3116338719443281	0.36665324528619236	0.5249645555143335	1.380237415659939	0.31690201986727323	1	2	0.7407013303471819	1.1302964751417872	0.25835131934805267	0.6836531073253462	Protein YiiM OS=Escherichia coli (strain K12) OX=83333 GN=yiiM PE=1 SV=2	YIIM_ECOLI	Protein YiiM	yiiM	NA	NA	catalytic activity [GO:0003824]; molybdenum ion binding [GO:0030151]; pyridoxal phosphate binding [GO:0030170]	cytosol [GO:0005829]	response to toxic substance [GO:0009636]; toxin catabolic process [GO:0009407]	8346018; 9278503; 16738553; 16021622	FALSE	FALSE	FALSE
P10378	2	3	5	0	18	6	-1.1621535981873934	2.9376656375126458	0.1817771951471747	-1.0599979452068227	2.043202428382368	0.12425694192487739	3.3333333333333335	8	0.36915380836680767	1.1300414664046123	0.25845875214472624	0.6836531073253462	Enterobactin synthase component E OS=Escherichia coli (strain K12) OX=83333 GN=entE PE=1 SV=3	ENTE_ECOLI	Enterobactin synthase component E (EC 6.3.2.14) (2,3-dihydroxybenzoate-AMP ligase) (DHB-AMP ligase) (2,3-dihydroxybenzoate-AMP synthase) (EC 2.7.7.58) (Dihydroxybenzoic acid-activating enzyme) (Enterochelin synthase E) (S-dihydroxybenzoyltransferase) (EC 2.5.1.-)	entE	NA	FUNCTION: Involved in the biosynthesis of the siderophore enterobactin (enterochelin), which is a macrocyclic trimeric lactone of N-(2,3-dihydroxybenzoyl)-serine. The serine trilactone serves as a scaffolding for the three catechol functionalities that provide hexadentate coordination for the tightly ligated iron(2+) atoms. EntE proccesses via a two-step adenylation-ligation reaction (bi-uni-uni-…	(2,3-dihydroxybenzoyl)adenylate synthase activity [GO:0008668]; 2,3-dihydroxybenzoate-serine ligase activity [GO:0047527]; acyltransferase activity [GO:0016746]; ATP binding [GO:0005524]	cytosol [GO:0005829]; membrane [GO:0016020]	enterobactin biosynthetic process [GO:0009239]	2525505; 9278503; 16738553; 2110093; 2521622; 6227609; 2531000; 2521621; 9214294; 9485415; 10692387; 10688898; 16632253; 16567620; 19852513; 19699210; 20359185; 20845982; 21166461; 22365602; 23897471	FALSE	FALSE	FALSE
P29131	2	2	0	4	0	5	1.316392707894378	-1.5248741289286134	2.1567678046207956	1.2619301496805395	-1.789687585782373	2.4868270213095856	1.3333333333333333	3	0.6530231950692507	1.1248436680221832	0.2606552862893377	0.6874876533791845	Cell division protein FtsN OS=Escherichia coli (strain K12) OX=83333 GN=ftsN PE=1 SV=3	FTSN_ECOLI	Cell division protein FtsN	ftsN	msgA	FUNCTION: Essential cell division protein that activates septal peptidoglycan synthesis and constriction of the cell. Acts on both sides of the membrane, via interaction with FtsA in the cytoplasm and interaction with the FtsQBL complex in the periplasm. These interactions may induce a conformational switch in both FtsA and FtsQBL, leading to septal peptidoglycan synthesis by FtsI and associated …	peptidoglycan binding [GO:0042834]	cell septum [GO:0030428]; division septum [GO:0000935]; integral component of plasma membrane [GO:0005887]; plasma membrane [GO:0005886]	cell division [GO:0051301]; division septum assembly [GO:0000917]; FtsZ-dependent cytokinesis [GO:0043093]	8509333; 8346018; 9278503; 16738553; 8631709; 9282742; 11703663; 11948172; 12787347; 15466024; 17185541; 19684127; 20497333; 20345660; 22328664; 24056104; 24750258; 25496050; 25496160; 25496259; 25571948; 15101973	FALSE	FALSE	FALSE
P0AFX0	2	4	4	4	5	6	1.316392707894378	0.1081174689528572	0.5185522449244461	1.2619301496805395	0.05830932077257673	0.3872913477586711	3.3333333333333335	5	0.5691769394039291	1.1218276122621265	0.26193574349293647	0.6879082792731754	Ribosome hibernation promoting factor OS=Escherichia coli (strain K12) OX=83333 GN=hpf PE=1 SV=1	HPF_ECOLI	Ribosome hibernation promoting factor (HPF) (Hibernation factor HPF)	hpf	yhbH	FUNCTION: During stationary phase, promotes and stabilizes dimerization of 70S ribosomes by the ribosome modulation factor (RMF), leading to the formation of inactive 100S ribosomes (PubMed:18174192). Converts immature 90S particles formed by RMF into 100S ribosomes (PubMed:16324148). Crystallization with T.thermophilus 70S ribosomes shows it binds in the channel between the head and body of the …	ribosomal small subunit binding [GO:0043024]; ribosome binding [GO:0043022]	cytosol [GO:0005829]; cytosolic small ribosomal subunit [GO:0022627]	negative regulation of translation [GO:0017148]; negative regulation of translational elongation [GO:0045900]; primary metabolic process [GO:0044238]	8444818; 8025669; 7876255; 9278503; 16738553; 11168583; 10493123; 11514505; 16324148; 17277072; 18174192; 19170772; 26324267; 19747895; 22605777	FALSE	FALSE	FALSE
P0AF52	10	2	5	8	2	13	0.3578807214259865	-0.1507865177400051	1.7337243744484987	0.2354579383193485	-0.20472508506121712	1.1242569419248774	5.666666666666667	7.666666666666667	0.38499659839433625	1.1205321285341687	0.2624870693099996	0.6883742088314946	Guanine/hypoxanthine permease GhxP OS=Escherichia coli (strain K12) OX=83333 GN=ghxP PE=1 SV=1	GHXP_ECOLI	Guanine/hypoxanthine permease GhxP	ghxP	yjcD	FUNCTION: High-affinity transporter for guanine and hypoxanthine. {ECO:0000269|PubMed:24214977}.	guanine transmembrane transporter activity [GO:0015208]; purine nucleobase transmembrane transporter activity [GO:0005345]	integral component of membrane [GO:0016021]; plasma membrane [GO:0005886]	guanine import across plasma membrane [GO:0098710]; hypoxanthine transport [GO:0035344]	8265357; 9278503; 16738553; 15919996; 24214977	FALSE	FALSE	FALSE
P24186	4	11	11	8	13	12	1.8618199576203502	0.04008014428636944	0.0352093249596212	1.3729614620692834	0.017667336275230927	0.017341738008365474	8.666666666666666	11	0.4693235121176266	1.1183906490510436	0.263400186301136	0.6889705429355891	Bifunctional protein FolD OS=Escherichia coli (strain K12) OX=83333 GN=folD PE=1 SV=4	FOLD_ECOLI	Bifunctional protein FolD [Includes: Methylenetetrahydrofolate dehydrogenase (EC 1.5.1.5); Methenyltetrahydrofolate cyclohydrolase (EC 3.5.4.9)]	folD	ads	FUNCTION: Catalyzes the oxidation of 5,10-methylenetetrahydrofolate to 5,10-methenyltetrahydrofolate and then the hydrolysis of 5,10-methenyltetrahydrofolate to 10-formyltetrahydrofolate. This enzyme is specific for NADP. {ECO:0000255|HAMAP-Rule:MF_01576, ECO:0000269|PubMed:1748668}.	methenyltetrahydrofolate cyclohydrolase activity [GO:0004477]; methylenetetrahydrofolate dehydrogenase (NADP+) activity [GO:0004488]	cytosol [GO:0005829]	histidine biosynthetic process [GO:0000105]; methionine biosynthetic process [GO:0009086]; purine nucleotide biosynthetic process [GO:0006164]; tetrahydrofolate interconversion [GO:0035999]	1748668; 9278503; 16738553; 10386884	FALSE	FALSE	FALSE
P75830	0	0	0	0	0	4	0	0	1.929052237287799	0	0	2.2237926154757917	0	1.3333333333333333	0.7412642051585973	1.1137388284789607	0.2653912465437586	0.692047145732379	Macrolide export protein MacA OS=Escherichia coli (strain K12) OX=83333 GN=macA PE=1 SV=2	MACA_ECOLI	Macrolide export protein MacA	macA	ybjY	FUNCTION: Part of the tripartite efflux system MacAB-TolC. MacA stimulates the ATPase activity of MacB by promoting the closed ATP-bound state of MacB, increases the capacity of MacB to bind macrolides such as erythromycin, and provides a physical link between MacB and TolC. When overexpressed, the system confers resistance against macrolides composed of 14- and 15-membered lactones but no or wea…	efflux transmembrane transporter activity [GO:0015562]; identical protein binding [GO:0042802]	efflux pump complex [GO:1990281]; extrinsic component of membrane [GO:0019898]; MacAB-TolC complex [GO:1990196]; plasma membrane [GO:0005886]	response to antibiotic [GO:0046677]; xenobiotic detoxification by transmembrane export across the plasma membrane [GO:1990961]	11544226; 8905232; 9278503; 16738553; 17214741; 18955484; 21325274; 21696464; 23974027; 19254725	FALSE	FALSE	FALSE
P0A6I0	5	2	9	3	11	9	-0.16192496463219677	2.231688316945358	-0.15347047423458487	-0.05999794520682275	1.795274914938783	-0.09813547941157065	5.333333333333333	7.666666666666667	0.5457138301067965	1.106372209004829	0.26856544916758507	0.6963788618556678	Cytidylate kinase OS=Escherichia coli (strain K12) OX=83333 GN=cmk PE=1 SV=1	KCY_ECOLI	Cytidylate kinase (CK) (EC 2.7.4.25) (Cytidine monophosphate kinase) (CMP kinase) (Protein MssA) (p25)	cmk	mssA ycaF ycaG	FUNCTION: ATP, dATP, and GTP are equally effective as phosphate donors. CMP and dCMP are the best phosphate acceptors. {ECO:0000269|PubMed:7836281, ECO:0000269|PubMed:8190075}.	ATP binding [GO:0005524]; CMP kinase activity [GO:0036430]; cytidylate kinase activity [GO:0004127]; dCMP kinase activity [GO:0036431]	cytosol [GO:0005829]	nucleobase-containing small molecule interconversion [GO:0015949]; pyrimidine nucleotide metabolic process [GO:0006220]; response to X-ray [GO:0010165]	6384724; 8905232; 9278503; 16738553; 6281725; 8190075; 7836281; 9126287; 9862805	FALSE	FALSE	FALSE
P62707	20	31	31	18	46	33	0.8877986724689078	1.0534883568234839	-0.0391959147249832	0.3805746461791586	0.3498637666164203	-0.01067263816123109	27.333333333333332	32.333333333333336	0.23992192487811595	1.0981728170186886	0.27212903361886637	0.7013996052608784	2,3-bisphosphoglycerate-dependent phosphoglycerate mutase OS=Escherichia coli (strain K12) OX=83333 GN=gpmA PE=1 SV=2	GPMA_ECOLI	2,3-bisphosphoglycerate-dependent phosphoglycerate mutase (BPG-dependent PGAM) (PGAM) (Phosphoglyceromutase) (dPGM) (EC 5.4.2.11)	gpmA	gpm pgm pgmA	FUNCTION: Catalyzes the interconversion of 2-phosphoglycerate and 3-phosphoglycerate. {ECO:0000255|HAMAP-Rule:MF_01039, ECO:0000269|PubMed:10437801}.	2,3-bisphosphoglycerate-dependent phosphoglycerate mutase activity [GO:0046538]; ATP binding [GO:0005524]	cytoplasm [GO:0005737]; cytosol [GO:0005829]	canonical glycolysis [GO:0061621]; gluconeogenesis [GO:0006094]	8905232; 9278503; 16738553; 6125934; 9298646; 8670822; 9600841; 9298644; 10437801; 11101675; 18723842; 11038361; 11884145	FALSE	FALSE	FALSE
P31677	4	9	12	3	17	16	0.13751819539095353	1.1892603778028905	0.565206993300521	0.2030364606269713	0.643271821493733	0.2888876436976767	8.333333333333334	12	0.3783986419394603	1.0923383761184082	0.2746843983423567	0.7013996052608784	Trehalose-6-phosphate synthase OS=Escherichia coli (strain K12) OX=83333 GN=otsA PE=1 SV=3	OTSA_ECOLI	Trehalose-6-phosphate synthase (TPS) (EC 2.4.1.15) (Alpha,alpha-trehalose-phosphate synthase [UDP-forming]) (Osmoregulatory trehalose synthesis protein A) (OtsA) (UDP-glucose-glucosephosphate glucosyltransferase)	otsA	NA	FUNCTION: Catalyzes the transfer of glucose from UDP-alpha-D-glucose (UDP-Glc) to D-glucose 6-phosphate (Glc-6-P) to form trehalose-6-phosphate. Acts with retention of the anomeric configuration of the UDP-sugar donor. Essential for viability of the cells at low temperatures and at elevated osmotic strength. {ECO:0000269|PubMed:12105274, ECO:0000269|PubMed:1310094, ECO:0000269|PubMed:20077550, EC…	alpha,alpha-trehalose-phosphate synthase (UDP-forming) activity [GO:0003825]	cytosol [GO:0005829]	cellular response to DNA damage stimulus [GO:0006974]; response to osmotic stress [GO:0006970]; trehalose biosynthetic process [GO:0005992]; trehalose metabolism in response to cold stress [GO:0070415]	8045430; 9097040; 9278503; 16738553; 3131312; 1744047; 1310094; 12105274; 12498887; 14570926; 20077550	FALSE	FALSE	FALSE
P0A8G3	0	0	0	0	1	1	0	0.9274563298083476	0.9644968226662887	0	0.7952749149387831	0.9018645205884294	0	0.6666666666666666	0.5657131451757375	1.0923196618753923	0.27469262107175085	0.7013996052608784	Uronate isomerase OS=Escherichia coli (strain K12) OX=83333 GN=uxaC PE=2 SV=1	UXAC_ECOLI	Uronate isomerase (EC 5.3.1.12) (Glucuronate isomerase) (Uronic isomerase)	uxaC	ygjX ygjY ygjZ	NA	glucuronate isomerase activity [GO:0008880]	NA	D-galacturonate catabolic process [GO:0019698]; D-glucuronate catabolic process [GO:0042840]	9278503; 16738553; 19429622	FALSE	FALSE	FALSE
P0A9F6	0	0	0	0	1	1	0	0.9274563298083476	0.9644968226662887	0	0.7952749149387831	0.9018645205884294	0	0.6666666666666666	0.5657131451757375	1.0923196618753923	0.27469262107175085	0.7013996052608784	Glycine cleavage system transcriptional activator OS=Escherichia coli (strain K12) OX=83333 GN=gcvA PE=1 SV=1	GCVA_ECOLI	Glycine cleavage system transcriptional activator (Gcv operon activator)	gcvA	NA	FUNCTION: Regulatory protein for the glycine cleavage system operon (gcv). Mediates activation of gcv by glycine and repression by purines. GcvA is negatively autoregulated. Binds to three sites upstream of the gcv promoter.	DNA-binding transcription factor activity [GO:0003700]; sequence-specific DNA binding [GO:0043565]	cytoplasm [GO:0005737]	regulation of transcription, DNA-templated [GO:0006355]; response to UV [GO:0009411]; transcription, DNA-templated [GO:0006351]	8188587; 7704273; 9278503; 16738553	FALSE	FALSE	FALSE
P75936	0	0	0	0	1	1	0	0.9274563298083476	0.9644968226662887	0	0.7952749149387831	0.9018645205884294	0	0.6666666666666666	0.5657131451757375	1.0923196618753923	0.27469262107175085	0.7013996052608784	Basal-body rod modification protein FlgD OS=Escherichia coli (strain K12) OX=83333 GN=flgD PE=3 SV=1	FLGD_ECOLI	Basal-body rod modification protein FlgD	flgD	fla FIV flaV	FUNCTION: Required for flagellar hook formation. May act as a scaffolding protein.	NA	cytosol [GO:0005829]	bacterial-type flagellum-dependent swarming motility [GO:0071978]; bacterial-type flagellum organization [GO:0044781]	8905232; 9278503; 16738553	FALSE	FALSE	FALSE
P0AFP4	0	0	0	0	1	1	0	0.9274563298083476	0.9644968226662887	0	0.7952749149387831	0.9018645205884294	0	0.6666666666666666	0.5657131451757375	1.0923196618753923	0.27469262107175085	0.7013996052608784	Uncharacterized oxidoreductase YbbO OS=Escherichia coli (strain K12) OX=83333 GN=ybbO PE=3 SV=1	YBBO_ECOLI	Uncharacterized oxidoreductase YbbO (EC 1.-.-.-)	ybbO	NA	NA	alcohol dehydrogenase (NADP+) activity [GO:0008106]	NA	NA	9278503; 16738553	FALSE	FALSE	FALSE
P75796	0	0	0	0	1	1	0	0.9274563298083476	0.9644968226662887	0	0.7952749149387831	0.9018645205884294	0	0.6666666666666666	0.5657131451757375	1.0923196618753923	0.27469262107175085	0.7013996052608784	Glutathione import ATP-binding protein GsiA OS=Escherichia coli (strain K12) OX=83333 GN=gsiA PE=1 SV=3	GSIA_ECOLI	Glutathione import ATP-binding protein GsiA (EC 7.4.2.10)	gsiA	yliA	FUNCTION: Part of the ABC transporter complex GsiABCD involved in glutathione import. Responsible for energy coupling to the transport system. {ECO:0000269|PubMed:16109926}.	ATPase-coupled transmembrane transporter activity [GO:0042626]; ATP binding [GO:0005524]; hydrolase activity [GO:0016787]	integral component of plasma membrane [GO:0005887]; plasma membrane [GO:0005886]	peptide transport [GO:0015833]	8905232; 9278503; 16738553; 16109926	FALSE	FALSE	FALSE
P0A8R0	0	0	2	1	2	1	1.2169425326534815	1.3116338719443281	-0.6403898329647274	1.5249645555143334	1.380237415659939	-0.6830979801327267	0.6666666666666666	1.3333333333333333	0.7407013303471819	1.0901450254125968	0.2756492651967141	0.7027698711137538	Regulator of ribonuclease activity A OS=Escherichia coli (strain K12) OX=83333 GN=rraA PE=1 SV=1	RRAA_ECOLI	Regulator of ribonuclease activity A	rraA	menG yiiV	FUNCTION: Globally modulates RNA abundance by binding to RNase E (Rne) and regulating its endonucleolytic activity. Can modulate Rne action in a substrate-dependent manner by altering the composition of the degradosome. Modulates RNA-binding and helicase activities of the degradosome. {ECO:0000269|PubMed:13678585, ECO:0000269|PubMed:16725107, ECO:0000269|PubMed:16771842, ECO:0000269|PubMed:185105…	endoribonuclease inhibitor activity [GO:0060698]; enzyme binding [GO:0019899]; ribonuclease inhibitor activity [GO:0008428]	cytosol [GO:0005829]	negative regulation of endoribonuclease activity [GO:0060702]; negative regulation of RNA catabolic process [GO:1902369]; protein homotrimerization [GO:0070207]	8346018; 9278503; 16738553; 13678585; 16725107; 16621818; 16771842; 18510556; 20106955; 14499605	FALSE	FALSE	FALSE
P36562	1	0	0	1	3	0	0.27944380533106716	1.6064322310265478	0	0.5249645555143335	1.795274914938783	0	0.3333333333333333	1.3333333333333333	0.7734131568177055	1.0888110372493334	0.27623722337744416	0.7027698711137538	Nicotinate-nucleotide--dimethylbenzimidazole phosphoribosyltransferase OS=Escherichia coli (strain K12) OX=83333 GN=cobT PE=3 SV=3	COBT_ECOLI	Nicotinate-nucleotide--dimethylbenzimidazole phosphoribosyltransferase (NN:DBI PRT) (EC 2.4.2.21) (N(1)-alpha-phosphoribosyltransferase)	cobT	NA	FUNCTION: Catalyzes the synthesis of alpha-ribazole-5'-phosphate from nicotinate mononucleotide (NAMN) and 5,6-dimethylbenzimidazole (DMB).	nicotinate-nucleotide-dimethylbenzimidazole phosphoribosyltransferase activity [GO:0008939]	NA	cobalamin biosynthetic process [GO:0009236]	7592411; 9097040; 9278503; 16738553;	FALSE	FALSE	FALSE
P38521	2	8	2	5	5	6	1.6787606873738012	-1.10637300839647	1.3129495206832997	1.5249645555143332	-0.7896875857823731	1.1242569419248774	4	5.333333333333333	0.6198446372189458	1.0884999397372805	0.27637446316477876	0.7027698711137538	Uncharacterized protein YggL OS=Escherichia coli (strain K12) OX=83333 GN=yggL PE=4 SV=2	YGGL_ECOLI	Uncharacterized protein YggL	yggL	NA	NA	NA	cytosol [GO:0005829]	NA	9278503; 16738553; 2001994;	FALSE	FALSE	FALSE
P0AGM7	6	0	1	2	0	11	-0.8827854288440283	0	2.763689212152767	-0.6974278658221146	0	2.4868270213095856	2.3333333333333335	4.333333333333333	0.5964663851624903	1.0859403056130859	0.27750540325772993	0.7032054236377011	Uracil permease OS=Escherichia coli (strain K12) OX=83333 GN=uraA PE=1 SV=1	URAA_ECOLI	Uracil permease (Uracil transporter)	uraA	NA	FUNCTION: Transport of uracil in the cell. {ECO:0000269|PubMed:21423164, ECO:0000269|PubMed:7721693}.	uracil:cation symporter activity [GO:0015505]; uracil transmembrane transporter activity [GO:0015210]	integral component of membrane [GO:0016021]; integral component of plasma membrane [GO:0005887]; membrane [GO:0016020]; plasma membrane [GO:0005886]	uracil import across plasma membrane [GO:0098721]; uracil transport [GO:0015857]	7721693; 9205837; 9278503; 16738553; 15919996; 21423164	FALSE	FALSE	FALSE
P0A937	2	4	2	3	3	7	0.8977510361333527	-0.5785400042414662	1.5593981974493893	0.9400020547931772	-0.5266531799485792	1.3169020198672732	2.6666666666666665	4.333333333333333	0.5767502982372904	1.0846155442623011	0.2780919674916008	0.7032054236377011	Outer membrane protein assembly factor BamE OS=Escherichia coli (strain K12) OX=83333 GN=bamE PE=1 SV=1	BAME_ECOLI	Outer membrane protein assembly factor BamE	bamE	smpA	FUNCTION: Part of the outer membrane protein assembly complex (Bam), which is involved in assembly and insertion of beta-barrel proteins into the outer membrane. Nonessential member of the complex that stabilizes the interaction between the essential proteins BamA and BamD. May modulate the conformation of BamA, likely through interactions with BamD. Efficient substrate folding and insertion into…	identical protein binding [GO:0042802]; protein-macromolecule adaptor activity [GO:0030674]	Bam protein complex [GO:1990063]	Gram-negative-bacterium-type cell outer membrane assembly [GO:0043165]; protein insertion into membrane [GO:0051205]; response to antibiotic [GO:0046677]	9205837; 9278503; 16738553; 2045357; 17404237; 20378773; 21823654; 22178970; 21139201; 21207987; 21212804; 21586578; 27686148; 26900875; 26901871; 26744406	FALSE	FALSE	FALSE
P0AGD7	12	17	12	5	24	27	-0.9161079524058676	0.6138256467142762	2.178491767755348	-0.5905126619056027	0.2692061032711953	1.008779724504941	13.666666666666666	18.666666666666668	0.22915772195684456	1.0832300379786328	0.2787063300576903	0.7032054236377011	Signal recognition particle protein OS=Escherichia coli (strain K12) OX=83333 GN=ffh PE=1 SV=1	SRP54_ECOLI	Signal recognition particle protein (Fifty-four homolog) (Ffh) (p48)	ffh	NA	FUNCTION: Involved in targeting and insertion of nascent membrane proteins into the cytoplasmic membrane. Binds to the hydrophobic signal sequence of the ribosome-nascent chain (RNC) as it emerges from the ribosomes. The SRP-RNC complex is then targeted to the cytoplasmic membrane where it interacts with the SRP receptor FtsY. Interaction with FtsY leads to the transfer of the RNC complex to the …	7S RNA binding [GO:0008312]; GTPase activity [GO:0003924]; GTP binding [GO:0005525]	cytosol [GO:0005829]; ribonucleoprotein complex [GO:1990904]; signal recognition particle [GO:0048500]	protein targeting to membrane [GO:0006612]; SRP-dependent cotranslational protein targeting to membrane [GO:0006614]	6357787; 9205837; 9278503; 16738553; 2171778; 1279430; 1331806; 9305630; 11735405; 11741850; 12756233; 12702815; 15140892; 15148364; 20682283; 8898086; 10678824; 12269812; 17086193; 17637337; 21151118; 21330537	FALSE	FALSE	FALSE
P25535	0	1	1	1	6	0	1.2169425326534815	1.695834777311209	-1.0368310451132163	1.5249645555143334	1.6026298369963872	-1.0981354794115707	0.6666666666666666	2.3333333333333335	0.6764863043663832	1.0830780809972718	0.278773767119998	0.7032054236377011	2-octaprenylphenol hydroxylase OS=Escherichia coli (strain K12) OX=83333 GN=ubiI PE=1 SV=2	UBII_ECOLI	2-octaprenylphenol hydroxylase (EC 1.14.13.240) (2-polyprenylphenol 6-hydroxylase)	ubiI	visC	FUNCTION: FAD-dependent monooxygenase required for the aerobic hydroxylation of 2-octaprenylphenol to 2-octaprenyl-6-hydroxy-phenol, the first hydroxylation step in coenzyme Q (ubiquinone) biosynthesis. {ECO:0000269|PubMed:23709220}.	2-octaprenylphenol hydroxylase activity [GO:0019168]; FAD binding [GO:0071949]; oxidoreductase activity [GO:0016491]; oxidoreductase activity, acting on paired donors, with incorporation or reduction of molecular oxygen, NAD(P)H as one donor, and incorporation of one atom of oxygen [GO:0016709]	cytoplasm [GO:0005737]; ubiquinone biosynthesis complex [GO:0110142]	ubiquinone biosynthetic process [GO:0006744]	1339425; 9278503; 16738553; 30686758; 23709220	FALSE	FALSE	FALSE
P27306	13	20	17	9	33	22	0.057510735799465924	1.2425349494293918	0.5755302675224278	0.03953772834409159	0.4904203334103618	0.25550147520313016	16.666666666666668	21.333333333333332	0.26181984565252786	1.0828642812065434	0.2788686682277048	0.7032054236377011	Soluble pyridine nucleotide transhydrogenase OS=Escherichia coli (strain K12) OX=83333 GN=sthA PE=1 SV=5	STHA_ECOLI	Soluble pyridine nucleotide transhydrogenase (STH) (EC 1.6.1.1) (NAD(P)(+) transhydrogenase [B-specific])	sthA	sth udhA	FUNCTION: Conversion of NADPH, generated by peripheral catabolic pathways, to NADH, which can enter the respiratory chain for energy generation.	dihydrolipoyl dehydrogenase activity [GO:0004148]; flavin adenine dinucleotide binding [GO:0050660]; identical protein binding [GO:0042802]; NAD(P)+ transhydrogenase (B-specific) activity [GO:0003957]; NAD(P)+ transhydrogenase activity [GO:0008746]	cytosol [GO:0005829]	cell redox homeostasis [GO:0045454]; NADP metabolic process [GO:0006739]	9922271; 8265357; 9278503; 16738553; 1447162; 2511419	FALSE	FALSE	FALSE
P0A8M6	3	2	2	1	7	5	-0.6241879063942757	1.4453497456215243	1.0390201855552292	-0.47503544448566654	1.210312414217627	0.9018645205884294	2.3333333333333335	4.333333333333333	0.5457138301067965	1.0739765927498668	0.28283317266879504	0.7032054236377011	UPF0265 protein YeeX OS=Escherichia coli (strain K12) OX=83333 GN=yeeX PE=1 SV=1	YEEX_ECOLI	UPF0265 protein YeeX	yeeX	NA	NA	NA	cytosol [GO:0005829]	NA	9097040; 9278503; 16738553; 9868784	FALSE	FALSE	FALSE
P0AB14	1	0	0	2	1	0	0.9307903339687403	0.9274563298083476	0	1.1099270562354895	0.7952749149387831	0	0.3333333333333333	1	0.6350673237247575	1.0728592115524258	0.28333428919875364	0.7032054236377011	Uncharacterized protein YccJ OS=Escherichia coli (strain K12) OX=83333 GN=yccJ PE=1 SV=1	YCCJ_ECOLI	Uncharacterized protein YccJ	yccJ	NA	NA	NA	cytosol [GO:0005829]	NA	2153660; 8905232; 9278503; 16738553; 9868784; 7567469	FALSE	FALSE	FALSE
P0AGJ2	0	0	1	0	1	3	0	0.9274563298083476	0.928357908867433	0	0.7952749149387831	0.9018645205884294	0.3333333333333333	1.3333333333333333	0.5657131451757375	1.0714548502654024	0.283964961369687	0.7032054236377011	tRNA (guanosine(18)-2'-O)-methyltransferase OS=Escherichia coli (strain K12) OX=83333 GN=trmH PE=1 SV=1	TRMH_ECOLI	tRNA (guanosine(18)-2'-O)-methyltransferase (EC 2.1.1.34) (tRNA [Gm18] methyltransferase)	trmH	spoU	FUNCTION: Catalyzes the 2'-O methylation of guanosine at position 18 in tRNA. Type II methylase, which methylates only a subset of tRNA species. {ECO:0000269|PubMed:9321663}.	tRNA (guanosine-2'-O-)-methyltransferase activity [GO:0009020]; tRNA (uracil-2'-O-)-methyltransferase activity [GO:0052665]; tRNA binding [GO:0000049]	NA	tRNA guanine ribose methylation [GO:0002938]; tRNA methylation [GO:0030488]	2549050; 7686882; 9278503; 16738553; 2005134; 8265370; 9321663	FALSE	FALSE	FALSE
P0A8Q6	0	0	1	0	1	3	0	0.9274563298083476	0.928357908867433	0	0.7952749149387831	0.9018645205884294	0.3333333333333333	1.3333333333333333	0.5657131451757375	1.0714548502654024	0.283964961369687	0.7032054236377011	ATP-dependent Clp protease adapter protein ClpS OS=Escherichia coli (strain K12) OX=83333 GN=clpS PE=1 SV=1	CLPS_ECOLI	ATP-dependent Clp protease adapter protein ClpS	clpS	yljA	FUNCTION: Involved in the modulation of the specificity of the ClpAP-mediated ATP-dependent protein degradation. {ECO:0000255|HAMAP-Rule:MF_00302, ECO:0000269|PubMed:11931773}.	chaperone binding [GO:0051087]	NA	protein catabolic process [GO:0030163]; proteolysis [GO:0006508]; response to heat [GO:0009408]	8905232; 9278503; 16738553; 11931773; 12426582; 12235156	FALSE	FALSE	FALSE
P0ACU5	0	0	0	0	4	0	0	1.8549659140103174	0	0	2.117203009826145	0	0	1.3333333333333333	0.7057343366087151	1.070965069791437	0.2841851358970394	0.7032054236377011	HTH-type transcriptional repressor FabR OS=Escherichia coli (strain K12) OX=83333 GN=fabR PE=1 SV=2	FABR_ECOLI	HTH-type transcriptional repressor FabR	fabR	yijC	FUNCTION: Binds the promoter region of at least fabA and fabB, but probably not yqfA (PubMed:11160901, PubMed:19854834, PubMed:21276098). Represses the transcription of fabA and fabB, involved in unsaturated fatty acid (UFA) biosynthesis (PubMed:11859088). By controlling UFA production, FabR directly influences the physical properties of the membrane bilayer. {ECO:0000269|PubMed:11160901, ECO:000…	DNA binding [GO:0003677]; DNA-binding transcription factor activity [GO:0003700]	cytoplasm [GO:0005737]	fatty acid biosynthetic process [GO:0006633]; negative regulation of fatty acid biosynthetic process [GO:0045717]; negative regulation of transcription, DNA-templated [GO:0045892]	1447162; 8265357; 9278503; 16738553; 11160901; 11859088; 19854834; 21276098	FALSE	FALSE	FALSE
P23871	0	0	0	0	4	0	0	1.8549659140103174	0	0	2.117203009826145	0	0	1.3333333333333333	0.7057343366087151	1.070965069791437	0.2841851358970394	0.7032054236377011	Ferrochelatase OS=Escherichia coli (strain K12) OX=83333 GN=hemH PE=1 SV=3	HEMH_ECOLI	Ferrochelatase (EC 4.99.1.1) (Heme synthase) (Protoheme ferro-lyase)	hemH	popA visA	FUNCTION: Catalyzes the ferrous insertion into protoporphyrin IX. {ECO:0000255|HAMAP-Rule:MF_00323}.	ferrochelatase activity [GO:0004325]; metal ion binding [GO:0046872]	cytoplasm [GO:0005737]	heme biosynthetic process [GO:0006783]; protoporphyrinogen IX metabolic process [GO:0046501]; response to light stimulus [GO:0009416]	2051480; 8056770; 9278503; 16738553; 8458858	FALSE	FALSE	FALSE
P0AC35	0	0	0	0	4	0	0	1.8549659140103174	0	0	2.117203009826145	0	0	1.3333333333333333	0.7057343366087151	1.070965069791437	0.2841851358970394	0.7032054236377011	L(+)-tartrate dehydratase subunit beta OS=Escherichia coli (strain K12) OX=83333 GN=ttdB PE=1 SV=1	TTDB_ECOLI	L(+)-tartrate dehydratase subunit beta (L-TTD beta) (EC 4.2.1.32)	ttdB	ygjB	NA	L(+)-tartrate dehydratase activity [GO:0008730]	NA	response to heat [GO:0009408]	8371115; 3297921; 9278503; 16738553; 16804186	FALSE	FALSE	FALSE
P0A7J0	0	0	0	0	4	0	0	1.8549659140103174	0	0	2.117203009826145	0	0	1.3333333333333333	0.7057343366087151	1.070965069791437	0.2841851358970394	0.7032054236377011	3,4-dihydroxy-2-butanone 4-phosphate synthase OS=Escherichia coli (strain K12) OX=83333 GN=ribB PE=1 SV=1	RIBB_ECOLI	3,4-dihydroxy-2-butanone 4-phosphate synthase (DHBP synthase) (EC 4.1.99.12)	ribB	htrP	FUNCTION: Catalyzes the conversion of D-ribulose 5-phosphate to formate and 3,4-dihydroxy-2-butanone 4-phosphate.	3,4-dihydroxy-2-butanone-4-phosphate synthase activity [GO:0008686]; identical protein binding [GO:0042802]; magnesium ion binding [GO:0000287]; manganese ion binding [GO:0030145]	cytosol [GO:0005829]; plasma membrane [GO:0005886]	riboflavin biosynthetic process [GO:0009231]	1917833; 1314093; 1597419; 9278503; 16738553; 11687623; 11342130	FALSE	FALSE	FALSE
[truncated: 1,450 more rows]
