# Supplementary material for: Membrane-associated σ factors disrupt rRNA operon clustering in Escherichia coli
Source: PLoS Biol. 2025 Apr 17;23(4):e3003113. doi: 10.1371/journal.pbio.3003113 (PMC12037070; doi:10.1371/journal.pbio.3003113)
Supplement: S8 Table — (CSV) [file pbio.3003113.s019.csv]

accession	ctrl_PSMs_b1	ctrl_PSMs_b2	ctrl_PSMs_b3	exp_PSMs_b1	exp_PSMs_b2	exp_PSMs_b3	PSM_zscore_b1	PSM_zscore_b2	PSM_zscore_b3	PSM_log2fc_b1	PSM_log2fc_b2	PSM_log2fc_b3	mean_ctrl_PSMs	mean_exp_PSMs	mean_log2fc	joint_zscore	pval	fdr_bh	description	entry_name	protein_names	gene_names_primary	gene_names_synonym	function_cc	gene_ontology_molecular_function	gene_ontology_cellular_component	gene_ontology_biological_process	pub_med_id	conf_90	conf_95	conf_99
P69776	76	39	13	227	95	101	12.284354663169003	10.863748613720574	10.165855372675745	2.0822851524393147	2.474481086901047	3.315175760999677	42.666666666666664	141	2.623980666780013	19.233822994098603	1.9287214692064117e-82	3.25182439708201e-79	Major outer membrane lipoprotein Lpp OS=Escherichia coli (strain K12) OX=83333 GN=lpp PE=1 SV=1	LPP_ECOLI	Major outer membrane lipoprotein Lpp (Braun lipoprotein) (BLP) (Murein-lipoprotein)	lpp	mlpA mulI	FUNCTION: An outer membrane lipoprotein that controls the distance between the inner and outer membranes; adding residues to Lpp increases the width of the periplasm (PubMed:29257832). The only protein known to be covalently linked to the peptidoglycan network (PGN) (PubMed:4261992, PubMed:3013869, PubMed:4245367). Also non-covalently binds the PGN (PubMed:3013869). The link between the cell oute…	identical protein binding [GO:0042802]; lipid binding [GO:0008289]; peptidoglycan binding [GO:0042834]	cell outer membrane [GO:0009279]; cell wall [GO:0005618]; extracellular region [GO:0005576]; integral component of cell outer membrane [GO:0045203]; intrinsic component of cell outer membrane [GO:0031230]; membrane [GO:0016020]; outer membrane-bounded periplasmic space [GO:0030288]	lipid modification [GO:0030258]; periplasmic space organization [GO:0043580]	391404; 6765942; 9097039; 9278503; 16738553; 322142; 4261992; 4575979; 1380161; 4245367; 4565677; 361695; 3013869; 1527073; 9298644; 9139900; 9701827; 11790745; 11872715; 15140892; 16079137; 21219470; 24766808; 29257832; 28978443; 30713026; 353292; 10843861; 12368282; 12054830; 12741822; 15520380	TRUE	TRUE	TRUE
P09169	31	10	3	101	47	47	8.462831033805683	9.010713959070006	7.502509144421071	2.18860702094097	3.336977563151112	4.035067841806941	14.666666666666666	65	3.186884141966341	14.419931579462952	3.877267058265638e-47	3.268536130117933e-44	Protease 7 OS=Escherichia coli (strain K12) OX=83333 GN=ompT PE=1 SV=1	OMPT_ECOLI	Protease 7 (EC 3.4.23.49) (Omptin) (Outer membrane protein 3B) (Protease A) (Protease VII)	ompT	NA	FUNCTION: Protease that can cleave T7 RNA polymerase, ferric enterobactin receptor protein (FEP), antimicrobial peptide protamine and other proteins. This protease has a specificity for paired basic residues. {ECO:0000269|PubMed:9683502}.	aspartic-type endopeptidase activity [GO:0004190]; endopeptidase activity [GO:0004175]; serine-type endopeptidase activity [GO:0004252]	cell outer membrane [GO:0009279]; integral component of membrane [GO:0016021]; intrinsic component of cell outer membrane [GO:0031230]	proteolysis [GO:0006508]	3278297; 3056908; 9278503; 16738553; 8905232; 9629924; 9683502; 10651827; 11576541; 11566868	TRUE	TRUE	TRUE
P06971	13	8	5	68	33	34	7.989650481000645	7.361144341942153	5.760889570137554	2.81735121369004	3.1289845208752802	2.9944258573095954	8.666666666666666	45	2.980253863958305	12.188836667391364	3.5647373923121454e-34	2.003382414479426e-31	Ferrichrome outer membrane transporter/phage receptor OS=Escherichia coli (strain K12) OX=83333 GN=fhuA PE=1 SV=2	FHUA_ECOLI	Ferrichrome outer membrane transporter/phage receptor (Ferric hydroxamate receptor) (Ferric hydroxamate uptake) (Ferrichrome-iron receptor)	fhuA	tonA	FUNCTION: Involved in the uptake of iron in complex with ferrichrome, a hydroxamate-type siderophore. Binds and transports ferrichrome-iron across the outer membrane (PubMed:1089064, PubMed:2066336). In addition to its role in ferrichrome-iron transport, transports the antibiotic albomycin, which is a structural analog of ferrichrome, and acts as a receptor for colicin M, microcin J25 and bacteri…	iron ion binding [GO:0005506]; protein domain specific binding [GO:0019904]; siderophore uptake transmembrane transporter activity [GO:0015344]; signaling receptor activity [GO:0038023]; toxic substance binding [GO:0015643]; virion binding [GO:0046790]	cell outer membrane [GO:0009279]; integral component of membrane [GO:0016021]	iron ion homeostasis [GO:0055072]	3079747; 8202364; 9278503; 16738553; 2823072; 1089064; 353030; 2066336; 7515827; 8916906; 8617231; 9353297; 12427941; 18653801; 20005847; 9856937; 9865695; 10850805	TRUE	TRUE	TRUE
P75780	2	1	0	36	27	24	6.824591331718904	7.949805546971067	5.7925075529280825	4.140672543877268	5.0188016031248575	5.09396153086051	1	29	4.751145225954212	11.87430780999199	1.609608370812163e-32	6.784499282973267e-30	Catecholate siderophore receptor Fiu OS=Escherichia coli (strain K12) OX=83333 GN=fiu PE=1 SV=1	FIU_ECOLI	Catecholate siderophore receptor Fiu (Ferric iron uptake protein) (TonB-dependent receptor Fiu)	fiu	ybiL	FUNCTION: Involved in the active transport across the outer membrane of iron complexed with catecholate siderophores such as dihydroxybenzoylserine and dihydroxybenzoate. It derives its energy for transport by interacting with the trans-periplasmic membrane protein TonB. Can also transport catechol-substituted cephalosporins. Receptor for microcins M, H47 and E492. {ECO:0000269|PubMed:12949180, E…	siderophore uptake transmembrane transporter activity [GO:0015344]; signaling receptor activity [GO:0038023]	cell outer membrane [GO:0009279]; integral component of membrane [GO:0016021]	iron ion homeostasis [GO:0055072]; microcin transport [GO:0042884]; siderophore transport [GO:0015891]	8905232; 9278503; 16738553; 3072926; 2139424; 2407721; 1804764; 10411720; 10806384; 12949180; 16718603	TRUE	TRUE	TRUE
P06129	31	15	12	60	28	33	4.96310182538507	5.306287963908466	4.303900536393515	1.4469190165323607	2.0694276761948256	1.8371284641950327	19.333333333333332	40.333333333333336	1.784491718974073	8.413893092513987	3.9662222836024763e-17	1.1145084616922958e-14	Vitamin B12 transporter BtuB OS=Escherichia coli (strain K12) OX=83333 GN=btuB PE=1 SV=2	BTUB_ECOLI	Vitamin B12 transporter BtuB (Cobalamin receptor) (Outer membrane cobalamin translocator)	btuB	bfe cer dcrC	FUNCTION: Involved in the active translocation of vitamin B12 (cyanocobalamin) across the outer membrane to the periplasmic space. It derives its energy for transport by interacting with the trans-periplasmic membrane protein TonB. Is also a receptor for bacteriophages BF23 and C1, and for A and E colicins. {ECO:0000269|PubMed:10485884, ECO:0000269|PubMed:2687240, ECO:0000269|PubMed:2982793}.	ABC-type vitamin B12 transporter activity [GO:0015420]; metal ion binding [GO:0046872]; porin activity [GO:0015288]; protein domain specific binding [GO:0019904]	integral component of membrane [GO:0016021]; intrinsic component of cell outer membrane [GO:0031230]; pore complex [GO:0046930]	cobalamin transport [GO:0015889]; ion transmembrane transport [GO:0034220]	3882670; 8265357; 9278503; 16738553; 1999392; 9298646; 8093236; 2982793; 2687240; 9852020; 10485884; 11705387; 14499604; 12595710; 12652322; 14528295	TRUE	TRUE	TRUE
P17315	22	11	9	41	26	31	3.9895310006376423	5.616028844599415	4.592203831264132	1.3849371456912216	2.3813716825095654	2.1281772461984234	14	32.666666666666664	1.9648286914664035	8.197082680518653	2.462910520554614e-16	5.932095910935828e-14	Colicin I receptor OS=Escherichia coli (strain K12) OX=83333 GN=cirA PE=1 SV=2	CIRA_ECOLI	Colicin I receptor	cirA	cir feuA	FUNCTION: Not yet known. Postulated to participate in iron transport. Outer membrane receptor for colicins IA and IB.	colicin transmembrane transporter activity [GO:0042912]; siderophore transmembrane transporter activity [GO:0015343]; siderophore uptake transmembrane transporter activity [GO:0015344]	cell outer membrane [GO:0009279]; integral component of membrane [GO:0016021]; intrinsic component of cell outer membrane [GO:0031230]	iron ion homeostasis [GO:0055072]; siderophore transmembrane transport [GO:0044718]	2644220; 9278503; 16738553; 3316180; 1315732; 2160948; 9298644	TRUE	TRUE	TRUE
P02942	12	8	13	75	12	19	8.710352222513974	3.1110184003524965	2.0268035701554465	3.063669474271968	1.741961397766033	0.9646785139155438	11	35.333333333333336	1.923436461984515	7.995247098126033	1.2931425589193882e-15	2.4870033696918555e-13	Methyl-accepting chemotaxis protein I OS=Escherichia coli (strain K12) OX=83333 GN=tsr PE=1 SV=2	MCP1_ECOLI	Methyl-accepting chemotaxis protein I (MCP-I) (Serine chemoreceptor protein)	tsr	cheD	FUNCTION: Receptor for the attractant L-serine and related amino acids. Is also responsible for chemotaxis away from a wide range of repellents, including leucine, indole, and weak acids.; FUNCTION: Chemotactic-signal transducers respond to changes in the concentration of attractants and repellents in the environment, transduce a signal from the outside to the inside of the cell, and facilitate s…	identical protein binding [GO:0042802]; transmembrane signaling receptor activity [GO:0004888]	integral component of plasma membrane [GO:0005887]; methyl accepting chemotaxis protein complex [GO:0098561]	cell motility [GO:0048870]; cellular response to amino acid stimulus [GO:0071230]; chemotaxis [GO:0006935]; detection of chemical stimulus [GO:0009593]; receptor clustering [GO:0043113]; regulation of bacterial-type flagellum-dependent cell motility [GO:1902021]; regulation of chemotaxis [GO:0050920]; regulation of protein histidine kinase activity [GO:0032110]; signal complex assembly [GO:000717…	6402709; 7610040; 9278503; 16738553; 8384293; 6213619; 2033064; 9298644; 15919996; 22380631; 10466731	TRUE	TRUE	TRUE
P0ABI8	18	8	4	42	18	23	4.670532217310221	4.589626336502926	4.582405733841993	1.6945189202279867	2.2894491930685263	2.7131397469195795	10	27.666666666666668	2.2323692867386975	7.992008217752396	1.3275818699422716e-15	2.4870033696918555e-13	Cytochrome bo(3) ubiquinol oxidase subunit 1 OS=Escherichia coli (strain K12) OX=83333 GN=cyoB PE=1 SV=1	CYOB_ECOLI	Cytochrome bo(3) ubiquinol oxidase subunit 1 (EC 7.1.1.3) (Cytochrome b562-o complex subunit I) (Cytochrome o ubiquinol oxidase subunit 1) (Cytochrome o subunit 1) (Oxidase bo(3) subunit 1) (Ubiquinol oxidase chain A) (Ubiquinol oxidase polypeptide I) (Ubiquinol oxidase subunit 1)	cyoB	NA	FUNCTION: Cytochrome bo(3) ubiquinol terminal oxidase is the component of the aerobic respiratory chain of E.coli that predominates when cells are grown at high aeration. Has proton pump activity across the membrane in addition to electron transfer, pumping 2 protons/electron. Protons are probably pumped via D- and K- channels found in this subunit (PubMed:11017202). {ECO:0000269|PubMed:11017202,…	copper ion binding [GO:0005507]; cytochrome bo3 ubiquinol oxidase activity [GO:0009486]; cytochrome-c oxidase activity [GO:0004129]; electron transfer activity [GO:0009055]; heme binding [GO:0020037]; oxidoreductase activity, acting on diphenols and related substances as donors, oxygen as acceptor [GO:0016682]; oxidoreduction-driven active transmembrane transporter activity [GO:0015453]; proton t…	cytochrome o ubiquinol oxidase complex [GO:0009319]; integral component of plasma membrane [GO:0005887]; plasma membrane [GO:0005886]; respirasome [GO:0070469]	aerobic electron transport chain [GO:0019646]; aerobic respiration [GO:0009060]; electron transport coupled proton transport [GO:0015990]; respiratory electron transport chain [GO:0022904]	2162835; 9278503; 16738553; 6308657; 6365921; 2165491; 2168206; 1309808; 9378723; 12186553; 15919996; 17267395; 19542282; 22843529; 11017202	TRUE	TRUE	TRUE
P39321	19	4	1	52	8	22	5.6382209092589	2.920746558665749	5.247480701021779	1.9221740386453112	2.0594435876222033	3.973667297142798	8	27.333333333333332	2.651761641136771	7.9711565668938364	1.5719620516758666e-15	2.650328019125511e-13	Translocation and assembly module subunit TamB OS=Escherichia coli (strain K12) OX=83333 GN=tamB PE=1 SV=2	TAMB_ECOLI	Translocation and assembly module subunit TamB (Autotransporter assembly factor TamB)	tamB	ytfN ytfO	FUNCTION: Part of the translocation and assembly module (TAM) autotransporter assembly complex, which functions in translocation of autotransporters across the outer membrane (PubMed:22466966). In reconstituted TAM this subunit (Ag43, AC P39180) is not necessary for substrate penetration in the outer membrane. Substrate binding to TamA moves its POTRA domains about 30 Angstroms into the periplasm…	NA	integral component of plasma membrane [GO:0005887]; TAM protein secretion complex [GO:0097347]	protein localization to outer membrane [GO:0089705]; protein secretion [GO:0009306]	7610040; 9278503; 16738553; 22466966; 25341963; 26243377	TRUE	TRUE	TRUE
P16869	2	0	0	27	6	10	5.781811242829606	3.87247786476485	3.738397512575661	3.7385741003059225	4.0188016031248575	3.9095369597230825	0.6666666666666666	14.333333333333334	3.8889708877179543	7.7322712253275165	1.0564456074745452e-14	1.6192429947291666e-12	FhuE receptor OS=Escherichia coli (strain K12) OX=83333 GN=fhuE PE=1 SV=2	FHUE_ECOLI	FhuE receptor (Outer-membrane receptor for Fe(III)-coprogen, Fe(III)-ferrioxamine B and Fe(III)-rhodotrulic acid)	fhuE	NA	FUNCTION: Required for the uptake of Fe(3+) via coprogen, ferrioxamine B, and rhodotorulic acid.	siderophore uptake transmembrane transporter activity [GO:0015344]; signaling receptor activity [GO:0038023]	cell outer membrane [GO:0009279]; integral component of membrane [GO:0016021]	iron ion homeostasis [GO:0055072]	2162465; 8905232; 9278503; 16738553; 3032906; 20005847	TRUE	TRUE	TRUE
P0A905	25	17	14	82	23	18	7.642064912906823	4.050789047641392	1.6681518194207896	2.190781392175307	1.6264841803460972	0.7911422589208524	18.666666666666668	41	1.5361359438140856	7.713980283709251	1.2195332216386325e-14	1.7134441764022787e-12	Outer membrane lipoprotein SlyB OS=Escherichia coli (strain K12) OX=83333 GN=slyB PE=2 SV=1	SLYB_ECOLI	Outer membrane lipoprotein SlyB	slyB	NA	NA	NA	cell outer membrane [GO:0009279]	NA	8544813; 9097039; 9278503; 16397293; 16738553; 12813061	TRUE	TRUE	TRUE
P06996	22	7	8	33	26	22	2.959026834468302	6.387005185004665	3.513465174073215	1.0800825641628007	2.966334183230722	1.8037422957004858	12.333333333333334	27	1.9500530143646695	7.424434166337126	1.1326306102422964e-13	1.3640108634775084e-11	Outer membrane porin C OS=Escherichia coli (strain K12) OX=83333 GN=ompC PE=1 SV=1	OMPC_ECOLI	Outer membrane porin C (Outer membrane protein 1B) (Outer membrane protein C) (Porin OmpC)	ompC	meoA par	FUNCTION: Forms pores that allow passive diffusion of small molecules across the outer membrane.; FUNCTION: (Microbial infection) Supports colicin E5 entry in the absence of its major receptor OmpF. {ECO:0000305|PubMed:27723824}.; FUNCTION: (Microbial infection) A mixed OmpC-OmpF heterotrimer is the outer membrane receptor for toxin CdiA-EC536; polymorphisms in extracellular loops 4 and 5 of OmpC…	metal ion binding [GO:0046872]; porin activity [GO:0015288]; virus receptor activity [GO:0001618]	cell outer membrane [GO:0009279]; integral component of cell outer membrane [GO:0045203]; pore complex [GO:0046930]	cellular response to DNA damage stimulus [GO:0006974]; ion transmembrane transport [GO:0034220]; phospholipid transport [GO:0015914]; receptor-mediated virion attachment to host cell [GO:0046813]	6304064; 9097040; 9278503; 16738553; 6297988; 2997131; 9298646; 9629924; 3010044; 2464593; 9298644; 27723824; 28423182; 16949612;	TRUE	TRUE	TRUE
P0A940	60	55	50	88	56	62	4.726201647060618	5.108486240115489	2.932034426292153	1.0611777723729858	1.2369817731743908	0.7549599226142063	55	68.66666666666667	1.0177064893871943	7.370870564350103	1.69517370904319e-13	1.9053752489645456e-11	Outer membrane protein assembly factor BamA OS=Escherichia coli (strain K12) OX=83333 GN=bamA PE=1 SV=1	BAMA_ECOLI	Outer membrane protein assembly factor BamA (Omp85)	bamA	yaeT yzzN yzzY	FUNCTION: Part of the outer membrane protein assembly complex (Bam), which is involved in assembly and insertion of beta-barrel proteins into the outer membrane. Constitutes, with BamD, the core component of the assembly machinery. Efficient substrate folding and insertion into the outer membrane requires all 5 subunits (PubMed:20378773, PubMed:21823654, PubMed:27686148). A lateral gate may open …	NA	Bam protein complex [GO:1990063]; cell outer membrane [GO:0009279]; integral component of membrane [GO:0016021]	cell adhesion [GO:0007155]; Gram-negative-bacterium-type cell outer membrane assembly [GO:0043165]; protein insertion into membrane [GO:0051205]	11274153; 9278503; 16738553; 9298646; 14559180; 15851030; 15951436; 16079137; 16102012; 16824102; 17404237; 18761695; 20378773; 21823654; 21586578; 23469034; 23882017; 17702946; 18430136; 19081063; 21795783; 24914988; 24619089; 27686148; 26900875; 26901871; 26744406	TRUE	TRUE	TRUE
P31554	66	50	38	76	54	57	3.1841620346668607	5.27718787548953	3.6186200874307026	0.7168790292066034	1.3203810526204174	1.0226841173511092	51.333333333333336	62.333333333333336	1.0199813997260434	6.974373929909512	3.072359101707719e-12	3.237498403424509e-10	LPS-assembly protein LptD OS=Escherichia coli (strain K12) OX=83333 GN=lptD PE=1 SV=2	LPTD_ECOLI	LPS-assembly protein LptD (Organic solvent tolerance protein)	lptD	imp ostA yabG	FUNCTION: Together with LptE, is involved in the assembly of lipopolysaccharide (LPS) at the surface of the outer membrane. Contributes to n-hexane resistance. {ECO:0000255|HAMAP-Rule:MF_01411, ECO:0000269|PubMed:12207697, ECO:0000269|PubMed:12724388, ECO:0000269|PubMed:16861298, ECO:0000269|PubMed:18424520, ECO:0000269|PubMed:20203010, ECO:0000269|PubMed:21339611, ECO:0000269|PubMed:2547691, ECO…	NA	cell outer membrane [GO:0009279]; transporter complex [GO:1990351]	Gram-negative-bacterium-type cell outer membrane assembly [GO:0043165]; lipopolysaccharide export [GO:0015921]; response to organic substance [GO:0010033]	1630901; 9278503; 16738553; 9298646; 12724388; 2547691; 7811102; 12207697; 14981317; 16079137; 16861298; 18424520; 20446753; 20615876; 21339611; 20203010; 20566849; 21257904; 21257909; 22668317; 22936569; 23772069; 24003122; 28784813	TRUE	TRUE	TRUE
P0ABJ1	41	12	12	62	18	31	4.092366733380659	3.810776062198065	4.042033368751231	1.1011441796906305	1.7589344763697468	1.7496656229446932	21.666666666666668	37	1.5365814263350235	6.896550673993401	5.32803653314016e-12	5.284158585220182e-10	Cytochrome bo(3) ubiquinol oxidase subunit 2 OS=Escherichia coli (strain K12) OX=83333 GN=cyoA PE=1 SV=1	CYOA_ECOLI	Cytochrome bo(3) ubiquinol oxidase subunit 2 (Cytochrome b562-o complex subunit II) (Cytochrome o ubiquinol oxidase subunit 2) (Cytochrome o subunit 2) (Oxidase bo(3) subunit 2) (Ubiquinol oxidase chain B) (Ubiquinol oxidase polypeptide II) (Ubiquinol oxidase subunit 2)	cyoA	NA	FUNCTION: Cytochrome bo(3) ubiquinol terminal oxidase is the component of the aerobic respiratory chain of E.coli that predominates when cells are grown at high aeration. Has proton pump activity across the membrane in addition to electron transfer, pumping 2 protons/electron. {ECO:0000269|PubMed:19542282, ECO:0000269|PubMed:22843529, ECO:0000269|PubMed:6308657}.	copper ion binding [GO:0005507]; cytochrome bo3 ubiquinol oxidase activity [GO:0009486]; cytochrome-c oxidase activity [GO:0004129]; electron transfer activity [GO:0009055]; oxidoreductase activity, acting on diphenols and related substances as donors, oxygen as acceptor [GO:0016682]; oxidoreduction-driven active transmembrane transporter activity [GO:0015453]; proton transmembrane transporter ac…	cytochrome o ubiquinol oxidase complex [GO:0009319]; integral component of external side of plasma membrane [GO:0071575]; integral component of plasma membrane [GO:0005887]; plasma membrane [GO:0005886]; respirasome [GO:0070469]	aerobic electron transport chain [GO:0019646]; aerobic respiration [GO:0009060]; ATP synthesis coupled electron transport [GO:0042773]; electron transport coupled proton transport [GO:0015990]	2162835; 9278503; 16738553; 2162837; 8231804; 1322173; 6308657; 6365921; 2165491; 2168206; 16079137; 15919996; 19542282; 22843529; 8618822; 11017202	TRUE	TRUE	TRUE
P0A910	356	217	156	296	157	149	2.6075453499377406	5.767527463737099	2.537549960652834	0.2507205357411408	0.7470431044674299	0.38430328269003955	243	200.66666666666666	0.46068897429953676	6.300405696322923	2.9686758586946916e-10	2.6343092093469738e-8	Outer membrane protein A OS=Escherichia coli (strain K12) OX=83333 GN=ompA PE=1 SV=1	OMPA_ECOLI	Outer membrane protein A (OmpA) (Outer membrane porin A) (Outer membrane protein 3A) (Outer membrane protein B) (Outer membrane protein II*) (Outer membrane protein d)	ompA	con tolG tut	FUNCTION: With TolR probably plays a role in maintaining the position of the peptidoglycan cell wall in the periplasm (Probable). Plays a role in resistance to environmental stress, and a role in outer membrane functionality and cell shape (PubMed:11906175, PubMed:361695). Non-covalently binds peptidoglycan (PubMed:25135663) (Probable). Acts as a porin with low permeability that allows slow penet…	identical protein binding [GO:0042802]; ion transmembrane transporter activity [GO:0015075]; porin activity [GO:0015288]	cell outer membrane [GO:0009279]; integral component of cell outer membrane [GO:0045203]; integral component of membrane [GO:0016021]; membrane [GO:0016020]; outer membrane [GO:0019867]; outer membrane-bounded periplasmic space [GO:0030288]; pore complex [GO:0046930]	cellular response to DNA damage stimulus [GO:0006974]; conjugation [GO:0000746]; detection of virus [GO:0009597]; ion transport [GO:0006811]; viral entry into host cell [GO:0046718]	6253901; 6260961; 8905232; 9278503; 16738553; 7001461; 9298646; 9629924; 17659252; 21697552; 4604263; 4591955; 1107069; 791936; 783129; 321438; 361695; 6086577; 3013869; 3902787; 2211627; 1370823; 7813480; 8106193; 7517935; 9298644; 9696748; 10368142; 10636850; 10947984; 11906175; 15850404; 16079137; 16272376; 17041590; 20004640; 21069910; 21778229; 24766808; 24746938; 27866852; 28978443; 3071302…	TRUE	TRUE	TRUE
P76272	11	5	1	31	12	7	4.41000396708304	3.83461920925594	2.6265516309810155	1.9312191782483183	2.326923898487189	2.4501053410857856	5.666666666666667	16.666666666666668	2.236082805940431	6.276475701413678	3.4633348101015945e-10	2.919591244915644e-8	Intermembrane transport protein YebT OS=Escherichia coli (strain K12) OX=83333 GN=yebT PE=1 SV=2	YEBT_ECOLI	Intermembrane transport protein YebT	yebT	NA	FUNCTION: Component of a transport pathway that contributes to membrane integrity (PubMed:27795327). May directly span the intermembrane space, facilitating the transport of substrates across the periplasm (Probable). {ECO:0000269|PubMed:27795327, ECO:0000305|PubMed:28388411}.	identical protein binding [GO:0042802]	integral component of plasma membrane [GO:0005887]; outer membrane-bounded periplasmic space [GO:0030288]	intermembrane lipid transfer [GO:0120009]	9097040; 9278503; 16738553; 28388411; 27795327	TRUE	TRUE	TRUE
P15877	1	0	0	49	0	3	8.300194335800608	0	2.0474266967714656	5.160037868744199	0	2.4501053410857856	0.3333333333333333	17.333333333333332	2.5367144032766618	5.97420178862772	2.3121946352230713e-9	1.7719818886300448e-7	Quinoprotein glucose dehydrogenase OS=Escherichia coli (strain K12) OX=83333 GN=gcd PE=1 SV=3	DHG_ECOLI	Quinoprotein glucose dehydrogenase (EC 1.1.5.2) (Glucose dehydrogenase [pyrroloquinoline-quinone])	gcd	NA	FUNCTION: GDH is probably involved in energy conservation rather than in sugar metabolism.	magnesium ion binding [GO:0000287]; pyrroloquinoline quinone binding [GO:0070968]; quinoprotein glucose dehydrogenase activity [GO:0008876]; ubiquinone binding [GO:0048039]	integral component of membrane [GO:0016021]; outer membrane-bounded periplasmic space [GO:0030288]; plasma membrane [GO:0005886]	NA	2228962; 8419307; 8202364; 9278503; 16738553; 8509415; 16079137; 15919996; 8554505	TRUE	TRUE	TRUE
P69831	9	3	2	16	13	11	2.4017903077399403	4.6642416084078215	3.1374549901501774	1.2817164253324513	3.0188016031248575	2.4501053410857856	4.666666666666667	13.333333333333334	2.250207789847698	5.890985912023938	3.838982856412976e-9	2.7293092025363967e-7	PTS system galactitol-specific EIIC component OS=Escherichia coli (strain K12) OX=83333 GN=gatC PE=1 SV=1	PTKC_ECOLI	PTS system galactitol-specific EIIC component (EIIC-Gat) (Galactitol permease IIC component)	gatC	NA	FUNCTION: The phosphoenolpyruvate-dependent sugar phosphotransferase system (PTS), a major carbohydrate active transport system, catalyzes the phosphorylation of incoming sugar substrates concomitant with their translocation across the cell membrane. The enzyme II complex composed of GatA, GatB and GatC is involved in galactitol transport. {ECO:0000269|PubMed:8955298}.	galactitol transmembrane transporter activity [GO:0015577]	integral component of membrane [GO:0016021]; plasma membrane [GO:0005886]	galactitol metabolic process [GO:0019402]; phosphoenolpyruvate-dependent sugar phosphotransferase system [GO:0009401]	7772602; 9097040; 9278503; 22081388; 16738553; 16079137; 15919996; 8955298	TRUE	TRUE	TRUE
P0ADA5	5	1	0	19	7	5	3.8677412829541953	3.68904271467992	2.6432821313815045	2.2531472731356805	3.2114466810672533	3.0350678418069417	2	10.333333333333334	2.8332205986699583	5.889010925339152	3.885137654856081e-9	2.7293092025363967e-7	Uncharacterized lipoprotein YajG OS=Escherichia coli (strain K12) OX=83333 GN=yajG PE=3 SV=1	YAJG_ECOLI	Uncharacterized lipoprotein YajG	yajG	NA	NA	NA	plasma membrane [GO:0005886]	NA	8231804; 9278503; 16738553	TRUE	TRUE	TRUE
P02931	28	3	2	26	16	13	1.1559456742747383	5.368679144448475	3.531399844903296	0.41308818600537073	3.298909522317593	2.6724977624222332	11	18.333333333333332	2.1281651569150655	5.805848546522281	6.404083182857675e-9	4.3189136985192157e-7	Outer membrane porin F OS=Escherichia coli (strain K12) OX=83333 GN=ompF PE=1 SV=1	OMPF_ECOLI	Outer membrane porin F (Outer membrane protein 1A) (Outer membrane protein B) (Outer membrane protein F) (Outer membrane protein IA) (Porin OmpF)	ompF	cmlB coa cry tolF	FUNCTION: Forms pores that allow passive diffusion of small molecules across the outer membrane. {ECO:0000305|PubMed:19721064}.; FUNCTION: (Microbial infection) It is also a receptor for the bacteriophage T2. Is the major receptor for colicin E5 (Probable). {ECO:0000305|PubMed:27723824}.; FUNCTION: (Microbial infection) A mixed OmpC-OmpF heterotrimer is the outer membrane receptor for toxin CdiA-…	colicin transmembrane transporter activity [GO:0042912]; disordered domain specific binding [GO:0097718]; identical protein binding [GO:0042802]; ion channel activity [GO:0005216]; ion transmembrane transporter activity [GO:0015075]; lipid binding [GO:0008289]; lipopolysaccharide binding [GO:0001530]; porin activity [GO:0015288]; protein N-terminus binding [GO:0047485]	cell outer membrane [GO:0009279]; integral component of membrane [GO:0016021]; ion channel complex [GO:0034702]; pore complex [GO:0046930]	ion transmembrane transport [GO:0034220]; protein homotrimerization [GO:0070207]	6294623; 8905232; 9278503; 16738553; 7037455; 7049161; 2997131; 9298646; 9629924; 3010044; 2464593; 9298644; 16079137; 19721064; 27723824; 1380671; 7524100; 9843370	TRUE	TRUE	TRUE
P0A917	10	8	5	27	12	13	4.035150237450037	3.1110184003524965	2.625488963263233	1.8641049823897815	1.741961397766033	1.6724977624222332	7.666666666666667	17.333333333333332	1.7595213808593493	5.6416691464041735	1.684094808553474e-8	1.0920707104696757e-6	Outer membrane protein X OS=Escherichia coli (strain K12) OX=83333 GN=ompX PE=1 SV=1	OMPX_ECOLI	Outer membrane protein X	ompX	ybiG	NA	NA	cell outer membrane [GO:0009279]; host outer membrane [GO:0044384]; integral component of membrane [GO:0016021]	NA	7836315; 8905232; 9278503; 16738553; 8021175; 9629924; 10545325	TRUE	TRUE	TRUE
P0C0S1	7	2	4	27	5	11	4.633328855290322	2.5094792327487734	2.48393222565463	2.3235366010270786	2.2114466810672533	1.7131397469195793	4.333333333333333	14.333333333333334	2.0827076763379706	5.558001111529695	2.7288164818605968e-8	1.7039942920062837e-6	Small-conductance mechanosensitive channel OS=Escherichia coli (strain K12) OX=83333 GN=mscS PE=1 SV=1	MSCS_ECOLI	Small-conductance mechanosensitive channel	mscS	yggB	FUNCTION: Mechanosensitive channel that participates in the regulation of osmotic pressure changes within the cell, opening in response to stretch forces in the membrane lipid bilayer, without the need for other proteins. Contributes to normal resistance to hypoosmotic shock. Forms an ion channel of 1.0 nanosiemens conductance with a slight preference for anions. The channel is sensitive to volta…	identical protein binding [GO:0042802]; mechanosensitive ion channel activity [GO:0008381]	integral component of membrane [GO:0016021]; integral component of plasma membrane [GO:0005887]	cellular water homeostasis [GO:0009992]; ion transmembrane transport [GO:0034220]; protein homooligomerization [GO:0051260]	2546007; 9278503; 16738553; 2436228; 7595939; 10202137; 12080120; 12015316; 12551944; 12767977; 15304354; 16079137; 15919996; 15665866; 12446901; 23012406; 23074248; 23339071; 26551077	TRUE	TRUE	TRUE
P0ADC1	13	6	6	21	11	20	2.5355933947036715	3.2976574567274235	3.642030369975413	1.1682583755491678	1.9890542597308052	2.0350678418069417	8.333333333333334	17.333333333333332	1.730793492362305	5.470556163826454	4.4862550642783834e-8	2.608215875301157e-6	LPS-assembly lipoprotein LptE OS=Escherichia coli (strain K12) OX=83333 GN=lptE PE=1 SV=1	LPTE_ECOLI	LPS-assembly lipoprotein LptE (Rare lipoprotein B)	lptE	rlpB	FUNCTION: Together with LptD, is involved in the assembly of lipopolysaccharide (LPS) at the surface of the outer membrane. Required for the proper assembly of LptD. Binds LPS and may serve as the LPS recognition site at the outer membrane. {ECO:0000255|HAMAP-Rule:MF_01186, ECO:0000269|PubMed:16861298, ECO:0000269|PubMed:18424520, ECO:0000269|PubMed:20203010}.	lipopolysaccharide binding [GO:0001530]	cell outer membrane [GO:0009279]; transporter complex [GO:1990351]	Gram-negative-bacterium-type cell outer membrane assembly [GO:0043165]; lipopolysaccharide transport [GO:0015920]	3316191; 8905232; 9278503; 16738553; 16861298; 18424520; 20446753; 20203010; 21257904; 21257909	TRUE	TRUE	TRUE
P76115	3	0	0	22	1	6	4.847833259044303	1.580813842756751	2.8956064483628734	3.0397436350264875	2.2114466810672533	3.2574602631433898	1	9.666666666666666	2.83621685974571	5.383360297179467	7.310799305331785e-8	4.108669209596463e-6	Probable TonB-dependent receptor YncD OS=Escherichia coli (strain K12) OX=83333 GN=yncD PE=1 SV=1	YNCD_ECOLI	Probable TonB-dependent receptor YncD	yncD	NA	FUNCTION: Probable receptor, TonB-dependent.	siderophore uptake transmembrane transporter activity [GO:0015344]; signaling receptor activity [GO:0038023]	integral component of membrane [GO:0016021]; intrinsic component of cell outer membrane [GO:0031230]	siderophore transmembrane transport [GO:0044718]	9278503; 16738553	TRUE	TRUE	TRUE
P07017	29	14	18	62	12	22	5.390865432389007	1.984126318915381	1.7048259424850571	1.5865710068608725	1.004995803599827	0.7257397836992128	20.333333333333332	32	1.1057688647199708	5.242235189702064	1.5864297703175505e-7	8.358501852360594e-6	Methyl-accepting chemotaxis protein II OS=Escherichia coli (strain K12) OX=83333 GN=tar PE=1 SV=2	MCP2_ECOLI	Methyl-accepting chemotaxis protein II (MCP-II) (Aspartate chemoreceptor protein)	tar	cheM	FUNCTION: Receptor for the attractant L-aspartate and related amino and dicarboxylic acids. Tar also mediates taxis to the attractant maltose via an interaction with the periplasmic maltose binding protein. Tar mediates taxis away from the repellents cobalt and nickel.; FUNCTION: Chemotactic-signal transducers respond to changes in the concentration of attractants and repellents in the environmen…	identical protein binding [GO:0042802]; protein histidine kinase binding [GO:0043424]; protein homodimerization activity [GO:0042803]; transmembrane signaling receptor activity [GO:0004888]	cell tip [GO:0051286]; integral component of plasma membrane [GO:0005887]; methyl accepting chemotaxis protein complex [GO:0098561]	cellular response to amino acid stimulus [GO:0071230]; chemotaxis [GO:0006935]; detection of chemical stimulus [GO:0009593]; positive regulation of post-translational protein modification [GO:1901875]; regulation of chemotaxis [GO:0050920]; signal complex assembly [GO:0007172]; signal transduction [GO:0007165]	6305515; 9097040; 9278503; 16738553; 9298644; 15919996; 22380631; 15299315; 9315712	TRUE	TRUE	TRUE
P15254	98	120	119	122	75	98	4.553998085070652	3.063052388482417	1.0323335324131153	0.8293395642291048	0.5405109572362444	0.17257136555687663	112.33333333333333	98.33333333333333	0.5141406290074086	4.99372418416902	5.922596392941763e-7	3.0259083389393372e-5	Phosphoribosylformylglycinamidine synthase OS=Escherichia coli (strain K12) OX=83333 GN=purL PE=1 SV=3	PUR4_ECOLI	Phosphoribosylformylglycinamidine synthase (FGAM synthase) (FGAMS) (EC 6.3.5.3) (Formylglycinamide ribonucleotide amidotransferase) (FGAR amidotransferase) (FGAR-AT)	purL	purI	FUNCTION: Phosphoribosylformylglycinamidine synthase involved in the purines biosynthetic pathway. Catalyzes the ATP-dependent conversion of formylglycinamide ribonucleotide (FGAR) and glutamine to yield formylglycinamidine ribonucleotide (FGAM) and glutamate. {ECO:0000255|HAMAP-Rule:MF_00419, ECO:0000269|PubMed:2659070}.	ATP binding [GO:0005524]; metal ion binding [GO:0046872]; phosphoribosylformylglycinamidine synthase activity [GO:0004642]	cytoplasm [GO:0005737]; cytosol [GO:0005829]	'de novo' IMP biosynthetic process [GO:0006189]; glutamine metabolic process [GO:0006541]	2659070; 2531746; 9278503; 16397293; 16738553	TRUE	TRUE	TRUE
P10384	0	0	0	7	3	5	3.2115649535104103	2.7381320734954513	2.6432821313815045	3.516181678969475	3.2114466810672533	3.0350678418069417	0	5	3.2542320672812233	4.96115883023579	7.007386241423716e-7	3.474839177364819e-5	Long-chain fatty acid transport protein OS=Escherichia coli (strain K12) OX=83333 GN=fadL PE=1 SV=5	FADL_ECOLI	Long-chain fatty acid transport protein (Outer membrane FadL protein) (Outer membrane flp protein)	fadL	ttr	FUNCTION: Involved in translocation of long-chain fatty acids across the outer membrane. It is a receptor for the bacteriophage T2. FadL may form a specific channel.	ligand-gated channel activity [GO:0022834]; long-chain fatty acid transporting porin activity [GO:0015483]	cell outer membrane [GO:0009279]; integral component of membrane [GO:0016021]	NA	1987139; 9205837; 9278503; 16738553; 2840553; 16079137; 15178802	TRUE	TRUE	TRUE
P15078	3	1	0	7	8	5	1.9053688387881116	4.005116250446149	2.6432821313815045	1.5161816789694746	3.3813716825095654	3.0350678418069417	1.3333333333333333	6.666666666666667	2.644207067761994	4.938519807407909	7.871778399069427e-7	3.7919481088088726e-5	Peptide transporter CstA OS=Escherichia coli (strain K12) OX=83333 GN=cstA PE=1 SV=3	CSTA_ECOLI	Peptide transporter CstA (Carbon starvation protein A)	cstA	ybdC	FUNCTION: Involved in peptide utilization during carbon starvation. {ECO:0000269|PubMed:1848300}.	NA	integral component of plasma membrane [GO:0005887]; plasma membrane [GO:0005886]	cellular response to nutrient levels [GO:0031669]; cellular response to starvation [GO:0009267]; peptide transport [GO:0015833]; protein transport [GO:0015031]	1848300; 9278503; 16738553; 2521622; 15919996; 12867454	TRUE	TRUE	TRUE
P0ABD3	11	13	12	16	23	17	1.9939469999154937	4.691608029751848	1.8469774344931134	1.0186820194986577	1.9890542597308052	0.9195906243870057	12	18.666666666666668	1.3091089678721561	4.926259915052259	8.381848756039821e-7	3.9009469184701296e-5	Bacterioferritin OS=Escherichia coli (strain K12) OX=83333 GN=bfr PE=1 SV=1	BFR_ECOLI	Bacterioferritin (BFR) (EC 1.16.3.1) (Cytochrome b-1) (Cytochrome b-557)	bfr	NA	FUNCTION: Iron-storage protein, whose ferroxidase center binds Fe(2+) ions, oxidizes them by dioxygen to Fe(3+), and participates in the subsequent Fe(3+) oxide mineral core formation within the central cavity of the protein complex. The mineralized iron core can contain as many as 2700 iron atoms/24-meric molecule. {ECO:0000269|PubMed:10769150, ECO:0000269|PubMed:14636073}.	ferric iron binding [GO:0008199]; ferroxidase activity [GO:0004322]; heme binding [GO:0020037]; identical protein binding [GO:0042802]; iron ion binding [GO:0005506]; oxidoreductase activity [GO:0016491]	cytosol [GO:0005829]; membrane [GO:0016020]	intracellular sequestering of iron ion [GO:0006880]; iron ion transport [GO:0006826]	2661540; 9278503; 16738553; 2644932; 7959070; 7559480; 9298644; 10769150; 14636073; 7664064; 9867433; 17077480; 19705876; 19391621; 19439409; 18946693; 21215826	TRUE	TRUE	TRUE
P0A853	68	90	83	39	118	63	-0.8413561739432581	9.014300916756728	0.35243190314099887	-0.27041468292133236	1.5984698041765004	0.05778791830702507	80.33333333333333	73.33333333333333	0.4619476798540644	4.922128501484761	8.560796914792099e-7	3.9009469184701296e-5	Tryptophanase OS=Escherichia coli (strain K12) OX=83333 GN=tnaA PE=1 SV=1	TNAA_ECOLI	Tryptophanase (EC 4.1.99.1) (L-tryptophan indole-lyase) (TNase)	tnaA	ind	NA	identical protein binding [GO:0042802]; L-cysteine desulfhydrase activity [GO:0080146]; potassium ion binding [GO:0030955]; pyridoxal phosphate binding [GO:0030170]; tryptophanase activity [GO:0009034]	cell pole [GO:0060187]; cytosol [GO:0005829]; membrane [GO:0016020]; protein-containing complex [GO:0032991]	tryptophan catabolic process [GO:0006569]	6268608; 2502187; 7686882; 9278503; 16738553; 4551944; 3902796; 2022620; 9298646; 17895580; 2659590; 9298644; 14527658; 18723842; 22380631; 16790938	TRUE	TRUE	TRUE
P0AFD4	3	0	0	12	2	7	3.123101798452767	2.23564192532043	3.1276512579065865	2.2166213971105666	2.7964091817884094	3.4501053410857856	1	7	2.821045306661587	4.8996224271223126	9.60210028779458e-7	4.2603002855846485e-5	NADH-quinone oxidoreductase subunit H OS=Escherichia coli (strain K12) OX=83333 GN=nuoH PE=1 SV=1	NUOH_ECOLI	NADH-quinone oxidoreductase subunit H (EC 7.1.1.-) (NADH dehydrogenase I subunit H) (NDH-1 subunit H) (NUO8)	nuoH	NA	FUNCTION: NDH-1 shuttles electrons from NADH, via FMN and iron-sulfur (Fe-S) centers, to quinones in the respiratory chain. The immediate electron acceptor for the enzyme in this species is believed to be ubiquinone. Couples the redox reaction to proton translocation (for every two electrons transferred, four hydrogen ions are translocated across the cytoplasmic membrane), and thus conserves the …	oxidoreductase activity, acting on NAD(P)H, quinone or similar compound as acceptor [GO:0016655]; quinone binding [GO:0048038]	integral component of plasma membrane [GO:0005887]; NADH dehydrogenase complex [GO:0030964]; plasma membrane [GO:0005886]; plasma membrane respiratory chain complex I [GO:0045272]	aerobic respiration [GO:0009060]	7690854; 9205837; 9278503; 16738553; 15919996	TRUE	TRUE	TRUE
P77774	27	21	15	35	22	24	2.572182905777954	3.2797514609415765	2.5118618807229236	0.8787517583541827	1.2755770184869688	1.0939615308605102	21	27	1.0827634359005538	4.828840014908083	1.3733068383138196e-6	5.7884883234927494e-5	Outer membrane protein assembly factor BamB OS=Escherichia coli (strain K12) OX=83333 GN=bamB PE=1 SV=1	BAMB_ECOLI	Outer membrane protein assembly factor BamB	bamB	yfgL	FUNCTION: Part of the outer membrane protein assembly complex (Bam), which is involved in assembly and insertion of beta-barrel proteins into the outer membrane. Nonessential member of the complex, which may orient the flexible periplasmic domain of BamA for interaction with other Bam components, chaperones and nascent outer membrane proteins. Efficient substrate folding and insertion into the ou…	identical protein binding [GO:0042802]	Bam protein complex [GO:1990063]; cell outer membrane [GO:0009279]	Gram-negative-bacterium-type cell outer membrane assembly [GO:0043165]; protein insertion into membrane [GO:0051205]	9205837; 9278503; 16738553; 15851030; 16824102; 20378773; 21823654; 21236263; 21586578; 21168416; 21277859; 27686148; 26900875; 26901871	TRUE	TRUE	TRUE
P45464	14	9	1	30	8	8	3.7527823253218946	1.6867721991418747	2.8704241781759743	1.563487393747831	1.0594435876222035	2.6200303425280977	8	15.333333333333334	1.7476537746327108	4.797768440929113	1.6044310621413116e-6	6.440644692310124e-5	Penicillin-binding protein activator LpoA OS=Escherichia coli (strain K12) OX=83333 GN=lpoA PE=1 SV=1	LPOA_ECOLI	Penicillin-binding protein activator LpoA (PBP activator LpoA) (Lipoprotein activator of PBP from the outer membrane A)	lpoA	yraM	FUNCTION: Regulator of peptidoglycan synthesis that is essential for the function of penicillin-binding protein 1A (PBP1a). Stimulates transpeptidase activity of PBP1a in vitro. {ECO:0000269|PubMed:21183073, ECO:0000269|PubMed:21183074}.	enzyme regulator activity [GO:0030234]; hydrolase activity, hydrolyzing O-glycosyl compounds [GO:0004553]	cell outer membrane [GO:0009279]; periplasmic side of cell outer membrane [GO:0031241]; periplasmic space [GO:0042597]	peptidoglycan biosynthetic process [GO:0009252]; regulation of cell shape [GO:0008360]	9278503; 16738553; 21183073; 21183074	TRUE	TRUE	TRUE
P52643	5	5	7	10	18	8	2.070643521436878	5.275410596456327	0.9127307967816292	1.3906507968856157	2.8744116937896824	0.6200303425280979	5.666666666666667	12	1.6283642777344653	4.7682116936667365	1.85868421267953e-6	7.122139960403836e-5	D-lactate dehydrogenase OS=Escherichia coli (strain K12) OX=83333 GN=ldhA PE=1 SV=1	LDHD_ECOLI	D-lactate dehydrogenase (D-LDH) (EC 1.1.1.28) (Fermentative lactate dehydrogenase)	ldhA	hslI htpH	FUNCTION: Fermentative lactate dehydrogenase.	D-lactate dehydrogenase activity [GO:0008720]; NADH binding [GO:0070404]	cytosol [GO:0005829]	mixed acid fermentation [GO:0019664]; response to heat [GO:0009408]	9025293; 9097039; 9278503; 16738553; 8349564; 9298644	TRUE	TRUE	TRUE
P39180	0	1	1	10	4	4	3.838719484507103	2.5450891947665046	1.736261193506362	3.9756132976067717	2.5333747759546155	1.7720334359731478	0.6666666666666666	6	2.7603405031781785	4.688124526888086	2.757202322295461e-6	1.0105745903022059e-4	Antigen 43 OS=Escherichia coli (strain K12) OX=83333 GN=flu PE=1 SV=3	AG43_ECOLI	Antigen 43 (AG43) (Fluffing protein) [Cleaved into: Antigen 43 alpha chain; Antigen 43 beta chain]	flu	yeeQ yzzX	FUNCTION: Controls colony form variation and autoaggregation. May function as an adhesin. {ECO:0000269|PubMed:22466966}.	NA	cell outer membrane [GO:0009279]; cell surface [GO:0009986]; extracellular region [GO:0005576]; integral component of membrane [GO:0016021]; periplasmic space [GO:0042597]	NA	9097040; 9278503; 16397293; 16738553; 2661530; 9298646; 9103983; 22466966; 25341963	TRUE	TRUE	TRUE
P31064	2	0	0	8	6	2	2.5498190540277754	3.87247786476485	1.6716961442215286	2.1011441796906305	4.0188016031248575	2.0350678418069417	0.6666666666666666	5.333333333333333	2.7183378748741434	4.673069073750185	2.967319153750918e-6	1.0644468283455421e-4	UPF0394 inner membrane protein YedE OS=Escherichia coli (strain K12) OX=83333 GN=yedE PE=1 SV=1	YEDE_ECOLI	UPF0394 inner membrane protein YedE	yedE	NA	NA	NA	integral component of plasma membrane [GO:0005887]; plasma membrane [GO:0005886]	NA	8371104; 9097040; 9278503; 16738553; 15919996	TRUE	TRUE	TRUE
P0ACB7	14	9	10	28	12	14	3.4661921475060606	2.898001592996103	1.6515653989403698	1.467272078488528	1.589958304320983	0.8975643180570068	11	18	1.3182649002888394	4.62790069691635	3.693910522191229e-6	1.2974860709196693e-4	Protein HemY OS=Escherichia coli (strain K12) OX=83333 GN=hemY PE=1 SV=1	HEMY_ECOLI	Protein HemY	hemY	NA	FUNCTION: Involved in a late step of protoheme IX synthesis.	NA	integral component of membrane [GO:0016021]; plasma membrane [GO:0005886]	heme metabolic process [GO:0042168]; porphyrin-containing compound biosynthetic process [GO:0006779]	3054815; 1379743; 9278503; 16738553; 15919996	TRUE	TRUE	TRUE
P0ADE4	6	6	1	27	4	6	4.846430341105156	0.7994141729280886	2.361059618019276	2.5161816789694744	0.7260198538970114	2.2574602631433898	4.333333333333333	12.333333333333334	1.8332205986699586	4.62278825601605	3.7861614751843626e-6	1.3027486218695583e-4	Translocation and assembly module subunit TamA OS=Escherichia coli (strain K12) OX=83333 GN=tamA PE=1 SV=1	TAMA_ECOLI	Translocation and assembly module subunit TamA (Autotransporter assembly factor TamA)	tamA	yftM ytfM	FUNCTION: Part of the translocation and assembly module (TAM) autotransporter assembly complex, which functions in translocation of autotransporters across the outer membrane (PubMed:22466966, PubMed:25341963). Allows substrate (Ag43, AC P39180) to initiate penetration into the outer membrane; TamB is not necessary but may regulate this activity (PubMed:25341963). Has anion selective channel-form…	NA	cell outer membrane [GO:0009279]; integral component of cell outer membrane [GO:0045203]; TAM protein secretion complex [GO:0097347]	protein localization to outer membrane [GO:0089705]; protein secretion [GO:0009306]	7610040; 9278503; 16738553; 22466966; 16522795; 17214547; 25341963; 24056943; 26243377	TRUE	TRUE	TRUE
P33599	35	29	27	44	22	38	2.7672269941502328	2.302720882458757	2.740348005057315	0.8381097738568366	0.8281180415157475	0.9281526378904296	30.333333333333332	34.666666666666664	0.8647934844210046	4.509276429730667	6.504910494979389e-6	2.1504468812814218e-4	NADH-quinone oxidoreductase subunit C/D OS=Escherichia coli (strain K12) OX=83333 GN=nuoC PE=1 SV=3	NUOCD_ECOLI	NADH-quinone oxidoreductase subunit C/D (EC 7.1.1.-) (NADH dehydrogenase I subunit C/D) (NDH-1 subunit C/D) (NUO3/NUO4)	nuoC	nuoCD nuoD	FUNCTION: NDH-1 shuttles electrons from NADH, via FMN and iron-sulfur (Fe-S) centers, to quinones in the respiratory chain. The immediate electron acceptor for the enzyme in this species is believed to be ubiquinone. Couples the redox reaction to proton translocation (for every two electrons transferred, four hydrogen ions are translocated across the cytoplasmic membrane), and thus conserves the …	NAD binding [GO:0051287]; NADH dehydrogenase (ubiquinone) activity [GO:0008137]; quinone binding [GO:0048038]	cytoplasm [GO:0005737]; membrane [GO:0016020]; NADH dehydrogenase complex [GO:0030964]; plasma membrane [GO:0005886]; plasma membrane respiratory chain complex I [GO:0045272]	NA	7690854; 9205837; 9278503; 16738553; 11997136; 8157582; 7607227; 16079137	TRUE	TRUE	TRUE
P0AFF0	1	0	0	5	4	4	2.1413548219395984	3.1617700295755933	2.364194059876353	2.1011441796906305	3.5333747759546155	2.7720334359731478	0.3333333333333333	4.333333333333333	2.8021841305394646	4.426728637454617	9.567296658216525e-6	3.1020119549525114e-4	NADH-quinone oxidoreductase subunit N OS=Escherichia coli (strain K12) OX=83333 GN=nuoN PE=1 SV=2	NUON_ECOLI	NADH-quinone oxidoreductase subunit N (EC 7.1.1.-) (NADH dehydrogenase I subunit N) (NDH-1 subunit N) (NUO14)	nuoN	NA	FUNCTION: NDH-1 shuttles electrons from NADH, via FMN and iron-sulfur (Fe-S) centers, to quinones in the respiratory chain. The immediate electron acceptor for the enzyme in this species is believed to be ubiquinone. Couples the redox reaction to proton translocation (for every two electrons transferred, four hydrogen ions are translocated across the cytoplasmic membrane), and thus conserves the …	NADH dehydrogenase (ubiquinone) activity [GO:0008137]; quinone binding [GO:0048038]	integral component of plasma membrane [GO:0005887]; NADH dehydrogenase complex [GO:0030964]; plasma membrane [GO:0005886]; plasma membrane respiratory chain complex I [GO:0045272]	aerobic respiration [GO:0009060]; ATP synthesis coupled electron transport [GO:0042773]; electron transport coupled proton transport [GO:0015990]	7690854; 9205837; 9278503; 16738553; 12718520; 15919996	TRUE	TRUE	TRUE
P0A7G6	24	27	33	22	39	31	1.0222289545809566	5.491721557905657	1.0915315321284367	0.3958874452517627	1.7260198538970115	0.36264249983544605	28	30.666666666666668	0.8281832663280735	4.391027105775365	1.1281647414216032e-5	3.588841045352496e-4	Protein RecA OS=Escherichia coli (strain K12) OX=83333 GN=recA PE=1 SV=2	RECA_ECOLI	Protein RecA (Recombinase A)	recA	lexB recH rnmB tif umuB zab	FUNCTION: Required for homologous recombination and the bypass of mutagenic DNA lesions by the SOS response. Catalyzes ATP-driven homologous pairing and strand exchange of DNA molecules necessary for DNA recombinational repair. Catalyzes the hydrolysis of ATP in the presence of single-stranded DNA, the ATP-dependent uptake of single-stranded DNA by duplex DNA, and the ATP-dependent hybridization …	ATPase, acting on DNA [GO:0008094]; ATP binding [GO:0005524]; damaged DNA binding [GO:0003684]; single-stranded DNA binding [GO:0003697]	cytoplasm [GO:0005737]	cell motility [GO:0048870]; cellular response to DNA damage stimulus [GO:0006974]; DNA recombination [GO:0006310]; DNA repair [GO:0006281]; response to ionizing radiation [GO:0010212]; response to radiation [GO:0009314]; SOS response [GO:0009432]	6244554; 6930655; 2274037; 9205837; 9278503; 16738553; 7737176; 7588783; 9298644; 7608206; 8898389; 9230304; 10760155; 16483938; 20005847; 22412352; 26845522; 1731246; 1731253; 9033586	TRUE	TRUE	TRUE
P77804	2	1	1	22	1	4	5.115964438077799	0.6704952902051481	1.736261193506362	3.4547811343053314	1.2114466810672533	1.7720334359731478	1.3333333333333333	9	2.146087083781911	4.343244949233488	1.4039344816634607e-5	4.226845600151062e-4	Protein YdgA OS=Escherichia coli (strain K12) OX=83333 GN=ydgA PE=1 SV=1	YDGA_ECOLI	Protein YdgA	ydgA	NA	NA	identical protein binding [GO:0042802]	plasma membrane [GO:0005886]	NA	9097039; 9278503; 16738553; 16079137	TRUE	TRUE	TRUE
P77330	0	0	0	5	3	3	2.714189930657018	2.7381320734954513	2.0474266967714656	3.1011441796906305	3.2114466810672533	2.4501053410857856	0	3.6666666666666665	2.92089873394789	4.32998193133298	1.491215770323541e-5	4.410859278535947e-4	Prophage lipoprotein Bor homolog OS=Escherichia coli (strain K12) OX=83333 GN=borD PE=3 SV=1	BORD_ECOLI	Prophage lipoprotein Bor homolog (Lipoprotein Bor homolog from lambdoid prophage DLP12)	borD	ybcU	NA	NA	plasma membrane [GO:0005886]	cellular response to magnesium ion [GO:0071286]	9278503; 16738553	TRUE	TRUE	TRUE
P61320	10	10	5	24	11	8	3.584461124996997	2.4148490735515495	1.4497558365130885	1.700606250106902	1.336977563151112	1.0350678418069414	8.333333333333334	14.333333333333334	1.3575505516883184	4.300720280554133	1.7024384518896912e-5	4.948812465320723e-4	Outer-membrane lipoprotein LolB OS=Escherichia coli (strain K12) OX=83333 GN=lolB PE=1 SV=1	LOLB_ECOLI	Outer-membrane lipoprotein LolB	lolB	hemM ychC	FUNCTION: Plays a critical role in the incorporation of lipoproteins in the outer membrane after they are released by the LolA protein. Essential for E.coli viability.	NA	anchored component of periplasmic side of cell outer membrane [GO:0036406]; outer membrane-bounded periplasmic space [GO:0030288]	lipoprotein localization to outer membrane [GO:0044874]; lipoprotein metabolic process [GO:0042157]; protein transport [GO:0015031]	1427085; 7679718; 7543480; 8905232; 9278503; 16738553; 9384574; 11673422; 12839983	TRUE	TRUE	TRUE
P0A908	5	4	0	18	3	6	3.6977064619985414	0.8361415360500046	2.8956064483628734	2.1791466916919036	0.889518586179891	3.2574602631433898	3	9	2.1087085136717283	4.289397524567695	1.7915845280084467e-5	5.11968053258007e-4	MltA-interacting protein OS=Escherichia coli (strain K12) OX=83333 GN=mipA PE=1 SV=1	MIPA_ECOLI	MltA-interacting protein	mipA	yeaF	FUNCTION: May serve as a scaffold protein required for the formation of a complex with MrcB/PonB and MltA, this complex could play a role in enlargement and septation of the murein sacculus.	protein-macromolecule adaptor activity [GO:0030674]	cell outer membrane [GO:0009279]	peptidoglycan biosynthetic process [GO:0009252]	9097040; 9278503; 16738553; 10037771; 10806384; 16079137	TRUE	TRUE	TRUE
P61889	34	39	67	64	34	39	5.02412802398892	3.4067822511588135	-1.0291945381172498	1.4092664750529624	1.0188016031248575	-0.31542940527719154	46.666666666666664	45.666666666666664	0.7042128909668761	4.2733825732396395	1.9252969880361866e-5	5.408840059236981e-4	Malate dehydrogenase OS=Escherichia coli (strain K12) OX=83333 GN=mdh PE=1 SV=1	MDH_ECOLI	Malate dehydrogenase (EC 1.1.1.37)	mdh	NA	FUNCTION: Catalyzes the reversible oxidation of malate to oxaloacetate. {ECO:0000255|HAMAP-Rule:MF_01516, ECO:0000269|PubMed:2993232, ECO:0000269|PubMed:7028159}.	L-malate dehydrogenase activity [GO:0030060]; malate dehydrogenase activity [GO:0016615]; oxidoreductase activity [GO:0016491]	cytoplasm [GO:0005737]; cytosol [GO:0005829]; extrinsic component of membrane [GO:0019898]; membrane [GO:0016020]	anaerobic respiration [GO:0009061]; fermentation [GO:0006113]; glycolytic process [GO:0006096]; malate metabolic process [GO:0006108]; tricarboxylic acid cycle [GO:0006099]	3299262; 3322223; 9278503; 16738553; 2993232; 7028159; 9298646; 9190829; 8506346; 8670822; 9600841; 8108402; 9199437; 11214793; 9298644; 1507230; 8331658; 11389141	TRUE	TRUE	TRUE
P0ABZ6	18	9	15	26	17	14	2.5232642272405608	4.155376333571668	0.7167807883553042	1.0231416676893574	2.0594435876222033	0.35699593669430385	14	19	1.146527064001955	4.269748506712581	1.9569350155009244e-5	5.408840059236981e-4	Chaperone SurA OS=Escherichia coli (strain K12) OX=83333 GN=surA PE=1 SV=1	SURA_ECOLI	Chaperone SurA (Peptidyl-prolyl cis-trans isomerase SurA) (PPIase SurA) (EC 5.2.1.8) (Rotamase SurA) (Survival protein A)	surA	NA	FUNCTION: Chaperone involved in the correct folding and assembly of outer membrane proteins, such as OmpA, OmpF and LamB. Recognizes specific patterns of aromatic residues and the orientation of their side chains, which are found more frequently in integral outer membrane proteins. May act in both early periplasmic and late outer membrane-associated steps of protein maturation. Essential for the …	peptide binding [GO:0042277]; peptidyl-prolyl cis-trans isomerase activity [GO:0003755]; unfolded protein binding [GO:0051082]	outer membrane-bounded periplasmic space [GO:0030288]	chaperone-mediated protein folding [GO:0061077]; Gram-negative-bacterium-type cell outer membrane assembly [GO:0043165]; maintenance of stationary phase [GO:0060274]; protein folding [GO:0006457]; protein stabilization [GO:0050821]	1630901; 9278503; 16738553; 2670894; 9298646; 8626309; 9600841; 2165476; 8878048; 8985185; 11226178; 14506253; 15840585; 16267292; 12429090	TRUE	TRUE	TRUE
P00509	42	51	50	54	38	46	3.161932760403113	2.9515524254554886	1.2337635954850135	0.871276637792036	0.7964091817884097	0.33226885079192725	47.666666666666664	46	0.666651556790791	4.241936061711886	2.215998299742223e-5	6.026085698976432e-4	Aspartate aminotransferase OS=Escherichia coli (strain K12) OX=83333 GN=aspC PE=1 SV=1	AAT_ECOLI	Aspartate aminotransferase (AspAT) (EC 2.6.1.1) (Transaminase A)	aspC	NA	NA	identical protein binding [GO:0042802]; L-aspartate:2-oxoglutarate aminotransferase activity [GO:0004069]; L-tyrosine:2-oxoglutarate aminotransferase activity [GO:0004838]; pyridoxal phosphate binding [GO:0030170]; transaminase activity [GO:0008483]	cytoplasm [GO:0005737]; cytosol [GO:0005829]	L-phenylalanine biosynthetic process [GO:0009094]; L-phenylalanine biosynthetic process from chorismate via phenylpyruvate [GO:0033585]	6378205; 3897210; 3521591; 3298240; 8905232; 9278503; 16738553; 9298646; 1868057; 2007566; 9298644; 10556573; 25561288; 2513875; 1993208; 9891001; 11148029; 17713924	TRUE	TRUE	TRUE
P0AE06	22	12	6	36	6	19	3.360120435736786	0.4464464448298778	3.477629581701401	1.2020730885414115	0.3183618849837652	1.9646785139155438	13.333333333333334	20.333333333333332	1.1617044958135736	4.205532788320587	2.604678217825457e-5	6.861699180083938e-4	Multidrug efflux pump subunit AcrA OS=Escherichia coli (strain K12) OX=83333 GN=acrA PE=1 SV=1	ACRA_ECOLI	Multidrug efflux pump subunit AcrA (AcrAB-TolC multidrug efflux pump subunit AcrA) (Acridine resistance protein A)	acrA	lir mtcA	FUNCTION: AcrA-AcrB-AcrZ-TolC is a drug efflux protein complex with broad substrate specificity that uses the proton motive force to export substrates. This subunit may act as an adapter protein that links AcrB and TolC stably together. It is elongated in shape, being long enough to span the periplasm. {ECO:0000269|PubMed:9878415}.	identical protein binding [GO:0042802]; xenobiotic transmembrane transporter activity [GO:0042910]	efflux pump complex [GO:1990281]; intrinsic component of plasma membrane [GO:0031226]; outer membrane-bounded periplasmic space [GO:0030288]	bile acid and bile salt transport [GO:0015721]; response to antibiotic [GO:0046677]; xenobiotic transport [GO:0042908]	8407802; 9278503; 16738553; 7651136; 9878415; 10920254; 15228545; 16079137; 23010927; 16531241	TRUE	TRUE	TRUE
P0ABN5	3	0	0	9	4	2	2.440276912037769	3.1617700295755933	1.6716961442215286	1.8381097738568368	3.5333747759546155	2.0350678418069417	1	5	2.468850797206131	4.1994975286229534	2.675079498570353e-5	6.938744668599408e-4	Anaerobic C4-dicarboxylate transporter DcuA OS=Escherichia coli (strain K12) OX=83333 GN=dcuA PE=1 SV=1	DCUA_ECOLI	Anaerobic C4-dicarboxylate transporter DcuA	dcuA	genA	FUNCTION: Responsible for the transport of C4-dicarboxylates from the periplasm across the inner membrane.	C4-dicarboxylate transmembrane transporter activity [GO:0015556]; succinate:fumarate antiporter activity [GO:0005469]	integral component of plasma membrane [GO:0005887]; plasma membrane [GO:0005886]	C4-dicarboxylate transport [GO:0015740]; cellular nitrogen compound biosynthetic process [GO:0044271]; L-aspartate import across plasma membrane [GO:0140009]	8131924; 7961398; 7610040; 9278503; 16738553; 2987841; 3541901; 2656658; 9733683; 15919996	TRUE	TRUE	TRUE
P36561	0	0	0	10	2	1	3.838719484507103	2.23564192532043	1.1820530053443892	3.9756132976067717	2.7964091817884094	1.4501053410857854	0	4.333333333333333	2.7407092734936556	4.18949281595099	2.7957863259043164e-5	7.141963250719208e-4	Adenosylcobinamide-GDP ribazoletransferase OS=Escherichia coli (strain K12) OX=83333 GN=cobS PE=2 SV=3	COBS_ECOLI	Adenosylcobinamide-GDP ribazoletransferase (EC 2.7.8.26) (Cobalamin synthase) (Cobalamin-5'-phosphate synthase)	cobS	NA	FUNCTION: Joins adenosylcobinamide-GDP and alpha-ribazole to generate adenosylcobalamin (Ado-cobalamin). Also synthesizes adenosylcobalamin 5'-phosphate from adenosylcobinamide-GDP and alpha-ribazole 5'-phosphate (By similarity). {ECO:0000250}.	adenosylcobinamide-GDP ribazoletransferase activity [GO:0051073]; cobalamin 5'-phosphate synthase activity [GO:0008818]	integral component of membrane [GO:0016021]; plasma membrane [GO:0005886]	cobalamin biosynthetic process [GO:0009236]	7592411; 9097040; 9278503; 16738553; 15919996	TRUE	TRUE	TRUE
P75777	5	1	0	17	3	2	3.521906143909915	2.0550110117849183	1.6716961442215286	2.1011441796906305	2.2114466810672533	2.0350678418069417	2	7.333333333333333	2.115886234188275	4.184988839958213	2.851801116386602e-5	7.176323406310165e-4	UPF0194 membrane protein YbhG OS=Escherichia coli (strain K12) OX=83333 GN=ybhG PE=2 SV=1	YBHG_ECOLI	UPF0194 membrane protein YbhG	ybhG	NA	FUNCTION: Could be involved in the sensitivity control to chloramphenicol. {ECO:0000305|PubMed:27112147}.	NA	periplasmic space [GO:0042597]; plasma membrane [GO:0005886]	response to antibiotic [GO:0046677]	8905232; 9278503; 16738553; 27112147	TRUE	TRUE	TRUE
P37194	11	10	7	12	20	10	1.1476035834840033	4.619354139648567	1.4308764392798683	0.6316588963894104	2.1443324852087162	0.9095369597230825	9.333333333333334	14	1.2285094471070697	4.155671491251106	3.243335622603654e-5	8.041564499573178e-4	Outer membrane protein Slp OS=Escherichia coli (strain K12) OX=83333 GN=slp PE=1 SV=1	SLP_ECOLI	Outer membrane protein Slp	slp	NA	FUNCTION: The induction of Slp may help to stabilize the outer membrane during carbon starvation and stationary phase.	identical protein binding [GO:0042802]	cell outer membrane [GO:0009279]; outer membrane [GO:0019867]	NA	8022277; 8041620; 9278503; 16738553; 16079137	TRUE	TRUE	TRUE
P0AC02	27	23	20	42	22	18	3.4622963301361063	3.0174052255802377	0.7070942236292355	1.1350915116139682	1.1500461364031098	0.3057154317506104	23.333333333333332	27.333333333333332	0.8636176932558961	4.1492984778160364	3.334957332527562e-5	8.148895742958653e-4	Outer membrane protein assembly factor BamD OS=Escherichia coli (strain K12) OX=83333 GN=bamD PE=1 SV=1	BAMD_ECOLI	Outer membrane protein assembly factor BamD	bamD	yfiO	FUNCTION: Part of the outer membrane protein assembly complex (Bam), which is involved in assembly and insertion of beta-barrel proteins into the outer membrane. Constitutes, with BamA, the core component of the assembly machinery. Probably involved in transient protein interactions. Efficient substrate folding and insertion into the outer membrane requires all 5 subunits (PubMed:20378773, PubMed…	NA	Bam protein complex [GO:1990063]; cell outer membrane [GO:0009279]	Gram-negative-bacterium-type cell outer membrane assembly [GO:0043165]; protein insertion into membrane [GO:0051205]	9205837; 9278503; 16738553; 15851030; 16079137; 16824102; 20378773; 21823654; 21139201; 21586578; 21937441; 22281737; 27686148; 26900875; 26901871; 26744406	TRUE	TRUE	TRUE
P0AFB1	0	0	0	7	2	2	3.2115649535104103	2.23564192532043	1.6716961442215286	3.516181678969475	2.7964091817884094	2.0350678418069417	0	3.6666666666666665	2.782552900854942	4.110100576694125	3.9548682154128934e-5	9.466580038191667e-4	Lipoprotein NlpI OS=Escherichia coli (strain K12) OX=83333 GN=nlpI PE=1 SV=1	NLPI_ECOLI	Lipoprotein NlpI	nlpI	yhbM	FUNCTION: May be involved in cell division. May play a role in bacterial septation or regulation of cell wall degradation during cell division. Negatively controls the production of extracellular DNA (eDNA). {ECO:0000269|PubMed:10400590, ECO:0000269|PubMed:20833130}.	protein-macromolecule adaptor activity [GO:0030674]	plasma membrane [GO:0005886]	cell cycle [GO:0007049]; cell division [GO:0051301]	9278503; 16738553; 2045359; 2432069; 15047720; 7984428; 10400590; 16855227; 16597971; 17122336; 17163978; 20833130; 15634341	TRUE	TRUE	TRUE
P64451	11	11	8	20	18	7	2.73333214555416	3.993385143527158	0.38899698715729564	1.3235366010270788	1.8744116937896826	0.28018033964347305	10	15	1.1593762114867447	4.108259552862827	3.986519470412861e-5	9.466580038191667e-4	Uncharacterized lipoprotein YdcL OS=Escherichia coli (strain K12) OX=83333 GN=ydcL PE=3 SV=1	YDCL_ECOLI	Uncharacterized lipoprotein YdcL	ydcL	NA	NA	NA	plasma membrane [GO:0005886]	NA	9278503; 16738553	TRUE	TRUE	TRUE
P0AFF2	12	11	9	21	12	14	2.7171787779169434	2.505318099539741	1.8635188433836543	1.2751735794656796	1.3269238984871892	1.035067841806942	10.666666666666666	15.666666666666666	1.212388439919937	4.0911130839090895	4.2930771880646e-5	9.811800084453342e-4	Nucleoside permease NupC OS=Escherichia coli (strain K12) OX=83333 GN=nupC PE=1 SV=1	NUPC_ECOLI	Nucleoside permease NupC (Nucleoside-transport system protein NupC)	nupC	cru	FUNCTION: Transports nucleosides with a high affinity except guanosine and deoxyguanosine. Driven by a proton motive force. Transports cytidine, uridine, thymidine, adenosine and inosine. Can also transport xanthosine, but with a very low affinity. {ECO:0000269|PubMed:11466294, ECO:0000269|PubMed:15678184, ECO:0000269|PubMed:374403}.	cytidine transmembrane transporter activity [GO:0015212]; nucleoside:proton symporter activity [GO:0015506]; nucleoside transmembrane transporter activity [GO:0005337]; symporter activity [GO:0015293]; uridine transmembrane transporter activity [GO:0015213]	integral component of plasma membrane [GO:0005887]; plasma membrane [GO:0005886]	nucleoside transmembrane transport [GO:1901642]; nucleoside transport [GO:0015858]	8022285; 9205837; 9278503; 16738553; 374403; 11466294; 15678184; 15919996	TRUE	TRUE	TRUE
P21367	5	6	7	12	11	9	2.5339785341272947	3.2976574567274235	1.1793270631487358	1.6316588963894103	1.9890542597308052	0.7720334359731478	6	10.666666666666666	1.464248864031121	4.047781406507416	5.170539994774496e-5	0.0011470434777881317	Probable hydrolase YcaC OS=Escherichia coli (strain K12) OX=83333 GN=ycaC PE=1 SV=1	YCAC_ECOLI	Probable hydrolase YcaC (EC 4.-.-.-)	ycaC	NA	NA	hydrolase activity [GO:0016787]; identical protein binding [GO:0042802]; lyase activity [GO:0016829]	cytosol [GO:0005829]; membrane [GO:0016020]	NA	3062312; 8905232; 9278503; 16738553; 9782055	TRUE	TRUE	TRUE
P0A867	30	35	32	38	30	31	2.5982568856047146	3.1390182004112197	1.2068156596483701	0.8473875874448477	0.9957179900118162	0.40571122172733204	32.333333333333336	33	0.7496055997279987	4.009172661286476	6.093185333549924e-5	0.001334170191216256	Transaldolase A OS=Escherichia coli (strain K12) OX=83333 GN=talA PE=3 SV=1	TALA_ECOLI	Transaldolase A (EC 2.2.1.2)	talA	NA	FUNCTION: Transaldolase is important for the balance of metabolites in the pentose-phosphate pathway.	transaldolase activity [GO:0004801]	cytosol [GO:0005829]	carbohydrate metabolic process [GO:0005975]; pentose-phosphate shunt [GO:0006098]	9205837; 9278503; 16738553;	TRUE	TRUE	TRUE
P0AES0	14	16	18	36	8	23	4.551353186179474	0.5155583962076303	1.8686253662190364	1.8187444489899058	0.29390884125922623	0.7871403283633561	16	22.333333333333332	0.9665978728708294	4.004234124252352	6.221872257908537e-5	0.0013375173001537483	Bifunctional glutathionylspermidine synthetase/amidase OS=Escherichia coli (strain K12) OX=83333 GN=gss PE=1 SV=1	GSP_ECOLI	Bifunctional glutathionylspermidine synthetase/amidase (GspSA) [Includes: Glutathionylspermidine amidase (Gsp amidase) (EC 3.5.1.78) (Glutathionylspermidine amidohydrolase [spermidine-forming]); Glutathionylspermidine synthetase (Gsp synthetase) (EC 6.3.1.8) (Glutathione:spermidine ligase [ADP-forming]) (Gsp synthase)]	gss	gsp	FUNCTION: Catalyzes the formation of an amide bond between glutathione (GSH) and spermidine coupled with hydrolysis of ATP; also catalyzes the opposing reaction, i.e. the hydrolysis of glutathionylspermidine (Gsp) back to glutathione and spermidine. The amidase active site can also hydrolyze Gsp-disulfide (Gsp-S-S-Gsp) to Gsp-SG and Gsp S-thiolated proteins (GspSSPs) to GSH S-thiolated protein (G…	ATP binding [GO:0005524]; glutathionylspermidine amidase activity [GO:0008884]; glutathionylspermidine synthase activity [GO:0008885]; ligase activity [GO:0016874]; metal ion binding [GO:0046872]	cytosol [GO:0005829]	glutathione metabolic process [GO:0006749]; spermidine metabolic process [GO:0008216]	7775463; 9278503; 16738553; 9398217; 8999955; 23097746; 17124497; 20530482; 21226054	TRUE	TRUE	TRUE
P22259	28	33	42	44	27	34	3.5787216018735166	2.8176413779933456	0.5347521202089156	1.150053780171577	0.9313387618745179	0.15312360332865382	34.333333333333336	35	0.7448387151249162	4.001681168813031	6.28940110805453e-5	0.0013375173001537483	Phosphoenolpyruvate carboxykinase (ATP) OS=Escherichia coli (strain K12) OX=83333 GN=pckA PE=1 SV=2	PCKA_ECOLI	Phosphoenolpyruvate carboxykinase (ATP) (PCK) (PEP carboxykinase) (PEPCK) (EC 4.1.1.49)	pckA	pck	FUNCTION: Involved in the gluconeogenesis. Catalyzes the conversion of oxaloacetate (OAA) to phosphoenolpyruvate (PEP) through direct phosphoryl transfer between the nucleoside triphosphate and OAA. {ECO:0000255|HAMAP-Rule:MF_00453, ECO:0000269|PubMed:1701430, ECO:0000269|PubMed:6986370, ECO:0000269|PubMed:8226637}.	ATP binding [GO:0005524]; calcium ion binding [GO:0005509]; magnesium ion binding [GO:0000287]; phosphoenolpyruvate carboxykinase (ATP) activity [GO:0004612]	cytosol [GO:0005829]	gluconeogenesis [GO:0006094]	1701430; 9278503; 16738553; 6292200; 8577250; 7883719; 9298646; 6986370; 6434512; 8226637; 8393005; 9298644; 18723842; 8609605; 8599762; 9406547; 11724534; 12837799; 17475535;	TRUE	TRUE	TRUE
P25798	12	3	5	18	4	15	2.184601906777393	1.6728103843993887	3.0195743027102466	1.063669474271968	1.5333747759546155	1.8651428403646293	6.666666666666667	12.333333333333334	1.4873956968637376	3.9704300611941235	7.174301429918465e-5	0.0014933175568941396	Flagellar M-ring protein OS=Escherichia coli (strain K12) OX=83333 GN=fliF PE=1 SV=3	FLIF_ECOLI	Flagellar M-ring protein	fliF	fla AII.1 fla BI	FUNCTION: The M ring may be actively involved in energy transduction.	motor activity [GO:0003774]	bacterial-type flagellum basal body, MS ring [GO:0009431]; integral component of membrane [GO:0016021]; plasma membrane [GO:0005886]	bacterial-type flagellum-dependent cell motility [GO:0071973]	9097040; 9278503; 16738553; 1551848; 8224881; 15919996	TRUE	TRUE	TRUE
P0ABU7	5	3	2	7	7	9	1.2636434238871401	2.8995308805730757	2.6977951761611774	0.9312191782483183	2.2114466810672533	2.1870709352519917	3.3333333333333335	7.666666666666667	1.776578931522521	3.9611825765385684	7.45794780227166e-5	0.001533426828613417	Biopolymer transport protein ExbB OS=Escherichia coli (strain K12) OX=83333 GN=exbB PE=1 SV=1	EXBB_ECOLI	Biopolymer transport protein ExbB	exbB	NA	FUNCTION: Involved in the TonB-dependent energy-dependent transport of various receptor-bound substrates. Protects ExbD from proteolytic degradation and functionally stabilizes TonB.	energy transducer activity [GO:0031992]; identical protein binding [GO:0042802]; transmembrane transporter activity [GO:0022857]	integral component of plasma membrane [GO:0005887]; plasma membrane [GO:0005886]; plasma membrane protein complex [GO:0098797]	bacteriocin transport [GO:0043213]; protein import [GO:0017038]; protein stabilization [GO:0050821]	2670903; 9278503; 16738553; 8449962; 15919996; 20005847	TRUE	TRUE	TRUE
P0A6T1	43	59	59	71	31	49	4.760719423709635	1.2329925320827213	0.7714221897100136	1.2266750617744895	0.3045560854587346	0.18707093525199173	53.666666666666664	50.333333333333336	0.5727673608284053	3.905852020009722	9.38939612039807e-5	0.0018355884258203007	Glucose-6-phosphate isomerase OS=Escherichia coli (strain K12) OX=83333 GN=pgi PE=1 SV=1	G6PI_ECOLI	Glucose-6-phosphate isomerase (GPI) (EC 5.3.1.9) (Phosphoglucose isomerase) (PGI) (Phosphohexose isomerase) (PHI)	pgi	NA	FUNCTION: Catalyzes the reversible isomerization of glucose-6-phosphate to fructose-6-phosphate. {ECO:0000255|HAMAP-Rule:MF_00473}.	glucose-6-phosphate isomerase activity [GO:0004347]; identical protein binding [GO:0042802]; monosaccharide binding [GO:0048029]	cytosol [GO:0005829]	cellular response to oxidative stress [GO:0034599]; gluconeogenesis [GO:0006094]; glucose 6-phosphate metabolic process [GO:0051156]; glycolytic process [GO:0006096]	2549364; 1593646; 8265357; 9278503; 16738553; 4344919; 18723842; 7493933; 14511906; 18368388; 22393408	TRUE	TRUE	TRUE
P10100	2	0	1	13	2	2	3.649330936960711	2.23564192532043	0.8764967755389856	2.7385741003059225	2.7964091817884094	1.0350678418069414	1	5.666666666666667	2.1900170413004245	3.9037363155129317	9.471897570958847e-5	0.0018355884258203007	Endolytic peptidoglycan transglycosylase RlpA OS=Escherichia coli (strain K12) OX=83333 GN=rlpA PE=1 SV=1	RLPA_ECOLI	Endolytic peptidoglycan transglycosylase RlpA (EC 4.2.2.-) (Rare lipoprotein A)	rlpA	NA	FUNCTION: Lytic transglycosylase with a strong preference for naked glycan strands that lack stem peptides. {ECO:0000255|HAMAP-Rule:MF_02071}.	lyase activity [GO:0016829]; lytic endotransglycosylase activity [GO:0008932]; peptidoglycan binding [GO:0042834]	cell outer membrane [GO:0009279]; plasma membrane [GO:0005886]	cell wall organization [GO:0071555]; peptidoglycan metabolic process [GO:0000270]	3316191; 8905232; 9278503; 16738553; 2644207; 9298644; 19684127; 19880599	TRUE	TRUE	TRUE
P31224	1	0	1	17	0	5	4.670373745276161	0	2.0676031220781588	3.6861066804117866	0	2.0350678418069417	0.6666666666666666	7.333333333333333	1.9070581740729093	3.890172758160488	1.0017288103314153e-4	0.001919221334339507	Multidrug efflux pump subunit AcrB OS=Escherichia coli (strain K12) OX=83333 GN=acrB PE=1 SV=1	ACRB_ECOLI	Multidrug efflux pump subunit AcrB (AcrAB-TolC multidrug efflux pump subunit AcrB) (Acridine resistance protein B)	acrB	acrE	FUNCTION: AcrA-AcrB-AcrZ-TolC is a drug efflux protein complex with broad substrate specificity that uses the proton motive force to export substrates. {ECO:0000269|PubMed:16915237, ECO:0000269|PubMed:16946072, ECO:0000269|PubMed:17194213, ECO:0000269|PubMed:23010927}.; FUNCTION: (Microbial infection) Involved in contact-dependent growth inhibition (CDI), acts downstream of BamA, the receptor for…	efflux transmembrane transporter activity [GO:0015562]; identical protein binding [GO:0042802]; xenobiotic transmembrane transporter activity [GO:0042910]	efflux pump complex [GO:1990281]; integral component of plasma membrane [GO:0005887]; membrane [GO:0016020]; outer membrane-bounded periplasmic space [GO:0030288]; plasma membrane [GO:0005886]	NA	8407802; 9278503; 16738553; 7651136; 10920254; 15228545; 16079137; 15919996; 18761695; 23010927; 12374972; 12738864; 16915237; 16946072; 17194213	TRUE	TRUE	TRUE
P77529	4	2	5	13	4	8	3.0282989207478135	2.0650937063420125	1.4497558365130885	2.001608506139716	1.9484122752334594	1.0350678418069414	3.6666666666666665	8.333333333333334	1.6616962077267057	3.7776885268088294	1.5829067255212896e-4	0.002805905880673881	L-cystine transporter TcyP OS=Escherichia coli (strain K12) OX=83333 GN=tcyP PE=1 SV=1	TCYP_ECOLI	L-cystine transporter TcyP (S-sulfocysteine transporter)	tcyP	ydjN	FUNCTION: Involved in L-cystine import (PubMed:25139244, PubMed:25837721, PubMed:26350134, PubMed:27481704). Low affinity L-cystine transporter that is mainly involved in L-cystine uptake from outside as a nutrient (PubMed:25837721). Is the primary transporter at high concentrations of cystine (PubMed:26350134). Probably functions as a proton symporter (Probable). Can also transport D-cystine, cy…	L-cystine transmembrane transporter activity [GO:0015184]; sulfur amino acid transmembrane transporter activity [GO:0000099]; symporter activity [GO:0015293]; transmembrane transporter activity [GO:0022857]	integral component of membrane [GO:0016021]; membrane [GO:0016020]; plasma membrane [GO:0005886]	L-cystine transport [GO:0015811]; sulfur amino acid transport [GO:0000101]; sulfur utilization [GO:0006791]	9097039; 9278503; 16738553; 25139244; 25837721; 26350134; 27481704; 28533366	TRUE	TRUE	TRUE
P0A912	81	53	24	78	28	38	2.2204787429307973	1.194184166600163	3.1283321844678857	0.4624104225284936	0.31454017403135665	1.0916513701733086	52.666666666666664	48	0.6228673222443863	3.7775999788266343	1.583469453051268e-4	0.002805905880673881	Peptidoglycan-associated lipoprotein OS=Escherichia coli (strain K12) OX=83333 GN=pal PE=1 SV=1	PAL_ECOLI	Peptidoglycan-associated lipoprotein (PAL) (Tol-Pal system lipoprotein Pal)	pal	excC	FUNCTION: Part of the Tol-Pal system, which plays a role in outer membrane invagination during cell division and is important for maintaining outer membrane integrity (PubMed:11115123, PubMed:17233825). The Tol-Pal system is also required for polar localization of chemoreceptors clusters (PubMed:24720726). The system also appears to be required for the activity of several outer membrane-localized…	NA	cell division site [GO:0032153]; cell outer membrane [GO:0009279]; integral component of membrane [GO:0016021]; intrinsic component of periplasmic side of cell outer membrane [GO:0031246]	cell cycle [GO:0007049]; cell division [GO:0051301]	3545827; 1574003; 8905232; 9278503; 16738553; 2687247; 7744736; 9701827; 11115123; 11722743; 17233825; 24720726; 32152098; 11173492; 17375930; 19696740	TRUE	TRUE	TRUE
P07001	17	4	5	30	5	8	3.2704154285019387	1.7914320959416787	1.4497558365130885	1.300452987914037	1.4744810869010472	1.0350678418069414	8.666666666666666	14.333333333333334	1.2700006388740086	3.759475953304426	1.7026964166528297e-4	0.002929332814772113	NAD(P) transhydrogenase subunit alpha OS=Escherichia coli (strain K12) OX=83333 GN=pntA PE=1 SV=2	PNTA_ECOLI	NAD(P) transhydrogenase subunit alpha (EC 7.1.1.1) (Nicotinamide nucleotide transhydrogenase subunit alpha) (Pyridine nucleotide transhydrogenase subunit alpha)	pntA	NA	FUNCTION: The transhydrogenation between NADH and NADP is coupled to respiration and ATP hydrolysis and functions as a proton pump across the membrane. {ECO:0000269|PubMed:16083909}.	NAD(P)+ transhydrogenase (AB-specific) activity [GO:0008750]; NAD(P)+ transhydrogenase activity [GO:0008746]; NAD binding [GO:0051287]; NADP binding [GO:0050661]; protein dimerization activity [GO:0046983]	integral component of plasma membrane [GO:0005887]; plasma membrane [GO:0005886]	NADPH regeneration [GO:0006740]; proton transmembrane transport [GO:1902600]	3525165; 1633824; 9097039; 9278503; 16738553; 1932078; 15919996; 16083909;	TRUE	TRUE	TRUE
P0ADB1	10	11	6	14	16	8	1.787369357748188	3.5298289443073774	1.1708957138603382	0.9636406559406959	1.7139470215964365	0.8126754204704938	9	12.666666666666666	1.1634210326692087	3.745902826616647	1.797461637424556e-4	0.0030305203206978013	Osmotically-inducible putative lipoprotein OsmE OS=Escherichia coli (strain K12) OX=83333 GN=osmE PE=2 SV=1	OSME_ECOLI	Osmotically-inducible putative lipoprotein OsmE (Activator of ntr-like gene protein)	osmE	anr	NA	NA	outer membrane [GO:0019867]; plasma membrane [GO:0005886]	response to osmotic stress [GO:0006970]	7565114; 9097039; 9278503; 16738553	TRUE	TRUE	TRUE
P0C066	0	0	0	9	1	1	3.6416768268429554	1.580813842756751	1.1820530053443892	3.8381097738568366	2.2114466810672533	1.4501053410857854	0	3.6666666666666665	2.499887265336625	3.697665014765689	2.1759177027314794e-4	0.0034939021398145468	Membrane-bound lytic murein transglycosylase C OS=Escherichia coli (strain K12) OX=83333 GN=mltC PE=1 SV=1	MLTC_ECOLI	Membrane-bound lytic murein transglycosylase C (EC 4.2.2.n1) (Murein lyase C)	mltC	yggZ	FUNCTION: Murein-degrading enzyme. May play a role in recycling of muropeptides during cell elongation and/or cell division. {ECO:0000255|HAMAP-Rule:MF_01616}.	hydrolase activity, acting on glycosyl bonds [GO:0016798]; lyase activity [GO:0016829]; lytic endotransglycosylase activity [GO:0008932]; lytic transglycosylase activity [GO:0008933]	anchored component of membrane [GO:0031225]; cell outer membrane [GO:0009279]; outer membrane-bounded periplasmic space [GO:0030288]	cellular response to oxidative stress [GO:0034599]; cell wall macromolecule catabolic process [GO:0016998]; cell wall organization [GO:0071555]; peptidoglycan catabolic process [GO:0009253]	9278503; 16738553; 9158737; 14594836	TRUE	TRUE	TRUE
P0A870	77	77	80	74	57	64	2.151105456468535	3.5832146089905916	0.6654199657901321	0.459598150603107	0.7840254573325771	0.13262315122961515	78	65	0.4587489197217664	3.6948916297853835	2.1998059107374105e-4	0.003498936571229504	Transaldolase B OS=Escherichia coli (strain K12) OX=83333 GN=talB PE=1 SV=2	TALB_ECOLI	Transaldolase B (EC 2.2.1.2)	talB	yaaK	FUNCTION: Transaldolase is important for the balance of metabolites in the pentose-phosphate pathway. {ECO:0000269|PubMed:7592346}.	transaldolase activity [GO:0004801]; transketolase or transaldolase activity [GO:0016744]	cytosol [GO:0005829]; membrane [GO:0016020]	carbohydrate metabolic process [GO:0005975]; pentose-phosphate shunt, non-oxidative branch [GO:0009052]	7592346; 1630901; 9278503; 16738553; 9298646; 8805555; 9007983; 11298760; 20148428	TRUE	TRUE	TRUE
P05825	26	19	8	23	19	16	0.9284311025684436	2.924201434576592	2.4797538297379123	0.34625667752716194	1.2114466810672533	1.3676431808938123	17.666666666666668	19.333333333333332	0.9751155131627425	3.6560049735325864	2.561763859197155e-4	0.003999198024635559	Ferrienterobactin receptor OS=Escherichia coli (strain K12) OX=83333 GN=fepA PE=1 SV=2	FEPA_ECOLI	Ferrienterobactin receptor (Enterobactin outer-membrane receptor)	fepA	fep feuB	FUNCTION: This protein is involved in the initial step of iron uptake by binding ferrienterobactin (Fe-ENT), an iron chelatin siderophore that allows E.coli to extract iron from the environment. FepA also acts as a receptor for colicins B and D.	colicin transmembrane transporter activity [GO:0042912]; enterobactin transmembrane transporter activity [GO:0042931]; ferric-enterobactin transmembrane transporter activity [GO:0015620]; ligand-gated channel activity [GO:0022834]; protein domain specific binding [GO:0019904]; siderophore uptake transmembrane transporter activity [GO:0015344]; signaling receptor activity [GO:0038023]	cell envelope [GO:0030313]; cell outer membrane [GO:0009279]; integral component of cell outer membrane [GO:0045203]; intrinsic component of cell outer membrane [GO:0031230]	colicin transport [GO:0042914]; enterobactin transport [GO:0042930]; ferric-enterobactin import into cell [GO:0015685]; siderophore-dependent iron import into cell [GO:0033214]; siderophore transmembrane transport [GO:0044718]	3015941; 8905232; 9278503; 16738553; 2974033; 2526281; 2201687; 9298644; 20005847; 9886293	TRUE	TRUE	TRUE
P39396	11	1	0	13	3	6	1.3712949727069863	2.0550110117849183	2.8956064483628734	0.7385741003059225	2.2114466810672533	3.2574602631433898	4	7.333333333333333	2.0691603481721885	3.649957844901948	2.622833495542162e-4	0.004056969975673472	Pyruvate/proton symporter BtsT OS=Escherichia coli (strain K12) OX=83333 GN=btsT PE=1 SV=2	BTST_ECOLI	Pyruvate/proton symporter BtsT (Brenztraubensaure transporter) (Pyruvate/H(+) symporter)	btsT	yjiY	FUNCTION: Transports pyruvate with a high affinity and specificity. The process is driven by the proton motive force (PubMed:29061664). Under nutrient limiting conditions, mediates the uptake of pyruvate, thus enabling it to be used as a carbon source for the growth and survival (PubMed:29061664). Part of a nutrient-sensing regulatory network composed of the two-component regulatory systems BtsS/…	pyruvate secondary active transmembrane transporter activity [GO:0005477]; symporter activity [GO:0015293]	integral component of plasma membrane [GO:0005887]; plasma membrane [GO:0005886]	cellular response to DNA damage stimulus [GO:0006974]; cellular response to nutrient levels [GO:0031669]; cellular response to starvation [GO:0009267]; plasma membrane pyruvate transport [GO:0006849]	7610040; 9278503; 16738553; 15919996; 19429622; 22685278; 24659770; 29061664	TRUE	TRUE	TRUE
P76177	40	25	32	33	34	26	0.8315316243587979	4.942702183016544	0.48107464569776587	0.24609251560173	1.6402899798711277	0.16059872389080068	32.333333333333336	31	0.6823270731212194	3.6115040192459005	3.044263651790567e-4	0.0046239896548818885	Protein YdgH OS=Escherichia coli (strain K12) OX=83333 GN=ydgH PE=1 SV=1	YDGH_ECOLI	Protein YdgH	ydgH	NA	NA	NA	NA	NA	9278503; 16738553; 10493123	TRUE	TRUE	TRUE
P0AC38	12	17	17	15	25	13	1.6016514199094378	4.441434294627419	0.17982258625391973	0.8157419608283825	1.741961397766033	0.08753526170107716	15.333333333333334	17.666666666666668	0.8817462067651642	3.592797782603911	3.2714646400025857e-4	0.004924722663432464	Aspartate ammonia-lyase OS=Escherichia coli (strain K12) OX=83333 GN=aspA PE=1 SV=1	ASPA_ECOLI	Aspartate ammonia-lyase (Aspartase) (EC 4.3.1.1)	aspA	NA	NA	aspartate ammonia-lyase activity [GO:0008797]	cytosol [GO:0005829]; membrane [GO:0016020]	aspartate metabolic process [GO:0006531]; tricarboxylic acid cycle [GO:0006099]	2987841; 3541901; 7610040; 9278503; 16738553; 8119980; 9230046; 9230045	TRUE	TRUE	TRUE
P0AF70	2	1	0	10	2	2	3.0285936561130837	1.460176018966611	1.6716961442215286	2.3906507968856157	1.7964091817884096	2.0350678418069417	1	4.666666666666667	2.074042606826989	3.55674659910705	3.754760182031658e-4	0.005441492204230924	Uncharacterized protein YjeI OS=Escherichia coli (strain K12) OX=83333 GN=yjeI PE=3 SV=1	YJEI_ECOLI	Uncharacterized protein YjeI	yjeI	NA	NA	NA	NA	cellular response to DNA damage stimulus [GO:0006974]	7610040; 9278503; 16738553	TRUE	TRUE	TRUE
P0A7E1	4	5	3	39	0	4	6.720193843117832	-1.4146316699796548	0.8278763382446553	3.5161816789694744	-1.373515819653903	0.7720334359731478	4	14.333333333333334	0.9715664317629064	3.541142375604896	3.9839853484352207e-4	0.005692372285984561	Dihydroorotate dehydrogenase (quinone) OS=Escherichia coli (strain K12) OX=83333 GN=pyrD PE=1 SV=1	PYRD_ECOLI	Dihydroorotate dehydrogenase (quinone) (EC 1.3.5.2) (DHOdehase) (DHOD) (DHODase) (Dihydroorotate oxidase)	pyrD	NA	FUNCTION: Catalyzes the conversion of dihydroorotate to orotate with quinone as electron acceptor. {ECO:0000269|PubMed:10074342}.	dihydroorotate dehydrogenase activity [GO:0004152]; FMN binding [GO:0010181]	cytosol [GO:0005829]; membrane [GO:0016020]; plasma membrane [GO:0005886]	'de novo' pyrimidine nucleobase biosynthetic process [GO:0006207]; 'de novo' UMP biosynthetic process [GO:0044205]; pyrimidine ribonucleotide biosynthetic process [GO:0009220]	2992959; 8905232; 9278503; 16738553; 10074342; 12220493	TRUE	TRUE	TRUE
P31680	2	0	2	12	2	2	3.4529125773788887	2.23564192532043	0.33605876545439556	2.6316588963894105	2.7964091817884094	0.4501053410857854	1.3333333333333333	5.333333333333333	1.9593911397545352	3.478312092131938	5.045820714588238e-4	0.00691646644292339	Co-chaperone protein DjlA OS=Escherichia coli (strain K12) OX=83333 GN=djlA PE=1 SV=1	DJLA_ECOLI	Co-chaperone protein DjlA (DnaJ-like protein DjlA)	djlA	yabH	FUNCTION: Regulatory DnaK co-chaperone. Direct interaction between DnaK and DjlA is needed for the induction of the wcaABCDE operon, involved in the synthesis of a colanic acid polysaccharide capsule, possibly through activation of the RcsB/RcsC phosphotransfer signaling pathway. The colanic acid capsule may help the bacterium survive conditions outside the host. {ECO:0000255|HAMAP-Rule:MF_01153,…	chaperone binding [GO:0051087]	integral component of membrane [GO:0016021]; membrane [GO:0016020]; plasma membrane [GO:0005886]	NA	1630901; 9278503; 16738553; 12664169; 8809778; 9364917; 11758943; 11106641; 12655402; 9364918	TRUE	TRUE	TRUE
P0ABB0	77	63	78	65	48	69	1.2993774778171965	3.424997987825329	1.2867844975817784	0.2751735794656796	0.8261565251824615	0.27560760985364896	72.66666666666667	60.666666666666664	0.4589792381672634	3.470544822909453	5.194036459568013e-4	0.007062214089380379	ATP synthase subunit alpha OS=Escherichia coli (strain K12) OX=83333 GN=atpA PE=1 SV=1	ATPA_ECOLI	ATP synthase subunit alpha (EC 7.1.2.2) (ATP synthase F1 sector subunit alpha) (F-ATPase subunit alpha)	atpA	papA uncA	FUNCTION: Produces ATP from ADP in the presence of a proton gradient across the membrane. The alpha chain is a regulatory subunit.	ADP binding [GO:0043531]; ATP binding [GO:0005524]; proton-transporting ATPase activity, rotational mechanism [GO:0046961]; proton-transporting ATP synthase activity, rotational mechanism [GO:0046933]	membrane [GO:0016020]; plasma membrane [GO:0005886]; proton-transporting ATP synthase complex, catalytic core F(1) [GO:0045261]	ATP synthesis coupled proton transport [GO:0015986]	6395859; 6272228; 6277310; 6301339; 7686882; 9278503; 16738553; 6278247; 2868922; 9298646; 2903146; 9298644; 16079137; 10570135	TRUE	TRUE	TRUE
P64596	12	7	3	14	11	6	1.3940164551863887	3.0556507424745005	1.5182500433669979	0.7226325564369009	1.7964091817884096	1.2574602631433895	7.333333333333333	10.333333333333334	1.2588340004562333	3.4455786256088596	5.698381657327381e-4	0.007610920619230336	Uncharacterized protein YraP OS=Escherichia coli (strain K12) OX=83333 GN=yraP PE=1 SV=1	YRAP_ECOLI	Uncharacterized protein YraP	yraP	NA	NA	NA	cell division site [GO:0032153]; cell outer membrane [GO:0009279]; outer membrane-bounded periplasmic space [GO:0030288]	response to osmotic stress [GO:0006970]	9278503; 16738553	TRUE	TRUE	TRUE
P0A7L3	19	22	15	25	17	19	2.215884702720228	2.0758902070093668	1.6760402699002084	0.8946933022232041	0.8578097264525528	0.7720334359731478	18.666666666666668	20.333333333333332	0.8415121548829683	3.445519700433202	5.699624197305947e-4	0.007610920619230336	50S ribosomal protein L20 OS=Escherichia coli (strain K12) OX=83333 GN=rplT PE=1 SV=2	RL20_ECOLI	50S ribosomal protein L20 (Large ribosomal subunit protein bL20)	rplT	pdzA	FUNCTION: One of the primary rRNA binding proteins, it binds close to the 5'-end of the 23S rRNA. It is important during the early stages of 50S assembly. {ECO:0000269|PubMed:3298242}.	large ribosomal subunit rRNA binding [GO:0070180]; mRNA binding [GO:0003729]; structural constituent of ribosome [GO:0003735]; translation repressor activity, mRNA regulatory element binding [GO:0000900]	cytosol [GO:0005829]; cytosolic large ribosomal subunit [GO:0022625]	ribosomal large subunit assembly [GO:0000027]; translation [GO:0006412]	6317865; 6397321; 9097039; 9278503; 16738553; 381019; 3158742; 3298242; 2665813; 10094780; 24524803; 12809609; 16272117; 25310980; 24844575; 27906160; 27906161; 27934701; 28077875	TRUE	TRUE	TRUE
P0AAI3	21	13	22	23	8	38	1.6011256536795617	0.9653915152178886	3.3985627576781483	0.6417125610533334	0.5740167604519615	1.211945603891021	18.666666666666668	23	0.8092249751321053	3.4439405013460553	5.73301849728501e-4	0.007610920619230336	ATP-dependent zinc metalloprotease FtsH OS=Escherichia coli (strain K12) OX=83333 GN=ftsH PE=1 SV=1	FTSH_ECOLI	ATP-dependent zinc metalloprotease FtsH (EC 3.4.24.-) (Cell division protease FtsH)	ftsH	hflB mrsC std tolZ	FUNCTION: Acts as a processive, ATP-dependent zinc metallopeptidase for both cytoplasmic and membrane proteins. Plays a role in the quality control of integral membrane proteins. Degrades a few membrane proteins that have not been assembled into complexes such as SecY, F(0) ATPase subunit a and YccA, and also cytoplasmic proteins sigma-32, LpxC, KdtA and phage lambda cII protein among others. Deg…	ATP binding [GO:0005524]; ATP-dependent peptidase activity [GO:0004176]; metalloendopeptidase activity [GO:0004222]; zinc ion binding [GO:0008270]	integral component of plasma membrane [GO:0005887]; membrane protein complex [GO:0098796]; plasma membrane [GO:0005886]	protein catabolic process [GO:0030163]; proteolysis [GO:0006508]	8444796; 9278503; 16738553; 8444797; 1925026; 8248182; 8106505; 7781608; 7753838; 8947034; 9159109; 9573051; 9636708; 10357810; 10473576; 10048027; 11256624; 11827531; 12169602; 14514680; 15919996; 16573693; 18387365; 18776015; 26305955; 12037319; 12176385; 19454621; 19744556	TRUE	TRUE	TRUE
P23865	16	18	7	16	15	16	1.1031203658142095	2.146594903517819	2.7095093077931858	0.5161816789694744	0.9635191676236677	1.537568182336125	13.666666666666666	15.666666666666666	1.0057563429764222	3.4405599137646763	5.805118960925365e-4	0.0076464301313438785	Tail-specific protease OS=Escherichia coli (strain K12) OX=83333 GN=prc PE=1 SV=2	PRC_ECOLI	Tail-specific protease (EC 3.4.21.102) (C-terminal-processing peptidase) (PRC protein) (Protease Re)	prc	tsp	FUNCTION: Involved in the cleavage of a C-terminal peptide of 11 residues from the precursor form of penicillin-binding protein 3 (PBP3). May be involved in protection of the bacterium from thermal and osmotic stresses.	endopeptidase activity [GO:0004175]; serine-type endopeptidase activity [GO:0004252]	outer membrane-bounded periplasmic space [GO:0030288]; plasma membrane [GO:0005886]	protein catabolic process [GO:0030163]; proteolysis [GO:0006508]; response to antibiotic [GO:0046677]; signal transduction [GO:0007165]	1856173; 1729701; 9097040; 9278503; 16738553; 1447154; 10049386; 7499412; 8576225	TRUE	TRUE	TRUE
P33221	30	29	35	28	32	29	1.2178979387201614	4.131696280092656	0.5841195977863606	0.41996636371017126	1.3489502048171882	0.18707093525199142	31.333333333333332	29.666666666666668	0.6519958345931169	3.4258312693077375	6.129210087950466e-4	0.008010735045181771	Formate-dependent phosphoribosylglycinamide formyltransferase OS=Escherichia coli (strain K12) OX=83333 GN=purT PE=1 SV=3	PURT_ECOLI	Formate-dependent phosphoribosylglycinamide formyltransferase (5'-phosphoribosylglycinamide transformylase 2) (Formate-dependent GAR transformylase) (EC 2.1.2.-) (GAR transformylase 2) (GART 2) (Non-folate glycinamide ribonucleotide transformylase) (Phosphoribosylglycinamide formyltransferase 2)	purT	NA	FUNCTION: Involved in the de novo purine biosynthesis. Catalyzes the transfer of formate to 5-phospho-ribosyl-glycinamide (GAR), producing 5-phospho-ribosyl-N-formylglycinamide (FGAR). Formate is provided by PurU via hydrolysis of 10-formyl-tetrahydrofolate. PurT is also able to cleave acetyl phosphate and carbamoyl phosphate to produce ATP with acetate and carbamate, respectively. {ECO:0000269|P…	acetate kinase activity [GO:0008776]; ATP binding [GO:0005524]; magnesium ion binding [GO:0000287]; phosphoribosylglycinamide formyltransferase 2 activity [GO:0043815]; phosphoribosylglycinamide formyltransferase activity [GO:0004644]	cytosol [GO:0005829]	'de novo' IMP biosynthetic process [GO:0006189]	8117714; 9097040; 9278503; 16738553; 9184151; 18723842; 10913290; 11953435	TRUE	TRUE	TRUE
P0AFD6	10	5	3	12	6	10	1.3490908900661662	1.9063987215006035	2.5748886056044813	0.7571897784732695	1.4338391024037012	1.9095369597230825	6	9.333333333333334	1.3668552802000178	3.3661704331611526	7.62195996946509e-4	0.009518981117420845	NADH-quinone oxidoreductase subunit I OS=Escherichia coli (strain K12) OX=83333 GN=nuoI PE=1 SV=1	NUOI_ECOLI	NADH-quinone oxidoreductase subunit I (EC 7.1.1.-) (NADH dehydrogenase I subunit I) (NDH-1 subunit I) (NUO9)	nuoI	NA	FUNCTION: NDH-1 shuttles electrons from NADH, via FMN and iron-sulfur (Fe-S) centers, to quinones in the respiratory chain. The immediate electron acceptor for the enzyme in this species is believed to be ubiquinone. Couples the redox reaction to proton translocation (for every two electrons transferred, four hydrogen ions are translocated across the cytoplasmic membrane), and thus conserves the …	4 iron, 4 sulfur cluster binding [GO:0051539]; iron ion binding [GO:0005506]; NADH dehydrogenase (quinone) activity [GO:0050136]; quinone binding [GO:0048038]	NADH dehydrogenase complex [GO:0030964]; plasma membrane [GO:0005886]; plasma membrane respiratory chain complex I [GO:0045272]	aerobic respiration [GO:0009060]	7690854; 9205837; 9278503; 16738553; 9298646; 7607227	TRUE	TRUE	TRUE
P13738	2	1	0	4	3	4	1.3094209015798044	2.0550110117849183	2.364194059876353	1.2531472731356808	2.2114466810672533	2.7720334359731478	1	3.6666666666666665	2.0788757967253604	3.3074237477374173	9.415834212673518e-4	0.011587661666107701	Na(+)/H(+) antiporter NhaA OS=Escherichia coli (strain K12) OX=83333 GN=nhaA PE=1 SV=3	NHAA_ECOLI	Na(+)/H(+) antiporter NhaA (Sodium/proton antiporter NhaA)	nhaA	ant	FUNCTION: Na(+)/H(+) antiporter that extrudes sodium in exchange for external protons. Catalyzes the exchange of 2 H(+) per Na(+). Can mediate sodium uptake when a transmembrane pH gradient is applied. Active at alkaline pH. Activity is strongly down-regulated below pH 6.5. {ECO:0000269|PubMed:1645730}.	cardiolipin binding [GO:1901612]; sodium:proton antiporter activity [GO:0015385]	integral component of plasma membrane [GO:0005887]; plasma membrane [GO:0005886]	cellular sodium ion homeostasis [GO:0006883]; regulation of intracellular pH [GO:0051453]; response to cation stress [GO:0043157]; sodium ion export across plasma membrane [GO:0036376]	2839489; 1630901; 9278503; 16738553; 1657980; 1645730; 8381959; 7737413; 7592922; 11258962; 15919996; 17635927; 15988517	TRUE	TRUE	FALSE
P69786	25	5	5	19	5	19	0.37160755559822906	1.4994530754764175	3.722036475934227	0.1376700557157447	1.2114466810672533	2.1870709352519917	11.666666666666666	14.333333333333334	1.1787292240116631	3.22917612033529	0.0012414741386712316	0.014223549382628422	PTS system glucose-specific EIICB component OS=Escherichia coli (strain K12) OX=83333 GN=ptsG PE=1 SV=1	PTGCB_ECOLI	PTS system glucose-specific EIICB component (EIICB-Glc) (EII-Glc) [Includes: Glucose permease IIC component (PTS system glucose-specific EIIC component); Glucose-specific phosphotransferase enzyme IIB component (EC 2.7.1.199) (PTS system glucose-specific EIIB component)]	ptsG	glcA umg	FUNCTION: The phosphoenolpyruvate-dependent sugar phosphotransferase system (sugar PTS), a major carbohydrate active transport system, catalyzes the phosphorylation of incoming sugar substrates concomitantly with their translocation across the cell membrane. The enzyme II complex composed of PtsG and Crr is involved in glucose transport (PubMed:3129430, PubMed:10562420). Also functions as a chemo…	glucose transmembrane transporter activity [GO:0005355]; kinase activity [GO:0016301]; protein-N(PI)-phosphohistidine-sugar phosphotransferase activity [GO:0008982]; protein-phosphocysteine-glucose phosphotransferase system transporter activity [GO:0090564]; protein-phosphocysteine-sugar phosphotransferase activity [GO:0090563]	cytosol [GO:0005829]; integral component of plasma membrane [GO:0005887]; plasma membrane [GO:0005886]	glucose transmembrane transport [GO:1904659]; phosphoenolpyruvate-dependent sugar phosphotransferase system [GO:0009401]	3023349; 8905232; 9278503; 16738553; 3129430; 8505292; 9298644; 10562420; 15522088; 15919996; 16549791; 26305955; 28351921; 8112346; 8784182; 9200688; 12716891; 18319344	TRUE	TRUE	FALSE
P60785	37	39	38	25	37	40	-0.01792402426855417	3.8836254499532563	1.7152129307516812	-0.03130611633301909	1.1374460996234765	0.5222551268416208	38	34	0.5427983700440261	3.222142406012793	0.0012723587916020466	0.014223549382628422	Elongation factor 4 OS=Escherichia coli (strain K12) OX=83333 GN=lepA PE=1 SV=1	LEPA_ECOLI	Elongation factor 4 (EF-4) (EC 3.6.5.n1) (Ribosomal back-translocase LepA)	lepA	NA	FUNCTION: Required for accurate and efficient protein synthesis under certain stress conditions. May act as a fidelity factor of the translation reaction, by catalyzing a one-codon backward translocation of tRNAs on improperly translocated ribosomes. Back-translocation proceeds from a post-translocation (POST) complex to a pre-translocation (PRE) complex, thus giving elongation factor G a second …	GTPase activity [GO:0003924]; GTP binding [GO:0005525]; guanosine tetraphosphate binding [GO:0097216]; identical protein binding [GO:0042802]; ribosomal large subunit binding [GO:0043023]; ribosomal small subunit binding [GO:0043024]; ribosome binding [GO:0043022]; translation elongation factor activity [GO:0003746]	cytosol [GO:0005829]; plasma membrane [GO:0005886]	positive regulation of translation [GO:0045727]; response to cold [GO:0009409]; response to pH [GO:0009268]; response to salt stress [GO:0009651]; ribosomal small subunit biogenesis [GO:0042274]	2987248; 9278503; 16738553; 2999765; 2826164; 17110332; 20045415; 19172743; 18362332	TRUE	TRUE	FALSE
P37665	14	9	8	16	14	8	1.4402413309544086	3.4286822651786024	0.6722176850180134	0.6967539246112953	1.7964091817884096	0.4501053410857854	10.333333333333334	12.666666666666666	0.9810894824951635	3.199179410290292	0.0013781937335573555	0.01518715447567125	Probable lipoprotein YiaD OS=Escherichia coli (strain K12) OX=83333 GN=yiaD PE=1 SV=2	YIAD_ECOLI	Probable lipoprotein YiaD	yiaD	NA	FUNCTION: Suppresses temperature-sensitive mutations in BamB when overexpressed. {ECO:0000269|PubMed:21228468}.	NA	cell outer membrane [GO:0009279]; integral component of membrane [GO:0016021]; plasma membrane [GO:0005886]	NA	8041620; 9278503; 16397293; 16738553; 2180922; 15919996; 21228468;	TRUE	TRUE	FALSE
P77338	13	7	10	17	0	39	1.812421618865901	-1.6738650089981486	5.380349771422265	0.8787517583541827	-1.7885533189327467	2.312601817335851	10	18.666666666666668	0.4676000855857623	3.1863420848701347	0.0014408412121335015	0.015715363021947697	Mechanosensitive channel MscK OS=Escherichia coli (strain K12) OX=83333 GN=mscK PE=1 SV=1	MSCK_ECOLI	Mechanosensitive channel MscK (Potassium efflux system KefA)	mscK	aefA kefA	FUNCTION: Mechanosensitive channel that opens in response to membrane tension and specific ionic conditions. Requires high concentrations of external K(+), NH(4)(+), Rb(+) or Cs(+) to gate. May participate in the regulation of osmotic pressure changes within the cell, although it does not appear to have a major role in osmolarity regulation. Forms an ion channel of 1.0 nanosiemens conductance. Th…	NA	integral component of membrane [GO:0016021]; plasma membrane [GO:0005886]	cellular water homeostasis [GO:0009992]; potassium ion transport [GO:0006813]; transmembrane transport [GO:0055085]	9278503; 16738553; 10202137; 12374733; 11985727; 15919996	TRUE	TRUE	FALSE
P69411	6	5	4	11	8	5	2.0396581475067754	2.630720115706285	0.8421629759625099	1.2937892576330265	1.7964091817884096	0.7131397469195793	5	8	1.2677793954470051	3.182667168356929	0.0014592525125015484	0.015715363021947697	Outer membrane lipoprotein RcsF OS=Escherichia coli (strain K12) OX=83333 GN=rcsF PE=1 SV=1	RCSF_ECOLI	Outer membrane lipoprotein RcsF	rcsF	NA	FUNCTION: Essential component of the Rcs signaling system, which controls transcription of numerous genes. Plays a role in signal transduction from the cell surface to the histidine kinase RcsC. May detect outer membrane defects. The system controls expression of genes involved in colanic acid capsule synthesis, biofilm formation and cell division. {ECO:0000255|HAMAP-Rule:MF_00976, ECO:0000269|Pu…	NA	anchored component of periplasmic side of cell outer membrane [GO:0036406]; cell outer membrane [GO:0009279]; external side of cell outer membrane [GO:0031240]; periplasmic side of cell outer membrane [GO:0031241]	cellular response to cell envelope stress [GO:0036460]; intracellular signal transduction [GO:0035556]; positive regulation of phosphorelay signal transduction system [GO:0070299]	1459951; 9278503; 16738553; 13129944; 14651646; 16166540; 16740933; 23813676; 21454485; 21471196	TRUE	TRUE	FALSE
P0ABJ9	3	0	0	6	2	2	1.603775538523472	2.23564192532043	1.6716961442215286	1.3235366010270788	2.7964091817884094	2.0350678418069417	1	3.3333333333333335	2.051671208207477	3.1818429251511864	0.001463411621853967	0.015715363021947697	Cytochrome bd-I ubiquinol oxidase subunit 1 OS=Escherichia coli (strain K12) OX=83333 GN=cydA PE=1 SV=1	CYDA_ECOLI	Cytochrome bd-I ubiquinol oxidase subunit 1 (EC 7.1.1.7) (Cytochrome bd-I oxidase subunit I) (Cytochrome d ubiquinol oxidase subunit I)	cydA	cyd-1	FUNCTION: A terminal oxidase that produces a proton motive force by the vectorial transfer of protons across the inner membrane. It is the component of the aerobic respiratory chain of E.coli that predominates when cells are grown at low aeration. Generates a proton motive force using protons and electrons from opposite sides of the membrane to generate H(2)O, transferring 1 proton/electron. {ECO…	electron transfer activity [GO:0009055]; heme binding [GO:0020037]; metal ion binding [GO:0046872]; oxidoreductase activity, acting on diphenols and related substances as donors [GO:0016679]; oxidoreductase activity, acting on diphenols and related substances as donors, oxygen as acceptor [GO:0016682]	cytochrome complex [GO:0070069]; integral component of plasma membrane [GO:0005887]; membrane [GO:0016020]; plasma membrane [GO:0005886]	aerobic electron transport chain [GO:0019646]	2843510; 8905232; 9278503; 16738553; 3281937; 6307994; 3013298; 3013299; 3138232; 2656671; 1689724; 1850294; 1724280; 7577938; 15013751; 16079137; 15919996; 19542282; 21987791; 23749980; 21756872	TRUE	TRUE	FALSE
P39293	0	0	0	1	2	3	1.2137530118869497	2.23564192532043	2.0474266967714656	1.5161816789694746	2.7964091817884094	2.4501053410857856	0	2	2.2542320672812233	3.173591450065045	0.0015056546132890811	0.016066668848135384	Uncharacterized protein YjfK OS=Escherichia coli (strain K12) OX=83333 GN=yjfK PE=4 SV=1	YJFK_ECOLI	Uncharacterized protein YjfK	yjfK	NA	NA	NA	NA	NA	7610040; 9278503; 16738553	TRUE	TRUE	FALSE
Q46811	0	0	0	0	12	0	0	5.477003954971146	0	0	4.9118863992083455	0	0	4	1.637295466402782	3.162149707755236	0.0015660902826509372	0.016405145912998544	Putative oxidoreductase YgfK OS=Escherichia coli (strain K12) OX=83333 GN=ygfK PE=1 SV=1	YGFK_ECOLI	Putative oxidoreductase YgfK (Putative oxidoreductase Fe-S subunit)	ygfK	NA	FUNCTION: Could be an iron-sulfur flavoprotein with NADPH:O(2) oxidoreductase activity. {ECO:0000305|PubMed:22094925}.	4 iron, 4 sulfur cluster binding [GO:0051539]; glutamate synthase activity [GO:0015930]; iron ion binding [GO:0005506]; oxidoreductase activity [GO:0016491]	NA	ammonia assimilation cycle [GO:0019676]; glutamate biosynthetic process [GO:0006537]	9278503; 16738553; 12480890; 22094925	TRUE	TRUE	FALSE
P0A7D4	48	54	58	24	74	36	-1.2290040943487595	7.334276914554474	-0.6726947613560341	-0.4546719753710094	1.6589056580384745	-0.22308434264710608	53.333333333333336	44.666666666666664	0.3270497800067863	3.136500404670518	0.0017097720088492991	0.017158783374523326	Adenylosuccinate synthetase OS=Escherichia coli (strain K12) OX=83333 GN=purA PE=1 SV=2	PURA_ECOLI	Adenylosuccinate synthetase (AMPSase) (AdSS) (EC 6.3.4.4) (IMP--aspartate ligase)	purA	adeK	FUNCTION: Plays an important role in the de novo pathway of purine nucleotide biosynthesis. Catalyzes the first committed step in the biosynthesis of AMP from IMP. {ECO:0000255|HAMAP-Rule:MF_00011}.	adenylosuccinate synthase activity [GO:0004019]; GTP binding [GO:0005525]; magnesium ion binding [GO:0000287]	cytoplasm [GO:0005737]; cytosol [GO:0005829]; membrane [GO:0016020]	'de novo' AMP biosynthetic process [GO:0044208]; adenosine biosynthetic process [GO:0046086]; cellular response to DNA damage stimulus [GO:0006974]; IMP metabolic process [GO:0046040]; nucleobase-containing small molecule interconversion [GO:0015949]; purine nucleotide biosynthetic process [GO:0006164]	3058695; 7610040; 9278503; 16738553; 2061308; 9298646; 2108156; 1733940; 7490761; 8961938; 8663109; 9000627; 8790347; 9182542; 10556888; 10346917; 10364182; 11741996; 16981730	TRUE	TRUE	FALSE
P00393	14	5	10	19	8	10	2.007428256854206	2.630720115706285	0.751599556046999	0.9312191782483183	1.7964091817884096	0.4501053410857854	9.666666666666666	12.333333333333334	1.0592445670408377	3.1117724174457626	0.0018596780392068969	0.018419028188063354	Type II NADH:quinone oxidoreductase OS=Escherichia coli (strain K12) OX=83333 GN=ndh PE=1 SV=2	NDH_ECOLI	Type II NADH:quinone oxidoreductase (EC 1.6.5.9) (Cupric reductase) (EC 1.16.1.-) (NADH dehydrogenase-2) (NADH dh II) (NDH-2) (NADH-quinone reductase) (NQR) (NADH:ubiquinone oxidoreductase) (Respiratory NADH dehydrogenase)	ndh	NA	FUNCTION: Alternative, nonproton pumping NADH:quinone oxidoreductase that delivers electrons to the respiratory chain by oxidation of NADH and reduction of quinones (PubMed:6784762, PubMed:7009604, PubMed:7020757, PubMed:6362717, PubMed:3122832, PubMed:2679883, PubMed:10664466). Utilizes NADH exclusively, and electron flow from NADH to ubiquinone does not generate an electrochemical gradient (Pub…	flavin adenine dinucleotide binding [GO:0050660]; NADH dehydrogenase (ubiquinone) activity [GO:0008137]	NADH dehydrogenase complex [GO:0030964]; plasma membrane [GO:0005886]	aerobic electron transport chain [GO:0019646]; aerobic respiration [GO:0009060]; anaerobic respiration [GO:0009061]; copper ion homeostasis [GO:0055070]	6265208; 8905232; 9278503; 16738553; 6784762; 7009604; 7020757; 6362717; 3122832; 2679883; 8387992; 7487066; 8809757; 9168602; 9308170; 10510271; 10664466; 12176061; 16759635; 21040753; 21390523; 15581635	TRUE	TRUE	FALSE
P32176	11	6	18	55	1	9	7.108189797925255	-0.8371961606487642	-0.8835627352269014	2.7385741003059225	-0.5959082409903511	-0.47589407747043766	11.666666666666666	21.666666666666668	0.555590593948378	3.110434681538839	0.001868122076013543	0.018419028188063354	Formate dehydrogenase-O major subunit OS=Escherichia coli (strain K12) OX=83333 GN=fdoG PE=1 SV=5	FDOG_ECOLI	Formate dehydrogenase-O major subunit (EC 1.17.1.9) (Aerobic formate dehydrogenase major subunit) (FDH-Z subunit alpha) (Formate dehydrogenase-O subunit alpha)	fdoG	NA	FUNCTION: Allows to use formate as major electron donor during aerobic respiration. Subunit alpha possibly forms the active site.	4 iron, 4 sulfur cluster binding [GO:0051539]; electron transfer activity [GO:0009055]; formate dehydrogenase (cytochrome-c-553) activity [GO:0047111]; formate dehydrogenase (NAD+) activity [GO:0008863]; formate dehydrogenase (quinone) activity [GO:0036397]; molybdenum ion binding [GO:0030151]; molybdopterin cofactor binding [GO:0043546]	cytosol [GO:0005829]; formate dehydrogenase complex [GO:0009326]; membrane [GO:0016020]; periplasmic space [GO:0042597]	anaerobic respiration [GO:0009061]; cellular respiration [GO:0045333]; cellular response to DNA damage stimulus [GO:0006974]; formate oxidation [GO:0015944]	8346018; 9278503; 16738553; 8522521; 17218314	TRUE	TRUE	FALSE
P0ADA3	13	13	12	21	10	14	2.5355933947036715	1.5819539339008784	1.254877947323292	1.1682583755491678	0.8635233776469465	0.6565562185532117	12.666666666666666	15	0.8961126572497753	3.101771179258089	0.001923665899696791	0.018856399458655755	Murein hydrolase activator NlpD OS=Escherichia coli (strain K12) OX=83333 GN=nlpD PE=1 SV=1	NLPD_ECOLI	Murein hydrolase activator NlpD	nlpD	NA	FUNCTION: Activator of the cell wall hydrolase AmiC. Required for septal murein cleavage and daughter cell separation during cell division. {ECO:0000269|PubMed:19525345, ECO:0000269|PubMed:20300061}.	metalloendopeptidase activity [GO:0004222]	cell division site [GO:0032153]; cell outer membrane [GO:0009279]; plasma membrane [GO:0005886]	cell cycle [GO:0007049]; positive regulation of hydrolase activity [GO:0051345]; response to drug [GO:0042493]; septum digestion after cytokinesis [GO:0000920]	8132457; 9278503; 16738553; 8208244; 19525345; 20300061	TRUE	TRUE	FALSE
P08395	17	7	10	25	6	13	2.5223803279290813	1.4027153489235726	1.4405236111788886	1.0466963956682542	1.0188016031248575	0.7980286445060923	11.333333333333334	14.666666666666666	0.9545088810997346	3.0978417403140592	0.001949354981629652	0.01899776010998609	Protease 4 OS=Escherichia coli (strain K12) OX=83333 GN=sppA PE=1 SV=2	SPPA_ECOLI	Protease 4 (EC 3.4.21.-) (Endopeptidase IV) (Protease IV) (Signal peptide peptidase)	sppA	NA	FUNCTION: Digests cleaved signal peptides in vitro, its in vivo function is unknown. This activity is necessary to maintain proper secretion of mature proteins across the membrane. {ECO:0000269|PubMed:18164727, ECO:0000269|PubMed:18476724, ECO:0000269|PubMed:21810987, ECO:0000269|PubMed:3522590}.	endopeptidase activity [GO:0004175]; serine-type peptidase activity [GO:0008236]	integral component of plasma membrane [GO:0005887]; membrane [GO:0016020]; plasma membrane [GO:0005886]	signal peptide processing [GO:0006465]	3522590; 9097039; 9278503; 16738553; 7973728; 18476724; 21810987; 18164727	TRUE	TRUE	FALSE
P77717	11	9	7	24	10	4	3.393599250585139	2.321097817246029	-0.35999957016423645	1.575075368023043	1.3489502048171884	-0.2279665640268522	9	12.666666666666666	0.8986863362711264	3.0915360417070183	0.0019912380745646953	0.019174413921781652	Uncharacterized lipoprotein YbaY OS=Escherichia coli (strain K12) OX=83333 GN=ybaY PE=1 SV=1	YBAY_ECOLI	Uncharacterized lipoprotein YbaY	ybaY	NA	NA	NA	plasma membrane [GO:0005886]	NA	9278503; 16738553	TRUE	TRUE	FALSE
P0AAD2	7	4	4	8	7	8	1.0181852444209893	2.5738696452493834	1.7531894491118933	0.6861066804117867	1.8895185861798909	1.2981022476407356	5	7.666666666666667	1.2912425047441376	3.086078257880265	0.002028154350537479	0.019210495702281966	Tryptophan-specific transport protein OS=Escherichia coli (strain K12) OX=83333 GN=mtr PE=1 SV=1	MTR_ECOLI	Tryptophan-specific transport protein (Tryptophan permease)	mtr	NA	FUNCTION: Involved in transporting tryptophan across the cytoplasmic membrane.	active transmembrane transporter activity [GO:0022804]; high-affinity tryptophan transmembrane transporter activity [GO:0005300]; symporter activity [GO:0015293]	integral component of plasma membrane [GO:0005887]; plasma membrane [GO:0005886]	amino acid transmembrane transport [GO:0003333]	1987112; 2061290; 9278503; 16738553; 1904443; 7814318; 15919996	TRUE	TRUE	FALSE
P0AG00	2	0	3	11	0	8	3.246512863503036	0	2.086236226896095	2.5161816789694744	0	1.620030342528098	1.6666666666666667	6.333333333333333	1.3787373404991907	3.07886412286267	0.0020779142954084713	0.01957186313999264	ECA polysaccharide chain length modulation protein OS=Escherichia coli (strain K12) OX=83333 GN=wzzE PE=1 SV=2	WZZE_ECOLI	ECA polysaccharide chain length modulation protein	wzzE	wzz yifC	FUNCTION: Modulates the polysaccharide chain length of enterobacterial common antigen (ECA). Required for the assembly of the phosphoglyceride-linked form of ECA (ECA(PG)) and the water-soluble cyclic form of ECA (ECA(CYC)). {ECO:0000269|PubMed:10515954, ECO:0000269|PubMed:16199561}.	protein tyrosine kinase activity [GO:0004713]	integral component of plasma membrane [GO:0005887]; plasma membrane [GO:0005886]	enterobacterial common antigen biosynthetic process [GO:0009246]; lipopolysaccharide biosynthetic process [GO:0009103]	1730666; 1379743; 9278503; 16738553; 10515954; 16199561; 15919996; 16816184	TRUE	TRUE	FALSE
P0A855	36	34	37	36	30	29	1.6556313233846065	3.2425495958050927	0.3667747945243881	0.5161816789694744	1.036359974509162	0.10906842325071854	35.666666666666664	31.666666666666668	0.5538700255764517	3.039723598584287	0.0023679535613742816	0.021615294923325104	Tol-Pal system protein TolB OS=Escherichia coli (strain K12) OX=83333 GN=tolB PE=1 SV=1	TOLB_ECOLI	Tol-Pal system protein TolB	tolB	NA	FUNCTION: Part of the Tol-Pal system, which plays a role in outer membrane invagination during cell division and is important for maintaining outer membrane integrity (PubMed:17233825). TolB occupies a key intermediary position in the Tol-Pal system because it communicates directly with both membrane-embedded components, Pal in the outer membrane and TolA in the inner membrane (PubMed:19696740). …	protein-containing complex binding [GO:0044877]; protein domain specific binding [GO:0019904]	cell division site [GO:0032153]; outer membrane-bounded periplasmic space [GO:0030288]; periplasmic space [GO:0042597]; protein-containing complex [GO:0032991]	bacteriocin transport [GO:0043213]; cell cycle [GO:0007049]; cell division [GO:0051301]; cellular response to bacteriocin [GO:0071237]; protein import [GO:0017038]; protein transport [GO:0015031]	2687247; 8905232; 9278503; 16738553; 1574003; 7929011; 7744736; 9393690; 9701827; 11994151; 17233825; 24720726; 32152098; 9761825; 10545334; 10673426; 16894158; 17375930; 19696740	TRUE	TRUE	FALSE
P0ADA7	0	0	0	3	4	0	2.1023421796077013	3.1617700295755933	0	2.516181678969475	3.5333747759546155	0	0	2.3333333333333335	2.0165188183080303	3.0392366010163707	0.0023717850301394686	0.021615294923325104	Osmotically-inducible lipoprotein B OS=Escherichia coli (strain K12) OX=83333 GN=osmB PE=2 SV=1	OSMB_ECOLI	Osmotically-inducible lipoprotein B	osmB	NA	FUNCTION: Provides resistance to osmotic stress. May be important for stationary-phase survival.	NA	outer membrane [GO:0019867]; plasma membrane [GO:0005886]	NA	2644204; 9097039; 9278503; 16738553	TRUE	TRUE	FALSE
P0AET8	0	2	1	8	2	2	3.4333565942895015	0.9482519939942434	0.8764967755389856	3.6861066804117866	1.2114466810672533	1.0350678418069414	1	4	1.977540401095327	3.035768547230469	0.0023992346048069724	0.021747900772605137	7alpha-hydroxysteroid dehydrogenase OS=Escherichia coli (strain K12) OX=83333 GN=hdhA PE=1 SV=1	HDHA_ECOLI	7alpha-hydroxysteroid dehydrogenase (7alpha-HSDH) (EC 1.1.1.159) (NAD-dependent 7alpha-hydroxysteroid dehydrogenase)	hdhA	hsdH	FUNCTION: 7alpha-hydroxysteroid dehydrogenase involved in the metabolism of bile acids. Catalyzes the NAD(+)-dependent oxidation of the 7alpha-hydroxy group of 7alpha-hydroxysteroids, such as the major human bile acids cholate and chenodeoxycholate, to the corresponding 7-oxosteroids. To a lesser extent, can also act on taurochenodeoxycholate, taurocholate and glycocholate (PubMed:2007545). Can a…	chenodeoxycholate 7-alpha-dehydrogenase (NAD+) activity [GO:0106281]; cholate 7-alpha-dehydrogenase activity [GO:0008709]; identical protein binding [GO:0042802]; NAD binding [GO:0051287]	cytosol [GO:0005829]; protein-containing complex [GO:0032991]	bile acid catabolic process [GO:0030573]; lipid catabolic process [GO:0016042]	2007545; 9097039; 9278503; 16738553; 8672472; 9722677	TRUE	TRUE	FALSE
P09373	94	115	111	50	95	95	-1.3995654151473274	5.359862171508408	1.2844454928046527	-0.38124858738997774	0.9384281866608373	0.2277129197493374	106.66666666666667	80	0.26163083967339895	3.02805334938604	0.0024613463047074083	0.02207356313689729	Formate acetyltransferase 1 OS=Escherichia coli (strain K12) OX=83333 GN=pflB PE=1 SV=2	PFLB_ECOLI	Formate acetyltransferase 1 (EC 2.3.1.54) (Pyruvate formate-lyase 1)	pflB	pfl	NA	formate C-acetyltransferase activity [GO:0008861]	cytosol [GO:0005829]; membrane [GO:0016020]	glucose metabolic process [GO:0006006]; threonine catabolic process [GO:0006567]	3053170; 8905232; 9278503; 16738553; 2651404; 1310545; 9629924; 9298644; 18723842; 21151122; 10504733	TRUE	TRUE	FALSE
P37615	0	0	0	6	2	0	2.973288742299392	2.23564192532043	0	3.3235366010270786	2.7964091817884094	0	0	2.6666666666666665	2.0399819276051625	3.007377523140401	0.0026351228568513873	0.02304404236278976	Uncharacterized protein YhhM OS=Escherichia coli (strain K12) OX=83333 GN=yhhM PE=4 SV=1	YHHM_ECOLI	Uncharacterized protein YhhM	yhhM	NA	NA	NA	NA	NA	8041620; 9278503; 16738553	TRUE	TRUE	FALSE
P0AB67	13	2	3	17	3	7	1.812421618865901	1.555158978579965	1.8141960939584882	0.8787517583541827	1.626484180346097	1.4501053410857854	6	9	1.3184470932620216	2.9917001676628323	0.0027742859426466418	0.02398690307334481	NAD(P) transhydrogenase subunit beta OS=Escherichia coli (strain K12) OX=83333 GN=pntB PE=1 SV=1	PNTB_ECOLI	NAD(P) transhydrogenase subunit beta (EC 7.1.1.1) (Nicotinamide nucleotide transhydrogenase subunit beta) (Pyridine nucleotide transhydrogenase subunit beta)	pntB	NA	FUNCTION: The transhydrogenation between NADH and NADP is coupled to respiration and ATP hydrolysis and functions as a proton pump across the membrane.	NAD(P)+ transhydrogenase (AB-specific) activity [GO:0008750]; NAD(P)+ transhydrogenase activity [GO:0008746]; NADP binding [GO:0050661]	integral component of plasma membrane [GO:0005887]; plasma membrane [GO:0005886]	NADPH regeneration [GO:0006740]	3525165; 1633824; 9097039; 9278503; 16738553; 1932078; 15919996	TRUE	TRUE	FALSE
Q46829	26	32	23	29	17	31	1.8591386938931356	0.9478958912100733	2.3401888892339935	0.6681847724145243	0.3369775631511123	0.8651428403646292	27	25.666666666666668	0.623435058643422	2.971750858487745	0.00296106861537094	0.02496180842757702	6-phospho-beta-glucosidase BglA OS=Escherichia coli (strain K12) OX=83333 GN=bglA PE=1 SV=2	BGLA_ECOLI	6-phospho-beta-glucosidase BglA (EC 3.2.1.86) (Phospho-beta-glucosidase A)	bglA	bglD yqfC	FUNCTION: Catalyzes the hydrolysis of phosphorylated beta-glucosides into glucose-6-phosphate (G-6-P) and aglycone. It has a high affinity for phosphorylated aromatic beta-glucosides (p-nitrophenyl-beta-glucoside, phenyl beta-glucoside, arbutin), with the exception of phosphorylated salicin, and a low affinity for phosphorylated beta-methyl-glucoside. Apparently, it has only a very limited role i…	6-phospho-beta-glucosidase activity [GO:0008706]; beta-glucosidase activity [GO:0008422]; glucosidase activity [GO:0015926]; methyl beta-D-glucoside 6-phosphate glucohydrolase activity [GO:0103047]	cytosol [GO:0005829]	carbohydrate catabolic process [GO:0016052]	9278503; 16738553; 4576407; 22393408	TRUE	TRUE	FALSE
P0ADG7	40	40	44	12	57	40	-2.5523153931542226	6.589166612789848	1.098530925125629	-1.1409306075075172	1.7118756715767418	0.31580424937419455	41.333333333333336	36.333333333333336	0.2955831044811397	2.9649142636695083	0.003027672960351017	0.025281595038205516	Inosine-5'-monophosphate dehydrogenase OS=Escherichia coli (strain K12) OX=83333 GN=guaB PE=1 SV=1	IMDH_ECOLI	Inosine-5'-monophosphate dehydrogenase (IMP dehydrogenase) (IMPD) (IMPDH) (EC 1.1.1.205)	guaB	guaR	FUNCTION: Catalyzes the conversion of inosine 5'-phosphate (IMP) to xanthosine 5'-phosphate (XMP), the first committed and rate-limiting step in the de novo synthesis of guanine nucleotides, and therefore plays an important role in the regulation of cell growth. {ECO:0000255|HAMAP-Rule:MF_01964, ECO:0000269|PubMed:9341229}.	ATP binding [GO:0005524]; C-rich single-stranded DNA binding [GO:1990829]; identical protein binding [GO:0042802]; IMP dehydrogenase activity [GO:0003938]; metal ion binding [GO:0046872]; single-stranded DNA binding [GO:0003697]	cytosol [GO:0005829]	GMP biosynthetic process [GO:0006177]; GTP biosynthetic process [GO:0006183]; protein homotetramerization [GO:0051289]; response to UV [GO:0009411]	2860637; 9205837; 9278503; 16738553; 2998937; 1736096; 9298646; 9629924; 9600841; 9341229; 18312263; 19153081; 18723842	TRUE	TRUE	FALSE
P76506	19	11	11	23	11	12	1.8931724482110952	2.2244490433616275	1.017528378974123	0.7792160848032681	1.2114466810672533	0.5655825585057214	13.666666666666666	15.333333333333334	0.8520817747920809	2.964780160089293	0.0030289929998324524	0.025281595038205516	Intermembrane phospholipid transport system lipoprotein MlaA OS=Escherichia coli (strain K12) OX=83333 GN=mlaA PE=1 SV=1	MLAA_ECOLI	Intermembrane phospholipid transport system lipoprotein MlaA	mlaA	vacJ	FUNCTION: Involved in a phospholipid transport pathway that maintains lipid asymmetry in the outer membrane by retrograde trafficking of phospholipids from the outer membrane to the inner membrane. {ECO:0000269|PubMed:19383799}.	NA	cell outer membrane [GO:0009279]	intermembrane phospholipid transfer [GO:0120010]	9205837; 9278503; 16738553; 19383799	TRUE	TRUE	FALSE
P0AC75	1	0	0	6	0	5	2.4413327617231175	0	2.6432821313815045	2.3235366010270786	0	3.0350678418069417	0.3333333333333333	3.6666666666666665	1.7862014809446733	2.9356037772595336	0.0033289923743385903	0.02737893240553592	3-deoxy-D-manno-octulosonic acid transferase OS=Escherichia coli (strain K12) OX=83333 GN=waaA PE=1 SV=1	KDTA_ECOLI	3-deoxy-D-manno-octulosonic acid transferase (Kdo transferase) (EC 2.4.99.12) (EC 2.4.99.13) (Bifunctional Kdo transferase) (Kdo-lipid IV(A) 3-deoxy-D-manno-octulosonic acid transferase) (Lipid IV(A) 3-deoxy-D-manno-octulosonic acid transferase)	waaA	kdtA	FUNCTION: Involved in lipopolysaccharide (LPS) biosynthesis. Catalyzes the transfer of two 3-deoxy-D-manno-octulosonate (Kdo) residues from CMP-Kdo to lipid IV(A), the tetraacyldisaccharide-1,4'-bisphosphate precursor of lipid A. {ECO:0000269|PubMed:10951204, ECO:0000269|PubMed:1577828}.	Kdo transferase activity [GO:0043842]; transferase activity [GO:0016740]	integral component of membrane [GO:0016021]; membrane [GO:0016020]; plasma membrane [GO:0005886]	Kdo2-lipid A biosynthetic process [GO:0036104]; lipid A biosynthetic process [GO:0009245]; lipopolysaccharide core region biosynthetic process [GO:0009244]	2033061; 8041620; 9278503; 16738553; 1447141; 1577828; 7499229; 10951204; 18776015; 20394418	TRUE	TRUE	FALSE
P69924	4	3	2	7	2	10	1.568268772166525	0.565228762393425	2.9242502224340963	1.1942535840821122	0.7964091817884096	2.3245744590019264	3	6.333333333333333	1.438412408290816	2.9200920289937384	0.003499280329588696	0.02850138471346156	Ribonucleoside-diphosphate reductase 1 subunit beta OS=Escherichia coli (strain K12) OX=83333 GN=nrdB PE=1 SV=2	RIR2_ECOLI	Ribonucleoside-diphosphate reductase 1 subunit beta (EC 1.17.4.1) (Protein B2) (Protein R2) (Ribonucleotide reductase 1)	nrdB	ftsB	FUNCTION: Provides the precursors necessary for DNA synthesis. Catalyzes the biosynthesis of deoxyribonucleotides from the corresponding ribonucleotides. R2 contains the tyrosyl radical required for catalysis.	identical protein binding [GO:0042802]; iron ion binding [GO:0005506]; ribonucleoside-diphosphate reductase activity, thioredoxin disulfide as acceptor [GO:0004748]	cytoplasm [GO:0005737]; cytosol [GO:0005829]; ribonucleoside-diphosphate reductase complex [GO:0005971]	deoxyribonucleotide biosynthetic process [GO:0009263]; DNA replication [GO:0006260]; nucleobase-containing small molecule interconversion [GO:0015949]	6087316; 9205837; 9278503; 16738553; 3511029; 20005847; 2190093; 8331655; 8805591; 9309223; 9558317; 9692970; 11315567	TRUE	TRUE	FALSE
P27243	4	0	0	10	0	5	2.3635303906394953	0	2.6432821313815045	1.6536852027194093	0	3.0350678418069417	1.3333333333333333	5	1.5629176815087837	2.8906845573708133	0.0038440374758821616	0.030919787682586818	O-antigen ligase OS=Escherichia coli (strain K12) OX=83333 GN=rfaL PE=1 SV=2	RFAL_ECOLI	O-antigen ligase	rfaL	waaL	FUNCTION: Adds the O-antigen on the glucose group of LPS.	glycosyltransferase activity [GO:0016757]; ligase activity [GO:0016874]	integral component of plasma membrane [GO:0005887]; plasma membrane [GO:0005886]	lipopolysaccharide core region biosynthetic process [GO:0009244]	1624462; 8041620; 9278503; 16738553; 15919996; 30837344	TRUE	TRUE	FALSE
P0AGA2	4	2	2	8	3	5	1.8519601679624547	1.555158978579965	1.594467978131966	1.3641785855244242	1.626484180346097	1.4501053410857854	2.6666666666666665	5.333333333333333	1.4802560356521022	2.887667672806123	0.003881096878392914	0.030986481331122126	Protein translocase subunit SecY OS=Escherichia coli (strain K12) OX=83333 GN=secY PE=1 SV=1	SECY_ECOLI	Protein translocase subunit SecY	secY	prlA	FUNCTION: The central subunit of the protein translocation channel SecYEG. Consists of two halves formed by TMs 1-5 and 6-10. These two domains form a lateral gate at the front which open onto the bilayer between TMs 2 and 7, and are clamped together by SecE at the back. The channel is closed by both a pore ring composed of hydrophobic SecY resides and a short helix (helix 2A) on the extracellula…	protein transmembrane transporter activity [GO:0008320]; signal sequence binding [GO:0005048]	cell envelope Sec protein transport complex [GO:0031522]; integral component of membrane [GO:0016021]; integral component of plasma membrane [GO:0005887]; plasma membrane [GO:0005886]	intracellular protein transmembrane transport [GO:0065002]; intracellular protein transport [GO:0006886]; protein insertion into membrane from inner side [GO:0032978]; protein transport by the Sec complex [GO:0043952]; SRP-dependent cotranslational protein targeting to membrane, translocation [GO:0006616]	6222285; 9278503; 16738553; 2828030; 2646297; 2535843; 2254269; 2007553; 1633829; 8253067; 8183945; 7889938; 7753838; 11415986; 15919996; 17418789; 19661432; 17531809; 17531810; 20855604; 27435098; 16292303; 21499241; 2202723; 18078384	TRUE	TRUE	FALSE
P0AA91	5	4	5	8	9	4	1.550779205715317	3.2447224990976418	0.1660759085580219	1.1011441796906307	2.2114466810672533	0.18707093525199173	4.666666666666667	7	1.1665539320032918	2.864568170684957	0.004175782620866114	0.03259165448022282	Uncharacterized lipoprotein YeaY OS=Escherichia coli (strain K12) OX=83333 GN=yeaY PE=3 SV=1	YEAY_ECOLI	Uncharacterized lipoprotein YeaY	yeaY	NA	NA	NA	outer membrane [GO:0019867]; plasma membrane [GO:0005886]	NA	9097040; 9278503; 16738553; 8107670	TRUE	TRUE	FALSE
P0AGM7	6	0	0	6	2	3	0.6753266798118253	2.23564192532043	2.0474266967714656	0.5161816789694744	2.7964091817884094	2.4501053410857856	2	3.6666666666666665	1.9208987339478898	2.8627308623026892	0.0042000715906118915	0.03259165448022282	Uracil permease OS=Escherichia coli (strain K12) OX=83333 GN=uraA PE=1 SV=1	URAA_ECOLI	Uracil permease (Uracil transporter)	uraA	NA	FUNCTION: Transport of uracil in the cell. {ECO:0000269|PubMed:21423164, ECO:0000269|PubMed:7721693}.	uracil:cation symporter activity [GO:0015505]; uracil transmembrane transporter activity [GO:0015210]	integral component of membrane [GO:0016021]; integral component of plasma membrane [GO:0005887]; membrane [GO:0016020]; plasma membrane [GO:0005886]	uracil import across plasma membrane [GO:0098721]; uracil transport [GO:0015857]	7721693; 9205837; 9278503; 16738553; 15919996; 21423164	TRUE	TRUE	FALSE
Q46920	6	8	9	12	9	8	2.268373955841715	2.223733951670391	0.4469274999850647	1.4092664750529627	1.3634497745123033	0.2981022476407355	7.666666666666667	9.666666666666666	1.023606165735334	2.8515534220555847	0.004350617500701094	0.03334155048264566	NADPH-dependent 7-cyano-7-deazaguanine reductase OS=Escherichia coli (strain K12) OX=83333 GN=queF PE=1 SV=1	QUEF_ECOLI	NADPH-dependent 7-cyano-7-deazaguanine reductase (EC 1.7.1.13) (7-cyano-7-carbaguanine reductase) (NADPH-dependent nitrile oxidoreductase) (PreQ(0) reductase)	queF	yqcD	FUNCTION: Catalyzes the NADPH-dependent reduction of 7-cyano-7-deazaguanine (preQ0) to 7-aminomethyl-7-deazaguanine (preQ1), a late step in the queuosine pathway. Is highly specific for its natural substrate preQ0, since it cannot use various aliphatic, aromatic, benzylic and heterocyclic nitriles, such as acetonitrile, benzonitrile, benzylcyanide and 2-cyanopyrrole, although it can reduce the su…	oxidoreductase activity, acting on other nitrogenous compounds as donors, with NAD or NADP as acceptor [GO:0046857]; preQ1 synthase activity [GO:0033739]	cytosol [GO:0005829]	queuosine biosynthetic process [GO:0008616]	9278503; 16738553; 15767583; 23595998; 23410922	TRUE	TRUE	FALSE
P76372	12	6	10	18	4	15	2.184601906777393	0.7994141729280886	1.8546981698766682	1.063669474271968	0.7260198538970114	0.9906737224484883	9.333333333333334	12.333333333333334	0.9267876835391559	2.7936329745279327	0.005211959574370461	0.03922930286780624	Chain length determinant protein OS=Escherichia coli (strain K12) OX=83333 GN=wzzB PE=1 SV=2	WZZB_ECOLI	Chain length determinant protein (Polysaccharide antigen chain regulator)	wzzB	cld rol wzz	FUNCTION: Confers a modal distribution of chain length on the O-antigen component of lipopolysaccharide (LPS). Gives rise to a reduced number of short chain molecules and increases in numbers of longer molecules.	protein tyrosine kinase activity [GO:0004713]	integral component of membrane [GO:0016021]; plasma membrane [GO:0005886]	lipopolysaccharide biosynthetic process [GO:0009103]	9097040; 9278503; 16738553; 16079137; 15919996	TRUE	TRUE	FALSE
P25437	2	3	7	15	3	4	4.016939693988852	1.1614016271305936	-0.35999957016423645	2.9312191782483183	1.2114466810672533	-0.2279665640268522	4	7.333333333333333	1.3048997650962397	2.781870906961603	0.005404653347063049	0.03996598922433465	S-(hydroxymethyl)glutathione dehydrogenase OS=Escherichia coli (strain K12) OX=83333 GN=frmA PE=1 SV=3	FRMA_ECOLI	S-(hydroxymethyl)glutathione dehydrogenase (EC 1.1.1.284) (Alcohol dehydrogenase class-3) (EC 1.1.1.1) (Alcohol dehydrogenase class-III) (Glutathione-dependent formaldehyde dehydrogenase) (FALDH) (FDH) (GSH-FDH) (EC 1.1.1.-)	frmA	adhC	FUNCTION: Has high formaldehyde dehydrogenase activity in the presence of glutathione and catalyzes the oxidation of normal alcohols in a reaction that is not GSH-dependent. In addition, hemithiolacetals other than those formed from GSH, including omega-thiol fatty acids, also are substrates. {ECO:0000269|PubMed:1731906}.	alcohol dehydrogenase activity, zinc-dependent [GO:0004024]; identical protein binding [GO:0042802]; S-(hydroxymethyl)glutathione dehydrogenase activity [GO:0051903]; S-(hydroxymethyl)glutathione dehydrogenase NAD activity [GO:0106322]; S-(hydroxymethyl)glutathione dehydrogenase NADP activity [GO:0106321]; zinc ion binding [GO:0008270]	cytoplasm [GO:0005737]; cytosol [GO:0005829]	ethanol oxidation [GO:0006069]; formaldehyde catabolic process [GO:0046294]	9278503; 16738553; 1731906; 15466022	TRUE	TRUE	FALSE
P08178	14	16	16	20	12	16	2.1859708179392294	1.6728104121263931	0.9508483179514765	1.0016085061397164	0.8244235579580061	0.45010534108578565	15.333333333333334	16	0.7587124683945028	2.7768409142500508	0.005489003777488952	0.040412490693652284	Phosphoribosylformylglycinamidine cyclo-ligase OS=Escherichia coli (strain K12) OX=83333 GN=purM PE=1 SV=3	PUR5_ECOLI	Phosphoribosylformylglycinamidine cyclo-ligase (EC 6.3.3.1) (AIR synthase) (AIRS) (Phosphoribosyl-aminoimidazole synthetase)	purM	purG	NA	ATP binding [GO:0005524]; phosphoribosylamine-glycine ligase activity [GO:0004637]; phosphoribosylformylglycinamidine cyclo-ligase activity [GO:0004641]	cytosol [GO:0005829]	'de novo' IMP biosynthetic process [GO:0006189]; adenine biosynthetic process [GO:0046084]; purine nucleotide biosynthetic process [GO:0006164]	3015935; 9205837; 9278503; 16738553; 3530323; 9298646; 10508786	TRUE	TRUE	FALSE
P0ACJ8	16	24	24	22	15	24	2.19438759640589	1.3666244379476515	1.164778155609713	0.9522807937761482	0.5675904912925285	0.4501053410857854	21.333333333333332	20.333333333333332	0.6566588753848207	2.7284362383089773	0.00636353911421164	0.04546155485830858	cAMP-activated global transcriptional regulator CRP OS=Escherichia coli (strain K12) OX=83333 GN=crp PE=1 SV=1	CRP_ECOLI	cAMP-activated global transcriptional regulator CRP (Catabolite activator protein) (CAP) (Catabolite gene activator) (cAMP receptor protein) (CRP) (cAMP regulatory protein)	crp	cap csm	FUNCTION: A global transcription regulator. Complexes with cyclic AMP (cAMP) which allosterically activates DNA binding (to consensus sequence 5'-AAATGTGATCTAGATCACATTT-3') to directly regulate the transcription of about 300 genes in about 200 operons and indirectly regulate the expression of about half the genome. There are 3 classes of CRP promoters; class I promoters have a single CRP-binding …	cAMP binding [GO:0030552]; DNA binding, bending [GO:0008301]; DNA-binding transcription factor activity [GO:0003700]; identical protein binding [GO:0042802]; minor groove of adenine-thymine-rich DNA binding [GO:0003680]; sequence-specific DNA binding [GO:0043565]	cytosol [GO:0005829]; protein-DNA complex [GO:0032993]	carbon catabolite repression of transcription [GO:0045013]; negative regulation of transcription, DNA-templated [GO:0045892]; positive regulation of transcription, DNA-templated [GO:0045893]; transcription, DNA-templated [GO:0006351]	6280140; 6280141; 9278503; 16738553; 17895580; 164435; 6297782; 2982847; 3333845; 2845936; 2839152; 1646077; 1328816; 8380500; 8392187; 7966284; 8978616; 9298644; 10860739; 10860740; 15096034; 15520470; 16301522; 16260780; 19019153; 18723842; 8394684; 10550204; 19439203; 22573269; 6286624; 2828639; 1653449; 8757802; 9096308; 11124031; 12202833; 19359484; 19805344; 19903881; 23644478	TRUE	TRUE	FALSE
P0AG14	8	4	7	10	6	9	1.3075740400679365	2.1994919780247466	1.1793270631487358	0.8056882961644591	1.696873508237495	0.7720334359731478	6.333333333333333	8.333333333333334	1.0915317467917007	2.705690306983133	0.006816258003819047	0.04787718832222008	Probable protease SohB OS=Escherichia coli (strain K12) OX=83333 GN=sohB PE=1 SV=1	SOHB_ECOLI	Probable protease SohB (EC 3.4.21.-)	sohB	NA	FUNCTION: Multicopy suppressor of the HtrA (DegP) null phenotype. It is possibly a protease, not essential for bacterial viability.	serine-type endopeptidase activity [GO:0004252]	integral component of membrane [GO:0016021]; plasma membrane [GO:0005886]	proteolysis [GO:0006508]	1885549; 9097039; 9278503; 16738553; 3029379; 15919996	TRUE	TRUE	FALSE
P0ABK2	0	0	0	4	2	0	2.427610460335205	2.23564192532043	0	2.8381097738568366	2.7964091817884094	0	0	2	1.878172985215082	2.6923300201574456	0.0070954694516201025	0.04882841426706732	Cytochrome bd-I ubiquinol oxidase subunit 2 OS=Escherichia coli (strain K12) OX=83333 GN=cydB PE=1 SV=1	CYDB_ECOLI	Cytochrome bd-I ubiquinol oxidase subunit 2 (EC 7.1.1.7) (Cytochrome bd-I oxidase subunit II) (Cytochrome d ubiquinol oxidase subunit II)	cydB	cyd-2	FUNCTION: A terminal oxidase that produces a proton motive force by the vectorial transfer of protons across the inner membrane. It is the component of the aerobic respiratory chain of E.coli that predominates when cells are grown at low aeration. Generates a proton motive force using protons and electrons from opposite sides of the membrane to generate H(2)O, transferring 1 proton/electron. {ECO…	electron transfer activity [GO:0009055]; heme binding [GO:0020037]; metal ion binding [GO:0046872]; oxidoreductase activity, acting on diphenols and related substances as donors, oxygen as acceptor [GO:0016682]	cytochrome complex [GO:0070069]; integral component of plasma membrane [GO:0005887]; membrane [GO:0016020]; plasma membrane [GO:0005886]	aerobic electron transport chain [GO:0019646]	2843510; 8905232; 9278503; 16738553; 3281937; 6307994; 3013298; 3013299; 3138232; 2656671; 1850294; 15013751; 16079137; 15919996; 19542282; 20005847; 21987791; 23749980; 21756872	TRUE	TRUE	FALSE
P64515	0	0	0	4	2	0	2.427610460335205	2.23564192532043	0	2.8381097738568366	2.7964091817884094	0	0	2	1.878172985215082	2.6923300201574456	0.0070954694516201025	0.04882841426706732	Inner membrane protein YecN OS=Escherichia coli (strain K12) OX=83333 GN=yecN PE=1 SV=1	YECN_ECOLI	Inner membrane protein YecN	yecN	NA	NA	NA	integral component of membrane [GO:0016021]; plasma membrane [GO:0005886]	NA	9278503; 16738553; 15919996	TRUE	TRUE	FALSE
P0ADY1	4	4	6	40	0	2	6.826577570525226	-1.2652660415871064	-0.9588969758329663	3.5518055887001956	-1.1104814138201091	-0.7722870802506626	4.666666666666667	14	0.556345698209808	2.6572052811575118	0.007879144897654863	0.05292525218106016	Periplasmic chaperone PpiD OS=Escherichia coli (strain K12) OX=83333 GN=ppiD PE=1 SV=1	PPID_ECOLI	Periplasmic chaperone PpiD (Periplasmic folding chaperone)	ppiD	ybaU	FUNCTION: Chaperone that functions as a gatekeeper on the periplasmic side of the SecYEG translocon (PubMed:18439025, PubMed:20920237, PubMed:29097228). Facilitates the translocation of precursor proteins across SecYEG by interacting with the translocating substrate (PubMed:29097228). Also plays a role in the release of newly synthesized secreted proteins at the periplasmic exit site of the Sec t…	identical protein binding [GO:0042802]; peptidyl-prolyl cis-trans isomerase activity [GO:0003755]	integral component of external side of plasma membrane [GO:0071575]	chaperone-mediated protein folding [GO:0061077]	9278503; 16738553; 9670013; 16079137; 16267292; 18439025; 18498364; 20920237; 21210718; 24855643; 24951590; 29097228; 31699901; 33036312; 19866485	TRUE	FALSE	FALSE
P37019	1	0	0	10	0	1	3.411672725804115	0	1.1820530053443892	2.9756132976067717	0	1.4501053410857854	0.3333333333333333	3.6666666666666665	1.4752395462308523	2.6521887874618995	0.007997181329115585	0.05350495127336855	H(+)/Cl(-) exchange transporter ClcA OS=Escherichia coli (strain K12) OX=83333 GN=clcA PE=1 SV=2	CLCA_ECOLI	H(+)/Cl(-) exchange transporter ClcA (ClC-ec1)	clcA	eriC yadQ	FUNCTION: Proton-coupled chloride transporter. Functions as antiport system and exchanges two chloride ions for 1 proton. Probably acts as an electrical shunt for an outwardly-directed proton pump that is linked to amino acid decarboxylation, as part of the extreme acid resistance (XAR) response. {ECO:0000269|PubMed:12384697, ECO:0000269|PubMed:14985752, ECO:0000269|PubMed:16341087, ECO:0000269|P…	chloride:proton antiporter activity [GO:0062158]; chloride transmembrane transporter activity [GO:0015108]; identical protein binding [GO:0042802]; solute:proton antiporter activity [GO:0015299]; voltage-gated chloride channel activity [GO:0005247]	integral component of plasma membrane [GO:0005887]; plasma membrane [GO:0005886]	cellular stress response to acidic pH [GO:1990451]; chloride transmembrane transport [GO:1902476]; proton transmembrane transport [GO:1902600]	8202364; 9278503; 16738553; 10539975; 10648805; 12384697; 14985752; 11196649; 11796999; 12649487; 16341087; 16905147; 16949616; 18678918; 19139174	TRUE	FALSE	FALSE
P0AAC0	3	6	8	13	3	9	3.327477237050578	0.3156426596053645	0.9389019696324664	2.3235366010270786	0.4040917590096489	0.6021084345308354	5.666666666666667	8.333333333333334	1.1099122648558544	2.645431557934365	0.008158678993328975	0.05436969479348874	Universal stress protein E OS=Escherichia coli (strain K12) OX=83333 GN=uspE PE=1 SV=2	USPE_ECOLI	Universal stress protein E	uspE	ydaA	FUNCTION: Required for resistance to DNA-damaging agents. {ECO:0000269|PubMed:11849540}.	NA	cytoplasm [GO:0005737]	bacterial-type flagellum-dependent cell motility [GO:0071973]; cellular response to hydrogen peroxide [GO:0070301]; cellular response to UV [GO:0034644]; single-species biofilm formation [GO:0044010]	9097039; 9278503; 16738553; 6292868; 9600841; 10493123; 11849540	TRUE	FALSE	FALSE
P76298	1	0	0	4	1	1	1.802865051580662	1.580813842756751	1.1820530053443892	1.8381097738568368	2.2114466810672533	1.4501053410857854	0.3333333333333333	2	1.8332205986699586	2.6360265413289503	0.00838831700652178	0.05502997071204561	Flagellar biosynthesis protein FlhA OS=Escherichia coli (strain K12) OX=83333 GN=flhA PE=3 SV=1	FLHA_ECOLI	Flagellar biosynthesis protein FlhA	flhA	NA	FUNCTION: Required for formation of the rod structure of the flagellar apparatus. Together with FliI and FliH, may constitute the export apparatus of flagellin.	NA	integral component of membrane [GO:0016021]; plasma membrane [GO:0005886]	bacterial-type flagellum assembly [GO:0044780]; protein secretion [GO:0009306]	9097040; 9278503; 16738553; 15919996	TRUE	FALSE	FALSE
P25894	8	8	1	24	0	6	3.986099232219222	-1.7894638229368822	2.361059618019276	1.9901128673018866	-1.9584783203750593	2.2574602631433898	5.666666666666667	10	0.763031603356739	2.631386450896807	0.008503727831516603	0.055570872573399197	Metalloprotease LoiP OS=Escherichia coli (strain K12) OX=83333 GN=loiP PE=1 SV=2	LOIP_ECOLI	Metalloprotease LoiP (EC 3.4.24.-)	loiP	yggG	FUNCTION: Metalloprotease that cleaves substrates preferentially between Phe-Phe residues. Plays a role in response to some stress conditions. Seems to regulate the expression of speB. {ECO:0000269|PubMed:1310091, ECO:0000269|PubMed:17651431, ECO:0000269|PubMed:17909889, ECO:0000269|PubMed:22491786}.	metal ion binding [GO:0046872]; metalloendopeptidase activity [GO:0004222]; metallopeptidase activity [GO:0008237]	cell outer membrane [GO:0009279]	cellular hypotonic response [GO:0071476]; cellular response to heat [GO:0034605]; cellular response to UV [GO:0034644]	2153656; 9278503; 16738553; 1310091; 17651431; 17909889; 22491786	TRUE	FALSE	FALSE
P0AF52	10	2	5	10	5	7	0.8719430599117896	2.5094792327487734	1.1676590624507919	0.5161816789694744	2.2114466810672533	0.8651428403646292	5.666666666666667	7.333333333333333	1.1975904001337856	2.6264133449390483	0.008628996060122698	0.05595572060525719	Guanine/hypoxanthine permease GhxP OS=Escherichia coli (strain K12) OX=83333 GN=ghxP PE=1 SV=1	GHXP_ECOLI	Guanine/hypoxanthine permease GhxP	ghxP	yjcD	FUNCTION: High-affinity transporter for guanine and hypoxanthine. {ECO:0000269|PubMed:24214977}.	guanine transmembrane transporter activity [GO:0015208]; purine nucleobase transmembrane transporter activity [GO:0005345]	integral component of membrane [GO:0016021]; plasma membrane [GO:0005886]	guanine import across plasma membrane [GO:0098710]; hypoxanthine transport [GO:0035344]	8265357; 9278503; 16738553; 15919996; 24214977	TRUE	FALSE	FALSE
P0A7U7	4	3	2	6	4	5	1.2609186235484477	1.6728103843993887	1.594467978131966	1.001608506139716	1.5333747759546155	1.4501053410857854	3	5	1.3283628743933722	2.614355748856826	0.0089395900988532	0.05755669255682264	30S ribosomal protein S20 OS=Escherichia coli (strain K12) OX=83333 GN=rpsT PE=1 SV=2	RS20_ECOLI	30S ribosomal protein S20 (Small ribosomal subunit protein bS20)	rpsT	NA	FUNCTION: Binds directly to 16S ribosomal RNA.	ornithine decarboxylase inhibitor activity [GO:0008073]; small ribosomal subunit rRNA binding [GO:0070181]; structural constituent of ribosome [GO:0003735]	cytosol [GO:0005829]; cytosolic small ribosomal subunit [GO:0022627]; small ribosomal subunit [GO:0015935]	ribosomal small subunit assembly [GO:0000028]; translation [GO:0006412]	6267039; 2985604; 2429258; 1630901; 9278503; 16738553; 786731; 9298644; 10094780; 24524803; 12244297; 12809609; 16272117; 27906160; 27906161; 27934701; 28077875	TRUE	FALSE	FALSE
P02930	60	52	49	52	37	39	1.2947281875561896	2.7166200969893954	0.49577287542490484	0.3133647959697874	0.7314537399476395	0.12817724619842294	53.666666666666664	42.666666666666664	0.3909985940386166	2.6021876149792207	0.00926311616974993	0.05915762826590296	Outer membrane protein TolC OS=Escherichia coli (strain K12) OX=83333 GN=tolC PE=1 SV=3	TOLC_ECOLI	Outer membrane protein TolC (Multidrug efflux pump subunit TolC) (Outer membrane factor TolC)	tolC	colE1-i mtcB mukA refI toc weeA	FUNCTION: Outer membrane channel, which is required for the function of several efflux systems such as AcrAB-TolC, AcrEF-TolC, EmrAB-TolC and MacAB-TolC. These systems are involved in export of antibiotics and other toxic compounds from the cell. TolC is also involved in import of colicin E1 into the cells. {ECO:0000269|PubMed:11274125, ECO:0000269|PubMed:15228545, ECO:0000269|PubMed:18955484, EC…	bile acid transmembrane transporter activity [GO:0015125]; efflux transmembrane transporter activity [GO:0015562]; identical protein binding [GO:0042802]; ion channel activity [GO:0005216]; porin activity [GO:0015288]; protein N-terminus binding [GO:0047485]	cell outer membrane [GO:0009279]; efflux pump complex [GO:1990281]; integral component of cell outer membrane [GO:0045203]; integral component of membrane [GO:0016021]; MacAB-TolC complex [GO:1990196]; outer membrane-bounded periplasmic space [GO:0030288]	bile acid and bile salt transport [GO:0015721]; enterobactin transport [GO:0042930]; ion transmembrane transport [GO:0034220]; response to antibiotic [GO:0046677]; response to drug [GO:0042493]; response to organic cyclic compound [GO:0014070]; response to toxic substance [GO:0009636]	6312426; 2216730; 9278503; 16738553; 6303857; 6337123; 9298646; 9629924; 9044294; 11274125; 15228545; 16079137; 18955484; 19342493; 19805313; 21325274; 21778229; 23176499; 10879525; 15342230; 18406332; 21245342	TRUE	FALSE	FALSE
P75820	0	0	0	2	1	1	1.7165305856562891	1.580813842756751	1.1820530053443892	2.1011441796906305	2.2114466810672533	1.4501053410857854	0	1.3333333333333333	1.9208987339478898	2.586181314187171	0.009704586588789869	0.061280647897751755	N-acetylmuramoyl-L-alanine amidase AmiD OS=Escherichia coli (strain K12) OX=83333 GN=amiD PE=1 SV=1	AMID_ECOLI	N-acetylmuramoyl-L-alanine amidase AmiD (EC 3.5.1.28)	amiD	ybjR	NA	N-acetyl-anhydromuramoyl-L-alanine amidase activity [GO:0009392]; N-acetylmuramoyl-L-alanine amidase activity [GO:0008745]; zinc ion binding [GO:0008270]	cell outer membrane [GO:0009279]; outer membrane [GO:0019867]	cell wall organization [GO:0071555]; peptidoglycan catabolic process [GO:0009253]; peptidoglycan turnover [GO:0009254]	8905232; 9278503; 16738553; 20036252	TRUE	FALSE	FALSE
P0ACV4	0	0	0	4	0	3	2.427610460335205	0	2.0474266967714656	2.8381097738568366	0	2.4501053410857856	0	2.3333333333333335	1.7627383716475407	2.5836639072891145	0.009775700454721075	0.06149936927858109	Lipopolysaccharide assembly protein A OS=Escherichia coli (strain K12) OX=83333 GN=lapA PE=1 SV=1	LAPA_ECOLI	Lipopolysaccharide assembly protein A	lapA	yciS	FUNCTION: Involved in the assembly of lipopolysaccharide (LPS). {ECO:0000255|HAMAP-Rule:MF_01948, ECO:0000269|PubMed:24722986}.	NA	integral component of plasma membrane [GO:0005887]; plasma membrane [GO:0005886]	lipopolysaccharide metabolic process [GO:0008653]	9097039; 9278503; 16738553; 15919996; 24722986	TRUE	FALSE	FALSE
P0AEK4	43	48	47	31	34	47	0.2557826228650718	2.5853264633062953	1.630928639300032	0.056750060332177256	0.7260198538970114	0.4501053410857854	46	37.333333333333336	0.4109584184383247	2.5819321846270737	0.009824888884723859	0.06157904334440307	Enoyl-[acyl-carrier-protein] reductase [NADH] FabI OS=Escherichia coli (strain K12) OX=83333 GN=fabI PE=1 SV=2	FABI_ECOLI	Enoyl-[acyl-carrier-protein] reductase [NADH] FabI (ENR) (EC 1.3.1.9) (NADH-dependent enoyl-ACP reductase)	fabI	envM	FUNCTION: Catalyzes the reduction of a carbon-carbon double bond in an enoyl moiety that is covalently linked to an acyl carrier protein (ACP). Involved in the elongation cycle of fatty acid which are used in the lipid metabolism and in the biotin biosynthesis. {ECO:0000269|PubMed:10629181, ECO:0000269|PubMed:20693992, ECO:0000269|PubMed:7592873, ECO:0000269|PubMed:8119879, ECO:0000269|PubMed:891…	enoyl-[acyl-carrier-protein] reductase (NADH) activity [GO:0004318]; enoyl-[acyl-carrier-protein] reductase activity [GO:0016631]; identical protein binding [GO:0042802]; NADH binding [GO:0070404]	catalytic complex [GO:1902494]; cytosol [GO:0005829]; membrane [GO:0016020]	biotin biosynthetic process [GO:0009102]; fatty acid elongation [GO:0030497]; lipid biosynthetic process [GO:0008610]; response to antibiotic [GO:0046677]	1364817; 8075395; 9097039; 9278503; 16738553; 8119879; 9298646; 7592873; 8910376; 9707111; 10629181; 11007778; 19959361; 20693992; 8953047; 10493822; 10398587; 10201369; 10595560; 11514139; 12109908; 12699381; 17012233	TRUE	FALSE	FALSE
P0A7E5	33	43	54	27	33	46	0.721263404554018	2.8668944858647025	0.8700773176051243	0.23607375977673925	0.8394779036802955	0.2233344792387631	43.333333333333336	35.333333333333336	0.43296204756526596	2.573963297463234	0.010054093802761515	0.06268366812877545	CTP synthase OS=Escherichia coli (strain K12) OX=83333 GN=pyrG PE=1 SV=2	PYRG_ECOLI	CTP synthase (EC 6.3.4.2) (Cytidine 5'-triphosphate synthase) (Cytidine triphosphate synthetase) (CTP synthetase) (CTPS) (UTP--ammonia ligase)	pyrG	NA	FUNCTION: Catalyzes the ATP-dependent amination of UTP to CTP with either L-glutamine or ammonia as the source of nitrogen. Regulates intracellular CTP levels through interactions with the four ribonucleotide triphosphates. {ECO:0000269|PubMed:11336655, ECO:0000269|PubMed:8385490, ECO:0000305|PubMed:15157079}.	ATP binding [GO:0005524]; CTP synthase activity [GO:0003883]; identical protein binding [GO:0042802]; magnesium ion binding [GO:0000287]	cytoophidium [GO:0097268]; cytosol [GO:0005829]	'de novo' CTP biosynthetic process [GO:0044210]; CTP biosynthetic process [GO:0006241]; glutamine metabolic process [GO:0006541]; protein homotetramerization [GO:0051289]; pyrimidine nucleobase biosynthetic process [GO:0019856]	3514618; 9278503; 16738553; 9298646; 4550559; 4550560; 3298209; 8385490; 9298644; 11336655; 32507415; 15157079; 16216072	TRUE	FALSE	FALSE
P0A915	2	1	0	4	2	2	1.3094209015798044	1.460176018966611	1.6716961442215286	1.2531472731356808	1.7964091817884096	2.0350678418069417	1	2.6666666666666665	1.6948747655770107	2.5641817464937904	0.01034193746618338	0.06386998742851714	Outer membrane protein W OS=Escherichia coli (strain K12) OX=83333 GN=ompW PE=1 SV=1	OMPW_ECOLI	Outer membrane protein W	ompW	yciD	FUNCTION: Acts as a receptor for colicin S4. {ECO:0000269|PubMed:10348872}.	NA	cell outer membrane [GO:0009279]; integral component of membrane [GO:0016021]	transmembrane transport [GO:0055085]	3058546; 9097039; 9278503; 16738553; 9629924; 10348872	TRUE	FALSE	FALSE
P28248	0	2	4	6	1	6	2.973288742299392	0.18221996443777072	1.1727956210860975	3.3235366010270786	0.626484180346097	0.9355321682560273	2	4.333333333333333	1.628517649876401	2.498947668803382	0.012456270369321051	0.07437393941695726	dCTP deaminase OS=Escherichia coli (strain K12) OX=83333 GN=dcd PE=1 SV=1	DCD_ECOLI	dCTP deaminase (EC 3.5.4.13) (Deoxycytidine triphosphate deaminase)	dcd	dus paxA	FUNCTION: Catalyzes the deamination of dCTP to dUTP. {ECO:0000255|HAMAP-Rule:MF_00146, ECO:0000269|PubMed:1324907, ECO:0000269|PubMed:15539408, ECO:0000269|PubMed:17651436, ECO:0000269|PubMed:17996716}.	dCTP deaminase activity [GO:0008829]; nucleotide binding [GO:0000166]	cytosol [GO:0005829]	dTTP biosynthetic process [GO:0006235]; dUMP biosynthetic process [GO:0006226]; dUTP biosynthetic process [GO:0006229]; nucleobase-containing small molecule interconversion [GO:0015949]; protein homotrimerization [GO:0070207]; response to radiation [GO:0009314]	1324907; 9097040; 9278503; 16738553; 15539408; 17651436; 17996716	TRUE	FALSE	FALSE
P07650	0	2	1	10	0	3	3.838719484507103	-0.8946513449101338	1.350126412665374	3.9756132976067717	-0.37351581965390307	1.4501053410857854	1	4.333333333333333	1.684067606346218	2.479254380701289	0.013165737237302275	0.07707442007670708	Thymidine phosphorylase OS=Escherichia coli (strain K12) OX=83333 GN=deoA PE=1 SV=3	TYPH_ECOLI	Thymidine phosphorylase (EC 2.4.2.4) (TdRPase)	deoA	tpp ttg	FUNCTION: The enzymes which catalyze the reversible phosphorolysis of pyrimidine nucleosides are involved in the degradation of these compounds and in their utilization as carbon and energy sources, or in the rescue of pyrimidine bases for nucleotide synthesis.	1,4-alpha-oligoglucan phosphorylase activity [GO:0004645]; pyrimidine-nucleoside phosphorylase activity [GO:0016154]; thymidine phosphorylase activity [GO:0009032]	cytosol [GO:0005829]; membrane [GO:0016020]	cellular response to DNA damage stimulus [GO:0006974]; pyrimidine nucleobase metabolic process [GO:0006206]; pyrimidine nucleoside metabolic process [GO:0006213]; thymidine metabolic process [GO:0046104]	7610040; 9278503; 16738553; 6087276; 6323164; 2199449; 9698549	TRUE	FALSE	FALSE
P0A6S0	10	11	5	12	7	10	1.3490908900661662	0.9682873043588025	1.9601984160302963	0.7571897784732695	0.626484180346097	1.3245744590019264	8.666666666666666	9.666666666666666	0.9027494726070976	2.469660007525594	0.01352415210778514	0.07835642767603349	Flagellar L-ring protein OS=Escherichia coli (strain K12) OX=83333 GN=flgH PE=3 SV=1	FLGH_ECOLI	Flagellar L-ring protein (Basal body L-ring protein)	flgH	fla FVIII flaY	FUNCTION: Assembles around the rod to form the L-ring and probably protects the motor/basal body from shearing forces during rotation. {ECO:0000250}.	motor activity [GO:0003774]	bacterial-type flagellum basal body, distal rod, L ring [GO:0009427]; cell outer membrane [GO:0009279]	bacterial-type flagellum-dependent cell motility [GO:0071973]; response to osmotic stress [GO:0006970]	8905232; 9278503; 16738553	TRUE	FALSE	FALSE
P46130	14	13	8	19	10	8	2.007428256854206	1.5819539339008784	0.6722176850180134	0.9312191782483183	0.8635233776469465	0.4501053410857854	11.666666666666666	12.333333333333334	0.7482826323270168	2.460435835456074	0.013876838316020277	0.08012448424934995	Putative acyl-CoA thioester hydrolase YbhC OS=Escherichia coli (strain K12) OX=83333 GN=ybhC PE=1 SV=2	YBHC_ECOLI	Putative acyl-CoA thioester hydrolase YbhC (EC 3.1.2.-)	ybhC	NA	FUNCTION: Putative thioesterase. Does not bind pectin, and has no pectinesterase activity. {ECO:0000269|PubMed:15808744, ECO:0000269|PubMed:19452549}.	aspartyl esterase activity [GO:0045330]; carboxylic ester hydrolase activity [GO:0052689]; pectinesterase activity [GO:0030599]	cell outer membrane [GO:0009279]	cell wall modification [GO:0042545]	9278503; 16738553; 8905232; 331474; 7567469; 10806384; 15808744; 19452549	TRUE	FALSE	FALSE
P0AC86	2	3	3	3	2	11	0.8915401725043061	0.565228762393425	2.797223506961172	0.9312191782483183	0.7964091817884096	2.0350678418069417	2.6666666666666665	5.333333333333333	1.2542320672812233	2.4560436814378717	0.014047608106723657	0.08055873220386424	Glycogen phosphorylase OS=Escherichia coli (strain K12) OX=83333 GN=glgP PE=3 SV=1	PHSG_ECOLI	Glycogen phosphorylase (EC 2.4.1.1)	glgP	glgY	FUNCTION: Phosphorylase is an important allosteric enzyme in carbohydrate metabolism. Enzymes from different sources differ in their regulatory mechanisms and in their natural substrates. However, all known phosphorylases share catalytic and structural properties.	glycogen phosphorylase activity [GO:0008184]; linear malto-oligosaccharide phosphorylase activity [GO:0102250]; pyridoxal phosphate binding [GO:0030170]; SHG alpha-glucan phosphorylase activity [GO:0102499]	cytoplasm [GO:0005737]	glycogen catabolic process [GO:0005980]	2645169; 3047129; 9278503; 16738553; 2975249; 3097003	TRUE	FALSE	FALSE
P0A953	24	29	33	34	18	23	2.8245648114826305	1.4755852856964085	-0.09775125815601958	1.001608506139716	0.5524835989023202	-0.05239499944339786	28.666666666666668	25	0.5005657018662127	2.426256100952111	0.015255500632319953	0.08474665652087848	3-oxoacyl-[acyl-carrier-protein] synthase 1 OS=Escherichia coli (strain K12) OX=83333 GN=fabB PE=1 SV=1	FABB_ECOLI	3-oxoacyl-[acyl-carrier-protein] synthase 1 (EC 2.3.1.41) (3-oxoacyl-[acyl-carrier-protein] synthase I) (Beta-ketoacyl-ACP synthase I) (KAS I)	fabB	fabC	FUNCTION: Involved in the type II fatty acid elongation cycle. Catalyzes the elongation of a wide range of acyl-ACP by the addition of two carbons from malonyl-ACP to an acyl acceptor (PubMed:9013860, PubMed:8910376, PubMed:19679654, PubMed:22017312). Can also use unsaturated fatty acids (PubMed:3076377, PubMed:8910376, PubMed:19679654). Catalyzes a key reaction in unsaturated fatty acid (UFA) sy…	3-oxoacyl-[acyl-carrier-protein] synthase activity [GO:0004315]	cytosol [GO:0005829]	fatty acid biosynthetic process [GO:0006633]; lipid biosynthetic process [GO:0008610]	3076376; 9205837; 9278503; 16738553; 3076377; 8910376; 9013860; 9298644; 11859088; 19679654; 21276098; 22017312; 10571059	TRUE	FALSE	FALSE
P33607	4	4	2	6	4	5	1.2609186235484477	1.341111341415576	1.594467978131966	1.001608506139716	1.2114466810672533	1.4501053410857854	3.3333333333333335	5	1.2210535094309183	2.4228492171001808	0.015399316895474352	0.08512540421563855	NADH-quinone oxidoreductase subunit L OS=Escherichia coli (strain K12) OX=83333 GN=nuoL PE=1 SV=2	NUOL_ECOLI	NADH-quinone oxidoreductase subunit L (EC 7.1.1.-) (NADH dehydrogenase I subunit L) (NDH-1 subunit L) (NUO12)	nuoL	NA	FUNCTION: NDH-1 shuttles electrons from NADH, via FMN and iron-sulfur (Fe-S) centers, to quinones in the respiratory chain. The immediate electron acceptor for the enzyme in this species is believed to be ubiquinone. Couples the redox reaction to proton translocation (for every two electrons transferred, four hydrogen ions are translocated across the cytoplasmic membrane), and thus conserves the …	NADH dehydrogenase (ubiquinone) activity [GO:0008137]; quinone binding [GO:0048038]	integral component of plasma membrane [GO:0005887]; NADH dehydrogenase complex [GO:0030964]; plasma membrane [GO:0005886]; plasma membrane respiratory chain complex I [GO:0045272]	ATP synthesis coupled electron transport [GO:0042773]; electron transport coupled proton transport [GO:0015990]	7690854; 9205837; 9278503; 16738553; 15919996	TRUE	FALSE	FALSE
P10408	40	37	30	33	16	44	0.8315316243587979	0.2593542546174911	3.098498890175287	0.24609251560173	0.050982008874007397	0.9877621270285849	35.666666666666664	31	0.4282788838347741	2.4187424242085807	0.01557426397836777	0.08581114074355575	Protein translocase subunit SecA OS=Escherichia coli (strain K12) OX=83333 GN=secA PE=1 SV=2	SECA_ECOLI	Protein translocase subunit SecA (EC 7.4.2.8)	secA	azi pea prlD	FUNCTION: Required for protein export, interacts with the SecYEG preprotein conducting channel. SecA has a central role in coupling the hydrolysis of ATP to the transfer of proteins into and across the cell membrane, serving both as a receptor for the preprotein-SecB complex and as an ATP-driven molecular motor driving the stepwise translocation of polypeptide chains across the membrane. {ECO:000…	ABC-type protein transporter activity [GO:0015462]; ATP binding [GO:0005524]; identical protein binding [GO:0042802]; preprotein binding [GO:0070678]; protein-exporting ATPase activity [GO:0008564]; zinc ion binding [GO:0008270]	cell envelope Sec protein transport complex [GO:0031522]; cytoplasm [GO:0005737]; cytosol [GO:0005829]; integral component of plasma membrane [GO:0005887]; plasma membrane [GO:0005886]	chaperone-mediated protein folding [GO:0061077]; intracellular protein transmembrane transport [GO:0065002]; protein import [GO:0017038]; protein targeting [GO:0006605]; protein transport [GO:0015031]; protein transport by the Sec complex [GO:0043952]	2841285; 1630901; 9278503; 16738553; 2824434; 2846186; 2542029; 2153463; 1825804; 1830665; 10213615; 10931320; 12198149; 12941690; 12403785; 12946344; 15140892; 17418789; 17525736; 15488768; 17229438; 15063851; 17938627	TRUE	FALSE	FALSE
P23894	0	0	0	6	0	1	2.973288742299392	0	1.1820530053443892	3.3235366010270786	0	1.4501053410857854	0	2.3333333333333335	1.591213980704288	2.3990876765770275	0.016435978720602786	0.087971619437893	Protease HtpX OS=Escherichia coli (strain K12) OX=83333 GN=htpX PE=1 SV=1	HTPX_ECOLI	Protease HtpX (EC 3.4.24.-) (Heat shock protein HtpX)	htpX	NA	FUNCTION: Membrane-localized protease able to endoproteolytically degrade overproduced SecY but not YccA, another membrane protein. It seems to cleave SecY at specific cytoplasmic sites. Does not require ATP. Its natural substrate has not been identified. Probably plays a role in the quality control of integral membrane proteins. {ECO:0000269|PubMed:16076848}.	metalloendopeptidase activity [GO:0004222]; zinc ion binding [GO:0008270]	integral component of membrane [GO:0016021]; plasma membrane [GO:0005886]	proteolysis [GO:0006508]; response to temperature stimulus [GO:0009266]	1826904; 9097040; 9278503; 16738553; 8524875; 12081643; 16076848; 15919996; 19454621	TRUE	FALSE	FALSE
P0AC81	0	0	0	6	0	1	2.973288742299392	0	1.1820530053443892	3.3235366010270786	0	1.4501053410857854	0	2.3333333333333335	1.591213980704288	2.3990876765770275	0.016435978720602786	0.087971619437893	Lactoylglutathione lyase OS=Escherichia coli (strain K12) OX=83333 GN=gloA PE=1 SV=1	LGUL_ECOLI	Lactoylglutathione lyase (EC 4.4.1.5) (Aldoketomutase) (Glyoxalase I) (Glx I) (Ketone-aldehyde mutase) (Methylglyoxalase) (S-D-lactoylglutathione methylglyoxal lyase)	gloA	NA	FUNCTION: Catalyzes the isomerization of the hemithioacetal formed spontaneously from methylglyoxal and glutathione, to S-lactoylglutathione, which is then hydrolyzed by a type II glyoxalase (GloB or GloC). Is involved in methylglyoxal (MG) detoxification (PubMed:10913283) (Probable). Involved in resistance to hypochlorous acid (HOCl), which is the active component of household bleach and a power…	lactoylglutathione lyase activity [GO:0004462]; nickel cation binding [GO:0016151]	cytoplasm [GO:0005737]; cytosol [GO:0005829]	methylglyoxal catabolic process to D-lactate via S-lactoyl-glutathione [GO:0019243]; response to toxic substance [GO:0009636]	9047352; 9628737; 9278503; 16738553; 23506073; 23536188; 23646895; 25670698; 10913283	TRUE	FALSE	FALSE
P0AC53	30	48	47	29	31	39	1.3656987770657623	2.0996466963775875	0.6841394054603829	0.4688759641911178	0.5967368369520448	0.18707093525199173	41.666666666666664	33	0.41756124546505147	2.3957062118333523	0.016588380315116613	0.0882271583952259	Glucose-6-phosphate 1-dehydrogenase OS=Escherichia coli (strain K12) OX=83333 GN=zwf PE=1 SV=1	G6PD_ECOLI	Glucose-6-phosphate 1-dehydrogenase (G6PD) (EC 1.1.1.49) [Cleaved into: Extracellular death factor (EDF)]	zwf	NA	FUNCTION: Catalyzes the oxidation of glucose 6-phosphate to 6-phosphogluconolactone. {ECO:0000255|HAMAP-Rule:MF_00966, ECO:0000269|PubMed:15113569, ECO:0000269|PubMed:17962566}.; FUNCTION: Probable source of extracellular death factor (EDF, sequence Asn-Asn-Trp-Asn-Asn, NNWNN) following processing and amidation. This pentapeptide stimulates cell death mediated by MazF (PubMed:17962566). Artificia…	glucose-6-phosphate dehydrogenase activity [GO:0004345]; identical protein binding [GO:0042802]; NADP binding [GO:0050661]	cytosol [GO:0005829]	glucose metabolic process [GO:0006006]; pentose-phosphate shunt [GO:0006098]; quorum sensing [GO:0009372]	1704005; 9097040; 9278503; 16738553; 7973728; 8344525; 9298644; 15113569; 17962566; 18310334; 21419338	TRUE	FALSE	FALSE
P0AAR5	0	0	0	4	0	2	2.427610460335205	0	1.6716961442215286	2.8381097738568366	0	2.0350678418069417	0	2	1.6243925385545928	2.366735771631641	0.017945739795671375	0.09192451421439585	Inner membrane protein YbaN OS=Escherichia coli (strain K12) OX=83333 GN=ybaN PE=1 SV=1	YBAN_ECOLI	Inner membrane protein YbaN	ybaN	NA	NA	NA	integral component of membrane [GO:0016021]; plasma membrane [GO:0005886]	NA	9278503; 16738553; 1856227; 7567469; 15919996	TRUE	FALSE	FALSE
P0A9D8	32	33	37	33	20	33	1.6994204963831905	1.4764499574244085	0.9217732114712299	0.5592504008613604	0.5163012625956741	0.28964066889253937	34	28.666666666666668	0.45506411078319126	2.365775673191897	0.01799234263982837	0.09192451421439585	2,3,4,5-tetrahydropyridine-2,6-dicarboxylate N-succinyltransferase OS=Escherichia coli (strain K12) OX=83333 GN=dapD PE=1 SV=1	DAPD_ECOLI	2,3,4,5-tetrahydropyridine-2,6-dicarboxylate N-succinyltransferase (EC 2.3.1.117) (Succinyl-CoA: tetrahydrodipicolinate N-succinyltransferase) (Tetrahydrodipicolinate N-succinyltransferase) (THDP succinyltransferase) (THP succinyltransferase) (Tetrahydropicolinate succinylase)	dapD	NA	FUNCTION: Catalyzes the formation of N-succinyl-2-amino-6-oxo-L-pimelate from succinyl-CoA and tetrahydrodipicolinate, a key step in lysine biosynthesis via diaminopimelate pathway. {ECO:0000269|PubMed:6365916}.	2,3,4,5-tetrahydropyridine-2,6-dicarboxylate N-succinyltransferase activity [GO:0008666]; nucleotidyltransferase activity [GO:0016779]	cytosol [GO:0005829]	diaminopimelate biosynthetic process [GO:0019877]; lysine biosynthetic process [GO:0009085]; lysine biosynthetic process via diaminopimelate [GO:0009089]	6094577; 8202364; 9278503; 16738553; 8412694; 9298646; 6365916	TRUE	FALSE	FALSE
P21165	30	23	26	40	11	23	2.8513735065023678	0.4871339865865373	0.742019921281623	0.9195373732006827	0.21144668106725328	0.28018033964347305	26.333333333333332	24.666666666666668	0.470388131303803	2.3558936011224723	0.018478209510236907	0.0935563400428211	Xaa-Pro dipeptidase OS=Escherichia coli (strain K12) OX=83333 GN=pepQ PE=1 SV=2	PEPQ_ECOLI	Xaa-Pro dipeptidase (X-Pro dipeptidase) (EC 3.4.13.9) (Imidodipeptidase) (Proline dipeptidase) (Prolidase)	pepQ	NA	FUNCTION: Splits dipeptides with a prolyl residue in the C-terminal position and a polar or nonpolar amino acid at the N-terminal position. With much lower efficiency, also catalyzes the stereoselective hydrolysis of a wide variety of organophosphate triesters and organophosphonate diesters. Is able to hydrolyze the organophosphorus insecticide paraoxon and the p-nitrophenyl analogs of the nerve …	aminopeptidase activity [GO:0004177]; dipeptidase activity [GO:0016805]; manganese ion binding [GO:0030145]; metallodipeptidase activity [GO:0070573]; peptidase activity [GO:0008233]; phosphoric triester hydrolase activity [GO:0016795]; proline dipeptidase activity [GO:0102009]	cytosol [GO:0005829]	peptide catabolic process [GO:0043171]	2243799; 1379743; 9278503; 16738553; 15313226	TRUE	FALSE	FALSE
P23847	18	17	31	34	14	13	3.668856060092095	2.0443110112054064	-1.6380089002211007	1.3975371824708553	0.9484122752334594	-0.7425397368566103	22	20.333333333333332	0.5344699069492348	2.3527936670612632	0.018632970142043605	0.09377667958055379	Dipeptide-binding protein OS=Escherichia coli (strain K12) OX=83333 GN=dppA PE=1 SV=1	DPPA_ECOLI	Dipeptide-binding protein (DBP) (Periplasmic dipeptide transport protein)	dppA	NA	FUNCTION: Part of the ABC transporter DppABCDF involved in dipeptide transport (PubMed:1702779, PubMed:7536291, PubMed:10537211). Binds dipeptides and accepts a wide range of side chains, including small neutral, bulky hydrophobic, and positively and negatively charged groups (PubMed:10537211). Tripeptides are poor substrates (PubMed:10537211). DppA alone controls the specificity of the Dpp trans…	dipeptide transmembrane transporter activity [GO:0071916]; heme binding [GO:0020037]; peptide binding [GO:0042277]; peptide transmembrane transporter activity [GO:1904680]	ATP-binding cassette (ABC) transporter complex [GO:0043190]; outer membrane-bounded periplasmic space [GO:0030288]	chaperone-mediated protein folding [GO:0061077]; chemotaxis [GO:0006935]; dipeptide transport [GO:0042938]; peptide transport [GO:0015833]; protein transport [GO:0015031]	1702779; 1956284; 7536291; 8041620; 9278503; 16738553; 10537211; 9298646; 9600841; 3520334; 8444807; 9298644; 16905647; 8527431; 8563629	TRUE	FALSE	FALSE
P27303	2	0	0	6	0	3	1.992363442071391	0	2.0474266967714656	1.7385741003059225	0	2.4501053410857856	0.6666666666666666	3	1.3962264804639026	2.332373924130519	0.019681028653199074	0.09788263808051222	Multidrug export protein EmrA OS=Escherichia coli (strain K12) OX=83333 GN=emrA PE=1 SV=2	EMRA_ECOLI	Multidrug export protein EmrA	emrA	NA	FUNCTION: Part of the tripartite efflux system EmrAB-TolC, which confers resistance to antibiotics such as CCCP, FCCP, 2,4-dinitrophenol and nalidixic acid. EmrA is a drug-binding protein that provides a physical link between EmrB and TolC. {ECO:0000269|PubMed:12482849, ECO:0000269|PubMed:1409590}.	identical protein binding [GO:0042802]; xenobiotic transmembrane transporter activity [GO:0042910]	integral component of plasma membrane [GO:0005887]; intrinsic component of plasma membrane [GO:0031226]; outer membrane-bounded periplasmic space [GO:0030288]	response to antibiotic [GO:0046677]; response to toxic substance [GO:0009636]; xenobiotic detoxification by transmembrane export across the plasma membrane [GO:1990961]	1409590; 9205837; 9278503; 16738553; 8203018; 12482849; 19171121; 19805313	TRUE	FALSE	FALSE
P0AB10	1	0	0	6	1	0	2.4413327617231175	1.580813842756751	0	2.3235366010270786	2.2114466810672533	0	0.3333333333333333	2.3333333333333335	1.5116610940314439	2.3221874248165912	0.02022284581132194	0.10009782630147145	Intermembrane transport lipoprotein PqiC OS=Escherichia coli (strain K12) OX=83333 GN=pqiC PE=1 SV=2	PQIC_ECOLI	Intermembrane transport lipoprotein PqiC	pqiC	ymbA	FUNCTION: Component of a transport pathway that contributes to membrane integrity. {ECO:0000269|PubMed:27795327}.	identical protein binding [GO:0042802]	anchored component of periplasmic side of cell outer membrane [GO:0036406]; outer membrane-bounded periplasmic space [GO:0030288]	NA	8905232; 9278503; 16738553; 27795327	FALSE	FALSE	FALSE
P0AET5	0	0	0	4	1	0	2.427610460335205	1.580813842756751	0	2.8381097738568366	2.2114466810672533	0	0	1.6666666666666667	1.6831854849746966	2.314264850416379	0.020653198619761955	0.10181664582724753	Protein HdeD OS=Escherichia coli (strain K12) OX=83333 GN=hdeD PE=1 SV=1	HDED_ECOLI	Protein HdeD	hdeD	yhiA	NA	NA	integral component of membrane [GO:0016021]; plasma membrane [GO:0005886]	response to pH [GO:0009268]	8244952; 8041620; 9278503; 16738553; 8455549; 15919996	FALSE	FALSE	FALSE
P0AFA7	10	0	0	10	0	7	0.8719430599117896	0	3.1276512579065865	0.5161816789694744	0	3.4501053410857856	3.3333333333333335	5.666666666666667	1.3220956733517533	2.3091668560417373	0.020934323993563226	0.10290166254561982	Na(+)/H(+) antiporter NhaB OS=Escherichia coli (strain K12) OX=83333 GN=nhaB PE=1 SV=1	NHAB_ECOLI	Na(+)/H(+) antiporter NhaB (Sodium/proton antiporter NhaB)	nhaB	NA	FUNCTION: Na(+)/H(+) antiporter that extrudes sodium in exchange for external protons. Catalyzes the exchange of 3 H(+) per 2 Na(+). Has a high affinity for sodium, but can also transport lithium. Activity is weakly pH-dependent. Essential for regulation of intracellular pH under alkaline conditions. {ECO:0000269|PubMed:7822245, ECO:0000269|PubMed:7929345, ECO:0000269|PubMed:8019504, ECO:0000269|…	cation:cation antiporter activity [GO:0015491]; sodium:proton antiporter activity [GO:0015385]	integral component of membrane [GO:0016021]; integral component of plasma membrane [GO:0005887]; plasma membrane [GO:0005886]	intracellular pH reduction [GO:0051452]; proton transmembrane transport [GO:1902600]; response to lithium ion [GO:0010226]; sodium ion transport [GO:0006814]	1317851; 8905232; 9278503; 16738553; 8093613; 8019504; 7822245; 7929345; 15919996	FALSE	FALSE	FALSE
P0AED0	1	7	6	8	2	9	2.9623763974031276	-0.42225205856279274	1.4364646064059625	2.6861066804117866	-0.20359081821159045	0.9646785139155438	4.666666666666667	6.333333333333333	1.14906479203858	2.29588469799444	0.0216824748991614	0.10624615276315413	Universal stress protein A OS=Escherichia coli (strain K12) OX=83333 GN=uspA PE=1 SV=2	USPA_ECOLI	Universal stress protein A	uspA	NA	FUNCTION: Required for resistance to DNA-damaging agents.	identical protein binding [GO:0042802]	cytoplasm [GO:0005737]; membrane [GO:0016020]	NA	1453957; 8041620; 9278503; 16738553; 8506346; 9298646; 9298644; 9405142; 8932299; 10652104; 10931298; 11157932	FALSE	FALSE	FALSE
P08997	41	55	44	42	33	33	1.8898540834559432	1.854455432203975	0.20343523469766536	0.5501290108928119	0.49155460025998854	0.04571508600645023	46.666666666666664	36	0.3624662323864169	2.279231494310883	0.022653307862255608	0.10850419618114476	Malate synthase A OS=Escherichia coli (strain K12) OX=83333 GN=aceB PE=1 SV=1	MASY_ECOLI	Malate synthase A (MSA) (EC 2.3.3.9)	aceB	mas	NA	malate synthase activity [GO:0004474]	cytoplasm [GO:0005737]	glyoxylate cycle [GO:0006097]; tricarboxylic acid cycle [GO:0006099]	3050899; 3060852; 8265357; 9278503; 16738553	FALSE	FALSE	FALSE
P31063	4	0	0	10	1	0	2.3635303906394953	1.580813842756751	0	1.6536852027194093	2.2114466810672533	0	1.3333333333333333	3.6666666666666665	1.2883772945955543	2.277268204927871	0.022770214393102846	0.1087551882911371	Uncharacterized lipoprotein YedD OS=Escherichia coli (strain K12) OX=83333 GN=yedD PE=3 SV=1	YEDD_ECOLI	Uncharacterized lipoprotein YedD	yedD	NA	NA	NA	plasma membrane [GO:0005886]	NA	8371104; 9097040; 9278503; 16738553	FALSE	FALSE	FALSE
P0A6E4	42	53	54	24	42	49	-0.6744731169265701	3.376761544703843	1.2072013746022485	-0.26622688595789895	0.8828239336058825	0.31260181733585046	49.666666666666664	38.333333333333336	0.30973295499461134	2.2571449897979137	0.023999016445949164	0.11365826328053452	Argininosuccinate synthase OS=Escherichia coli (strain K12) OX=83333 GN=argG PE=1 SV=2	ASSY_ECOLI	Argininosuccinate synthase (EC 6.3.4.5) (Citrulline--aspartate ligase)	argG	NA	NA	argininosuccinate synthase activity [GO:0004055]; ATP binding [GO:0005524]; identical protein binding [GO:0042802]; protein homodimerization activity [GO:0042803]	cytoplasm [GO:0005737]; cytosol [GO:0005829]	arginine biosynthetic process [GO:0006526]; argininosuccinate metabolic process [GO:0000053]; urea cycle [GO:0000050]	2123815; 9278503; 16738553; 9298646; 10666579; 11738042; 11809762	FALSE	FALSE	FALSE
P13482	0	0	0	5	0	1	2.714189930657018	0	1.1820530053443892	3.1011441796906305	0	1.4501053410857854	0	2	1.5170831735921386	2.2494969079285903	0.024480899324993546	0.11529272698865677	Periplasmic trehalase OS=Escherichia coli (strain K12) OX=83333 GN=treA PE=1 SV=1	TREA_ECOLI	Periplasmic trehalase (EC 3.2.1.28) (Alpha,alpha-trehalase) (Alpha,alpha-trehalose glucohydrolase) (Tre37A)	treA	osmA	FUNCTION: Provides the cells with the ability to utilize trehalose at high osmolarity by splitting it into glucose molecules that can subsequently be taken up by the phosphotransferase-mediated uptake system.	alpha,alpha-trehalase activity [GO:0004555]	outer membrane-bounded periplasmic space [GO:0030288]	cellular hyperosmotic response [GO:0071474]; cellular response to DNA damage stimulus [GO:0006974]; trehalose catabolic process [GO:0005993]	2671658; 8905232; 9278503; 16738553; 1710760; 2820965; 17455176; 19123216	FALSE	FALSE	FALSE
P0AD57	1	0	0	4	0	3	1.802865051580662	0	2.0474266967714656	1.8381097738568368	0	2.4501053410857856	0.3333333333333333	2.3333333333333335	1.4294050383142074	2.222966977369696	0.026218026791485143	0.12071089965957095	Octaprenyl diphosphate synthase OS=Escherichia coli (strain K12) OX=83333 GN=ispB PE=1 SV=1	ISPB_ECOLI	Octaprenyl diphosphate synthase (EC 2.5.1.90) (All-trans-octaprenyl-diphosphate synthase) (Octaprenyl pyrophosphate synthase) (OPP synthase)	ispB	cel yhbD	FUNCTION: Supplies octaprenyl diphosphate, the precursor for the side chain of the isoprenoid quinones ubiquinone and menaquinone. {ECO:0000269|PubMed:8037730}.	identical protein binding [GO:0042802]; metal ion binding [GO:0046872]; octaprenyl pyrophosphate synthase activity [GO:0106350]; prenyltransferase activity [GO:0004659]	cytosol [GO:0005829]	isoprenoid biosynthetic process [GO:0008299]; polyprenol biosynthetic process [GO:0016094]; ubiquinone biosynthetic process [GO:0006744]	8312607; 9278503; 16738553; 2670911; 8037730	FALSE	FALSE	FALSE
P23721	23	26	24	28	14	22	2.1068394184747206	0.8991944554695871	0.8410371402499249	0.7892001733758904	0.3634497745123031	0.3298111073680736	24.333333333333332	21.333333333333332	0.4941536850854224	2.221107485636647	0.0263436821554861	0.12071089965957095	Phosphoserine aminotransferase OS=Escherichia coli (strain K12) OX=83333 GN=serC PE=1 SV=4	SERC_ECOLI	Phosphoserine aminotransferase (EC 2.6.1.52) (Phosphohydroxythreonine aminotransferase) (PSAT)	serC	pdxC pdxF	FUNCTION: Catalyzes the reversible conversion of 3-phosphohydroxypyruvate to phosphoserine and of 3-hydroxy-2-oxo-4-phosphonooxybutanoate to phosphohydroxythreonine. Is involved in both pyridoxine and serine biosynthesis. {ECO:0000269|PubMed:2121717, ECO:0000269|PubMed:8706854}.	O-phospho-L-serine:2-oxoglutarate aminotransferase activity [GO:0004648]; pyridoxal phosphate binding [GO:0030170]	cytoplasm [GO:0005737]; cytosol [GO:0005829]	L-serine biosynthetic process [GO:0006564]; L-serine metabolic process [GO:0006563]; lysine biosynthetic process via diaminopimelate and N-succinyl-2-amino-6-ketopimelate [GO:0033359]; pyridoxal phosphate biosynthetic process [GO:0042823]; pyridoxine biosynthetic process [GO:0008615]	3518706; 8905232; 9278503; 16738553; 9298646; 2682527; 2121717; 8706854; 10024454	FALSE	FALSE	FALSE
P43671	7	6	1	17	0	6	3.0355925128717924	-1.549674610503663	2.361059618019276	1.6861066804117868	-1.5959082409903511	2.2574602631433898	4.666666666666667	7.666666666666667	0.7825529008549418	2.221053506962108	0.026347337529491168	0.12071089965957095	Intermembrane transport protein PqiB OS=Escherichia coli (strain K12) OX=83333 GN=pqiB PE=1 SV=2	PQIB_ECOLI	Intermembrane transport protein PqiB (Paraquat-inducible protein B)	pqiB	pqi5B	FUNCTION: Component of a transport pathway that contributes to membrane integrity (PubMed:27795327). May directly span the intermembrane space, facilitating the transport of substrates across the periplasm (Probable). {ECO:0000269|PubMed:27795327, ECO:0000305|PubMed:28388411}.	identical protein binding [GO:0042802]	integral component of membrane [GO:0016021]; outer membrane-bounded periplasmic space [GO:0030288]; plasma membrane [GO:0005886]	intermembrane lipid transfer [GO:0120009]	8905232; 9278503; 16738553; 7751275; 27795327; 28388411	FALSE	FALSE	FALSE
P75818	20	20	18	22	14	16	1.5785685083521017	1.6264927141636414	0.6321844142757597	0.6474262122477271	0.7260198538970116	0.28964066889253937	19.333333333333332	17.333333333333332	0.554362245012426	2.2154348013482914	0.026730234841878715	0.12180317822542572	Uncharacterized lipoprotein YbjP OS=Escherichia coli (strain K12) OX=83333 GN=ybjP PE=1 SV=1	YBJP_ECOLI	Uncharacterized lipoprotein YbjP	ybjP	NA	NA	NA	plasma membrane [GO:0005886]	NA	8905232; 9278503; 16738553; 10806384	FALSE	FALSE	FALSE
P13029	68	63	71	57	40	54	1.1789620084460393	2.307082935153211	0.33721610919714495	0.26563821731887743	0.568998685685337	0.06154005316813276	67.33333333333333	50.333333333333336	0.29872565205744905	2.207360798014211	0.02728886286241331	0.12382283304637819	Catalase-peroxidase OS=Escherichia coli (strain K12) OX=83333 GN=katG PE=1 SV=2	KATG_ECOLI	Catalase-peroxidase (CP) (EC 1.11.1.21) (Hydroperoxidase I) (HPI) (Peroxidase/catalase)	katG	NA	FUNCTION: Bifunctional enzyme with both catalase and broad-spectrum peroxidase activity. Displays also NADH oxidase, INH lyase and isonicotinoyl-NAD synthase activity. {ECO:0000269|PubMed:18178143, ECO:0000269|PubMed:23416055, ECO:0000269|PubMed:374409}.	catalase activity [GO:0004096]; heme binding [GO:0020037]; identical protein binding [GO:0042802]; metal ion binding [GO:0046872]; oxidoreductase activity [GO:0016491]; peroxidase activity [GO:0004601]	cytosol [GO:0005829]	cellular response to hydrogen peroxide [GO:0070301]; hydrogen peroxide catabolic process [GO:0042744]; response to oxidative stress [GO:0006979]	3045098; 9278503; 16738553; 8346018; 8265357; 374409; 12832453; 18178143; 23416055; 15388929	FALSE	FALSE	FALSE
P02919	2	0	1	3	1	3	0.8915401725043061	1.580813842756751	1.350126412665374	0.9312191782483183	2.2114466810672533	1.4501053410857854	1	2.3333333333333335	1.530923733467119	2.2069101040354013	0.02732034038745711	0.12382283304637819	Penicillin-binding protein 1B OS=Escherichia coli (strain K12) OX=83333 GN=mrcB PE=1 SV=2	PBPB_ECOLI	Penicillin-binding protein 1B (PBP-1b) (PBP1b) (Murein polymerase) [Includes: Penicillin-insensitive transglycosylase (EC 2.4.1.129) (Peptidoglycan TGase) (Peptidoglycan glycosyltransferase); Penicillin-sensitive transpeptidase (EC 3.4.16.4) (DD-transpeptidase)]	mrcB	pbpF ponB	FUNCTION: Cell wall formation. Synthesis of cross-linked peptidoglycan from the lipid intermediates. The enzyme has a penicillin-insensitive transglycosylase N-terminal domain (formation of linear glycan strands) and a penicillin-sensitive transpeptidase C-terminal domain (cross-linking of the peptide subunits).	drug binding [GO:0008144]; lipopeptide binding [GO:0071723]; penicillin binding [GO:0008658]; peptidoglycan glycosyltransferase activity [GO:0008955]; serine-type D-Ala-D-Ala carboxypeptidase activity [GO:0009002]	integral component of plasma membrane [GO:0005887]; membrane [GO:0016020]; outer membrane-bounded periplasmic space [GO:0030288]; peptidoglycan-based cell wall [GO:0009274]; plasma membrane [GO:0005886]	cell wall organization [GO:0071555]; peptidoglycan biosynthetic process [GO:0009252]; positive regulation of bipolar cell growth [GO:0051518]; regulation of cell shape [GO:0008360]; response to antibiotic [GO:0046677]; response to X-ray [GO:0010165]	3882429; 8202364; 9278503; 16738553; 3920658; 6389538; 8645198; 9244263; 3330753; 1885547; 10037771; 10564478; 9841666; 19458048	FALSE	FALSE	FALSE
P23843	98	83	114	97	49	70	2.656339262505741	2.176223265946518	-1.0123579877913693	0.501534903005073	0.46298544806321756	-0.2456375903539078	98.33333333333333	72	0.23962758690479424	2.2055961199099956	0.027412291003095744	0.1239064949898644	Periplasmic oligopeptide-binding protein OS=Escherichia coli (strain K12) OX=83333 GN=oppA PE=1 SV=2	OPPA_ECOLI	Periplasmic oligopeptide-binding protein	oppA	NA	FUNCTION: This protein is a component of the oligopeptide permease, a binding protein-dependent transport system, it binds peptides up to five amino acids long with high affinity.	oligopeptide binding [GO:1900750]; peptide transmembrane transporter activity [GO:1904680]	ATP-binding cassette (ABC) transporter complex [GO:0043190]; outer membrane-bounded periplasmic space [GO:0030288]	chaperone-mediated protein folding [GO:0061077]; oligopeptide transport [GO:0006857]; peptide transport [GO:0015833]; protein transport [GO:0015031]; response to heat [GO:0009408]	2187863; 9097039; 9278503; 16738553; 2015910; 9298646; 9600841	FALSE	FALSE	FALSE
P0AC78	1	0	0	5	0	2	2.1413548219395984	0	1.6716961442215286	2.1011441796906305	0	2.0350678418069417	0.3333333333333333	2.3333333333333335	1.3787373404991907	2.2014660017468892	0.027703050983177505	0.12478959905979349	Undecaprenyl-phosphate alpha-N-acetylglucosaminyl 1-phosphate transferase OS=Escherichia coli (strain K12) OX=83333 GN=wecA PE=1 SV=1	WECA_ECOLI	Undecaprenyl-phosphate alpha-N-acetylglucosaminyl 1-phosphate transferase (EC 2.7.8.33) (UDP-GlcNAc:undecaprenyl-phosphate GlcNAc-1-phosphate transferase) (Undecaprenyl-phosphate GlcNAc-1-phosphate transferase)	wecA	rfe	FUNCTION: Catalyzes the transfer of the GlcNAc-1-phosphate moiety from UDP-GlcNAc onto the carrier lipid undecaprenyl phosphate (C55-P), yielding GlcNAc-pyrophosphoryl-undecaprenyl (GlcNAc-PP-C55). It is the first lipid-linked intermediate involved in enterobacterial common antigen (ECA) synthesis, and an acceptor for the addition of subsequent sugars to complete the biosynthesis of O-antigen lip…	drug binding [GO:0008144]; glycosyltransferase activity [GO:0016757]; identical protein binding [GO:0042802]; magnesium ion binding [GO:0000287]; manganese ion binding [GO:0030145]; phospho-N-acetylmuramoyl-pentapeptide-transferase activity [GO:0008963]; phosphotransferase activity, for other substituted phosphate groups [GO:0016780]; UDP-N-acetylglucosamine-undecaprenyl-phosphate N-acetylglucosa…	Gram-negative-bacterium-type cell wall [GO:0009276]; integral component of membrane [GO:0016021]; integral component of plasma membrane [GO:0005887]; membrane [GO:0016020]; plasma membrane [GO:0005886]	cell wall macromolecule biosynthetic process [GO:0044038]; cell wall organization [GO:0071555]; enterobacterial common antigen biosynthetic process [GO:0009246]; lipopolysaccharide biosynthetic process [GO:0009103]; O antigen biosynthetic process [GO:0009243]	1722555; 1730666; 11024259; 1379743; 9278503; 16738553; 9134438; 10629198; 11700352; 11832520; 15919996; 17237164	FALSE	FALSE	FALSE
P0AEE1	1	0	0	12	0	0	3.8117574160989425	0	0	3.2166213971105666	0	0	0.3333333333333333	4	1.072207132370189	2.200719170270277	0.027755910829929772	0.12478959905979349	Inner membrane lipoprotein DcrB OS=Escherichia coli (strain K12) OX=83333 GN=dcrB PE=1 SV=1	DCRB_ECOLI	Inner membrane lipoprotein DcrB	dcrB	yhhR	FUNCTION: Plays a role in cell envelope biogenesis, maintenance of cell envelope integrity and membrane homeostasis (PubMed:30368949, PubMed:33431434). Essential for lipoprotein maturation under conditions where membrane fluidity may be altered (PubMed:33431434). {ECO:0000269|PubMed:30368949, ECO:0000269|PubMed:33431434}.; FUNCTION: (Microbial infection) Involved in phage C1 and phage C6 infectio…	NA	periplasmic space [GO:0042597]	NA	8041620; 9278503; 16738553; 8752353; 12558182; 30368949; 33431434	FALSE	FALSE	FALSE
P30011	4	4	7	10	2	9	2.3635303906394953	0.2577095479191747	1.1793270631487358	1.6536852027194093	0.4744810869010472	0.7720334359731478	5	7	0.9667332418645348	2.1942583815089796	0.028216839607395693	0.1257452000028382	Nicotinate-nucleotide pyrophosphorylase [carboxylating] OS=Escherichia coli (strain K12) OX=83333 GN=nadC PE=3 SV=7	NADC_ECOLI	Nicotinate-nucleotide pyrophosphorylase [carboxylating] (EC 2.4.2.19) (Quinolinate phosphoribosyltransferase [decarboxylating]) (QAPRTase)	nadC	NA	FUNCTION: Involved in the catabolism of quinolinic acid (QA). {ECO:0000250}.	nicotinate-nucleotide diphosphorylase (carboxylating) activity [GO:0004514]	cytoplasm [GO:0005737]; cytosol [GO:0005829]	'de novo' NAD biosynthetic process from aspartate [GO:0034628]; NAD biosynthetic process [GO:0009435]; quinolinate catabolic process [GO:0034213]	7959070; 8561507; 8202364; 9278503; 16738553; 2691840; 2607970; 8419294	FALSE	FALSE	FALSE
P0AFC7	8	5	6	10	4	9	1.3075740400679365	1.0535373777735213	1.4364646064059625	0.8056882961644591	0.9484122752334594	0.9646785139155438	6.333333333333333	7.666666666666667	0.9062596951044875	2.192531539867317	0.028341148280592244	0.1257452000028382	NADH-quinone oxidoreductase subunit B OS=Escherichia coli (strain K12) OX=83333 GN=nuoB PE=1 SV=1	NUOB_ECOLI	NADH-quinone oxidoreductase subunit B (EC 7.1.1.-) (NADH dehydrogenase I subunit B) (NDH-1 subunit B) (NUO2)	nuoB	NA	FUNCTION: NDH-1 shuttles electrons from NADH, via FMN and iron-sulfur (Fe-S) centers, to quinones in the respiratory chain. The immediate electron acceptor for the enzyme in this species is ubiquinone. Couples the redox reaction to proton translocation (for every two electrons transferred, four hydrogen ions are translocated across the cytoplasmic membrane), and thus conserves the redox energy in…	4 iron, 4 sulfur cluster binding [GO:0051539]; iron ion binding [GO:0005506]; NADH dehydrogenase (ubiquinone) activity [GO:0008137]; quinone binding [GO:0048038]	membrane [GO:0016020]; NADH dehydrogenase complex [GO:0030964]; plasma membrane [GO:0005886]; plasma membrane respiratory chain complex I [GO:0045272]	aerobic respiration [GO:0009060]; electron transport coupled proton transport [GO:0015990]	7690854; 9205837; 9278503; 16738553; 9298646; 7607227	FALSE	FALSE	FALSE
P07018	2	4	2	12	0	5	3.4529125773788887	-1.2652660415871064	1.594467978131966	2.6316588963894105	-1.1104814138201091	1.4501053410857854	2.6666666666666665	5.666666666666667	0.9904276078850289	2.1836048327198667	0.028991298143509415	0.12795635777475622	Methyl-accepting chemotaxis protein IV OS=Escherichia coli (strain K12) OX=83333 GN=tap PE=1 SV=2	MCP4_ECOLI	Methyl-accepting chemotaxis protein IV (MCP-IV) (Dipeptide chemoreceptor protein)	tap	NA	FUNCTION: Mediates taxis toward dipeptides via an interaction with the periplasmic dipeptide-binding protein.; FUNCTION: Chemotactic-signal transducers respond to changes in the concentration of attractants and repellents in the environment, transduce a signal from the outside to the inside of the cell, and facilitate sensory adaptation through the variation of the level of methylation. Attractan…	transmembrane signaling receptor activity [GO:0004888]	integral component of plasma membrane [GO:0005887]; plasma membrane [GO:0005886]	chemotaxis [GO:0006935]; signal transduction [GO:0007165]	6305515; 9097040; 9278503; 16738553; 15919996; 22380631	FALSE	FALSE	FALSE
P76507	0	0	0	3	0	2	2.1023421796077013	0	1.6716961442215286	2.516181678969475	0	2.0350678418069417	0	1.6666666666666667	1.5170831735921388	2.17894204219477	0.029335974031451575	0.12913956192435339	Uncharacterized protein YfdI OS=Escherichia coli (strain K12) OX=83333 GN=yfdI PE=4 SV=1	YFDI_ECOLI	Uncharacterized protein YfdI	yfdI	NA	NA	NA	integral component of membrane [GO:0016021]; plasma membrane [GO:0005886]	NA	9278503; 16738553	FALSE	FALSE	FALSE
P0A6L0	4	2	4	14	2	2	3.2291738716154934	0.9482519939942434	-0.41640685677598666	2.1011441796906305	1.2114466810672533	-0.2868602530804207	3.3333333333333335	6	1.008576869225821	2.171425337177465	0.029899035356802512	0.13093447691316634	Deoxyribose-phosphate aldolase OS=Escherichia coli (strain K12) OX=83333 GN=deoC PE=1 SV=1	DEOC_ECOLI	Deoxyribose-phosphate aldolase (DERA) (EC 4.1.2.4) (2-deoxy-D-ribose 5-phosphate aldolase) (Phosphodeoxyriboaldolase) (Deoxyriboaldolase)	deoC	dra thyR	FUNCTION: Catalyzes a reversible aldol reaction between acetaldehyde and D-glyceraldehyde 3-phosphate to generate 2-deoxy-D-ribose 5-phosphate (PubMed:11598300, PubMed:17905878, PubMed:6749498). Can also catalyze the double aldol condensation of three acetaldehyde molecules, leading to the formation of 2,4,6-trideoxyhexose (Ref.5). {ECO:0000269|PubMed:11598300, ECO:0000269|PubMed:17905878, ECO:00…	deoxyribose-phosphate aldolase activity [GO:0004139]; lyase activity [GO:0016829]	cytosol [GO:0005829]; membrane [GO:0016020]	carbohydrate catabolic process [GO:0016052]; cellular response to DNA damage stimulus [GO:0006974]; deoxyribonucleotide catabolic process [GO:0009264]; deoxyribose phosphate catabolic process [GO:0046386]; nucleobase-containing small molecule interconversion [GO:0015949]	6749498; 7610040; 9278503; 16738553; 18723842; 7675789; 17905878; 11598300; 15476818;	FALSE	FALSE	FALSE
P60720	7	10	9	7	9	11	0.7294571105304057	1.8131675960456208	1.2051945053796485	0.5161816789694746	1.0739431573173182	0.7131397469195793	8.666666666666666	9	0.7677548610687907	2.1638044308966604	0.030479361946576005	0.13278605747267996	Octanoyltransferase OS=Escherichia coli (strain K12) OX=83333 GN=lipB PE=1 SV=1	LIPB_ECOLI	Octanoyltransferase (EC 2.3.1.181) (Lipoate-protein ligase B) (Lipoyl/octanoyl transferase) (Octanoyl-[acyl-carrier-protein]-protein N-octanoyltransferase)	lipB	NA	FUNCTION: Catalyzes the transfer of endogenously produced octanoic acid from octanoyl-acyl-carrier-protein onto the lipoyl domains of lipoate-dependent enzymes. Lipoyl-ACP can also act as a substrate although octanoyl-ACP is likely to be the physiological substrate. {ECO:0000255|HAMAP-Rule:MF_00013, ECO:0000269|PubMed:15642479, ECO:0000269|PubMed:16342964}.	catalytic activity [GO:0003824]; lipoyl(octanoyl) transferase activity [GO:0033819]; octanoyltransferase activity [GO:0016415]; octanoyl transferase activity (acting on glycine-cleavage complex H protein) [GO:0102555]; transferase activity [GO:0016740]	cytoplasm [GO:0005737]	cellular protein modification process [GO:0006464]; lipoate biosynthetic process [GO:0009107]; lipoate metabolic process [GO:0009106]; negative regulation of gene expression [GO:0010629]; protein lipoylation [GO:0009249]	8444795; 8905232; 9278503; 16738553; 8002607; 12591875; 16342964; 15642479	FALSE	FALSE	FALSE
P03819	2	0	0	8	0	1	2.5498190540277754	0	1.1820530053443892	2.1011441796906305	0	1.4501053410857854	0.6666666666666666	3	1.1837498402588054	2.1545973380597623	0.03119335753177419	0.1348512840989007	Glutathione-regulated potassium-efflux system protein KefC OS=Escherichia coli (strain K12) OX=83333 GN=kefC PE=1 SV=2	KEFC_ECOLI	Glutathione-regulated potassium-efflux system protein KefC (K(+)/H(+) antiporter)	kefC	trkC	FUNCTION: Pore-forming subunit of a potassium efflux system that confers protection against electrophiles. Catalyzes K(+)/H(+) antiport. Can also export rubidium, lithium and sodium. {ECO:0000255|HAMAP-Rule:MF_01413, ECO:0000269|PubMed:17679694, ECO:0000269|PubMed:21041667, ECO:0000269|PubMed:9023177}.	enzyme binding [GO:0019899]; glutathione-regulated potassium exporter activity [GO:0015503]; nucleotide binding [GO:0000166]; solute:proton antiporter activity [GO:0015299]; toxic substance binding [GO:0015643]	integral component of plasma membrane [GO:0005887]; membrane [GO:0016020]; plasma membrane [GO:0005886]	potassium ion transport [GO:0006813]; regulation of pH [GO:0006885]; response to methylglyoxal [GO:0051595]; response to toxic substance [GO:0009636]	2046548; 1630901; 9278503; 16738553; 6159575; 1325937; 9023177; 15919996; 17679694; 19523906; 21041667	FALSE	FALSE	FALSE
P0AFX0	2	4	4	5	3	6	1.6711005699358248	0.8361415360500046	1.1727956210860975	1.5161816789694744	0.889518586179891	0.9355321682560273	3.3333333333333335	4.666666666666667	1.1137441444684641	2.1246707723529554	0.033614093911876294	0.1423780253024926	Ribosome hibernation promoting factor OS=Escherichia coli (strain K12) OX=83333 GN=hpf PE=1 SV=1	HPF_ECOLI	Ribosome hibernation promoting factor (HPF) (Hibernation factor HPF)	hpf	yhbH	FUNCTION: During stationary phase, promotes and stabilizes dimerization of 70S ribosomes by the ribosome modulation factor (RMF), leading to the formation of inactive 100S ribosomes (PubMed:18174192). Converts immature 90S particles formed by RMF into 100S ribosomes (PubMed:16324148). Crystallization with T.thermophilus 70S ribosomes shows it binds in the channel between the head and body of the …	ribosomal small subunit binding [GO:0043024]; ribosome binding [GO:0043022]	cytosol [GO:0005829]; cytosolic small ribosomal subunit [GO:0022627]	negative regulation of translation [GO:0017148]; negative regulation of translational elongation [GO:0045900]; primary metabolic process [GO:0044238]	8444818; 8025669; 7876255; 9278503; 16738553; 11168583; 10493123; 11514505; 16324148; 17277072; 18174192; 19170772; 26324267; 19747895; 22605777	FALSE	FALSE	FALSE
P0ABP8	9	15	15	15	9	13	2.2034437427893896	0.9675265545331998	0.5059971642891568	1.1942535840821122	0.5333747759546156	0.2574602631433896	13	12.333333333333334	0.6616962077267058	2.1228981537630367	0.03376238720837466	0.1423780253024926	Purine nucleoside phosphorylase DeoD-type OS=Escherichia coli (strain K12) OX=83333 GN=deoD PE=1 SV=2	DEOD_ECOLI	Purine nucleoside phosphorylase DeoD-type (PNP) (EC 2.4.2.1)	deoD	pup	FUNCTION: Catalyzes the reversible phosphorolytic breakdown of the N-glycosidic bond in the beta-(deoxy)ribonucleoside molecules, with the formation of the corresponding free purine bases and pentose-1-phosphate (PubMed:235429, PubMed:11786017, PubMed:21672603, PubMed:30337572). Acts on 6-amino and 6-oxopurines including deoxyinosine, deoxyguanosine, deoxyadenosine, adenosine, guanosine, and inos…	guanosine phosphorylase activity [GO:0047975]; identical protein binding [GO:0042802]; purine-nucleoside phosphorylase activity [GO:0004731]	cytosol [GO:0005829]; membrane [GO:0016020]	cellular response to DNA damage stimulus [GO:0006974]; purine nucleoside catabolic process [GO:0006152]; purine nucleoside interconversion [GO:0019686]	1714590; 7610040; 9278503; 16738553; 8506346; 3299264; 235429; 18723842; 9351810; 9653038; 11786017; 21672603; 30337572	FALSE	FALSE	FALSE
P76216	0	0	2	2	2	1	1.7165305856562891	2.23564192532043	-0.2944331456934941	2.1011441796906305	2.7964091817884094	-0.1348571596353708	0.6666666666666666	1.6666666666666667	1.5875654006145563	2.111796807171761	0.03470388127979826	0.14518794996957785	N-succinylarginine dihydrolase OS=Escherichia coli (strain K12) OX=83333 GN=astB PE=1 SV=1	ASTB_ECOLI	N-succinylarginine dihydrolase (EC 3.5.3.23)	astB	ydjT	FUNCTION: Catalyzes the hydrolysis of N(2)-succinylarginine into N(2)-succinylornithine, ammonia and CO(2). {ECO:0000269|PubMed:15703173, ECO:0000269|PubMed:9696779}.	N-succinylarginine dihydrolase activity [GO:0009015]	NA	arginine catabolic process [GO:0006527]; arginine catabolic process to glutamate [GO:0019544]; arginine catabolic process to succinate [GO:0019545]	9278503; 16738553; 9696779; 12003934; 14675764; 15703173	FALSE	FALSE	FALSE
P0A903	28	24	20	30	15	17	1.753453562974318	1.3666244379476515	0.522161720614887	0.6123969942287775	0.5675904912925285	0.2277129197493374	24	20.666666666666668	0.4692334684235478	2.102848083682452	0.03547905127795452	0.14769797643118843	Outer membrane protein assembly factor BamC OS=Escherichia coli (strain K12) OX=83333 GN=bamC PE=1 SV=1	BAMC_ECOLI	Outer membrane protein assembly factor BamC	bamC	dapX nlpB	FUNCTION: Part of the outer membrane protein assembly complex (Bam), which is involved in assembly and insertion of beta-barrel proteins into the outer membrane. Nonessential member of the complex that stabilizes the interaction between the essential proteins BamA and BamD. Efficient substrate folding and insertion into the outer membrane requires all 5 subunits (PubMed:20378773, PubMed:21823654,…	identical protein binding [GO:0042802]	Bam protein complex [GO:1990063]; cell surface [GO:0009986]	Gram-negative-bacterium-type cell outer membrane assembly [GO:0043165]; protein insertion into membrane [GO:0051205]	1885529; 2120198; 9205837; 9278503; 16738553; 15851030; 16079137; 16824102; 19888691; 20378773; 21823654; 22178970; 21139201; 22102230; 21586578; 21937441; 21624375; 27686148; 26900875; 26901871; 26744406	FALSE	FALSE	FALSE
P0AEL0	0	0	0	4	0	1	2.427610460335205	0	1.1820530053443892	2.8381097738568366	0	1.4501053410857854	0	1.6666666666666667	1.4294050383142074	2.0840401735940715	0.037156513168680745	0.1527948322009652	Formate dehydrogenase, cytochrome b556(fdo) subunit OS=Escherichia coli (strain K12) OX=83333 GN=fdoI PE=1 SV=1	FDOI_ECOLI	Formate dehydrogenase, cytochrome b556(fdo) subunit (Aerobic formate dehydrogenase cytochrome b556 subunit) (FDH-Z subunit gamma) (Formate dehydrogenase-O subunit gamma)	fdoI	NA	FUNCTION: Allows to use formate as major electron donor during aerobic respiration. Subunit gamma is probably the cytochrome b556(FDO) component of the formate dehydrogenase.	electron transfer activity [GO:0009055]; formate dehydrogenase (NAD+) activity [GO:0008863]; formate dehydrogenase (quinone) activity [GO:0036397]; metal ion binding [GO:0046872]	formate dehydrogenase complex [GO:0009326]; integral component of membrane [GO:0016021]; integral component of plasma membrane [GO:0005887]; plasma membrane [GO:0005886]	anaerobic respiration [GO:0009061]; cellular respiration [GO:0045333]; cellular response to DNA damage stimulus [GO:0006974]; formate oxidation [GO:0015944]; respiratory electron transport chain [GO:0022904]	8346018; 9278503; 16738553; 8522521; 9852007; 15919996	FALSE	FALSE	FALSE
P77562	2	0	0	4	2	0	1.3094209015798044	2.23564192532043	0	1.2531472731356808	2.7964091817884094	0	0.6666666666666666	2	1.3498521516413633	2.046742977404986	0.04068332709646123	0.163704270846381	Uncharacterized protein YaiW OS=Escherichia coli (strain K12) OX=83333 GN=yaiW PE=4 SV=1	YAIW_ECOLI	Uncharacterized protein YaiW	yaiW	NA	NA	NA	cytosol [GO:0005829]; external side of cell outer membrane [GO:0031240]	response to peptide [GO:1901652]	9278503; 16738553	FALSE	FALSE	FALSE
P25524	34	38	41	40	17	35	2.389884090180625	0.38256296088305336	0.7676034272118848	0.7444506666425916	0.09596946364731727	0.2277129197493374	37.666666666666664	30.666666666666668	0.3560443500130821	2.0438490965772598	0.040968457190349986	0.1644590924355478	Cytosine deaminase OS=Escherichia coli (strain K12) OX=83333 GN=codA PE=1 SV=3	CODA_ECOLI	Cytosine deaminase (CD) (CDA) (CDase) (EC 3.5.4.1) (Cytosine aminohydrolase) (Isoguanine deaminase) (EC 3.5.4.-)	codA	NA	FUNCTION: Catalyzes the hydrolytic deamination of cytosine to uracil. Is involved in the pyrimidine salvage pathway, which allows the cell to utilize cytosine for pyrimidine nucleotide synthesis. Is also able to catalyze deamination of isoguanine, a mutagenic oxidation product of adenine in DNA, and of isocytosine. To a lesser extent, also catalyzes the conversion of 5-fluorocytosine (5FC) to 5-f…	5-fluorocytosine deaminase activity [GO:0102480]; cytosine deaminase activity [GO:0004131]; ferrous iron binding [GO:0008198]; hydrolase activity, acting on carbon-nitrogen (but not peptide) bonds, in cyclic amidines [GO:0016814]; identical protein binding [GO:0042802]; isoguanine deaminase activity [GO:0035888]; zinc ion binding [GO:0008270]	cytosol [GO:0005829]	cytosine catabolic process [GO:0006209]	1640834; 8450832; 9278503; 16738553; 8226944; 11679731; 25338741; 11812140; 15381761; 19487291; 21545144; 21604715;	FALSE	FALSE	FALSE
P0A9X4	23	19	27	22	14	23	1.1564092924658138	1.7611030597462876	0.6148551084352885	0.4547811343053313	0.7964091817884096	0.2277129197493374	23	19.666666666666668	0.4929677452810261	2.0394133042814455	0.04140879570848915	0.16515707879276964	Cell shape-determining protein MreB OS=Escherichia coli (strain K12) OX=83333 GN=mreB PE=1 SV=1	MREB_ECOLI	Cell shape-determining protein MreB (Actin-like MreB protein) (Rod shape-determining protein MreB)	mreB	envB rodY	FUNCTION: Forms membrane-associated dynamic filaments that are essential for cell shape determination (PubMed:15612918, PubMed:21903929). Acts by regulating cell wall synthesis and cell elongation, and thus cell shape (PubMed:21903929). A feedback loop between cell geometry and MreB localization maintains elongated cell shape by targeting cell wall growth to regions of negative cell wall curvatur…	ATP binding [GO:0005524]; identical protein binding [GO:0042802]	cytoplasm [GO:0005737]; cytoskeleton [GO:0005856]; intrinsic component of plasma membrane [GO:0031226]; plasma membrane [GO:0005886]; polymeric cytoskeletal fiber [GO:0099513]	cell morphogenesis [GO:0000902]; FtsZ-dependent cytokinesis [GO:0043093]; negative regulation of cell division [GO:0051782]; regulation of cell shape [GO:0008360]; regulation of chromosome segregation [GO:0051983]	3049542; 9278503; 16738553; 2687239; 9298646; 15612918; 21166897; 21903929; 22239607; 22515815; 23235161; 24550515	FALSE	FALSE	FALSE
P0A6A3	23	20	21	13	18	23	-0.5288061117613259	2.5649380266870465	1.4210395934826139	-0.2614258996940775	1.0670567717320787	0.5756362231696444	21.333333333333332	18	0.4604223650692152	1.9959989010142567	0.04593404242006478	0.17641183489801646	Acetate kinase OS=Escherichia coli (strain K12) OX=83333 GN=ackA PE=1 SV=1	ACKA_ECOLI	Acetate kinase (EC 2.7.2.1) (Acetokinase)	ackA	ack	FUNCTION: Catalyzes the formation of acetyl phosphate from acetate and ATP. Can also catalyze the reverse reaction. During anaerobic growth of the organism, this enzyme is also involved in the synthesis of most of the ATP formed catabolically. The main pathway for acetate production during exponential phase (PubMed:16080684). {ECO:0000269|PubMed:16080684}.	acetate kinase activity [GO:0008776]; ATP binding [GO:0005524]; magnesium ion binding [GO:0000287]; zinc ion binding [GO:0008270]	cytosol [GO:0005829]; membrane [GO:0016020]	acetate biosynthetic process [GO:0019413]; acetate metabolic process [GO:0006083]; acetyl-CoA biosynthetic process [GO:0006085]; propionate biosynthetic process [GO:0019542]; single-species biofilm formation on inanimate substrate [GO:0044011]	2536666; 7883769; 9205837; 9278503; 16738553; 9298644; 16080684	FALSE	FALSE	FALSE
P0AAE0	2	2	2	5	2	3	1.6711005699358248	0.9482519939942434	0.8292402556312192	1.5161816789694744	1.2114466810672533	0.8651428403646292	2	3.3333333333333335	1.1975904001337856	1.99104599269912	0.046475831099840985	0.17768310937490225	D-serine/D-alanine/glycine transporter OS=Escherichia coli (strain K12) OX=83333 GN=cycA PE=1 SV=1	CYCA_ECOLI	D-serine/D-alanine/glycine transporter	cycA	dagA ytfD	FUNCTION: Permease that is involved in the transport across the cytoplasmic membrane of D-alanine, D-serine and glycine.	beta-alanine transmembrane transporter activity [GO:0001761]; D-alanine transmembrane transporter activity [GO:0042944]; D-serine transmembrane transporter activity [GO:0042945]; glycine transmembrane transporter activity [GO:0015187]; L-alanine transmembrane transporter activity [GO:0015180]	integral component of plasma membrane [GO:0005887]; plasma membrane [GO:0005886]	beta-alanine transport [GO:0001762]; D-alanine transport [GO:0042941]; D-serine transport [GO:0042942]; glycine transport [GO:0015816]; L-alanine transport [GO:0015808]	7610040; 9278503; 16738553; 15919996	FALSE	FALSE	FALSE
P77348	2	2	2	5	2	3	1.6711005699358248	0.9482519939942434	0.8292402556312192	1.5161816789694744	1.2114466810672533	0.8651428403646292	2	3.3333333333333335	1.1975904001337856	1.99104599269912	0.046475831099840985	0.17768310937490225	Periplasmic murein peptide-binding protein OS=Escherichia coli (strain K12) OX=83333 GN=mppA PE=1 SV=2	MPPA_ECOLI	Periplasmic murein peptide-binding protein	mppA	ynaH	FUNCTION: Essential for the uptake of the murein peptide L-alanyl-gamma-D-glutamyl-meso-diaminopimelate. Also transports some alpha-linked peptides such as Pro-Phe-Lys with low affinity. The transport is effected by the oligopeptide permease system.	oligopeptide binding [GO:1900750]; peptide transmembrane transporter activity [GO:1904680]	ATP-binding cassette (ABC) transporter complex [GO:0043190]; outer membrane-bounded periplasmic space [GO:0030288]; periplasmic space [GO:0042597]	peptide transport [GO:0015833]; protein transport [GO:0015031]; tripeptide transport [GO:0042939]	9495761; 9097039; 9278503; 16738553	FALSE	FALSE	FALSE
P60869	0	0	0	8	0	0	3.4333565942895015	0	0	3.6861066804117866	0	0	0	2.6666666666666665	1.228702226803929	1.9822493539370205	0.04745133936032139	0.17978192845281318	Putative transport protein YbjL OS=Escherichia coli (strain K12) OX=83333 GN=ybjL PE=3 SV=1	YBJL_ECOLI	Putative transport protein YbjL	ybjL	NA	NA	cation transmembrane transporter activity [GO:0008324]	integral component of membrane [GO:0016021]; plasma membrane [GO:0005886]	potassium ion transport [GO:0006813]	8905232; 9278503; 16738553; 8755878	FALSE	FALSE	FALSE
P0AB89	35	44	39	40	22	30	2.2786936126135084	0.8554966163142105	0.2972822864942	0.7038086821452456	0.24315554079459129	0.08237355658529817	39.333333333333336	30.666666666666668	0.343112593175045	1.9811615804956473	0.04757315620992208	0.17983933042584893	Adenylosuccinate lyase OS=Escherichia coli (strain K12) OX=83333 GN=purB PE=1 SV=1	PUR8_ECOLI	Adenylosuccinate lyase (ASL) (EC 4.3.2.2) (Adenylosuccinase) (ASase)	purB	NA	FUNCTION: Catalyzes two reactions in de novo purine nucleotide biosynthesis. Catalyzes the breakdown of 5-aminoimidazole- (N-succinylocarboxamide) ribotide (SAICAR or 2-[5-amino-1-(5-phospho-beta-D-ribosyl)imidazole-4-carboxamido]succinate) to 5-aminoimidazole-4-carboxamide ribotide (AICAR or 5-amino-1-(5-phospho-beta-D-ribosyl)imidazole-4-carboxamide) and fumarate, and of adenylosuccinate (ADS o…	(S)-2-(5-amino-1-(5-phospho-D-ribosyl)imidazole-4-carboxamido)succinate AMP-lyase (fumarate-forming) activity [GO:0070626]; N6-(1,2-dicarboxyethyl)AMP AMP-lyase (fumarate-forming) activity [GO:0004018]	cytosol [GO:0005829]	'de novo' AMP biosynthetic process [GO:0044208]; 'de novo' IMP biosynthetic process [GO:0006189]; cellular response to DNA damage stimulus [GO:0006974]	1729205; 8905232; 9278503; 16738553; 1729240; 18723842; 33926954; 17531264	FALSE	FALSE	FALSE
P06715	12	14	16	26	5	12	3.517302949352465	-0.21855328875600988	0.1226013671704038	1.570629462991851	-0.11048141382010904	0.06308221797653807	14	14.333333333333334	0.5077434223827599	1.975317936873399	0.04823207896380899	0.18059339592718288	Glutathione reductase OS=Escherichia coli (strain K12) OX=83333 GN=gor PE=1 SV=1	GSHR_ECOLI	Glutathione reductase (GR) (GRase) (EC 1.8.1.7)	gor	NA	FUNCTION: Maintains high levels of reduced glutathione in the cytosol.	FAD binding [GO:0071949]; flavin adenine dinucleotide binding [GO:0050660]; glutathione-disulfide reductase (NADPH) activity [GO:0004362]; NADP binding [GO:0050661]	cytosol [GO:0005829]; membrane [GO:0016020]	cell redox homeostasis [GO:0045454]; cellular response to oxidative stress [GO:0034599]; glutathione metabolic process [GO:0006749]	3521741; 8041620; 9278503; 16738553; 9298644; 2006135; 8061609	FALSE	FALSE	FALSE
P09053	0	3	1	4	0	5	2.427610460335205	-1.0957360900910695	2.0676031220781588	2.8381097738568366	-0.7885533189327467	2.0350678418069417	1.3333333333333333	3	1.3615414322436772	1.9626892452963505	0.04968229353958063	0.18368423944043413	Valine--pyruvate aminotransferase OS=Escherichia coli (strain K12) OX=83333 GN=avtA PE=1 SV=3	AVTA_ECOLI	Valine--pyruvate aminotransferase (EC 2.6.1.66) (Alanine--valine transaminase) (Transaminase C)	avtA	NA	FUNCTION: Involved in the biosynthesis of alanine. {ECO:0000269|PubMed:13034817, ECO:0000269|PubMed:20729367}.	pyridoxal phosphate binding [GO:0030170]; transaminase activity [GO:0008483]; valine-pyruvate transaminase activity [GO:0009042]	cytosol [GO:0005829]	alpha-amino acid metabolic process [GO:1901605]; D-alanine biosynthetic process [GO:0030632]; valine biosynthetic process [GO:0009099]	2825136; 8041620; 9278503; 16397293; 16738553; 13034817; 6373721; 20729367	FALSE	FALSE	FALSE
P37749	15	12	10	17	5	15	1.4634927241148363	0.07588694155632604	1.8546981698766682	0.6861066804117867	0.09596946364731757	0.9906737224484883	12.333333333333334	12.333333333333334	0.5909166221691975	1.9595717520040825	0.05004586574236642	0.18368423944043413	Beta-1,6-galactofuranosyltransferase WbbI OS=Escherichia coli (strain K12) OX=83333 GN=wbbI PE=1 SV=1	WBBI_ECOLI	Beta-1,6-galactofuranosyltransferase WbbI (EC 2.4.1.-) (D-Galf:alpha-D-Glc beta-1,6-galactofuranosyltransferase) (GalF transferase)	wbbI	yefG	FUNCTION: Involved in the transfer of galactofuranose (Galf) onto an alpha-D-gluco-configured acceptor substrate to form a beta-1,6-linkage. It uses n-octyl alpha-D-glucopyranoside as an acceptor substrate for the addition of galactofuranose from the donor substrate UDP-galactofuranose. It is not able to use beta-D-glucopyranoside isomers. {ECO:0000269|PubMed:17047874}.	lipopolysaccharide-1,6-galactosyltransferase activity [GO:0008921]	cytoplasm [GO:0005737]	lipopolysaccharide biosynthetic process [GO:0009103]	7517390; 7517391; 9097040; 9278503; 16738553; 17047874	FALSE	FALSE	FALSE
P0AFE8	4	2	0	6	2	1	1.2609186235484477	0.9482519939942434	1.1820530053443892	1.001608506139716	1.2114466810672533	1.4501053410857854	2	3	1.2210535094309183	1.9579238715560738	0.050238946326743486	0.18368423944043413	NADH-quinone oxidoreductase subunit M OS=Escherichia coli (strain K12) OX=83333 GN=nuoM PE=1 SV=1	NUOM_ECOLI	NADH-quinone oxidoreductase subunit M (EC 7.1.1.-) (NADH dehydrogenase I subunit M) (NDH-1 subunit M) (NUO13)	nuoM	NA	FUNCTION: NDH-1 shuttles electrons from NADH, via FMN and iron-sulfur (Fe-S) centers, to quinones in the respiratory chain. The immediate electron acceptor for the enzyme in this species is believed to be ubiquinone. Couples the redox reaction to proton translocation (for every two electrons transferred, four hydrogen ions are translocated across the cytoplasmic membrane), and thus conserves the …	NADH dehydrogenase (ubiquinone) activity [GO:0008137]; ubiquinone binding [GO:0048039]	integral component of plasma membrane [GO:0005887]; NADH dehydrogenase complex [GO:0030964]; plasma membrane [GO:0005886]; plasma membrane respiratory chain complex I [GO:0045272]	aerobic respiration [GO:0009060]; ATP synthesis coupled electron transport [GO:0042773]; electron transport coupled proton transport [GO:0015990]	7690854; 8366049; 9205837; 9278503; 16738553; 15919996	FALSE	FALSE	FALSE
P75826	0	0	0	2	0	2	1.7165305856562891	0	1.6716961442215286	2.1011441796906305	0	2.0350678418069417	0	1.3333333333333333	1.3787373404991907	1.9561936145704435	0.05044235045131732	0.18368423944043413	Lysine exporter LysO OS=Escherichia coli (strain K12) OX=83333 GN=lysO PE=2 SV=2	LYSO_ECOLI	Lysine exporter LysO (Lys outward permease)	lysO	ybjE	FUNCTION: Mediates export of lysine. {ECO:0000269|PubMed:25845847}.	L-lysine efflux transmembrane transporter activity [GO:0015661]	integral component of plasma membrane [GO:0005887]; plasma membrane [GO:0005886]	L-lysine transmembrane transport [GO:1903401]	8905232; 9278503; 16738553; 25845847	FALSE	FALSE	FALSE
P21369	0	0	0	2	0	2	1.7165305856562891	0	1.6716961442215286	2.1011441796906305	0	2.0350678418069417	0	1.3333333333333333	1.3787373404991907	1.9561936145704435	0.05044235045131732	0.18368423944043413	Nicotinamidase OS=Escherichia coli (strain K12) OX=83333 GN=pncA PE=1 SV=1	PNCA_ECOLI	Nicotinamidase (EC 3.5.1.19) (Nicotinamide deamidase) (NAMase) (Pyrazinamidase) (PZAase) (EC 3.5.1.-)	pncA	nam ydjB	FUNCTION: Catalyzes the deamidation of nicotinamide (NAM) into nicotinate (PubMed:4399474, PubMed:8726014). Likely functions in the cyclical salvage pathway for production of NAD from nicotinamide (PubMed:4399474). {ECO:0000269|PubMed:4399474, ECO:0000305|PubMed:8726014}.; FUNCTION: Is also able to hydrolyze the first-line antituberculous drug pyrazinamide (PZA) into pyrazinoic acid in vitro, but…	hydrolase activity, acting on carbon-nitrogen (but not peptide) bonds, in linear amides [GO:0016811]; metal ion binding [GO:0046872]; nicotinamidase activity [GO:0008936]	NA	pyridine nucleotide salvage [GO:0019365]	2670682; 8726014; 9097039; 9278503; 16738553; 4399474	FALSE	FALSE	FALSE
P0AG96	0	0	0	2	0	2	1.7165305856562891	0	1.6716961442215286	2.1011441796906305	0	2.0350678418069417	0	1.3333333333333333	1.3787373404991907	1.9561936145704435	0.05044235045131732	0.18368423944043413	Protein translocase subunit SecE OS=Escherichia coli (strain K12) OX=83333 GN=secE PE=1 SV=1	SECE_ECOLI	Protein translocase subunit SecE	secE	prlG	FUNCTION: Essential subunit of the protein translocation channel SecYEG. Clamps together the 2 halves of SecY. May contact the channel plug during translocation. Overexpression of some hybrid proteins has been thought to jam the protein secretion apparatus resulting in cell death; while this may be true it also results in FtsH-mediated degradation of SecY. {ECO:0000269|PubMed:15140892}.	protein transmembrane transporter activity [GO:0008320]; protein-transporting ATPase activity [GO:0015450]	cell envelope Sec protein transport complex [GO:0031522]; integral component of membrane [GO:0016021]; integral component of plasma membrane [GO:0005887]; plasma membrane [GO:0005886]	intracellular protein transmembrane transport [GO:0065002]; intracellular protein transport [GO:0006886]; protein insertion into membrane from inner side [GO:0032978]; protein secretion [GO:0009306]; protein transport by the Sec complex [GO:0043952]; SRP-dependent cotranslational protein targeting to membrane, translocation [GO:0006616]	2673920; 2137819; 8265357; 9278503; 16738553; 2050112; 10944122; 10698927; 15140892; 15919996; 7889938; 17531809; 19661432; 21778229; 27435098; 16292303; 21499241; 18078384	FALSE	FALSE	FALSE
P15047	0	0	0	2	0	2	1.7165305856562891	0	1.6716961442215286	2.1011441796906305	0	2.0350678418069417	0	1.3333333333333333	1.3787373404991907	1.9561936145704435	0.05044235045131732	0.18368423944043413	2,3-dihydro-2,3-dihydroxybenzoate dehydrogenase OS=Escherichia coli (strain K12) OX=83333 GN=entA PE=1 SV=1	ENTA_ECOLI	2,3-dihydro-2,3-dihydroxybenzoate dehydrogenase (DiDHB-DH) (EC 1.3.1.28) (Trans-2,3-dihydro-2,3-dihydroxybenzoate dehydrogenase)	entA	NA	FUNCTION: Involved in the biosynthesis of the siderophore enterobactin (enterochelin), which is a macrocyclic trimeric lactone of N-(2,3-dihydroxybenzoyl)-serine. Catalyzes the reversible NAD-dependent oxidation of the C3-hydroxyl group of 2,3-dihydro-2,3-dihydroxybenzoate (2,3-diDHB), producing the transient intermediate 2-hydroxy-3-oxo-4,6-cyclohexadiene-1-carboxylate, which undergoes rapid aro…	2,3-dihydro-2,3-dihydroxybenzoate dehydrogenase activity [GO:0008667]; identical protein binding [GO:0042802]	cytosol [GO:0005829]; protein-containing complex [GO:0032991]	enterobactin biosynthetic process [GO:0009239]	2521621; 2521622; 9278503; 16738553; 2144454; 21166461; 16790929	FALSE	FALSE	FALSE
P37689	25	39	42	33	21	28	2.556786999355552	1.1016148615477546	-0.29126380682660585	0.9032048020787217	0.34895020481718836	-0.11817841848874043	35.333333333333336	27.333333333333332	0.3779921961357232	1.944018061919816	0.05189327305179638	0.1873491613818602	2,3-bisphosphoglycerate-independent phosphoglycerate mutase OS=Escherichia coli (strain K12) OX=83333 GN=gpmI PE=1 SV=1	GPMI_ECOLI	2,3-bisphosphoglycerate-independent phosphoglycerate mutase (BPG-independent PGAM) (Phosphoglyceromutase) (iPGM) (EC 5.4.2.12)	gpmI	pgmI yibO	FUNCTION: Catalyzes the interconversion of 2-phosphoglycerate (2-PGA) and 3-phosphoglycerate (3-PGA). {ECO:0000269|PubMed:10437801}.	2,3-bisphosphoglycerate-independent phosphoglycerate mutase activity [GO:0046537]; manganese ion binding [GO:0030145]	cytoplasm [GO:0005737]; cytosol [GO:0005829]	cellular carbohydrate metabolic process [GO:0044262]; glucose catabolic process [GO:0006007]; glycolytic process [GO:0006096]; response to oxidative stress [GO:0006979]	8041620; 9278503; 16738553; 10493123; 10437801	FALSE	FALSE	FALSE
P27250	1	4	8	7	2	7	2.712860018180446	0.2577095479191747	0.38899698715729564	2.516181678969475	0.4744810869010472	0.28018033964347305	4.333333333333333	5.333333333333333	1.0902810351713317	1.939646653883344	0.05242264687461193	0.18885594579187118	Aldehyde reductase Ahr OS=Escherichia coli (strain K12) OX=83333 GN=ahr PE=1 SV=2	AHR_ECOLI	Aldehyde reductase Ahr (EC 1.1.1.2) (Zinc-dependent alcohol dehydrogenase Ahr)	ahr	yjgB	FUNCTION: Catalyzes the reduction of a wide range of aldehydes including aliphatic fatty aldehydes (C4-C16), into their corresponding alcohols. Has a strong preference for NADPH over NADH as the electron donor. Cannot use glyceraldehyde or a ketone as substrate. Is a relevant source of NADPH-dependent aldehyde reductase activity in E.coli. The in vivo functions of Ahr has yet to be determined. {E…	alcohol dehydrogenase (NADP+) activity [GO:0008106]; oxidoreductase activity, acting on the CH-OH group of donors, NAD or NADP as acceptor [GO:0016616]; zinc ion binding [GO:0008270]	NA	fatty acid metabolic process [GO:0006631]	7610040; 9278503; 16738553; 22094925; 22731523; 23093176; 23248280	FALSE	FALSE	FALSE
P76576	0	2	2	14	0	1	4.542294764118282	-0.8946513449101338	-0.2944331456934941	4.423072274577994	-0.37351581965390307	-0.1348571596353708	1.3333333333333333	5	1.30489976509624	1.9359768540631042	0.052870535855467825	0.1896589860687633	Ancillary SecYEG translocon subunit OS=Escherichia coli (strain K12) OX=83333 GN=yfgM PE=1 SV=1	YFGM_ECOLI	Ancillary SecYEG translocon subunit (Periplasmic chaperone YfgM)	yfgM	NA	FUNCTION: May mediate protein transfer from the SecYEG translocon to the periplasmic chaperone network via its periplasmic C-terminal region (PubMed:24855643). In addition, at the cytosolic site, acts as a negative regulator of RcsB (PubMed:26092727). In stationary phase, the FtsH-dependent degradation of YfgM ensures the release of RcsB from YfgM and thereby permits cellular protection by the Rc…	protein-containing complex binding [GO:0044877]	integral component of external side of plasma membrane [GO:0071575]; protein-containing complex [GO:0032991]	NA	9278503; 16738553; 9205837; 21210718; 24855643; 25403562; 26092727; 31699901	FALSE	FALSE	FALSE
P0ABF6	2	1	4	12	0	4	3.4529125773788887	-0.6326045394197815	0.4752824668926265	2.6316588963894105	0.21144668106725328	0.45010534108578565	2.3333333333333335	5.333333333333333	1.097736972847483	1.9027100651149231	0.05707838786819778	0.20090639237115127	Cytidine deaminase OS=Escherichia coli (strain K12) OX=83333 GN=cdd PE=1 SV=1	CDD_ECOLI	Cytidine deaminase (EC 3.5.4.5) (Cytidine aminohydrolase) (CDA)	cdd	NA	FUNCTION: This enzyme scavenges exogenous and endogenous cytidine and 2'-deoxycytidine for UMP synthesis.	cytidine deaminase activity [GO:0004126]; deoxycytidine deaminase activity [GO:0047844]; identical protein binding [GO:0042802]; pyrimidine nucleoside binding [GO:0001884]; zinc ion binding [GO:0008270]	cytosol [GO:0005829]	cytidine deamination [GO:0009972]; deoxycytidine catabolic process [GO:0006217]; nucleobase-containing small molecule interconversion [GO:0015949]	1567863; 9278503; 16738553; 2575702; 2692708; 8506346; 8899705; 8550448; 8289286; 8634261; 9125497	FALSE	FALSE	FALSE
P0AAS0	0	0	3	4	0	4	2.427610460335205	0	0.8278763382446553	2.8381097738568366	0	0.7720334359731478	1	2.6666666666666665	1.203381069943328	1.8795561795033555	0.06016859018479032	0.20618748587714733	Inner membrane protein YlaC OS=Escherichia coli (strain K12) OX=83333 GN=ylaC PE=1 SV=2	YLAC_ECOLI	Inner membrane protein YlaC	ylaC	NA	NA	NA	integral component of membrane [GO:0016021]; plasma membrane [GO:0005886]	NA	9278503; 16738553; 15919996	FALSE	FALSE	FALSE
P00561	32	34	36	20	25	34	-0.2900712283373801	2.3469791899969965	1.1643806151307972	-0.13589501761021872	0.782603382263379	0.369934992401802	34	26.333333333333332	0.33888111901832074	1.8598118269474118	0.06291215349247557	0.21342030339700968	Bifunctional aspartokinase/homoserine dehydrogenase 1 OS=Escherichia coli (strain K12) OX=83333 GN=thrA PE=1 SV=2	AK1H_ECOLI	Bifunctional aspartokinase/homoserine dehydrogenase 1 (Aspartokinase I/homoserine dehydrogenase I) (AKI-HDI) [Includes: Aspartokinase (EC 2.7.2.4); Homoserine dehydrogenase (EC 1.1.1.3)]	thrA	thrA1 thrA2	NA	aspartate kinase activity [GO:0004072]; ATP binding [GO:0005524]; homoserine dehydrogenase activity [GO:0004412]; NADP binding [GO:0050661]	NA	homoserine biosynthetic process [GO:0009090]; lysine biosynthetic process via diaminopimelate [GO:0009089]; threonine biosynthetic process [GO:0009088]	7003595; 1630901; 7610040; 9278503; 16738553; 6277952; 2410621; 387092; 6298218; 390305	FALSE	FALSE	FALSE
P46474	0	0	0	7	0	0	3.2115649535104103	0	0	3.516181678969475	0	0	0	2.3333333333333335	1.1720605596564917	1.8541978904292034	0.06371085379853356	0.21519883929732708	Uncharacterized protein YhdP OS=Escherichia coli (strain K12) OX=83333 GN=yhdP PE=3 SV=4	YHDP_ECOLI	Uncharacterized protein YhdP	yhdP	yhdQ yhdR	NA	NA	integral component of plasma membrane [GO:0005887]; outer membrane-bounded periplasmic space [GO:0030288]	NA	9278503; 16397293; 16738553; 1937035	FALSE	FALSE	FALSE
P0AFJ7	0	1	1	3	0	4	2.1023421796077013	-0.6326045394197815	1.736261193506362	2.516181678969475	0.21144668106725328	1.7720334359731478	0.6666666666666666	2.3333333333333335	1.4998872653366253	1.85098428965502	0.06417181327905631	0.2154625962282976	Low-affinity inorganic phosphate transporter 1 OS=Escherichia coli (strain K12) OX=83333 GN=pitA PE=1 SV=1	PITA_ECOLI	Low-affinity inorganic phosphate transporter 1	pitA	pit	FUNCTION: Low-affinity inorganic phosphate transport. Can also transport arsenate.	inorganic phosphate transmembrane transporter activity [GO:0005315]; solute:proton symporter activity [GO:0015295]; tellurite transmembrane transporter activity [GO:0015654]; zinc ion transmembrane transporter activity [GO:0005385]	integral component of plasma membrane [GO:0005887]; plasma membrane [GO:0005886]	magnesium ion homeostasis [GO:0010960]; phosphate ion transmembrane transport [GO:0035435]; tellurite transport [GO:0015710]	8041620; 9278503; 16738553; 15919996	FALSE	FALSE	FALSE
P76537	3	2	2	10	1	2	2.6812683109071296	0.18221996443777072	0.33605876545439556	1.975613297606772	0.626484180346097	0.4501053410857854	2.3333333333333335	4.333333333333333	1.0174009396795514	1.847259345290344	0.06470956205566288	0.21646889211477702	Uncharacterized protein YfeY OS=Escherichia coli (strain K12) OX=83333 GN=yfeY PE=1 SV=1	YFEY_ECOLI	Uncharacterized protein YfeY	yfeY	NA	NA	NA	NA	NA	9278503; 16738553; 7764507	FALSE	FALSE	FALSE
P07118	61	83	84	39	45	80	-0.29265733468226124	1.649861691928596	1.8387406044155652	-0.1160865365300384	0.3426912143455059	0.3805644078327084	76	54.666666666666664	0.20238969521605865	1.8451796839307262	0.06501140480520694	0.2170479772308493	Valine--tRNA ligase OS=Escherichia coli (strain K12) OX=83333 GN=valS PE=1 SV=2	SYV_ECOLI	Valine--tRNA ligase (EC 6.1.1.9) (Valyl-tRNA synthetase) (ValRS)	valS	NA	FUNCTION: Catalyzes the attachment of valine to tRNA(Val). As ValRS can inadvertently accommodate and process structurally similar amino acids such as threonine, to avoid such errors, it has a 'posttransfer' editing activity that hydrolyzes mischarged Thr-tRNA(Val) in a tRNA-dependent manner.	aminoacyl-tRNA editing activity [GO:0002161]; ATP binding [GO:0005524]; magnesium ion binding [GO:0000287]; valine-tRNA ligase activity [GO:0004832]	cytosol [GO:0005829]	cytosolic valyl-tRNA aminoacylation [GO:0061475]; positive regulation of translational fidelity [GO:0045903]; valyl-tRNA aminoacylation [GO:0006438]	3317277; 3275660; 7610040; 9278503; 16738553; 9298646; 9298644; 11313495; 12475234	FALSE	FALSE	FALSE
P00957	109	133	129	46	85	126	-2.7349067841079084	3.413325989400946	2.500508077061397	-0.7105891828775478	0.5716222453115789	0.4164222148294969	123.66666666666667	85.66666666666667	0.09248509242117599	1.8353545222015786	0.066453177450187	0.21963768316285273	Alanine--tRNA ligase OS=Escherichia coli (strain K12) OX=83333 GN=alaS PE=1 SV=2	SYA_ECOLI	Alanine--tRNA ligase (EC 6.1.1.7) (Alanyl-tRNA synthetase) (AlaRS)	alaS	lovB	FUNCTION: Catalyzes the attachment of L-alanine to tRNA(Ala) in a two-step reaction: L-alanine is first activated by ATP to form Ala-AMP and then transferred to the acceptor end of tRNA(Ala). AlaRS also incorrectly activates the sterically smaller amino acid glycine as well as the sterically larger amino acid L-serine; generates 2-fold more mischarged Gly than Ser (PubMed:28362257). These mischar…	alanine-tRNA ligase activity [GO:0004813]; amino acid binding [GO:0016597]; aminoacyl-tRNA editing activity [GO:0002161]; ATP binding [GO:0005524]; DNA-binding transcription repressor activity [GO:0001217]; identical protein binding [GO:0042802]; Ser-tRNA(Ala) hydrolase activity [GO:0002196]; tRNA binding [GO:0000049]; zinc ion binding [GO:0008270]	cytosol [GO:0005829]; membrane [GO:0016020]	alanyl-tRNA aminoacylation [GO:0006419]; negative regulation of transcription, DNA-templated [GO:0045892]; tRNA modification [GO:0006400]	9205837; 9278503; 16738553; 7005898; 7025207; 7005211; 8292605; 8604133; 8393005; 6256345; 1712632; 7524073; 9298644; 12554667; 18723508; 18172502; 18723842; 19661429; 28362257; 20010690	FALSE	FALSE	FALSE
P23830	15	15	17	17	6	21	1.4634927241148363	-9.135236712186046e-4	1.694532086725748	0.6861066804117867	0.01880160312485742	0.7396119582807701	15.666666666666666	14.666666666666666	0.4815067472724714	1.8227590515088392	0.06833989215828919	0.22460245259040074	CDP-diacylglycerol--serine O-phosphatidyltransferase OS=Escherichia coli (strain K12) OX=83333 GN=pssA PE=1 SV=2	PSS_ECOLI	CDP-diacylglycerol--serine O-phosphatidyltransferase (EC 2.7.8.8) (Phosphatidylserine synthase)	pssA	pss	NA	CDP-diacylglycerol-glycerol-3-phosphate 3-phosphatidyltransferase activity [GO:0008444]; CDP-diacylglycerol-serine O-phosphatidyltransferase activity [GO:0003882]; phospholipid binding [GO:0005543]	cytoplasm [GO:0005737]; cytosol [GO:0005829]; plasma membrane [GO:0005886]	cardiolipin biosynthetic process [GO:0032049]; phospholipid biosynthetic process [GO:0008654]	2002065; 9205837; 9278503; 16738553; 1323044; 16294310	FALSE	FALSE	FALSE
P39835	8	0	0	8	0	4	0.7798448274227436	0	2.364194059876353	0.5161816789694742	0	2.7720334359731478	2.6666666666666665	4	1.096071704980874	1.815211697924785	0.0694913826850062	0.22749994409110766	High-affinity gluconate transporter OS=Escherichia coli (strain K12) OX=83333 GN=gntT PE=1 SV=3	GNTT_ECOLI	High-affinity gluconate transporter (Gluconate permease) (Gnt-I system)	gntT	gntM usgA yhgC	FUNCTION: Part of the gluconate utilization system Gnt-I; high-affinity intake of gluconate.	gluconate transmembrane transporter activity [GO:0015128]	integral component of plasma membrane [GO:0005887]; membrane [GO:0016020]; plasma membrane [GO:0005886]	carbohydrate transport [GO:0008643]; D-gluconate catabolic process [GO:0046177]; gluconate transmembrane transport [GO:0035429]	8987614; 9278503; 16397293; 16738553; 2845225; 7984428; 3040894; 9045817; 15919996	FALSE	FALSE	FALSE
P31801	2	2	1	4	2	2	1.3094209015798044	0.9482519939942434	0.8764967755389856	1.2531472731356808	1.2114466810672533	1.0350678418069414	1.6666666666666667	2.6666666666666665	1.1665539320032918	1.8095137033030708	0.07037123320544565	0.22860481538416447	Sodium-potassium/proton antiporter ChaA OS=Escherichia coli (strain K12) OX=83333 GN=chaA PE=1 SV=1	CHAA_ECOLI	Sodium-potassium/proton antiporter ChaA (Na(+)/H(+) exchanger)	chaA	NA	FUNCTION: Sodium exporter that functions mainly at alkaline pH. Can also function as a potassium/proton and calcium/proton antiporter at alkaline pH. Does not play a major role in calcium export. {ECO:0000269|PubMed:16687400, ECO:0000269|PubMed:18342619, ECO:0000269|PubMed:8021217, ECO:0000269|PubMed:8496184, ECO:0000269|PubMed:9518629}.	potassium:proton antiporter activity [GO:0015386]; sodium:proton antiporter activity [GO:0015385]	integral component of plasma membrane [GO:0005887]; plasma membrane [GO:0005886]	cellular potassium ion homeostasis [GO:0030007]; cellular sodium ion homeostasis [GO:0006883]; sodium ion transport [GO:0006814]	8496184; 8905232; 9278503; 16738553; 8021217; 9518629; 15919996; 16687400; 18342619	FALSE	FALSE	FALSE
P37330	22	27	20	26	15	15	1.939972155499032	1.0239522794280214	0.13708441646608052	0.74750722507593	0.4040917590096489	0.05778791830702507	23	18.666666666666668	0.40312896746420135	1.7903682951112383	0.07339472370821237	0.23525381021301534	Malate synthase G OS=Escherichia coli (strain K12) OX=83333 GN=glcB PE=1 SV=3	MASZ_ECOLI	Malate synthase G (MSG) (EC 2.3.3.9)	glcB	glc	FUNCTION: Involved in the glycolate utilization. Catalyzes the condensation and subsequent hydrolysis of acetyl-coenzyme A (acetyl-CoA) and glyoxylate to form malate and CoA. {ECO:0000255|HAMAP-Rule:MF_00641, ECO:0000269|PubMed:14336062, ECO:0000269|PubMed:4892366, ECO:0000269|PubMed:7925370}.	magnesium ion binding [GO:0000287]; malate synthase activity [GO:0004474]	cytosol [GO:0005829]	glyoxylate catabolic process [GO:0009436]; glyoxylate cycle [GO:0006097]; tricarboxylic acid cycle [GO:0006099]	7925370; 9278503; 16738553; 4892366; 14336062; 9880556; 10715138; 12930982; 15637152; 18008171	FALSE	FALSE	FALSE
P28635	8	7	10	32	0	6	5.1018339249477656	-1.6738650089981486	-0.3420010712434321	2.390650796885615	-1.7885533189327467	-0.20197135549390763	8.333333333333334	12.666666666666666	0.13337537415298695	1.781684365851645	0.07480071782289655	0.23927822913086116	D-methionine-binding lipoprotein MetQ OS=Escherichia coli (strain K12) OX=83333 GN=metQ PE=1 SV=2	METQ_ECOLI	D-methionine-binding lipoprotein MetQ	metQ	yaeC	FUNCTION: This protein is a component of a D-methionine permease, a binding protein-dependent, ATP-driven transport system. {ECO:0000269|PubMed:12169620}.	NA	anchored component of plasma membrane [GO:0046658]; ATP-binding cassette (ABC) transporter complex, substrate-binding subunit-containing [GO:0055052]; outer membrane-bounded periplasmic space [GO:0030288]	D-methionine transport [GO:0048473]	9278503; 16738553; 1459951; 12169620	FALSE	FALSE	FALSE
P0CB39	1	0	0	3	0	2	1.4087328828023662	0	1.6716961442215286	1.5161816789694746	0	2.0350678418069417	0.3333333333333333	1.6666666666666667	1.1837498402588054	1.7784865279717827	0.07532398263569667	0.23962579867818717	Phosphoethanolamine transferase EptC OS=Escherichia coli (strain K12) OX=83333 GN=eptC PE=1 SV=1	EPTC_ECOLI	Phosphoethanolamine transferase EptC (EC 2.7.-.-)	eptC	cptA yijP	FUNCTION: Catalyzes the addition of a phosphoethanolamine moiety to the outer membrane lipopolysaccharide core. {ECO:0000250}.	phosphotransferase activity, phosphate group as acceptor [GO:0016776]; sulfuric ester hydrolase activity [GO:0008484]	integral component of membrane [GO:0016021]; plasma membrane [GO:0005886]	lipopolysaccharide core region biosynthetic process [GO:0009244]	8265357; 9278503; 16738553; 16079137	FALSE	FALSE	FALSE
P0AB12	3	4	2	7	1	5	1.9053688387881116	-0.42470145379311486	1.594467978131966	1.5161816789694746	-0.11048141382010904	1.4501053410857854	3	4.333333333333333	0.9519352020783837	1.7754302296958895	0.07582687627543962	0.24030848383532177	Inner membrane protein YccF OS=Escherichia coli (strain K12) OX=83333 GN=yccF PE=1 SV=1	YCCF_ECOLI	Inner membrane protein YccF	yccF	NA	NA	NA	integral component of membrane [GO:0016021]; plasma membrane [GO:0005886]	NA	8905232; 9278503; 16738553; 2542273; 7984428; 15919996	FALSE	FALSE	FALSE
P40120	0	0	2	0	2	3	0	2.23564192532043	0.8292402556312192	0	2.7964091817884094	0.8651428403646292	0.6666666666666666	1.6666666666666667	1.2205173407176795	1.769510552206922	0.07680871138282325	0.24296339097831143	Glucans biosynthesis protein D OS=Escherichia coli (strain K12) OX=83333 GN=mdoD PE=1 SV=3	OPGD_ECOLI	Glucans biosynthesis protein D	mdoD	opgD ydcG yzzZ	FUNCTION: Probably involved in the control of the structural glucose backbone of osmoregulated periplasmic glucans (OPGs).	carbohydrate binding [GO:0030246]; catalytic activity [GO:0003824]	outer membrane-bounded periplasmic space [GO:0030288]	beta-glucan biosynthetic process [GO:0051274]	9097039; 9278503; 16738553; 2671655; 9298646; 7567469; 15175282; 17218314	FALSE	FALSE	FALSE
P0A799	44	52	69	42	32	45	1.589818565935993	1.932612097450216	-0.48602861739950437	0.45059333734189755	0.5279203458625074	-0.15561571980216807	55	39.666666666666664	0.27429932113407895	1.7530675386183543	0.07959041474130892	0.25035343144374406	Phosphoglycerate kinase OS=Escherichia coli (strain K12) OX=83333 GN=pgk PE=1 SV=2	PGK_ECOLI	Phosphoglycerate kinase (EC 2.7.2.3)	pgk	NA	NA	ADP binding [GO:0043531]; ATP binding [GO:0005524]; phosphoglycerate kinase activity [GO:0004618]	cytosol [GO:0005829]	gluconeogenesis [GO:0006094]; glycolytic process [GO:0006096]	2546007; 9278503; 16738553; 9298646; 9600841; 18723842	FALSE	FALSE	FALSE
P0A6P1	47	47	52	25	33	50	-0.9886178095376453	2.5112258800893934	1.4980219650284023	-0.3683411036105896	0.7139470215964365	0.394610228494082	48.666666666666664	36	0.24673871549330964	1.7439615641644688	0.0811657922292837	0.25382221895855184	Elongation factor Ts OS=Escherichia coli (strain K12) OX=83333 GN=tsf PE=1 SV=2	EFTS_ECOLI	Elongation factor Ts (EF-Ts) (Bacteriophage Q beta RNA-directed RNA polymerase subunit IV)	tsf	NA	FUNCTION: Associates with the EF-Tu.GDP complex and induces the exchange of GDP to GTP. It remains bound to the aminoacyl-tRNA.EF-Tu.GTP complex up to the GTP hydrolysis stage on the ribosome. {ECO:0000255|HAMAP-Rule:MF_00050}.; FUNCTION: (Microbial infection) In case of infection by bacteriophage Qbeta (and related Leviviruses), part of the viral RNA-dependent RNA polymerase complex. With EF-Tu …	guanyl-nucleotide exchange factor activity [GO:0005085]; translation elongation factor activity [GO:0003746]; zinc ion binding [GO:0008270]	cytoplasm [GO:0005737]; cytosol [GO:0005829]; membrane [GO:0016020]	translational elongation [GO:0006414]	6272196; 8202364; 9278503; 16738553; 9298646; 9600841; 7615087; 1447125; 2661533; 816798; 9298644; 8596629; 9468511; 16781472; 28223500; 28973472; 20534494; 20798060; 22245970; 22884418; 25122749	FALSE	FALSE	FALSE
P26648	1	0	1	5	0	2	2.1413548219395984	0	0.8764967755389856	2.1011441796906305	0	1.0350678418069414	0.6666666666666666	2.3333333333333335	1.0454040071658572	1.7423574321786028	0.0814459196065104	0.25382221895855184	Cell division protein FtsP OS=Escherichia coli (strain K12) OX=83333 GN=ftsP PE=1 SV=2	FTSP_ECOLI	Cell division protein FtsP	ftsP	sufI	FUNCTION: Cell division protein that is required for growth during stress conditions. May be involved in protecting or stabilizing the divisomal assembly under conditions of stress. {ECO:0000255|HAMAP-Rule:MF_00915, ECO:0000269|PubMed:17766410}.	copper ion binding [GO:0005507]; oxidoreductase activity [GO:0016491]	cell division site [GO:0032153]; outer membrane-bounded periplasmic space [GO:0030288]	cell division [GO:0051301]; FtsZ-dependent cytokinesis [GO:0043093]; response to ionizing radiation [GO:0010212]; response to oxidative stress [GO:0006979]	9278503; 16738553; 1557036; 9298646; 10593889; 17766410; 17218314; 19135451	FALSE	FALSE	FALSE
P0ABC7	21	16	21	16	11	22	0.3483513095650945	1.3991346225105266	1.257095025827671	0.1442129015825164	0.7089463405380702	0.5142356785055011	19.333333333333332	16.333333333333332	0.45579830687536255	1.7346956248474894	0.08279473166583387	0.25496518733826506	Modulator of FtsH protease HflK OS=Escherichia coli (strain K12) OX=83333 GN=hflK PE=1 SV=1	HFLK_ECOLI	Modulator of FtsH protease HflK	hflK	hflA	FUNCTION: HflC and HflK help govern the stability of phage lambda cII protein, and thereby control the lysogenization frequency of phage lambda. HflKC inhibits the SecY-degrading activity of FtsH, possibly helping quality control of integral membrane proteins. {ECO:0000269|PubMed:8947034}.	NA	cytosol [GO:0005829]; integral component of external side of plasma membrane [GO:0071575]; membrane protein complex [GO:0098796]	negative regulation of catalytic activity [GO:0043086]; response to heat [GO:0009408]	8248183; 7610040; 9278503; 16738553; 3040675; 2973057; 8947034; 9159109; 9792691; 9636708; 19454621	FALSE	FALSE	FALSE
P0A8W8	8	14	14	8	12	11	0.7798448274227436	1.984126318915381	0.23176675805193556	0.5161816789694742	1.004995803599827	0.12817724619842324	12	10.333333333333334	0.5497849095892415	1.7295900855211668	0.08370353867112836	0.25496518733826506	UPF0304 protein YfbU OS=Escherichia coli (strain K12) OX=83333 GN=yfbU PE=1 SV=1	YFBU_ECOLI	UPF0304 protein YfbU	yfbU	NA	NA	NA	cytosol [GO:0005829]	cellular response to DNA damage stimulus [GO:0006974]	9278503; 16738553; 10493123; 21944167	FALSE	FALSE	FALSE
P0AFV4	2	0	0	4	0	2	1.3094209015798044	0	1.6716961442215286	1.2531472731356808	0	2.0350678418069417	0.6666666666666666	2	1.0960717049808741	1.7211487288791816	0.0852238387814793	0.25496518733826506	Murein DD-endopeptidase MepS/Murein LD-carboxypeptidase OS=Escherichia coli (strain K12) OX=83333 GN=mepS PE=1 SV=1	MEPS_ECOLI	Murein DD-endopeptidase MepS/Murein LD-carboxypeptidase (EC 3.4.-.-) (EC 3.4.17.13) (Lipoprotein Spr) (Murein hydrolase MepS)	mepS	spr yeiV	FUNCTION: A murein DD-endopeptidase with specificity for D-Ala-meso-diaminopimelic acid (mDAP) cross-links. Its role is probably to cleave D-Ala-mDAP cross-links to allow insertion of new glycans and thus cell wall expansion. Functionally redundant with MepM and MepH. Also has weak LD-carboxypeptidase activity on L-mDAP-D-Ala peptide bonds. Partially suppresses a prc disruption mutant. {ECO:00002…	cysteine-type peptidase activity [GO:0008234]; endopeptidase activity [GO:0004175]	cell outer membrane [GO:0009279]	capsule polysaccharide biosynthetic process [GO:0045227]; cell wall organization [GO:0071555]; peptidoglycan metabolic process [GO:0000270]; peptidoglycan turnover [GO:0009254]	9158724; 9097040; 9278503; 16738553; 23062283; 18715016	FALSE	FALSE	FALSE
P0AFE4	2	0	0	4	0	2	1.3094209015798044	0	1.6716961442215286	1.2531472731356808	0	2.0350678418069417	0.6666666666666666	2	1.0960717049808741	1.7211487288791816	0.0852238387814793	0.25496518733826506	NADH-quinone oxidoreductase subunit K OS=Escherichia coli (strain K12) OX=83333 GN=nuoK PE=1 SV=1	NUOK_ECOLI	NADH-quinone oxidoreductase subunit K (EC 7.1.1.-) (NADH dehydrogenase I subunit K) (NDH-1 subunit K) (NUO11)	nuoK	NA	FUNCTION: NDH-1 shuttles electrons from NADH, via FMN and iron-sulfur (Fe-S) centers, to quinones in the respiratory chain. The immediate electron acceptor for the enzyme in this species is believed to be ubiquinone. Couples the redox reaction to proton translocation (for every two electrons transferred, four hydrogen ions are translocated across the cytoplasmic membrane), and thus conserves the …	NADH dehydrogenase (ubiquinone) activity [GO:0008137]; quinone binding [GO:0048038]	integral component of plasma membrane [GO:0005887]; NADH dehydrogenase complex [GO:0030964]; plasma membrane [GO:0005886]; plasma membrane respiratory chain complex I [GO:0045272]	ATP synthesis coupled electron transport [GO:0042773]	7690854; 9205837; 9278503; 16738553; 15996109; 15919996	FALSE	FALSE	FALSE
P0AC23	2	0	0	4	0	2	1.3094209015798044	0	1.6716961442215286	1.2531472731356808	0	2.0350678418069417	0.6666666666666666	2	1.0960717049808741	1.7211487288791816	0.0852238387814793	0.25496518733826506	Probable formate transporter 1 OS=Escherichia coli (strain K12) OX=83333 GN=focA PE=1 SV=1	FOCA_ECOLI	Probable formate transporter 1 (Formate channel 1)	focA	ycaE	FUNCTION: Involved in the bidirectional transport of formate.	formate transmembrane transporter activity [GO:0015499]; identical protein binding [GO:0042802]	integral component of plasma membrane [GO:0005887]; plasma membrane [GO:0005886]	formate transport [GO:0015724]; mixed acid fermentation [GO:0019664]; response to acidic pH [GO:0010447]	2651404; 8905232; 9278503; 16738553; 8022272; 15919996	FALSE	FALSE	FALSE
P0AFH6	2	0	0	4	0	2	1.3094209015798044	0	1.6716961442215286	1.2531472731356808	0	2.0350678418069417	0.6666666666666666	2	1.0960717049808741	1.7211487288791816	0.0852238387814793	0.25496518733826506	Oligopeptide transport system permease protein OppC OS=Escherichia coli (strain K12) OX=83333 GN=oppC PE=1 SV=1	OPPC_ECOLI	Oligopeptide transport system permease protein OppC	oppC	NA	FUNCTION: Part of the binding-protein-dependent transport system for oligopeptides; probably responsible for the translocation of the substrate across the membrane.	NA	integral component of membrane [GO:0016021]; plasma membrane [GO:0005886]	peptide transport [GO:0015833]; protein transport [GO:0015031]; transmembrane transport [GO:0055085]	9097039; 9278503; 16738553; 15919996	FALSE	FALSE	FALSE
P0A8K1	0	1	0	4	0	1	2.427610460335205	-0.6326045394197815	1.1820530053443892	2.8381097738568366	0.21144668106725328	1.4501053410857854	0.3333333333333333	1.6666666666666667	1.499887265336625	1.7188057724694812	0.08564974409707733	0.25496518733826506	Phosphatidylserine decarboxylase proenzyme OS=Escherichia coli (strain K12) OX=83333 GN=psd PE=1 SV=1	PSD_ECOLI	Phosphatidylserine decarboxylase proenzyme (EC 4.1.1.65) [Cleaved into: Phosphatidylserine decarboxylase alpha chain; Phosphatidylserine decarboxylase beta chain]	psd	NA	FUNCTION: Catalyzes the formation of phosphatidylethanolamine (PtdEtn) from phosphatidylserine (PtdSer). Only decarboxylates the lipid-linked form of the serine moiety, and not serine alone or derivatives like phosphoserine or glycerophosphoserine. {ECO:0000255|HAMAP-Rule:MF_00662, ECO:0000269|PubMed:4598120}.	phosphatidylserine decarboxylase activity [GO:0004609]	plasma membrane [GO:0005886]	phosphatidylethanolamine biosynthetic process [GO:0006646]; protein autoprocessing [GO:0016540]; zymogen activation [GO:0031638]	3042771; 7610040; 9278503; 16738553; 4598120; 338609; 2406271; 1495415	FALSE	FALSE	FALSE
P0ABN1	0	0	0	6	0	0	2.973288742299392	0	0	3.3235366010270786	0	0	0	2	1.107845533675693	1.7166290557450379	0.0860469701040764	0.25496518733826506	Diacylglycerol kinase OS=Escherichia coli (strain K12) OX=83333 GN=dgkA PE=1 SV=2	KDGL_ECOLI	Diacylglycerol kinase (DAGK) (EC 2.7.1.107) (Diglyceride kinase) (DGK)	dgkA	dgk	FUNCTION: Catalyzes the ATP-dependent phosphorylation of sn-l,2-diacylglycerol (DAG) to phosphatidic acid (PubMed:218816, PubMed:6277376, PubMed:6303781, PubMed:2984194, PubMed:3009449, PubMed:2828054, PubMed:9305868). Involved in the recycling of diacylglycerol produced as a by-product during membrane-derived oligosaccharide (MDO) biosynthesis (PubMed:217867, PubMed:6305970). In vitro, phosphory…	ATP binding [GO:0005524]; diacylglycerol kinase activity [GO:0004143]; identical protein binding [GO:0042802]; metal ion binding [GO:0046872]	integral component of membrane [GO:0016021]; membrane [GO:0016020]; plasma membrane [GO:0005886]	phosphatidic acid biosynthetic process [GO:0006654]; response to UV [GO:0009411]	6309817; 8265357; 9278503; 16738553; 2984194; 206553; 217867; 218816; 6277376; 6303781; 6305970; 3009449; 3021764; 2828054; 8071224; 9168044; 9305868; 10220339; 12379131; 12974643; 15919996; 21463370; 19556511; 23676677; 25012698; 25055873; 26673816; 26960129; 26894538; 28771236	FALSE	FALSE	FALSE
P33940	0	0	0	6	0	0	2.973288742299392	0	0	3.3235366010270786	0	0	0	2	1.107845533675693	1.7166290557450379	0.0860469701040764	0.25496518733826506	Malate:quinone oxidoreductase OS=Escherichia coli (strain K12) OX=83333 GN=mqo PE=1 SV=2	MQO_ECOLI	Malate:quinone oxidoreductase (EC 1.1.5.4) (MQO) (Malate dehydrogenase [quinone])	mqo	yojH	NA	flavin adenine dinucleotide binding [GO:0050660]; malate dehydrogenase (menaquinone) activity [GO:0052589]; malate dehydrogenase (quinone) activity [GO:0008924]; oxidoreductase activity [GO:0016491]	cytoplasm [GO:0005737]; cytoplasmic side of plasma membrane [GO:0009898]; cytosol [GO:0005829]	tricarboxylic acid cycle [GO:0006099]	9097040; 9278503; 16738553; 10809701	FALSE	FALSE	FALSE
P69805	0	0	0	6	0	0	2.973288742299392	0	0	3.3235366010270786	0	0	0	2	1.107845533675693	1.7166290557450379	0.0860469701040764	0.25496518733826506	PTS system mannose-specific EIID component OS=Escherichia coli (strain K12) OX=83333 GN=manZ PE=1 SV=2	PTND_ECOLI	PTS system mannose-specific EIID component (EII-M-Man) (EIID-Man) (Mannose permease IID component)	manZ	gptB ptsM	FUNCTION: The phosphoenolpyruvate-dependent sugar phosphotransferase system (sugar PTS), a major carbohydrate active transport system, catalyzes the phosphorylation of incoming sugar substrates concomitantly with their translocation across the cell membrane. The enzyme II ManXYZ PTS system is involved in mannose transport. {ECO:0000269|PubMed:2951378, ECO:0000269|PubMed:2999119}.; FUNCTION: Also …	protein-N(PI)-phosphohistidine-mannose phosphotransferase system transporter activity [GO:0022870]	integral component of plasma membrane [GO:0005887]; membrane [GO:0016020]; plasma membrane [GO:0005886]	glucose import across plasma membrane [GO:0098708]; mannose transmembrane transport [GO:0015761]; phosphoenolpyruvate-dependent sugar phosphotransferase system [GO:0009401]	2951378; 9097040; 9278503; 16738553; 4604906; 353494; 2999119; 8774730; 7811395; 11361067; 15919996; 32710850; 31209249	FALSE	FALSE	FALSE
P64604	0	0	0	6	0	0	2.973288742299392	0	0	3.3235366010270786	0	0	0	2	1.107845533675693	1.7166290557450379	0.0860469701040764	0.25496518733826506	Intermembrane phospholipid transport system binding protein MlaD OS=Escherichia coli (strain K12) OX=83333 GN=mlaD PE=1 SV=1	MLAD_ECOLI	Intermembrane phospholipid transport system binding protein MlaD	mlaD	yrbD	FUNCTION: Part of the ABC transporter complex MlaFEDB, which is involved in a phospholipid transport pathway that maintains lipid asymmetry in the outer membrane by retrograde trafficking of phospholipids from the outer membrane to the inner membrane (PubMed:19383799, PubMed:27529189). MlaD functions in substrate binding with strong affinity for phospholipids and modulates ATP hydrolytic activity…	phospholipid binding [GO:0005543]; phospholipid transporter activity [GO:0005548]	integral component of plasma membrane [GO:0005887]; outer membrane-bounded periplasmic space [GO:0030288]; plasma membrane [GO:0005886]; protein-containing complex [GO:0032991]	NA	9278503; 16738553; 19383799; 27529189; 28388411	FALSE	FALSE	FALSE
P0ABU9	0	0	0	6	0	0	2.973288742299392	0	0	3.3235366010270786	0	0	0	2	1.107845533675693	1.7166290557450379	0.0860469701040764	0.25496518733826506	Tol-Pal system protein TolQ OS=Escherichia coli (strain K12) OX=83333 GN=tolQ PE=1 SV=1	TOLQ_ECOLI	Tol-Pal system protein TolQ	tolQ	fii	FUNCTION: Part of the Tol-Pal system, which plays a role in outer membrane invagination during cell division and is important for maintaining outer membrane integrity (PubMed:1683466, PubMed:17233825). Required, with TolR, for the proton motive force-dependent activation of TolA and for TolA-Pal interaction (PubMed:11722743). The Tol-Pal system is also required for polar localization of chemorece…	NA	cell division site [GO:0032153]; cell envelope [GO:0030313]; integral component of membrane [GO:0016021]; integral component of plasma membrane [GO:0005887]; plasma membrane [GO:0005886]	bacteriocin transport [GO:0043213]; cell cycle [GO:0007049]; cell division [GO:0051301]; protein import [GO:0017038]	3294803; 8905232; 9278503; 16738553; 1683466; 8331075; 8300535; 7744737; 10419942; 11722743; 15919996; 17233825; 24720726; 32152098	FALSE	FALSE	FALSE
P05704	0	0	0	6	0	0	2.973288742299392	0	0	3.3235366010270786	0	0	0	2	1.107845533675693	1.7166290557450379	0.0860469701040764	0.25496518733826506	Methyl-accepting chemotaxis protein III OS=Escherichia coli (strain K12) OX=83333 GN=trg PE=1 SV=3	MCP3_ECOLI	Methyl-accepting chemotaxis protein III (MCP-III) (Ribose and galactose chemoreceptor protein)	trg	NA	FUNCTION: Mediates taxis to the sugars ribose and galactose via an interaction with the periplasmic ribose- or galactose-binding proteins.; FUNCTION: Chemotactic-signal transducers respond to changes in the concentration of attractants and repellents in the environment, transduce a signal from the outside to the inside of the cell, and facilitate sensory adaptation through the variation of the le…	protein homodimerization activity [GO:0042803]; transmembrane signaling receptor activity [GO:0004888]	integral component of plasma membrane [GO:0005887]; methyl accepting chemotaxis protein complex [GO:0098561]; plasma membrane [GO:0005886]	chemotaxis [GO:0006935]; signal transduction [GO:0007165]	6374654; 9097039; 9278503; 16738553; 6300110; 15919996; 22380631	FALSE	FALSE	FALSE
P0AFH2	0	0	0	6	0	0	2.973288742299392	0	0	3.3235366010270786	0	0	0	2	1.107845533675693	1.7166290557450379	0.0860469701040764	0.25496518733826506	Oligopeptide transport system permease protein OppB OS=Escherichia coli (strain K12) OX=83333 GN=oppB PE=1 SV=1	OPPB_ECOLI	Oligopeptide transport system permease protein OppB	oppB	NA	FUNCTION: Part of the binding-protein-dependent transport system for oligopeptides; probably responsible for the translocation of the substrate across the membrane.	NA	integral component of membrane [GO:0016021]; plasma membrane [GO:0005886]	peptide transport [GO:0015833]; protein transport [GO:0015031]; transmembrane transport [GO:0055085]	9097039; 9278503; 16738553; 2187863; 15919996	FALSE	FALSE	FALSE
P12281	11	10	13	18	5	10	2.374974891483679	0.40752962524437264	0.17153791456459194	1.1791466916919038	0.3369775631511121	0.10218203766547858	11.333333333333334	11	0.5394354308361649	1.7055171929043842	0.08809800851896432	0.25791555507874764	Molybdopterin molybdenumtransferase OS=Escherichia coli (strain K12) OX=83333 GN=moeA PE=1 SV=1	MOEA_ECOLI	Molybdopterin molybdenumtransferase (MPT Mo-transferase) (EC 2.10.1.1)	moeA	bisB chlE narE	FUNCTION: Catalyzes the insertion of molybdate into adenylated molybdopterin with the concomitant release of AMP. {ECO:0000269|PubMed:15632135}.	identical protein binding [GO:0042802]; metal ion binding [GO:0046872]; molybdopterin adenylyltransferase activity [GO:0061598]; molybdopterin molybdotransferase activity [GO:0061599]	cytoplasm [GO:0005737]; cytosol [GO:0005829]	molybdenum incorporation into molybdenum-molybdopterin complex [GO:0018315]; molybdopterin cofactor biosynthetic process [GO:0032324]; Mo-molybdopterin cofactor biosynthetic process [GO:0006777]	3045084; 8905232; 9278503; 16738553; 9515915; 12372836; 15632135; 11428898; 11525167	FALSE	FALSE	FALSE
P0A7A9	6	8	6	8	5	7	1.2741482039001022	0.7887129655322163	0.8871894519673921	0.8787517583541827	0.6264841803460972	0.6427504190281813	6.666666666666667	6.666666666666667	0.7159954525761537	1.7032125203881456	0.08852830443834038	0.2586806261404539	Inorganic pyrophosphatase OS=Escherichia coli (strain K12) OX=83333 GN=ppa PE=1 SV=2	IPYR_ECOLI	Inorganic pyrophosphatase (EC 3.6.1.1) (Pyrophosphate phospho-hydrolase) (PPase)	ppa	NA	FUNCTION: Catalyzes the hydrolysis of inorganic pyrophosphate (PPi) forming two phosphate ions. {ECO:0000255|HAMAP-Rule:MF_00209}.	inorganic diphosphatase activity [GO:0004427]; magnesium ion binding [GO:0000287]; triphosphatase activity [GO:0050355]; zinc ion binding [GO:0008270]	cytosol [GO:0005829]; membrane [GO:0016020]	phosphate-containing compound metabolic process [GO:0006796]	2848015; 7610040; 9278503; 16738553; 9298646; 2160278; 1974462; 1645654; 8383066; 7971944; 8664256; 15299678; 9237692; 9201917	FALSE	FALSE	FALSE
P0A6D3	16	15	16	21	7	14	2.0241690040582507	0.33624437053476053	0.5502273182338414	0.8881504563564324	0.21144668106725328	0.26953309544396464	15.666666666666666	14	0.45637674428921676	1.6804591875178623	0.09286800857476844	0.26512626799862343	3-phosphoshikimate 1-carboxyvinyltransferase OS=Escherichia coli (strain K12) OX=83333 GN=aroA PE=1 SV=1	AROA_ECOLI	3-phosphoshikimate 1-carboxyvinyltransferase (EC 2.5.1.19) (5-enolpyruvylshikimate-3-phosphate synthase) (EPSP synthase) (EPSPS)	aroA	NA	FUNCTION: Catalyzes the transfer of the enolpyruvyl moiety of phosphoenolpyruvate (PEP) to the 5-hydroxyl of shikimate-3-phosphate (S3P) to produce enolpyruvyl shikimate-3-phosphate and inorganic phosphate. {ECO:0000255|HAMAP-Rule:MF_00210, ECO:0000269|PubMed:12430021, ECO:0000269|PubMed:13129913, ECO:0000269|PubMed:16225867, ECO:0000269|PubMed:17855366, ECO:0000269|PubMed:17958399, ECO:0000269|P…	3-phosphoshikimate 1-carboxyvinyltransferase activity [GO:0003866]	cytosol [GO:0005829]	aromatic amino acid family biosynthetic process [GO:0009073]; cellular amino acid biosynthetic process [GO:0008652]; chorismate biosynthetic process [GO:0009423]	8905232; 9278503; 16738553; 6229418; 1899181; 8452542; 11607190; 11171958; 12430021; 13129913; 15736934; 16225867; 17958399; 17855366; 19211556	FALSE	FALSE	FALSE
P0A6S3	0	0	0	2	0	1	1.7165305856562891	0	1.1820530053443892	2.1011441796906305	0	1.4501053410857854	0	1	1.1837498402588054	1.6734980165328737	0.094229296690991	0.2652263676477643	Flagellar P-ring protein OS=Escherichia coli (strain K12) OX=83333 GN=flgI PE=3 SV=1	FLGI_ECOLI	Flagellar P-ring protein (Basal body P-ring protein)	flgI	fla FIX flaM	FUNCTION: Assembles around the rod to form the L-ring and probably protects the motor/basal body from shearing forces during rotation.	structural molecule activity [GO:0005198]	bacterial-type flagellum basal body, distal rod, P ring [GO:0009428]; outer membrane-bounded periplasmic space [GO:0030288]	bacterial-type flagellum-dependent cell motility [GO:0071973]; cellular response to DNA damage stimulus [GO:0006974]	8905232; 9278503; 16738553	FALSE	FALSE	FALSE
P31466	0	0	0	2	0	1	1.7165305856562891	0	1.1820530053443892	2.1011441796906305	0	1.4501053410857854	0	1	1.1837498402588054	1.6734980165328737	0.094229296690991	0.2652263676477643	Adenine permease AdeP OS=Escherichia coli (strain K12) OX=83333 GN=adeP PE=1 SV=2	ADEP_ECOLI	Adenine permease AdeP	adeP	purP yieG	FUNCTION: High-affinity transporter for adenine. {ECO:0000269|PubMed:24214977, ECO:0000269|PubMed:6198438, ECO:0000269|PubMed:8165228}.	adenine transmembrane transporter activity [GO:0015207]; purine nucleobase transmembrane transporter activity [GO:0005345]; solute:proton symporter activity [GO:0015295]	integral component of membrane [GO:0016021]; plasma membrane [GO:0005886]	adenine transport [GO:0015853]	7686882; 9278503; 16738553; 6198438; 8165228; 15919996; 24214977	FALSE	FALSE	FALSE
P05793	0	0	0	2	0	1	1.7165305856562891	0	1.1820530053443892	2.1011441796906305	0	1.4501053410857854	0	1	1.1837498402588054	1.6734980165328737	0.094229296690991	0.2652263676477643	Ketol-acid reductoisomerase (NADP(+)) OS=Escherichia coli (strain K12) OX=83333 GN=ilvC PE=1 SV=4	ILVC_ECOLI	Ketol-acid reductoisomerase (NADP(+)) (KARI) (EC 1.1.1.86) (Acetohydroxy-acid isomeroreductase) (AHIR) (Alpha-keto-beta-hydroxylacyl reductoisomerase) (Ketol-acid reductoisomerase type 2) (Ketol-acid reductoisomerase type II)	ilvC	NA	FUNCTION: Involved in the biosynthesis of branched-chain amino acids (BCAA). Catalyzes an alkyl-migration followed by a ketol-acid reduction of (S)-2-acetolactate (S2AL) to yield (R)-2,3-dihydroxy-isovalerate. In the isomerase reaction, S2AL is rearranged via a Mg-dependent methyl migration to produce 3-hydroxy-3-methyl-2-ketobutyrate (HMKB). In the reductase reaction, this 2-ketoacid undergoes a…	identical protein binding [GO:0042802]; ketol-acid reductoisomerase activity [GO:0004455]; magnesium ion binding [GO:0000287]; NADP binding [GO:0050661]	cytosol [GO:0005829]; protein-containing complex [GO:0032991]	isoleucine biosynthetic process [GO:0009097]; valine biosynthetic process [GO:0009099]	3003115; 1379743; 9278503; 16738553; 9298646; 3062177; 2653423; 2189496; 9015391; 15654896; 21515217; 16322583; 23036858	FALSE	FALSE	FALSE
P25714	2	0	0	4	1	0	1.3094209015798044	1.580813842756751	0	1.2531472731356808	2.2114466810672533	0	0.6666666666666666	1.6666666666666667	1.154864651400978	1.6686778076639195	0.09518124955182909	0.26701428742825933	Membrane protein insertase YidC OS=Escherichia coli (strain K12) OX=83333 GN=yidC PE=1 SV=2	YIDC_ECOLI	Membrane protein insertase YidC (Foldase YidC) (Inner membrane protein YidC) (Membrane integrase YidC) (Oxa1Ec)	yidC	NA	FUNCTION: Inner membrane protein required for the insertion and/or proper folding and/or complex formation of integral inner membrane proteins. Involved in integration of membrane proteins that insert dependently and independently of the Sec translocase complex, as well as at least 2 lipoproteins. Its own insertion requires SRP and is Sec translocase-dependent. Essential for the integration of Se…	membrane insertase activity [GO:0032977]	cell envelope Sec protein transport complex [GO:0031522]; integral component of membrane [GO:0016021]; integral component of plasma membrane [GO:0005887]; plasma membrane [GO:0005886]	protein-containing complex assembly [GO:0065003]; protein folding [GO:0006457]; protein insertion into membrane [GO:0051205]; protein transport [GO:0015031]	7686882; 9278503; 16738553; 2415431; 9804807; 10675323; 10949305; 11415986; 11821429; 12068816; 12724529; 12707259; 14506280; 12950181; 15140892; 15067017; 16079137; 17073462; 18387365; 18178746; 18456666; 19717609; 21778229; 27435098; 18093969; 18234665; 21275640	FALSE	FALSE	FALSE
P0AGI1	2	0	0	4	1	0	1.3094209015798044	1.580813842756751	0	1.2531472731356808	2.2114466810672533	0	0.6666666666666666	1.6666666666666667	1.154864651400978	1.6686778076639195	0.09518124955182909	0.26701428742825933	Ribose import permease protein RbsC OS=Escherichia coli (strain K12) OX=83333 GN=rbsC PE=1 SV=1	RBSC_ECOLI	Ribose import permease protein RbsC	rbsC	NA	FUNCTION: Part of the ABC transporter complex RbsABC involved in ribose import. Probably responsible for the translocation of the substrate across the membrane. {ECO:0000269|PubMed:25533465, ECO:0000269|PubMed:6327617}.; FUNCTION: (Microbial infection) Probably transports the toxic C-terminal region of CdiA from D.dadantii strain 3937 across the inner membrane to the cytoplasm, where CdiA has a t…	D-ribose transmembrane transporter activity [GO:0015591]	ATP-binding cassette (ABC) transporter complex [GO:0043190]; integral component of membrane [GO:0016021]; integral component of plasma membrane [GO:0005887]; plasma membrane [GO:0005886]	D-ribose transmembrane transport [GO:0015752]	3011793; 7686882; 9278503; 16738553; 6327617; 9922273; 15919996; 25533465; 26305955	FALSE	FALSE	FALSE
P0A927	10	14	6	14	4	10	1.787369357748188	-0.5972352742279717	1.6864364412794586	0.9636406559406959	-0.37351581965390307	1.1021820376654785	10	9.333333333333334	0.5641022913174238	1.6607887668360355	0.09675587800441654	0.27065387070029623	Nucleoside-specific channel-forming protein Tsx OS=Escherichia coli (strain K12) OX=83333 GN=tsx PE=1 SV=1	TSX_ECOLI	Nucleoside-specific channel-forming protein Tsx	tsx	nupA	FUNCTION: Functions as substrate-specific channel for nucleosides and deoxynucleosides (PubMed:791677, PubMed:3276691, PubMed:2458926). Has a greater affinity for deoxynucleosides than for nucleosides, and does not transport free bases (PubMed:2458926). In addition, constitutes the receptor for colicin K and phage T6 (PubMed:791677, PubMed:3276691). {ECO:0000269|PubMed:2458926, ECO:0000269|PubMed…	nucleoside-specific channel forming porin activity [GO:0015471]	cell outer membrane [GO:0009279]; pore complex [GO:0046930]	ion transport [GO:0006811]; nucleoside transport [GO:0015858]; viral entry into host cell [GO:0046718]	2265760; 9278503; 16738553; 2199819; 791677; 2458926; 3276691; 28351921	FALSE	FALSE	FALSE
P0C8J8	35	36	29	16	31	27	-1.3195844190642556	3.207862314787954	0.9870331959032613	-0.5662804812224989	1.0019933154383036	0.350569667534871	33.333333333333336	24.666666666666668	0.2620941672502253	1.660061632754742	0.09690205433774493	0.27065387070029623	D-tagatose-1,6-bisphosphate aldolase subunit GatZ OS=Escherichia coli (strain K12) OX=83333 GN=gatZ PE=1 SV=1	GATZ_ECOLI	D-tagatose-1,6-bisphosphate aldolase subunit GatZ	gatZ	NA	FUNCTION: Component of the tagatose-1,6-bisphosphate aldolase GatYZ that is required for full activity and stability of the Y subunit. Could have a chaperone-like function for the proper and stable folding of GatY. When expressed alone, GatZ does not show any aldolase activity. Is involved in the catabolism of galactitol. {ECO:0000269|PubMed:11976750, ECO:0000269|PubMed:8955298}.	catalytic activity [GO:0003824]	integral component of plasma membrane [GO:0005887]	D-tagatose 6-phosphate catabolic process [GO:2001059]; galactitol catabolic process [GO:0019404]; phosphoenolpyruvate-dependent sugar phosphotransferase system [GO:0009401]	9097040; 9278503; 16738553; 17895580; 8955298; 11976750	FALSE	FALSE	FALSE
P0ACE0	3	0	2	2	4	1	-0.01978470657204979	3.1617700295755933	-0.2944331456934941	0.1011441796906307	3.5333747759546155	-0.1348571596353708	1.6666666666666667	2.3333333333333335	1.1665539320032918	1.6440350161014619	0.10016896962245168	0.27662838641062426	Hydrogenase-2 large chain OS=Escherichia coli (strain K12) OX=83333 GN=hybC PE=1 SV=2	MBHM_ECOLI	Hydrogenase-2 large chain (HYD2) (EC 1.12.99.6) (Membrane-bound hydrogenase 2 large subunit) (NiFe hydrogenase)	hybC	NA	FUNCTION: This is one of three E.coli hydrogenases synthesized in response to different physiological conditions. HYD2 is involved in hydrogen uptake.	ferredoxin hydrogenase activity [GO:0008901]; hydrogenase (acceptor) activity [GO:0033748]; nickel cation binding [GO:0016151]	extrinsic component of periplasmic side of plasma membrane [GO:0031236]	NA	8021226; 9278503; 16738553; 9738917	FALSE	FALSE	FALSE
P0AEB2	0	0	1	9	0	0	3.6416768268429554	0	-0.8460067556566888	3.8381097738568366	0	-0.5498946589142146	0.3333333333333333	3	1.096071704980874	1.6140808681647714	0.10650988660905689	0.28917176944101436	D-alanyl-D-alanine carboxypeptidase DacA OS=Escherichia coli (strain K12) OX=83333 GN=dacA PE=1 SV=1	DACA_ECOLI	D-alanyl-D-alanine carboxypeptidase DacA (DD-carboxypeptidase) (DD-peptidase) (EC 3.4.16.4) (Beta-lactamase) (EC 3.5.2.6) (Penicillin-binding protein 5) (PBP-5)	dacA	pfv	FUNCTION: Removes C-terminal D-alanyl residues from sugar-peptide cell wall precursors.	beta-lactamase activity [GO:0008800]; carboxypeptidase activity [GO:0004180]; penicillin binding [GO:0008658]; serine-type D-Ala-D-Ala carboxypeptidase activity [GO:0009002]	integral component of periplasmic side of plasma membrane [GO:1990914]; integral component of plasma membrane [GO:0005887]; outer membrane-bounded periplasmic space [GO:0030288]; plasma membrane [GO:0005886]	cell wall organization [GO:0071555]; peptidoglycan biosynthetic process [GO:0009252]; peptidoglycan metabolic process [GO:0000270]; regulation of cell shape [GO:0008360]	3279397; 8905232; 9278503; 16738553; 6319180; 3316191; 7042389; 1597468; 8424800; 9298644; 10967102; 14555648; 15938610	FALSE	FALSE	FALSE
P0AG99	1	2	2	6	0	4	2.4413327617231175	-0.8946513449101338	1.2395997957934435	2.3235366010270786	-0.37351581965390307	1.1870709352519917	1.6666666666666667	3.3333333333333335	1.0456972388750558	1.6086602081363177	0.10769066122923653	0.29143893231539775	Protein-export membrane protein SecG OS=Escherichia coli (strain K12) OX=83333 GN=secG PE=1 SV=1	SECG_ECOLI	Protein-export membrane protein SecG (P12) (Preprotein translocase band 1 subunit)	secG	NA	FUNCTION: Subunit of the protein translocation channel SecYEG. Overexpression of some hybrid proteins has been thought to jam the protein secretion apparatus resulting in cell death; while this may be true it also results in FtsH-mediated degradation of SecY. Treatment with antibiotics that block translation elongation such as chloramphenicol also leads to degradation of SecY and SecE but not Sec…	protein transmembrane transporter activity [GO:0008320]; protein-transporting ATPase activity [GO:0015450]	cell envelope Sec protein transport complex [GO:0031522]; integral component of membrane [GO:0016021]; plasma membrane [GO:0005886]	intracellular protein transmembrane transport [GO:0065002]; intracellular protein transport [GO:0006886]; protein insertion into membrane from inner side [GO:0032978]; protein secretion [GO:0009306]; protein transport by the Sec complex [GO:0043952]; SRP-dependent cotranslational protein targeting to membrane, translocation [GO:0006616]	8253068; 8244950; 9278503; 16738553; 8045257; 8034620; 7556084; 15919996; 19661432; 27435098; 16292303; 18078384	FALSE	FALSE	FALSE
P31550	7	2	11	11	2	8	1.7879739979548257	0.9482519939942434	0.034500303810914804	1.1011441796906307	1.2114466810672533	0.03506784180694151	6.666666666666667	7	0.7825529008549419	1.5996795727078015	0.10966968574825804	0.2963190547621203	Thiamine-binding periplasmic protein OS=Escherichia coli (strain K12) OX=83333 GN=thiB PE=1 SV=2	THIB_ECOLI	Thiamine-binding periplasmic protein	thiB	tbpA yabL	FUNCTION: Part of the ABC transporter complex ThiBPQ involved in thiamine import (PubMed:12175925). Binds thiamine, thiamine phosphate and thiamine diphosphate with high affinity (PubMed:12182833, PubMed:18177053). {ECO:0000269|PubMed:12175925, ECO:0000269|PubMed:12182833, ECO:0000269|PubMed:18177053}.	thiamine binding [GO:0030975]; thiamine pyrophosphate binding [GO:0030976]	outer membrane-bounded periplasmic space [GO:0030288]	thiamine transport [GO:0015888]; transmembrane transport [GO:0055085]	1630901; 9278503; 16738553; 12182833; 12175925; 18177053	FALSE	FALSE	FALSE
P77802	0	0	0	0	1	1	0	1.580813842756751	1.1820530053443892	0	2.2114466810672533	1.4501053410857854	0	0.6666666666666666	1.2205173407176795	1.5951419184862863	0.11068050346191505	0.2976193442373027	Probable outer membrane usher protein EcpC OS=Escherichia coli (strain K12) OX=83333 GN=ecpC PE=1 SV=1	ECPC_ECOLI	Probable outer membrane usher protein EcpC	ecpC	matD yagX	FUNCTION: Part of the ecpRABCDE operon, which encodes the E.coli common pilus (ECP). ECP is found in both commensal and pathogenic strains and plays a dual role in early-stage biofilm development and host cell recognition (By similarity). {ECO:0000250}.	NA	NA	NA	9278503; 16738553; 20522494	FALSE	FALSE	FALSE
P0AES2	0	0	0	0	1	1	0	1.580813842756751	1.1820530053443892	0	2.2114466810672533	1.4501053410857854	0	0.6666666666666666	1.2205173407176795	1.5951419184862863	0.11068050346191505	0.2976193442373027	Glucarate dehydratase OS=Escherichia coli (strain K12) OX=83333 GN=gudD PE=1 SV=2	GUDD_ECOLI	Glucarate dehydratase (GDH) (GlucD) (EC 4.2.1.40)	gudD	ygcX	FUNCTION: Catalyzes the dehydration of glucarate to 5-keto-4-deoxy-D-glucarate (5-kdGluc). Also acts on L-idarate.	glucarate dehydratase activity [GO:0008872]; magnesium ion binding [GO:0000287]	NA	D-glucarate catabolic process [GO:0042838]	9278503; 16738553; 9205837; 9772162; 10769114; 11513584	FALSE	FALSE	FALSE
P76308	2	0	0	2	0	4	0.389855305269527	0	2.364194059876353	0.5161816789694744	0	2.7720334359731478	0.6666666666666666	2	1.0960717049808741	1.5900511423284918	0.11182327759652455	0.30021344908875863	Uncharacterized protein YecR OS=Escherichia coli (strain K12) OX=83333 GN=yecR PE=4 SV=1	YECR_ECOLI	Uncharacterized protein YecR	yecR	NA	NA	NA	NA	NA	9278503; 16738553	FALSE	FALSE	FALSE
P28904	0	0	0	0	3	0	0	2.7381320734954513	0	0	3.2114466810672533	0	0	1	1.0704822270224177	1.580861289709347	0.11390975703501978	0.30450788213122154	Trehalose-6-phosphate hydrolase OS=Escherichia coli (strain K12) OX=83333 GN=treC PE=1 SV=3	TREC_ECOLI	Trehalose-6-phosphate hydrolase (EC 3.2.1.93) (Alpha,alpha-phosphotrehalase)	treC	olgH	FUNCTION: Hydrolyzes trehalose-6-phosphate to glucose and glucose 6-phosphate. Can also very effectively hydrolyzes p-nitrophenyl-alpha-D-glucopyranoside, but it does not recognize trehalose, sucrose, maltose, isomaltose, or maltodextrins. {ECO:0000269|PubMed:8083158}.	alpha,alpha-phosphotrehalase activity [GO:0008788]; alpha-amylase activity [GO:0004556]	cytosol [GO:0005829]	cellular response to DNA damage stimulus [GO:0006974]; oligosaccharide catabolic process [GO:0009313]; trehalose catabolic process [GO:0005993]	8083158; 7610040; 9278503; 16738553; 8421692	FALSE	FALSE	FALSE
P06149	11	7	8	20	0	12	2.73333214555416	-1.6738650089981486	1.6587894547122977	1.3235366010270788	-1.7885533189327467	0.9806200577845651	8.666666666666666	10.666666666666666	0.1718677799596324	1.569386174695233	0.11655798352274974	0.30759020237011936	Quinone-dependent D-lactate dehydrogenase OS=Escherichia coli (strain K12) OX=83333 GN=dld PE=1 SV=3	DLD_ECOLI	Quinone-dependent D-lactate dehydrogenase (EC 1.1.5.12) ((R)-lactate:quinone 2-oxidoreductase) (D-lactate dehydrogenase) (D-LDH) (Respiratory D-lactate dehydrogenase)	dld	NA	FUNCTION: Catalyzes the oxidation of D-lactate to pyruvate. Electrons derived from D-lactate oxidation are transferred to the ubiquinone/cytochrome electron transfer chain, where they may be used to provide energy for the active transport of a variety of amino acids and sugars across the membrane. {ECO:0000269|PubMed:2185834, ECO:0000269|PubMed:3013300, ECO:0000269|PubMed:4575624, ECO:0000269|Pub…	D-lactate dehydrogenase (quinone) activity [GO:0102029]; electron transfer activity [GO:0009055]; FAD binding [GO:0071949]; flavin adenine dinucleotide binding [GO:0050660]; oxidoreductase activity, acting on the CH-OH group of donors, quinone or similar compound as acceptor [GO:0016901]; quinone binding [GO:0048038]	extrinsic component of cytoplasmic side of plasma membrane [GO:0031234]; integral component of plasma membrane [GO:0005887]; plasma membrane [GO:0005886]	aerobic respiration [GO:0009060]; anaerobic respiration [GO:0009061]; lactate oxidation [GO:0019516]; respiratory electron transport chain [GO:0022904]; transmembrane transport [GO:0055085]	6386470; 3882663; 9278503; 16738553; 9298644; 4575624; 4582730; 1092688; 3013300; 2185834; 7578233; 10944213	FALSE	FALSE	FALSE
P0A935	6	2	1	9	0	5	1.5444143829289338	-0.8946513449101338	2.0676031220781588	1.0307548517992327	-0.37351581965390307	2.0350678418069417	3	4.666666666666667	0.8974356246507571	1.568872084018759	0.11667774777122923	0.30759020237011936	Membrane-bound lytic murein transglycosylase A OS=Escherichia coli (strain K12) OX=83333 GN=mltA PE=1 SV=1	MLTA_ECOLI	Membrane-bound lytic murein transglycosylase A (EC 4.2.2.n1) (Mlt38) (Murein hydrolase A)	mltA	mlt ygdM	FUNCTION: Murein-degrading enzyme. May play a role in recycling of muropeptides during cell elongation and/or cell division. Degrades murein glycan strands and insoluble, high-molecular weight murein sacculi.	hydrolase activity, hydrolyzing O-glycosyl compounds [GO:0004553]; lyase activity [GO:0016829]; lytic transglycosylase activity [GO:0008933]	anchored component of cell outer membrane [GO:0036405]; cell outer membrane [GO:0009279]; integral component of plasma membrane [GO:0005887]; outer membrane-bounded periplasmic space [GO:0030288]	cell wall organization [GO:0071555]; peptidoglycan catabolic process [GO:0009253]; peptidoglycan turnover [GO:0009254]	9287002; 9278503; 16738553; 8288527; 10037771	FALSE	FALSE	FALSE
P0AC05	0	0	0	5	0	0	2.714189930657018	0	0	3.1011441796906305	0	0	0	1.6666666666666667	1.0337147265635436	1.567038287096601	0.11710574256737666	0.30759020237011936	Flagellar biosynthetic protein FliP OS=Escherichia coli (strain K12) OX=83333 GN=fliP PE=3 SV=1	FLIP_ECOLI	Flagellar biosynthetic protein FliP	fliP	flaR	FUNCTION: Plays a role in the flagellum-specific transport system.	NA	bacterial-type flagellum basal body [GO:0009425]; integral component of membrane [GO:0016021]; plasma membrane [GO:0005886]	bacterial-type flagellum organization [GO:0044781]; protein secretion [GO:0009306]	8282695; 9097040; 9278503; 16738553; 15919996	FALSE	FALSE	FALSE
P31600	0	0	0	5	0	0	2.714189930657018	0	0	3.1011441796906305	0	0	0	1.6666666666666667	1.0337147265635436	1.567038287096601	0.11710574256737666	0.30759020237011936	Bacteriophage adsorption protein A OS=Escherichia coli (strain K12) OX=83333 GN=nfrA PE=1 SV=1	NFRA_ECOLI	Bacteriophage adsorption protein A (Bacteriophage N4 adsorption protein A)	nfrA	NA	FUNCTION: (Microbial infection) Allows N4 phage attachment by binding to the viral non-contractile sheath protein. {ECO:0000269|PubMed:19011026}.	NA	cell outer membrane [GO:0009279]	receptor-mediated virion attachment to host cell [GO:0046813]	8226649; 8905232; 9278503; 16738553; 19011026	FALSE	FALSE	FALSE
P40710	0	0	0	5	0	0	2.714189930657018	0	0	3.1011441796906305	0	0	0	1.6666666666666667	1.0337147265635436	1.567038287096601	0.11710574256737666	0.30759020237011936	Lipoprotein NlpE OS=Escherichia coli (strain K12) OX=83333 GN=nlpE PE=1 SV=1	NLPE_ECOLI	Lipoprotein NlpE (Copper homeostasis protein CutF)	nlpE	cutF	FUNCTION: Involved in copper homeostasis, could be involved in both copper efflux and the delivery of copper to copper-dependent enzymes (PubMed:7635807). Required for efficient binding of stationary phase cells to hydrophobic surfaces, part of the process of biofilm formation (PubMed:11830644). Functions during envelope stress responses; when overproduced induces degP through the activation of t…	identical protein binding [GO:0042802]	cell outer membrane [GO:0009279]	cell adhesion [GO:0007155]; regulation of cell-substrate adhesion [GO:0010810]; stress response to copper ion [GO:1990169]	7635808; 7635807; 9278503; 16738553; 11830644; 15252048; 17698001	FALSE	FALSE	FALSE
P68699	4	1	4	7	1	4	1.568268772166525	0.6704952902051481	0.4752824668926265	1.1942535840821122	1.2114466810672533	0.45010534108578565	3	4	0.9519352020783838	1.566955494263913	0.1171250948526789	0.30759020237011936	ATP synthase subunit c OS=Escherichia coli (strain K12) OX=83333 GN=atpE PE=1 SV=1	ATPL_ECOLI	ATP synthase subunit c (ATP synthase F(0) sector subunit c) (Dicyclohexylcarbodiimide-binding protein) (F-type ATPase subunit c) (F-ATPase subunit c) (Lipid-binding protein)	atpE	papH uncE	FUNCTION: F(1)F(0) ATP synthase produces ATP from ADP in the presence of a proton or sodium gradient. F-type ATPases consist of two structural domains, F(1) containing the extramembraneous catalytic core and F(0) containing the membrane proton channel, linked together by a central stalk and a peripheral stalk. During catalysis, ATP synthesis in the catalytic domain of F(1) is coupled via a rotary…	lipid binding [GO:0008289]; proton-transporting ATPase activity, rotational mechanism [GO:0046961]; proton-transporting ATP synthase activity, rotational mechanism [GO:0046933]	integral component of membrane [GO:0016021]; plasma membrane [GO:0005886]; proton-transporting ATP synthase complex, coupling factor F(o) [GO:0045263]	ATP synthesis coupled proton transport [GO:0015986]	6266400; 6278247; 6272190; 6193778; 6395859; 6446460; 6309138; 7686882; 9278503; 16738553; 11320246; 15919996; 1385726; 7849023; 9636021; 10580496; 9237612	FALSE	FALSE	FALSE
P63235	5	3	2	4	5	2	0.24517467964381637	2.1237551325036903	0.33605876545439556	0.2531472731356807	1.7964091817884096	0.4501053410857854	3.3333333333333335	3.6666666666666665	0.8332205986699586	1.5617258834333212	0.11835257850824937	0.31033040025646724	Glutamate/gamma-aminobutyrate antiporter OS=Escherichia coli (strain K12) OX=83333 GN=gadC PE=1 SV=1	GADC_ECOLI	Glutamate/gamma-aminobutyrate antiporter (Glu/GABA antiporter) (Extreme acid sensitivity protein)	gadC	acsA xasA	FUNCTION: Involved in glutaminase-dependent acid resistance (PubMed:8682809, PubMed:30498489). Exchanges extracellular glutamate (Glu) for intracellular gamma-aminobutyric acid (GABA) under acidic conditions (PubMed:22407317, PubMed:23589309). The protonation states of substrates are crucial for transport. Selectively transports Glu with no net charge and GABA with a positive charge (PubMed:23589…	antiporter activity [GO:0015297]	integral component of membrane [GO:0016021]; plasma membrane [GO:0005886]	amino acid transport [GO:0006865]; intracellular pH elevation [GO:0051454]	9097039; 9278503; 16738553; 8682809; 10383761; 11976288; 12399493; 12855178; 12867478; 12694615; 12940989; 15919996; 23589309; 30498489; 22407317	FALSE	FALSE	FALSE
P76658	19	18	26	20	8	25	1.3811672176556387	0.24712630719035114	1.0585898082647336	0.5865710068608724	0.13344416906598008	0.39565755706340894	21	17.666666666666668	0.3718909109967538	1.5512728156525952	0.12083631857302903	0.31488413155197365	Bifunctional protein HldE OS=Escherichia coli (strain K12) OX=83333 GN=hldE PE=1 SV=1	HLDE_ECOLI	Bifunctional protein HldE [Includes: D-beta-D-heptose 7-phosphate kinase (EC 2.7.1.167) (D-beta-D-heptose 7-phosphotransferase) (D-glycero-beta-D-manno-heptose-7-phosphate kinase); D-beta-D-heptose 1-phosphate adenylyltransferase (EC 2.7.7.70) (D-glycero-beta-D-manno-heptose 1-phosphate adenylyltransferase)]	hldE	rfaE waaE yqiF	FUNCTION: Catalyzes the phosphorylation of D-glycero-D-manno-heptose 7-phosphate at the C-1 position to selectively form D-glycero-beta-D-manno-heptose-1,7-bisphosphate. {ECO:0000269|PubMed:11751812}.; FUNCTION: Catalyzes the ADP transfer from ATP to D-glycero-beta-D-manno-heptose 1-phosphate, yielding ADP-D-glycero-beta-D-manno-heptose. {ECO:0000269|PubMed:11751812}.	ATP binding [GO:0005524]; heptose-1-phosphate adenylyltransferase activity [GO:0033786]; heptose 7-phosphate kinase activity [GO:0033785]; phosphotransferase activity, alcohol group as acceptor [GO:0016773]	cytosol [GO:0005829]	ADP-L-glycero-beta-D-manno-heptose biosynthetic process [GO:0097171]; lipopolysaccharide core region biosynthetic process [GO:0009244]	9278503; 16738553; 10629197; 11751812; 16030223; 18723842	FALSE	FALSE	FALSE
P04825	52	65	58	43	32	48	0.9603621620297529	0.9625903449604958	0.7459640404457196	0.24769284304357253	0.21144668106725328	0.18217213583915237	58.333333333333336	41	0.2137705533166594	1.540899687106803	0.12334120201003296	0.31943666142690563	Aminopeptidase N OS=Escherichia coli (strain K12) OX=83333 GN=pepN PE=1 SV=2	AMPN_ECOLI	Aminopeptidase N (EC 3.4.11.2) (Alpha-aminoacylpeptide hydrolase)	pepN	NA	FUNCTION: Aminopeptidase N is involved in the degradation of intracellular peptides generated by protein breakdown during normal growth as well as in response to nutrient starvation. {ECO:0000269|PubMed:16885166, ECO:0000269|PubMed:18416562, ECO:0000269|PubMed:19622865, ECO:0000305|PubMed:20067529}.	aminopeptidase activity [GO:0004177]; identical protein binding [GO:0042802]; metallopeptidase activity [GO:0008237]; zinc ion binding [GO:0008270]	plasma membrane [GO:0005886]	proteolysis [GO:0006508]	2436977; 3549459; 8905232; 9278503; 16738553; 3018440; 2869947; 20067529; 16885166; 18416562; 19622865	FALSE	FALSE	FALSE
P0A6Q6	6	6	7	3	6	10	-0.43412574979601154	1.6426178605130508	1.4308764392798683	-0.2911732430881295	1.2114466810672533	0.9095369597230825	6.333333333333333	6.333333333333333	0.6099367992340687	1.523840142831347	0.12754864898909196	0.32831606442077715	3-hydroxyacyl-[acyl-carrier-protein] dehydratase FabZ OS=Escherichia coli (strain K12) OX=83333 GN=fabZ PE=1 SV=1	FABZ_ECOLI	3-hydroxyacyl-[acyl-carrier-protein] dehydratase FabZ (EC 4.2.1.59) ((3R)-hydroxymyristoyl-[acyl-carrier-protein] dehydratase) ((3R)-hydroxymyristoyl-ACP dehydrase) (17 kDa actomyosin component) (Beta-hydroxyacyl-ACP dehydratase)	fabZ	sefA yaeA	FUNCTION: Involved in unsaturated fatty acids biosynthesis. Catalyzes the dehydration of short chain beta-hydroxyacyl-ACPs and long chain saturated and unsaturated beta-hydroxyacyl-ACPs. {ECO:0000269|PubMed:10629181, ECO:0000269|PubMed:7806516, ECO:0000269|PubMed:8910376}.	(3R)-hydroxymyristoyl-[acyl-carrier-protein] dehydratase activity [GO:0008659]; 3-hydroxydecanoyl-[acyl-carrier-protein] dehydratase activity [GO:0008693]; 3-hydroxyoctanoyl-[acyl-carrier-protein] dehydratase activity [GO:0047451]; 3-hydroxypalmitoyl-[acyl-carrier-protein] dehydratase activity [GO:0004317]; identical protein binding [GO:0042802]	cytoplasm [GO:0005737]	fatty acid biosynthetic process [GO:0006633]; lipid A biosynthetic process [GO:0009245]	3277952; 9278503; 16738553; 8354462; 7806516; 8910376; 10048027; 10629181	FALSE	FALSE	FALSE
P19926	8	6	10	10	6	6	1.3075740400679365	1.6426178605130508	-0.3420010712434321	0.8056882961644591	1.2114466810672533	-0.20197135549390763	8	7.333333333333333	0.6050545405792682	1.5058396774159508	0.13210833500099153	0.335949702581707	Glucose-1-phosphatase OS=Escherichia coli (strain K12) OX=83333 GN=agp PE=1 SV=1	AGP_ECOLI	Glucose-1-phosphatase (G1Pase) (EC 3.1.3.10)	agp	NA	FUNCTION: Absolutely required for the growth of E.coli in a high-phosphate medium containing G-1-P as the sole carbon source.	3-phytase activity [GO:0016158]; glucose-1-phosphatase activity [GO:0008877]; phosphatase activity [GO:0016791]; sugar-phosphatase activity [GO:0050308]	outer membrane-bounded periplasmic space [GO:0030288]	dephosphorylation [GO:0016311]; glucose catabolic process [GO:0006007]	2153660; 8905232; 9278503; 16738553; 9298646; 12782623	FALSE	FALSE	FALSE
P0A6X3	2	2	3	3	1	6	0.8915401725043061	0.18221996443777072	1.5182500433669979	0.9312191782483183	0.626484180346097	1.2574602631433895	2.3333333333333335	3.3333333333333335	0.9383878739126016	1.4964977753436945	0.13452398720017816	0.3400411430577217	RNA-binding protein Hfq OS=Escherichia coli (strain K12) OX=83333 GN=hfq PE=1 SV=2	HFQ_ECOLI	RNA-binding protein Hfq (HF-1) (Host factor-I protein) (HF-I)	hfq	NA	FUNCTION: RNA chaperone that binds small regulatory RNA (sRNAs) and mRNAs to facilitate mRNA translational regulation in response to envelope stress, environmental stress and changes in metabolite concentrations. Involved in the regulation of stress responses mediated by the sigma factors RpoS, sigma-E and sigma-32 (PubMed:17158661). Binds with high specificity to tRNAs (PubMed:18230766). Binds s…	bent DNA binding [GO:0003681]; RNA binding [GO:0003723]	cytosol [GO:0005829]	negative regulation of translation, ncRNA-mediated [GO:0040033]; positive regulation of translation, ncRNA-mediated [GO:0045975]; regulation of RNA stability [GO:0043487]; regulation of transcription, DNA-templated [GO:0006355]; regulation of translation, ncRNA-mediated [GO:0045974]	2020545; 7610040; 9278503; 16738553; 1999389; 8248183; 9245691; 805130; 10677490; 11222598; 17158661; 18230766; 19909729; 24748661; 12853626	FALSE	FALSE	FALSE
P20966	3	0	0	4	0	2	0.9008683781485319	0	1.6716961442215286	0.8381097738568367	0	2.0350678418069417	1	2	0.9577258718879261	1.4852708194980355	0.13747209851594716	0.3454216961220371	PTS system fructose-specific EIIB'BC component OS=Escherichia coli (strain K12) OX=83333 GN=fruA PE=1 SV=1	PTFBC_ECOLI	PTS system fructose-specific EIIB'BC component (EIIB'BC-Fru) [Includes: PTS system fructose-specific EIIB component (EC 2.7.1.202) (EIII-Fru) (Fructose-specific phosphotransferase enzyme IIB component); PTS system fructose-specific EIIC component (Fructose permease IIC component)]	fruA	ptsF	FUNCTION: The phosphoenolpyruvate-dependent sugar phosphotransferase system (sugar PTS), a major carbohydrate active transport system, catalyzes the phosphorylation of incoming sugar substrates concomitantly with their translocation across the cell membrane. The enzyme II FruAB PTS system is involved in fructose transport. {ECO:0000269|PubMed:3510127, ECO:0000269|PubMed:8626640, ECO:0000305|PubMe…	carbohydrate:proton symporter activity [GO:0005351]; kinase activity [GO:0016301]; protein-N(PI)-phosphohistidine-fructose phosphotransferase system transporter activity [GO:0022877]; protein-phosphocysteine-D-fructose-phosphotransferase system transporter activity [GO:0090582]; protein-phosphocysteine-sugar phosphotransferase activity [GO:0090563]	integral component of membrane [GO:0016021]; plasma membrane [GO:0005886]	phosphoenolpyruvate-dependent sugar phosphotransferase system [GO:0009401]	3076173; 9278503; 16738553; 9097040; 1981619; 3510127; 8626640; 15919996	FALSE	FALSE	FALSE
P0A858	22	24	27	28	11	19	2.244374017181853	0.3731474283106133	-0.05652770293667322	0.8506007180400337	0.15255299201368486	-0.03532148608445621	24.333333333333332	19.333333333333332	0.3226107413230874	1.4785904266575345	0.13924981289054994	0.34833113432265167	Triosephosphate isomerase OS=Escherichia coli (strain K12) OX=83333 GN=tpiA PE=1 SV=1	TPIS_ECOLI	Triosephosphate isomerase (TIM) (TPI) (EC 5.3.1.1) (Triose-phosphate isomerase)	tpiA	tpi	FUNCTION: Involved in the gluconeogenesis. Catalyzes stereospecifically the conversion of dihydroxyacetone phosphate (DHAP) to D-glyceraldehyde-3-phosphate (G3P). {ECO:0000255|HAMAP-Rule:MF_00147, ECO:0000269|PubMed:9442062}.	identical protein binding [GO:0042802]; triose-phosphate isomerase activity [GO:0004807]	cytosol [GO:0005829]; membrane [GO:0016020]	gluconeogenesis [GO:0006094]; glyceraldehyde-3-phosphate biosynthetic process [GO:0046166]; glycerol catabolic process [GO:0019563]; glycolytic process [GO:0006096]	6092857; 8346018; 9278503; 16738553; 9298646; 17895580; 9600841; 7493933; 9442062; 16223443; 24745552; 8309937; 15299515; 7809033	FALSE	FALSE	FALSE
P0ADS6	0	0	2	2	0	3	1.7165305856562891	0	0.8292402556312192	2.1011441796906305	0	0.8651428403646292	0.6666666666666666	1.6666666666666667	0.9887623400184199	1.469801480512443	0.14161552807729158	0.35164032450414373	Uncharacterized protein YggE OS=Escherichia coli (strain K12) OX=83333 GN=yggE PE=4 SV=1	YGGE_ECOLI	Uncharacterized protein YggE	yggE	NA	NA	NA	integral component of external side of plasma membrane [GO:0071575]	cellular response to DNA damage stimulus [GO:0006974]; cellular response to heat [GO:0034605]; cellular response to reactive oxygen species [GO:0034614]	9278503; 16738553; 2546007	FALSE	FALSE	FALSE
P0AGD3	13	17	19	18	12	9	2.0010652910353115	1.5262194202452903	-1.0275860241858548	0.9567542703554558	0.741961397766033	-0.5498946589142144	16.333333333333332	13	0.3829403364024248	1.4432017098871064	0.14896365800875416	0.36425477218308777	Superoxide dismutase [Fe] OS=Escherichia coli (strain K12) OX=83333 GN=sodB PE=1 SV=2	SODF_ECOLI	Superoxide dismutase [Fe] (EC 1.15.1.1)	sodB	NA	FUNCTION: Destroys superoxide anion radicals which are normally produced within the cells and which are toxic to biological systems.	iron ion binding [GO:0005506]; oxidoreductase activity [GO:0016491]; superoxide dismutase activity [GO:0004784]	cytoplasm [GO:0005737]; cytosol [GO:0005829]; membrane [GO:0016020]	removal of superoxide radicals [GO:0019430]; response to superoxide [GO:0000303]; superoxide metabolic process [GO:0006801]	2447093; 9097039; 9278503; 16738553; 3305077; 4590170; 9298646; 9600841; 9125513; 9298644; 18723842; 6346322	FALSE	FALSE	FALSE
P0A9E0	11	21	14	14	10	12	1.5864426573051527	0.45342793639556817	0.4591604731059184	0.8381097738568369	0.21144668106725328	0.24365446361835916	15.333333333333334	12	0.43107030618081643	1.442816259134051	0.1490722377261747	0.36425477218308777	Arabinose operon regulatory protein OS=Escherichia coli (strain K12) OX=83333 GN=araC PE=1 SV=1	ARAC_ECOLI	Arabinose operon regulatory protein (HTH-type transcriptional regulator AraC)	araC	NA	FUNCTION: Transcription factor that regulates the expression of several genes involved in the transport and metabolism of L-arabinose (PubMed:4362626, PubMed:328165, PubMed:6251457, PubMed:2962192, PubMed:6319708, PubMed:2231717, PubMed:1447222). Functions both as a positive and a negative regulator (PubMed:328165, PubMed:6251457). In the presence of arabinose, activates the expression of the ara…	DNA-binding transcription repressor activity [GO:0001217]; identical protein binding [GO:0042802]; transcription cis-regulatory region binding [GO:0000976]	cytosol [GO:0005829]; protein-DNA complex [GO:0032993]	arabinose catabolic process [GO:0019568]	7019009; 7008027; 6283093; 1630901; 9278503; 16738553; 6160371; 4943786; 4362626; 328165; 6251457; 6319708; 6377308; 2962192; 3279415; 2531226; 2231717; 1447222; 9298644; 26800223; 9367758; 9103202; 17173282; 19422057	FALSE	FALSE	FALSE
P0AG90	6	6	3	7	3	5	0.9855346531194104	0.3156426596053645	1.1923721882554228	0.7088267569118706	0.4040917590096489	1.0350678418069414	5	5	0.7159954525761536	1.439651475628574	0.14996602830529002	0.3644496022960992	Protein translocase subunit SecD OS=Escherichia coli (strain K12) OX=83333 GN=secD PE=1 SV=1	SECD_ECOLI	Protein translocase subunit SecD (Sec translocon accessory complex subunit SecD)	secD	NA	FUNCTION: Part of the Sec protein translocase complex. Interacts with the SecYEG preprotein conducting channel. SecDF uses the proton motive force (PMF) to complete protein translocation after the ATP-dependent function of SecA. The large periplasmic domain is thought to have a base and head domain joined by a hinge; movement of the hinge may be coupled to both proton transport and protein export…	protein-transporting ATPase activity [GO:0015450]	integral component of membrane [GO:0016021]; plasma membrane [GO:0005886]	intracellular protein transmembrane transport [GO:0065002]; protein targeting [GO:0006605]; protein transport [GO:0015031]; protein transport by the Sec complex [GO:0043952]	2170107; 2249673; 9278503; 16738553; 7507921; 16079137; 15919996; 21562494; 27435098	FALSE	FALSE	FALSE
P39836	2	0	0	4	0	1	1.3094209015798044	0	1.1820530053443892	1.2531472731356808	0	1.4501053410857854	0.6666666666666666	1.6666666666666667	0.9010842047404887	1.4384531308416117	0.15030552679048365	0.3644496022960992	Putative symporter YfeH OS=Escherichia coli (strain K12) OX=83333 GN=yfeH PE=3 SV=2	YFEH_ECOLI	Putative symporter YfeH	yfeH	NA	NA	symporter activity [GO:0015293]	plasma membrane [GO:0005886]	NA	9205837; 9278503; 16738553; 7984428	FALSE	FALSE	FALSE
P0AF12	7	11	11	10	6	9	1.545337760886257	0.6128486940848424	0.2980046067143495	0.9756132976067718	0.4338391024037012	0.18707093525199173	9.666666666666666	8.333333333333334	0.5321744450874882	1.418082570645247	0.15616665921615683	0.37471310706616073	5'-methylthioadenosine/S-adenosylhomocysteine nucleosidase OS=Escherichia coli (strain K12) OX=83333 GN=mtnN PE=1 SV=1	MTNN_ECOLI	5'-methylthioadenosine/S-adenosylhomocysteine nucleosidase (MTA/SAH nucleosidase) (MTAN) (EC 3.2.2.9) (5'-deoxyadenosine nucleosidase) (DOA nucleosidase) (dAdo nucleosidase) (5'-methylthioadenosine nucleosidase) (MTA nucleosidase) (S-adenosylhomocysteine nucleosidase) (AdoHcy nucleosidase) (SAH nucleosidase) (SRH nucleosidase)	mtnN	mtn pfs yadA	FUNCTION: Catalyzes the irreversible cleavage of the glycosidic bond in both 5'-methylthioadenosine (MTA) and S-adenosylhomocysteine (SAH/AdoHcy) to adenine and the corresponding thioribose, 5'-methylthioribose and S-ribosylhomocysteine, respectively (PubMed:3911944, PubMed:16101288). Also cleaves 5'-deoxyadenosine, a toxic by-product of radical S-adenosylmethionine (SAM) enzymes, into 5-deoxyrib…	adenosylhomocysteine nucleosidase activity [GO:0008782]; identical protein binding [GO:0042802]; methylthioadenosine nucleosidase activity [GO:0008930]	cytosol [GO:0005829]	L-methionine salvage from methylthioadenosine [GO:0019509]; L-methionine salvage from S-adenosylmethionine [GO:0019284]; purine deoxyribonucleoside catabolic process [GO:0046124]; toxic metabolite repair [GO:0110052]	2157212; 9524204; 8202364; 9278503; 16738553; 3911944; 8941345; 9298644; 16101288; 15911379; 11591349; 12496243; 15749708; 16109423	FALSE	FALSE	FALSE
P00934	14	14	12	19	4	13	2.007428256854206	-0.5972352742279717	1.0432324639643016	0.9312191782483183	-0.37351581965390307	0.5570205450022971	13.333333333333334	12	0.3715746345322375	1.4164858420257238	0.1566333065021701	0.37506027934523273	Threonine synthase OS=Escherichia coli (strain K12) OX=83333 GN=thrC PE=1 SV=1	THRC_ECOLI	Threonine synthase (TS) (EC 4.2.3.1)	thrC	NA	FUNCTION: Catalyzes the gamma-elimination of phosphate from L-phosphohomoserine and the beta-addition of water to produce L-threonine. To a lesser extent, is able to slowly catalyze the deamination of L-threonine into alpha-ketobutyrate and that of L-serine and 3-chloroalanine into pyruvate. Is also able to rapidly convert vinylglycine to threonine, which proves that the pyridoxal p-quinonoid of …	pyridoxal phosphate binding [GO:0030170]; threonine synthase activity [GO:0004795]	cytosol [GO:0005829]	threonine biosynthetic process [GO:0009088]	6316258; 1630901; 7610040; 9278503; 16738553; 9298646; 9600841; 7907888;	FALSE	FALSE	FALSE
P00954	10	11	13	12	5	13	1.3490908900661662	0.2364080407235966	0.8570192102146053	0.7571897784732695	0.21144668106725328	0.4501053410857854	11.333333333333334	10	0.47291393354210276	1.4101885062094162	0.15848402875417578	0.37794069657643614	Tryptophan--tRNA ligase OS=Escherichia coli (strain K12) OX=83333 GN=trpS PE=1 SV=3	SYW_ECOLI	Tryptophan--tRNA ligase (EC 6.1.1.2) (Tryptophanyl-tRNA synthetase) (TrpRS)	trpS	NA	FUNCTION: Catalyzes the attachment of tryptophan to tRNA(Trp). Amino acylates tRNA(Trp) with both L- and D-tryptophan, although D-tryptophan is a poor substrate (PubMed:10918062). {ECO:0000255|HAMAP-Rule:MF_00140, ECO:0000269|PubMed:10918062}.	ATP binding [GO:0005524]; tryptophan-tRNA ligase activity [GO:0004830]	cytosol [GO:0005829]	tryptophanyl-tRNA aminoacylation [GO:0006436]	7042706; 7603433; 8555191; 9278503; 16738553; 334569; 6171561; 9298644; 10918062	FALSE	FALSE	FALSE
P65292	0	0	0	4	0	0	2.427610460335205	0	0	2.8381097738568366	0	0	0	1.3333333333333333	0.9460365912856122	1.401581552762082	0.1610402388247658	0.3792092774560826	Uncharacterized lipoprotein YgdI OS=Escherichia coli (strain K12) OX=83333 GN=ygdI PE=3 SV=1	YGDI_ECOLI	Uncharacterized lipoprotein YgdI	ygdI	NA	NA	NA	plasma membrane [GO:0005886]	NA	9278503; 16738553	FALSE	FALSE	FALSE
P36649	0	0	0	4	0	0	2.427610460335205	0	0	2.8381097738568366	0	0	0	1.3333333333333333	0.9460365912856122	1.401581552762082	0.1610402388247658	0.3792092774560826	Blue copper oxidase CueO OS=Escherichia coli (strain K12) OX=83333 GN=cueO PE=1 SV=2	CUEO_ECOLI	Blue copper oxidase CueO (Copper efflux oxidase)	cueO	yacK	FUNCTION: Probably involved in periplasmic detoxification of copper by oxidizing Cu(+) to Cu(2+) and thus preventing its uptake into the cytoplasm. Possesses phenoloxidase and ferroxidase activities and might be involved in the production of polyphenolic compounds and the prevention of oxidative damage in the periplasm.	copper ion binding [GO:0005507]; ferroxidase activity [GO:0004322]; oxidoreductase activity [GO:0016491]; oxidoreductase activity, acting on diphenols and related substances as donors, oxygen as acceptor [GO:0016682]; oxidoreductase activity, acting on metal ions [GO:0016722]; oxidoreductase activity, acting on metal ions, oxygen as acceptor [GO:0016724]	outer membrane-bounded periplasmic space [GO:0030288]; periplasmic space [GO:0042597]	detoxification of copper ion [GO:0010273]; response to copper ion [GO:0046688]	8202364; 9278503; 16738553; 9298646; 10493123; 11222619; 11399769; 10915804; 11466290; 11527384; 17218314; 11867755	FALSE	FALSE	FALSE
P0ADT2	0	0	0	4	0	0	2.427610460335205	0	0	2.8381097738568366	0	0	0	1.3333333333333333	0.9460365912856122	1.401581552762082	0.1610402388247658	0.3792092774560826	UPF0441 protein YgiB OS=Escherichia coli (strain K12) OX=83333 GN=ygiB PE=3 SV=2	YGIB_ECOLI	UPF0441 protein YgiB	ygiB	NA	NA	NA	cell outer membrane [GO:0009279]	NA	1314093; 9278503; 16738553	FALSE	FALSE	FALSE
P64429	0	0	0	4	0	0	2.427610460335205	0	0	2.8381097738568366	0	0	0	1.3333333333333333	0.9460365912856122	1.401581552762082	0.1610402388247658	0.3792092774560826	Uncharacterized protein YpfJ OS=Escherichia coli (strain K12) OX=83333 GN=ypfJ PE=4 SV=1	YPFJ_ECOLI	Uncharacterized protein YpfJ	ypfJ	NA	NA	NA	integral component of membrane [GO:0016021]	NA	9278503; 16738553	FALSE	FALSE	FALSE
P0AC30	0	0	0	4	0	0	2.427610460335205	0	0	2.8381097738568366	0	0	0	1.3333333333333333	0.9460365912856122	1.401581552762082	0.1610402388247658	0.3792092774560826	Cell division protein FtsX OS=Escherichia coli (strain K12) OX=83333 GN=ftsX PE=1 SV=1	FTSX_ECOLI	Cell division protein FtsX	ftsX	ftsS	FUNCTION: Part of the ABC transporter FtsEX involved in cellular division. Important for assembly or stability of the septal ring. Encoded in an operon consisting of genes ftsY, ftsE and ftsX. {ECO:0000269|PubMed:10048040, ECO:0000269|PubMed:14729705}.	NA	cell division site [GO:0032153]; Gram-negative-bacterium-type cell wall [GO:0009276]; integral component of membrane [GO:0016021]; plasma membrane [GO:0005886]	cell cycle [GO:0007049]; cell division [GO:0051301]	3025556; 8041620; 9278503; 16738553; 6394955; 3323846; 10048040; 14729705; 15919996; 17071757	FALSE	FALSE	FALSE
P04846	0	0	0	4	0	0	2.427610460335205	0	0	2.8381097738568366	0	0	0	1.3333333333333333	0.9460365912856122	1.401581552762082	0.1610402388247658	0.3792092774560826	Lipoprotein 28 OS=Escherichia coli (strain K12) OX=83333 GN=nlpA PE=1 SV=1	NLPA_ECOLI	Lipoprotein 28	nlpA	NA	NA	NA	plasma membrane [GO:0005886]	NA	3003106; 7686882; 9278503; 16738553	FALSE	FALSE	FALSE
P69801	0	0	0	1	0	1	1.2137530118869497	0	1.1820530053443892	1.5161816789694746	0	1.4501053410857854	0	0.6666666666666666	0.98876234001842	1.3832192489746389	0.16659764927597723	0.38796082414267624	PTS system mannose-specific EIIC component OS=Escherichia coli (strain K12) OX=83333 GN=manY PE=1 SV=1	PTNC_ECOLI	PTS system mannose-specific EIIC component (EII-P-Man) (EIIC-Man) (Mannose permease IIC component)	manY	pel ptsP	FUNCTION: The phosphoenolpyruvate-dependent sugar phosphotransferase system (sugar PTS), a major carbohydrate active transport system, catalyzes the phosphorylation of incoming sugar substrates concomitantly with their translocation across the cell membrane. The enzyme II ManXYZ PTS system is involved in mannose transport. {ECO:0000269|PubMed:2951378, ECO:0000269|PubMed:2999119}.; FUNCTION: Also …	protein-N(PI)-phosphohistidine-mannose phosphotransferase system transporter activity [GO:0022870]	integral component of plasma membrane [GO:0005887]; membrane [GO:0016020]; plasma membrane [GO:0005886]	glucose import across plasma membrane [GO:0098708]; mannose transmembrane transport [GO:0015761]; phosphoenolpyruvate-dependent sugar phosphotransferase system [GO:0009401]	2951378; 9097040; 9278503; 16738553; 4604906; 353494; 2999119; 8774730; 7811395; 11361067; 15919996; 32710850; 31209249	FALSE	FALSE	FALSE
P03007	0	0	0	1	0	1	1.2137530118869497	0	1.1820530053443892	1.5161816789694746	0	1.4501053410857854	0	0.6666666666666666	0.98876234001842	1.3832192489746389	0.16659764927597723	0.38796082414267624	DNA polymerase III subunit epsilon OS=Escherichia coli (strain K12) OX=83333 GN=dnaQ PE=1 SV=1	DPO3E_ECOLI	DNA polymerase III subunit epsilon (EC 2.7.7.7)	dnaQ	mutD	FUNCTION: DNA polymerase III is a complex, multichain enzyme responsible for most of the replicative synthesis in bacteria. The epsilon subunit contain the editing function and is a proofreading 3'-5' exonuclease (PubMed:6340117). Contacts both the beta sliding clamp (dnaN) and the polymerase subunit (dnaE), stabilizing their interaction (PubMed:26499492). {ECO:0000269|PubMed:26499492, ECO:000026…	3'-5' exonuclease activity [GO:0008408]; DNA binding [GO:0003677]; DNA-directed DNA polymerase activity [GO:0003887]; exonuclease activity [GO:0004527]; metal ion binding [GO:0046872]	cytosol [GO:0005829]; DNA polymerase III, core complex [GO:0044776]	DNA replication proofreading [GO:0045004]	3023634; 6316347; 3540531; 9278503; 16738553; 6340117; 1575709; 9298644; 20413500; 22157955; 11937058; 26499492	FALSE	FALSE	FALSE
P26365	0	0	0	1	0	1	1.2137530118869497	0	1.1820530053443892	1.5161816789694746	0	1.4501053410857854	0	0.6666666666666666	0.98876234001842	1.3832192489746389	0.16659764927597723	0.38796082414267624	N-acetylmuramoyl-L-alanine amidase AmiB OS=Escherichia coli (strain K12) OX=83333 GN=amiB PE=1 SV=2	AMIB_ECOLI	N-acetylmuramoyl-L-alanine amidase AmiB (EC 3.5.1.28)	amiB	yjeD	FUNCTION: Cell-wall hydrolase involved in septum cleavage during cell division. Can also act as powerful autolysin in the presence of murein synthesis inhibitors. {ECO:0000269|PubMed:11454209, ECO:0000269|PubMed:18390656}.	N-acetylmuramoyl-L-alanine amidase activity [GO:0008745]	outer membrane-bounded periplasmic space [GO:0030288]	cell wall organization [GO:0071555]; FtsZ-dependent cytokinesis [GO:0043093]; peptidoglycan catabolic process [GO:0009253]	7511774; 7610040; 9278503; 16738553; 1594459; 11454209; 18390656	FALSE	FALSE	FALSE
P0A877	18	24	24	24	9	19	2.207776388070088	-0.1663561591113701	0.32878224485315044	0.9121103553006135	-0.11048141382010887	0.12817724619842294	22	17.333333333333332	0.30993539589297586	1.368437036289199	0.17117531797212007	0.3963538897717194	Tryptophan synthase alpha chain OS=Escherichia coli (strain K12) OX=83333 GN=trpA PE=1 SV=1	TRPA_ECOLI	Tryptophan synthase alpha chain (EC 4.2.1.20)	trpA	NA	FUNCTION: The alpha subunit is responsible for the aldol cleavage of indoleglycerol phosphate to indole and glyceraldehyde 3-phosphate.	lyase activity [GO:0016829]; tryptophan synthase activity [GO:0004834]	cytoplasm [GO:0005737]; cytosol [GO:0005829]	aromatic amino acid family biosynthetic process [GO:0009073]; tryptophan biosynthetic process [GO:0000162]	4863752; 388433; 7038627; 8095913; 9097039; 9278503; 16738553; 9298646; 2502189; 9298644	FALSE	FALSE	FALSE
P0A9Q7	75	78	77	41	55	57	-1.118777227866236	3.266950621014176	0.19335099566970562	-0.33942841169535093	0.7150208549477545	0.022684117351109256	76.66666666666667	51	0.13275885353450426	1.3518797361979418	0.1764137909352579	0.4030266280716055	Aldehyde-alcohol dehydrogenase OS=Escherichia coli (strain K12) OX=83333 GN=adhE PE=1 SV=2	ADHE_ECOLI	Aldehyde-alcohol dehydrogenase [Includes: Alcohol dehydrogenase (ADH) (EC 1.1.1.1); Acetaldehyde dehydrogenase [acetylating] (ACDH) (EC 1.2.1.10); Pyruvate-formate-lyase deactivase (PFL deactivase)]	adhE	ana	FUNCTION: This enzyme has three activities: ADH, ACDH, and PFL-deactivase. In aerobic conditions it acts as a hydrogen peroxide scavenger. The PFL deactivase activity catalyzes the quenching of the pyruvate-formate-lyase catalyst in an iron, NAD, and CoA dependent reaction.	acetaldehyde dehydrogenase (acetylating) activity [GO:0008774]; alcohol dehydrogenase (NAD+) activity [GO:0004022]; identical protein binding [GO:0042802]; metal ion binding [GO:0046872]	cytosol [GO:0005829]; membrane [GO:0016020]	carbon utilization [GO:0015976]; ethanol biosynthetic process [GO:0006115]	2695398; 2015910; 8905232; 9278503; 16738553; 7773397; 7521508; 9298644; 12783863; 18723842	FALSE	FALSE	FALSE
P76445	2	2	2	6	0	4	1.992363442071391	-0.8946513449101338	1.2395997957934435	1.7385741003059225	-0.37351581965390307	1.1870709352519917	2	3.3333333333333335	0.8507097386346704	1.3494476505775101	0.1771932242159773	0.4042595074805652	Lipid A 1-diphosphate synthase OS=Escherichia coli (strain K12) OX=83333 GN=lpxT PE=1 SV=2	LPXT_ECOLI	Lipid A 1-diphosphate synthase (EC 2.7.4.29) (Kdo(2)-lipid A phosphotransferase) (Undecaprenyl pyrophosphate:lipid A 1-phosphate phosphotransferase)	lpxT	yeiU	FUNCTION: Involved in the modification of the lipid A domain of lipopolysaccharides (LPS). Transfers a phosphate group from undecaprenyl pyrophosphate (C55-PP) to lipid A to form lipid A 1-diphosphate. Contributes to the recycling of undecaprenyl phosphate (C55-P) (PubMed:18047581). In vitro, has low undecaprenyl-diphosphate phosphatase activity (PubMed:17660416). {ECO:0000269|PubMed:17660416, EC…	phosphotransferase activity, phosphate group as acceptor [GO:0016776]; undecaprenyl-diphosphatase activity [GO:0050380]	integral component of plasma membrane [GO:0005887]; plasma membrane [GO:0005886]	Gram-negative-bacterium-type cell outer membrane assembly [GO:0043165]; lipid A biosynthetic process [GO:0009245]; lipopolysaccharide biosynthetic process [GO:0009103]	9278503; 16738553; 15919996; 17660416; 18047581; 20384697	FALSE	FALSE	FALSE
P0AD61	71	72	80	32	60	57	-1.9397830195188919	4.299588344144806	-0.02597528219882831	-0.6093492031143847	0.9523594597501223	-0.031763666671267274	74.33333333333333	49.666666666666664	0.10374886332149011	1.3474374032381138	0.17783940105365756	0.4051854461844144	Pyruvate kinase I OS=Escherichia coli (strain K12) OX=83333 GN=pykF PE=1 SV=1	KPYK1_ECOLI	Pyruvate kinase I (EC 2.7.1.40) (PK-1)	pykF	NA	FUNCTION: Catalyzes the formation of pyruvate in the last step of glycolysis, it is irreversible under physiological conditions. The reaction is critical for the control of metabolic flux in the second part of glycolysis. {ECO:0000305|PubMed:8591049}.	ATP binding [GO:0005524]; identical protein binding [GO:0042802]; kinase activity [GO:0016301]; magnesium ion binding [GO:0000287]; potassium ion binding [GO:0030955]; pyruvate kinase activity [GO:0004743]	cytoplasm [GO:0005737]; cytosol [GO:0005829]; membrane [GO:0016020]; pyruvate kinase complex [GO:1902912]	glycolytic process [GO:0006096]; response to heat [GO:0009408]	2674937; 9023191; 9097039; 9278503; 16738553; 1859631; 9298646; 2653362; 7011316; 9298644; 18723842; 8591049; 10751408; 27050130	FALSE	FALSE	FALSE
P0AAD6	8	4	3	11	1	5	1.5512433129537684	-0.42470145379311486	1.1923721882554228	0.931219178248318	-0.11048141382010904	1.0350678418069414	5	5.666666666666667	0.6186018687450502	1.3388256495032764	0.1806274386189477	0.408775653035632	Serine transporter SdaC OS=Escherichia coli (strain K12) OX=83333 GN=sdaC PE=1 SV=1	SDAC_ECOLI	Serine transporter SdaC (H(+)/L-serine symporter) (L-serine transport system)	sdaC	dcrA	FUNCTION: Mediates the import of L-serine into the cell (PubMed:8026499, PubMed:3129404). Is energized by proton cotransport (PubMed:3129404). Promotes amino acid homeostasis during adaptation to glucose limitation (PubMed:31680488). May also be involved in ampicillin sensitivity (Probable). {ECO:0000269|PubMed:3129404, ECO:0000269|PubMed:31680488, ECO:0000269|PubMed:8026499, ECO:0000305|PubMed:8…	amino acid transmembrane transporter activity [GO:0015171]	integral component of plasma membrane [GO:0005887]; plasma membrane [GO:0005886]	NA	8026499; 9278503; 16738553; 3129404; 8752353; 12558182; 15743941; 15919996; 19429622; 31680488	FALSE	FALSE	FALSE
P0ADZ7	9	7	6	5	7	7	-0.35992507620898734	1.7742833398773867	0.8871894519673921	-0.22078391519673193	1.2114466810672533	0.6427504190281813	7.333333333333333	6.333333333333333	0.5444710616329009	1.3287991931750924	0.18391422845664346	0.4112458742412478	Sec translocon accessory complex subunit YajC OS=Escherichia coli (strain K12) OX=83333 GN=yajC PE=1 SV=1	YAJC_ECOLI	Sec translocon accessory complex subunit YajC	yajC	NA	FUNCTION: The SecYEG-SecDF-YajC-YidC holo-translocon (HTL) protein secretase/insertase is a supercomplex required for protein secretion, insertion of proteins into membranes, and assembly of membrane protein complexes (PubMed:27435098). The SecYEG complex is essential for assembly of a number of proteins and complexes, assembly is facilitated in the presence of the SecDF-YajC-YidC subcomplex (Pub…	NA	integral component of plasma membrane [GO:0005887]	protein transport [GO:0015031]	2170107; 2249673; 1706703; 7507921; 9278503; 16738553; 16079137; 27435098	FALSE	FALSE	FALSE
P0AAC4	1	2	0	2	1	1	0.9258605641247784	0.18221996443777072	1.1820530053443892	1.1011441796906307	0.626484180346097	1.4501053410857854	1	1.3333333333333333	1.0592445670408377	1.3222092122813598	0.18609849429333034	0.4128448176033617	Inner membrane protein YbhL OS=Escherichia coli (strain K12) OX=83333 GN=ybhL PE=1 SV=1	YBHL_ECOLI	Inner membrane protein YbhL	ybhL	NA	NA	NA	integral component of membrane [GO:0016021]; plasma membrane [GO:0005886]	NA	8905232; 9278503; 16738553; 15919996	FALSE	FALSE	FALSE
P69910	27	35	34	14	35	19	-0.8208749840481114	3.9707577374776886	-0.8666485589688728	-0.384282647479611	1.2114466810672533	-0.3572495809718184	32	22.666666666666668	0.1566381508719413	1.318225876794846	0.1874280455527322	0.4137358293787893	Glutamate decarboxylase beta OS=Escherichia coli (strain K12) OX=83333 GN=gadB PE=1 SV=1	DCEB_ECOLI	Glutamate decarboxylase beta (GAD-beta) (EC 4.1.1.15)	gadB	NA	FUNCTION: Converts glutamate to gamma-aminobutyrate (GABA), consuming one intracellular proton in the reaction. The gad system helps to maintain a near-neutral intracellular pH when cells are exposed to extremely acidic conditions. The ability to survive transit through the acidic conditions of the stomach is essential for successful colonization of the mammalian host by commensal and pathogenic …	glutamate decarboxylase activity [GO:0004351]; pyridoxal phosphate binding [GO:0030170]	cytosol [GO:0005829]; membrane [GO:0016020]	glutamate catabolic process [GO:0006538]; intracellular pH elevation [GO:0051454]	1522060; 9097039; 9278503; 16738553; 9116051; 8455549; 10383761; 12383249; 11976288; 12399493; 12446650; 12867478; 12694615; 12940989; 18723842; 12912902	FALSE	FALSE	FALSE
P23930	2	0	0	7	0	0	2.2830759679633	0	0	1.9312191782483183	0	0	0.6666666666666666	2.3333333333333335	0.6437397260827727	1.3181345246839766	0.1874586189578374	0.4137358293787893	Apolipoprotein N-acyltransferase OS=Escherichia coli (strain K12) OX=83333 GN=lnt PE=1 SV=1	LNT_ECOLI	Apolipoprotein N-acyltransferase (ALP N-acyltransferase) (EC 2.3.1.269) (Copper homeostasis protein CutE)	lnt	cutE	FUNCTION: Catalyzes the phospholipid dependent N-acylation of the N-terminal cysteine of apolipoprotein, the last step in lipoprotein maturation (PubMed:2032623, PubMed:21676878, PubMed:28885614, PubMed:28675161). Utilizes a two-step reaction via a ping-pong mechanism (PubMed:21676878, PubMed:28675161). Lnt undergoes covalent modification in the presence of phospholipids, resulting in a thioester…	N-acyltransferase activity [GO:0016410]	integral component of plasma membrane [GO:0005887]; outer membrane-bounded periplasmic space [GO:0030288]; plasma membrane [GO:0005886]	lipoprotein biosynthetic process [GO:0042158]	1938881; 8905232; 9278503; 16738553; 2032623; 8344936; 15513925; 15919996; 17416655; 21676878; 28885614; 28675161	FALSE	FALSE	FALSE
P0C960	2	2	0	6	0	1	1.992363442071391	-0.8946513449101338	1.1820530053443892	1.7385741003059225	-0.37351581965390307	1.4501053410857854	1.3333333333333333	2.3333333333333335	0.9383878739126016	1.3162229956207498	0.1880992076426398	0.41437065539012796	Endo-type membrane-bound lytic murein transglycosylase A OS=Escherichia coli (strain K12) OX=83333 GN=emtA PE=1 SV=1	EMTA_ECOLI	Endo-type membrane-bound lytic murein transglycosylase A (EC 4.2.2.n2) (Peptidoglycan lytic endotransglycosylase)	emtA	mltE sltZ ycgP	FUNCTION: Murein-degrading enzyme. May play a role in recycling of muropeptides during cell elongation and/or cell division. Preferentially cleaves at a distance of more than two disaccharide units from the ends of the glycan chain. Prefers cross-linked murein in vivo.	carbon-oxygen lyase activity, acting on polysaccharides [GO:0016837]; lytic endotransglycosylase activity [GO:0008932]; lytic transglycosylase activity [GO:0008933]	cell outer membrane [GO:0009279]	cell wall macromolecule catabolic process [GO:0016998]; cell wall organization [GO:0071555]; peptidoglycan metabolic process [GO:0000270]	8905232; 9278503; 16738553; 9642199	FALSE	FALSE	FALSE
P25516	38	43	49	34	29	27	1.1748587537623794	2.1992788538785195	-1.0952070288118723	0.3600624770521926	0.6589056580384743	-0.3863959266313353	43.333333333333336	30	0.2108574028197772	1.315741183151408	0.18826092647024795	0.41437065539012796	Aconitate hydratase A OS=Escherichia coli (strain K12) OX=83333 GN=acnA PE=1 SV=3	ACNA_ECOLI	Aconitate hydratase A (ACN) (Aconitase) (EC 4.2.1.3) (Iron-responsive protein-like) (IRP-like) (RNA-binding protein) (Stationary phase enzyme)	acnA	acn	FUNCTION: Catalyzes the reversible isomerization of citrate to isocitrate via cis-aconitate. The apo form of AcnA functions as a RNA-binding regulatory protein which plays a role as a maintenance or survival enzyme during nutritional or oxidative stress. During oxidative stress inactive AcnA apo-enzyme without iron sulfur clusters binds the acnA mRNA 3' UTRs (untranslated regions), stabilizes acn…	4 iron, 4 sulfur cluster binding [GO:0051539]; aconitate hydratase activity [GO:0003994]; citrate dehydratase activity [GO:0047780]; iron ion binding [GO:0005506]; metal ion binding [GO:0046872]; mRNA 3'-UTR binding [GO:0003730]; mRNA binding [GO:0003729]	cytoplasm [GO:0005737]; cytosol [GO:0005829]	anaerobic respiration [GO:0009061]; citrate metabolic process [GO:0006101]; glyoxylate cycle [GO:0006097]; response to oxidative stress [GO:0006979]; tricarboxylic acid cycle [GO:0006099]	1541275; 9097039; 9278503; 16738553; 1838390; 8000525; 7588761; 9202458; 9421904; 10585860; 10589714; 11932448; 11917098; 12486059; 15672380; 17015655	FALSE	FALSE	FALSE
P25746	0	1	0	2	0	1	1.7165305856562891	-0.6326045394197815	1.1820530053443892	2.1011441796906305	0.21144668106725328	1.4501053410857854	0.3333333333333333	1	1.254232067281223	1.3082636154082836	0.19078391153784738	0.4182160674633569	High frequency lysogenization protein HflD OS=Escherichia coli (strain K12) OX=83333 GN=hflD PE=1 SV=1	HFLD_ECOLI	High frequency lysogenization protein HflD	hflD	ycfC	FUNCTION: Negative regulator of phage lambda lysogenization. Contributes to the degradation of the phage regulatory protein CII. Acts probably by holding CII on the membrane surface, away from the target promoters, but close to the FtsH protease. {ECO:0000269|PubMed:11278968}.	NA	cytoplasm [GO:0005737]; extrinsic component of cytoplasmic side of plasma membrane [GO:0031234]; plasma membrane [GO:0005886]	response to heat [GO:0009408]	8969519; 1729205; 8905232; 9278503; 16738553; 11278968;	FALSE	FALSE	FALSE
P0A8C1	2	1	6	4	2	3	1.3094209015798044	1.460176018966611	-0.5100111588464664	1.2531472731356808	1.7964091817884096	-0.35724958097181864	3	3	0.8974356246507572	1.304572447774511	0.19203847522418027	0.41940008967353365	UPF0145 protein YbjQ OS=Escherichia coli (strain K12) OX=83333 GN=ybjQ PE=1 SV=1	YBJQ_ECOLI	UPF0145 protein YbjQ	ybjQ	NA	NA	NA	NA	NA	8905232; 9278503; 16738553	FALSE	FALSE	FALSE
P0AG86	13	11	13	12	8	10	0.7710950068703651	1.3052373748452133	0.17153791456459194	0.40926647505296265	0.7964091817884096	0.10218203766547858	12.333333333333334	10	0.43595256483561695	1.2978085206607204	0.1943531409584007	0.42335839232023714	Protein-export protein SecB OS=Escherichia coli (strain K12) OX=83333 GN=secB PE=1 SV=1	SECB_ECOLI	Protein-export protein SecB (Chaperone SecB)	secB	NA	FUNCTION: One of the proteins required for the normal export of some preproteins out of the cell cytoplasm. It is a molecular chaperone that binds to a subset of precursor proteins, maintaining them in a translocation-competent state. For 2 proteins (MBP, MalE and PhoA) the substrate is wrapped around the homotetramer, which prevents it from folding (PubMed:27501151). It also specifically binds t…	preprotein binding [GO:0070678]; unfolded protein binding [GO:0051082]	cytosol [GO:0005829]	protein folding [GO:0006457]; protein localization [GO:0008104]; protein targeting [GO:0006605]; protein tetramerization [GO:0051262]; protein transport [GO:0015031]; protein transport by the Sec complex [GO:0043952]	2656409; 8041620; 9278503; 16738553; 9298644; 16352602; 16522795; 14643199; 27501151; 17938627	FALSE	FALSE	FALSE
P0A7Q1	0	0	0	0	2	0	0	2.23564192532043	0	0	2.7964091817884094	0	0	0.6666666666666666	0.9321363939294698	1.2907484673953635	0.1967909122958927	0.42555646904131916	50S ribosomal protein L35 OS=Escherichia coli (strain K12) OX=83333 GN=rpmI PE=1 SV=2	RL35_ECOLI	50S ribosomal protein L35 (Large ribosomal subunit protein bL35) (Ribosomal protein A)	rpmI	NA	NA	structural constituent of ribosome [GO:0003735]	cytosolic large ribosomal subunit [GO:0022625]; large ribosomal subunit [GO:0015934]	translation [GO:0006412]	6325158; 9097039; 9278503; 16738553; 3542048; 3298224; 10094780; 24524803; 16272117; 25310980; 24844575; 27906160; 27906161; 27934701; 28077875	FALSE	FALSE	FALSE
P23857	0	0	0	0	2	0	0	2.23564192532043	0	0	2.7964091817884094	0	0	0.6666666666666666	0.9321363939294698	1.2907484673953635	0.1967909122958927	0.42555646904131916	Thiosulfate sulfurtransferase PspE OS=Escherichia coli (strain K12) OX=83333 GN=pspE PE=1 SV=1	PSPE_ECOLI	Thiosulfate sulfurtransferase PspE (TST) (EC 2.8.1.1) (Phage shock protein E)	pspE	NA	FUNCTION: The phage shock protein (psp) operon (pspABCDE) may play a significant role in the competition for survival under nutrient- or energy-limited conditions. PspE catalyzes the sulfur-transfer reaction from thiosulfate to cyanide, to form sulfite and thiocyanate. Also able to use dithiol (dithiothreitol) as an alternate sulfur acceptor. Also possesses a very low mercaptopyruvate sulfurtrans…	thiosulfate sulfurtransferase activity [GO:0004792]	outer membrane-bounded periplasmic space [GO:0030288]; periplasmic space [GO:0042597]	NA	1712397; 9097039; 9278503; 16738553; 9868784; 11997041; 19088907; 18355042	FALSE	FALSE	FALSE
P77674	0	0	0	0	2	0	0	2.23564192532043	0	0	2.7964091817884094	0	0	0.6666666666666666	0.9321363939294698	1.2907484673953635	0.1967909122958927	0.42555646904131916	Gamma-aminobutyraldehyde dehydrogenase OS=Escherichia coli (strain K12) OX=83333 GN=patD PE=1 SV=1	ABDH_ECOLI	Gamma-aminobutyraldehyde dehydrogenase (ABALDH) (EC 1.2.1.19) (1-pyrroline dehydrogenase) (4-aminobutanal dehydrogenase) (5-aminopentanal dehydrogenase) (EC 1.2.1.-)	patD	prr ydcW	FUNCTION: Catalyzes the oxidation 4-aminobutanal (gamma-aminobutyraldehyde) to 4-aminobutanoate (gamma-aminobutyrate or GABA) (PubMed:3510672, PubMed:16023116). This is the second step in one of two pathways for putrescine degradation, where putrescine is converted into 4-aminobutanoate via 4-aminobutanal, which allows E.coli to grow on putrescine as the sole nitrogen source (PubMed:3510672, PubM…	1-pyrroline dehydrogenase activity [GO:0033737]; aldehyde dehydrogenase (NAD+) activity [GO:0004029]; aminobutyraldehyde dehydrogenase activity [GO:0019145]; identical protein binding [GO:0042802]; NAD binding [GO:0051287]	cytosol [GO:0005829]	L-lysine catabolic process [GO:0019477]; protein homotetramerization [GO:0051289]; putrescine catabolic process [GO:0009447]	9097039; 9278503; 16738553; 3510672; 16023116; 22636776; 28522202; 30498244; 15381418	FALSE	FALSE	FALSE
P0AE34	0	0	0	0	2	0	0	2.23564192532043	0	0	2.7964091817884094	0	0	0.6666666666666666	0.9321363939294698	1.2907484673953635	0.1967909122958927	0.42555646904131916	Arginine ABC transporter permease protein ArtQ OS=Escherichia coli (strain K12) OX=83333 GN=artQ PE=1 SV=1	ARTQ_ECOLI	Arginine ABC transporter permease protein ArtQ	artQ	NA	FUNCTION: Part of the ABC transporter complex ArtPIQMJ involved in arginine transport. Probably responsible for the translocation of the substrate across the membrane. {ECO:0000269|PubMed:8801422}.	transmembrane transporter activity [GO:0022857]	ATP-binding cassette (ABC) transporter complex [GO:0043190]; integral component of plasma membrane [GO:0005887]; plasma membrane [GO:0005886]	L-arginine import across plasma membrane [GO:0097638]	8501075; 8905232; 9278503; 16738553; 8801422; 15919996	FALSE	FALSE	FALSE
P0AFC3	8	5	4	5	5	5	-0.14495445207240232	1.4994530754764175	0.8421629759625099	-0.06878082175168194	1.2114466810672533	0.7131397469195793	5.666666666666667	5	0.6186018687450502	1.2682431657127773	0.20471112634272481	0.43690568081352066	NADH-quinone oxidoreductase subunit A OS=Escherichia coli (strain K12) OX=83333 GN=nuoA PE=3 SV=1	NUOA_ECOLI	NADH-quinone oxidoreductase subunit A (EC 7.1.1.-) (NADH dehydrogenase I subunit A) (NDH-1 subunit A) (NUO1)	nuoA	NA	FUNCTION: NDH-1 shuttles electrons from NADH, via FMN and iron-sulfur (Fe-S) centers, to quinones in the respiratory chain. The immediate electron acceptor for the enzyme in this species is believed to be ubiquinone. Couples the redox reaction to proton translocation (for every two electrons transferred, four hydrogen ions are translocated across the cytoplasmic membrane), and thus conserves the …	NADH dehydrogenase (ubiquinone) activity [GO:0008137]; quinone binding [GO:0048038]	integral component of plasma membrane [GO:0005887]; NADH dehydrogenase complex [GO:0030964]; plasma membrane [GO:0005886]; plasma membrane respiratory chain complex I [GO:0045272]	NA	7690854; 9205837; 9278503; 16738553; 15919996	FALSE	FALSE	FALSE
P0A722	2	3	2	2	2	4	0.389855305269527	0.565228762393425	1.2395997957934435	0.5161816789694744	0.7964091817884096	1.1870709352519917	2.3333333333333335	2.6666666666666665	0.8332205986699586	1.267101319352678	0.20511906388027193	0.43690568081352066	Acyl-[acyl-carrier-protein]--UDP-N-acetylglucosamine O-acyltransferase OS=Escherichia coli (strain K12) OX=83333 GN=lpxA PE=1 SV=1	LPXA_ECOLI	Acyl-[acyl-carrier-protein]--UDP-N-acetylglucosamine O-acyltransferase (UDP-N-acetylglucosamine acyltransferase) (EC 2.3.1.129)	lpxA	NA	FUNCTION: Involved in the biosynthesis of lipid A, a phosphorylated glycolipid that anchors the lipopolysaccharide to the outer membrane of the cell.	acyl-[acyl-carrier-protein]-UDP-N-acetylglucosamine O-acyltransferase activity [GO:0008780]; identical protein binding [GO:0042802]	cytoplasm [GO:0005737]; cytosol [GO:0005829]	lipid A biosynthetic process [GO:0009245]	3277952; 9278503; 16738553; 2824445; 7481807; 16835299; 17434525; 17698807	FALSE	FALSE	FALSE
P0AFH8	14	14	14	13	7	14	0.817060259897325	0.482238995773335	0.8893929614079097	0.41664600541856006	0.3045560854587346	0.45010534108578565	14	11.333333333333334	0.3904358106543601	1.2636420407035511	0.2063585368777143	0.4370860467032994	Osmotically-inducible protein Y OS=Escherichia coli (strain K12) OX=83333 GN=osmY PE=1 SV=1	OSMY_ECOLI	Osmotically-inducible protein Y	osmY	NA	NA	NA	outer membrane-bounded periplasmic space [GO:0030288]	chaperone-mediated protein folding [GO:0061077]; hyperosmotic response [GO:0006972]; response to osmotic stress [GO:0006970]	1317380; 7610040; 9278503; 16738553; 8253679; 9298646; 9600841	FALSE	FALSE	FALSE
P0ADB7	2	2	2	3	2	2	0.8915401725043061	0.9482519939942434	0.33605876545439556	0.9312191782483183	1.2114466810672533	0.4501053410857854	2	2.3333333333333335	0.8642570668004523	1.256228121279531	0.2090332737905178	0.43998763996356177	Entericidin B OS=Escherichia coli (strain K12) OX=83333 GN=ecnB PE=3 SV=1	ECNB_ECOLI	Entericidin B	ecnB	yjeU	FUNCTION: Plays a role in the bacteriolysis. Is activated under conditions of high osmolarity by the factor sigma S. Entericidin A functions as an antidote.	NA	membrane [GO:0016020]; plasma membrane [GO:0005886]	response to toxic substance [GO:0009636]	9677290; 7610040; 9278503; 16738553	FALSE	FALSE	FALSE
P0AEQ3	14	8	12	11	6	11	0.3634211816529715	1.1826069563957866	0.5945331467693576	0.19425358408211216	0.8488766016825451	0.3346281236658494	11.333333333333334	9.333333333333334	0.4592527698101689	1.2358536340066304	0.21651297439698025	0.45290431120757907	Glutamine-binding periplasmic protein OS=Escherichia coli (strain K12) OX=83333 GN=glnH PE=1 SV=1	GLNH_ECOLI	Glutamine-binding periplasmic protein (GlnBP)	glnH	NA	FUNCTION: Involved in a glutamine-transport system GlnHPQ. {ECO:0000269|PubMed:3027504}.	ligand-gated ion channel activity [GO:0015276]	membrane [GO:0016020]; outer membrane-bounded periplasmic space [GO:0030288]	amino acid transport [GO:0006865]	3027504; 8905232; 9278503; 16738553; 9298646; 9298644; 8831790; 9571045	FALSE	FALSE	FALSE
P0A6I0	5	2	10	12	0	9	2.5339785341272947	-0.8946513449101338	0.4998731225972588	1.6316588963894103	-0.37351581965390307	0.3126018173358507	5.666666666666667	7	0.5235816313571193	1.2350678758765867	0.21680524381603797	0.452953706411202	Cytidylate kinase OS=Escherichia coli (strain K12) OX=83333 GN=cmk PE=1 SV=1	KCY_ECOLI	Cytidylate kinase (CK) (EC 2.7.4.25) (Cytidine monophosphate kinase) (CMP kinase) (Protein MssA) (p25)	cmk	mssA ycaF ycaG	FUNCTION: ATP, dATP, and GTP are equally effective as phosphate donors. CMP and dCMP are the best phosphate acceptors. {ECO:0000269|PubMed:7836281, ECO:0000269|PubMed:8190075}.	ATP binding [GO:0005524]; CMP kinase activity [GO:0036430]; cytidylate kinase activity [GO:0004127]; dCMP kinase activity [GO:0036431]	cytosol [GO:0005829]	nucleobase-containing small molecule interconversion [GO:0015949]; pyrimidine nucleotide metabolic process [GO:0006220]; response to X-ray [GO:0010165]	6384724; 8905232; 9278503; 16738553; 6281725; 8190075; 7836281; 9126287; 9862805	FALSE	FALSE	FALSE
P25552	0	0	3	2	0	3	1.7165305856562891	0	0.41159646950872825	2.1011441796906305	0	0.4501053410857854	1	1.6666666666666667	0.850416506925472	1.2286747281692485	0.2191937850622334	0.45512404139769147	Guanosine-5'-triphosphate,3'-diphosphate pyrophosphatase OS=Escherichia coli (strain K12) OX=83333 GN=gppA PE=1 SV=3	GPPA_ECOLI	Guanosine-5'-triphosphate,3'-diphosphate pyrophosphatase (EC 3.6.1.40) (Guanosine pentaphosphate phosphohydrolase) (pppGpp-5'-phosphohydrolase)	gppA	gpp	FUNCTION: Catalyzes the conversion of pppGpp to ppGpp. Guanosine pentaphosphate (pppGpp) is a cytoplasmic signaling molecule which together with ppGpp controls the 'stringent response', an adaptive process that allows bacteria to respond to amino acid starvation, resulting in the coordinated regulation of numerous cellular activities (PubMed:6130093, PubMed:8394006). In vitro, can hydrolyze pppGp…	guanosine-5'-triphosphate,3'-diphosphate diphosphatase activity [GO:0008894]; pyrophosphatase activity [GO:0016462]	NA	guanosine pentaphosphate catabolic process [GO:0015974]; guanosine tetraphosphate biosynthetic process [GO:0015970]; nucleobase-containing small molecule interconversion [GO:0015949]; phosphorus metabolic process [GO:0006793]; response to starvation [GO:0042594]	1931833; 1379743; 9278503; 16397293; 16738553; 6130093; 8212131; 8394006	FALSE	FALSE	FALSE
P63183	1	0	0	2	0	1	0.9258605641247784	0	1.1820530053443892	1.1011441796906307	0	1.4501053410857854	0.3333333333333333	1	0.850416506925472	1.217004466761489	0.22360251637420755	0.4557164460175765	Low affinity potassium transport system protein kup OS=Escherichia coli (strain K12) OX=83333 GN=kup PE=3 SV=1	KUP_ECOLI	Low affinity potassium transport system protein kup (Kup system potassium uptake protein)	kup	trkD	FUNCTION: Responsible for the low-affinity transport of potassium into the cell, with the probable concomitant uptake of protons (symport system). Can also transport cesium. {ECO:0000269|PubMed:10214935, ECO:0000269|PubMed:11682179, ECO:0000269|PubMed:2649491}.	potassium:proton symporter activity [GO:0015387]; potassium ion transmembrane transporter activity [GO:0015079]	integral component of plasma membrane [GO:0005887]; membrane [GO:0016020]; plasma membrane [GO:0005886]	cellular response to cesium ion [GO:0071278]; potassium ion transmembrane transport [GO:0071805]; potassium ion transport [GO:0006813]	8226635; 7686882; 8265357; 9278503; 16397293; 16738553; 2649491; 10214935; 11682179; 15919996	FALSE	FALSE	FALSE
P21338	1	0	0	2	0	1	0.9258605641247784	0	1.1820530053443892	1.1011441796906307	0	1.4501053410857854	0.3333333333333333	1	0.850416506925472	1.217004466761489	0.22360251637420755	0.4557164460175765	Ribonuclease I OS=Escherichia coli (strain K12) OX=83333 GN=rna PE=1 SV=1	RNI_ECOLI	Ribonuclease I (RNase I) (EC 4.6.1.21) (Enterobacter ribonuclease)	rna	rnsA	FUNCTION: One of the few RNases that cleaves the phosphodiester bond between any two nucleotide. Shows a preference for cytidylic or guanylic acid.	Enterobacter ribonuclease activity [GO:0008847]; ribonuclease T2 activity [GO:0033897]; RNA binding [GO:0003723]	cytoplasm [GO:0005737]; outer membrane-bounded periplasmic space [GO:0030288]	RNA catabolic process [GO:0006401]	2253883; 8905232; 9278503; 16738553; 8188249	FALSE	FALSE	FALSE
P0C0L7	6	0	2	8	0	3	1.2741482039001022	0	0.8292402556312192	0.8787517583541827	0	0.8651428403646292	2.6666666666666665	3.6666666666666665	0.5812981995729373	1.2143918933207607	0.22459810959167123	0.4557164460175765	Proline/betaine transporter OS=Escherichia coli (strain K12) OX=83333 GN=proP PE=1 SV=1	PROP_ECOLI	Proline/betaine transporter (Proline porter II) (PPII)	proP	NA	FUNCTION: Proton symporter that senses osmotic shifts and responds by importing osmolytes such as proline, glycine betaine, stachydrine, pipecolic acid, ectoine and taurine. It is both an osmosensor and an osmoregulator which is available to participate early in the bacterial osmoregulatory response. {ECO:0000269|PubMed:10026245, ECO:0000269|PubMed:3082857, ECO:0000269|PubMed:8421314}.	proline:proton symporter activity [GO:0005297]	integral component of membrane [GO:0016021]; plasma membrane [GO:0005886]	amino acid transport [GO:0006865]; cellular hyperosmotic response [GO:0071474]; cellular hyperosmotic salinity response [GO:0071475]; glycine betaine transport [GO:0031460]; osmosensory signaling pathway [GO:0007231]; proline import across plasma membrane [GO:1905647]	8421314; 7610040; 9278503; 16738553; 3082857; 10026245; 15919996; 14643666	FALSE	FALSE	FALSE
P0ABG1	0	0	0	3	0	0	2.1023421796077013	0	0	2.516181678969475	0	0	0	1	0.8387272263231583	1.213787823325211	0.22482875733832614	0.4557164460175765	Phosphatidate cytidylyltransferase OS=Escherichia coli (strain K12) OX=83333 GN=cdsA PE=1 SV=2	CDSA_ECOLI	Phosphatidate cytidylyltransferase (EC 2.7.7.41) (CDP-DAG synthase) (CDP-DG synthase) (CDP-diacylglycerol synthase) (CDS) (CDP-diglyceride pyrophosphorylase) (CDP-diglyceride synthase) (CTP:phosphatidate cytidylyltransferase)	cdsA	cds	NA	phosphatidate cytidylyltransferase activity [GO:0004605]	integral component of membrane [GO:0016021]; plasma membrane [GO:0005886]	CDP-diacylglycerol biosynthetic process [GO:0016024]	2995358; 9278503; 16738553; 2995359; 15919996	FALSE	FALSE	FALSE
P0A8V6	0	0	0	3	0	0	2.1023421796077013	0	0	2.516181678969475	0	0	0	1	0.8387272263231583	1.213787823325211	0.22482875733832614	0.4557164460175765	Fatty acid metabolism regulator protein OS=Escherichia coli (strain K12) OX=83333 GN=fadR PE=1 SV=2	FADR_ECOLI	Fatty acid metabolism regulator protein	fadR	oleR thdB	FUNCTION: Multifunctional regulator of fatty acid metabolism (PubMed:1569108, PubMed:8446033, PubMed:9388199, PubMed:11859088, PubMed:19854834, PubMed:21276098). Represses transcription of at least eight genes required for fatty acid transport and beta-oxidation including fadA, fadB, fadD, fadL and fadE (PubMed:9388199). Activates transcription of at least three genes required for unsaturated fat…	DNA binding [GO:0003677]; DNA-binding transcription factor activity [GO:0003700]; fatty-acyl-CoA binding [GO:0000062]	cytosol [GO:0005829]	fatty acid oxidation [GO:0019395]; negative regulation of transcription, DNA-templated [GO:0045892]; positive regulation of fatty acid biosynthetic process [GO:0045723]; positive regulation of transcription, DNA-templated [GO:0045893]; regulation of fatty acid metabolic process [GO:0019217]	2843809; 8905232; 9278503; 16738553; 1569108; 8446033; 7836365; 9388199; 11859088; 19854834; 21276098; 11013219; 11296236; 11279025	FALSE	FALSE	FALSE
P00803	0	0	0	3	0	0	2.1023421796077013	0	0	2.516181678969475	0	0	0	1	0.8387272263231583	1.213787823325211	0.22482875733832614	0.4557164460175765	Signal peptidase I OS=Escherichia coli (strain K12) OX=83333 GN=lepB PE=1 SV=2	LEP_ECOLI	Signal peptidase I (SPase I) (EC 3.4.21.89) (Leader peptidase I)	lepB	NA	NA	endopeptidase activity [GO:0004175]; peptidase activity [GO:0008233]; serine-type endopeptidase activity [GO:0004252]; toxic substance binding [GO:0015643]	integral component of membrane [GO:0016021]; integral component of plasma membrane [GO:0005887]; plasma membrane [GO:0005886]	protein processing [GO:0016485]; proteolysis [GO:0006508]; signal peptide processing [GO:0006465]	6311837; 9278503; 16738553; 16453726; 2202591; 1618816; 1546969; 8394311; 2551889; 15919996; 21778229; 9823901	FALSE	FALSE	FALSE
P00811	0	0	0	3	0	0	2.1023421796077013	0	0	2.516181678969475	0	0	0	1	0.8387272263231583	1.213787823325211	0.22482875733832614	0.4557164460175765	Beta-lactamase OS=Escherichia coli (strain K12) OX=83333 GN=ampC PE=1 SV=1	AMPC_ECOLI	Beta-lactamase (EC 3.5.2.6) (Cephalosporinase)	ampC	ampA	FUNCTION: This protein is a serine beta-lactamase with a substrate specificity for cephalosporins.	beta-lactamase activity [GO:0008800]	outer membrane-bounded periplasmic space [GO:0030288]	antibiotic catabolic process [GO:0017001]; response to antibiotic [GO:0046677]	6795623; 7610040; 9278503; 16738553; 7041115; 9298644; 9819201; 10595535; 11478888; 12144785; 12526668	FALSE	FALSE	FALSE
P76170	2	1	1	1	2	2	-0.2506210513581449	1.460176018966611	0.8764967755389856	-0.06878082175168161	1.7964091817884096	1.0350678418069414	1.3333333333333333	1.6666666666666667	0.9208987339478898	1.2043825354496696	0.22844175908396497	0.4565585993966922	UPF0482 protein YnfB OS=Escherichia coli (strain K12) OX=83333 GN=ynfB PE=1 SV=1	YNFB_ECOLI	UPF0482 protein YnfB	ynfB	NA	NA	NA	cell outer membrane [GO:0009279]	NA	9278503; 16738553	FALSE	FALSE	FALSE
P0A7A7	6	1	8	8	0	11	1.2741482039001022	-0.6326045394197815	1.4306187601699472	0.8787517583541827	0.21144668106725328	0.8651428403646291	5	6.333333333333333	0.6517804265953551	1.1963635336764598	0.23155472538000219	0.46037885258335337	Glycerol-3-phosphate acyltransferase OS=Escherichia coli (strain K12) OX=83333 GN=plsB PE=1 SV=2	PLSB_ECOLI	Glycerol-3-phosphate acyltransferase (GPAT) (EC 2.3.1.15)	plsB	NA	FUNCTION: Catalyzes the transfer of an acyl group from acyl-ACP to glycerol-3-phosphate (G3P) to form lysophosphatidic acid (LPA). This enzyme can utilize either acyl-CoA or acyl-ACP as the fatty acyl donor. {ECO:0000269|PubMed:17645809, ECO:0000269|PubMed:6997313}.	glycerol-3-phosphate O-acyltransferase activity [GO:0004366]; sn-1-glycerol-3-phosphate C16:0-DCA-CoA acyl transferase activity [GO:0102420]	integral component of plasma membrane [GO:0005887]; plasma membrane [GO:0005886]	CDP-diacylglycerol biosynthetic process [GO:0016024]; fatty acid metabolic process [GO:0006631]; glycerol-3-phosphate metabolic process [GO:0006072]; phospholipid biosynthetic process [GO:0008654]; triglyceride biosynthetic process [GO:0019432]	6309817; 10074094; 8265357; 9278503; 16738553; 1644758; 6350296; 4943977; 6251087; 6997313; 7026564; 9515909; 10231527; 16294310; 17645809	FALSE	FALSE	FALSE
P77304	2	0	0	2	0	2	0.389855305269527	0	1.6716961442215286	0.5161816789694744	0	2.0350678418069417	0.6666666666666666	1.3333333333333333	0.850416506925472	1.1902372843119242	0.23395314275033308	0.4632483439926396	Dipeptide and tripeptide permease A OS=Escherichia coli (strain K12) OX=83333 GN=dtpA PE=1 SV=1	DTPA_ECOLI	Dipeptide and tripeptide permease A	dtpA	tppB ydgR	FUNCTION: Proton-dependent permease that transports di- and tripeptides as well as structurally related peptidomimetics such as aminocephalosporins into the cell. Has a clear preference for dipeptides and tripeptides composed of L-amino acids, and discriminates dipeptides on the basis of the position of charges within the substrate. {ECO:0000269|PubMed:15175316, ECO:0000269|PubMed:17158458, ECO:0…	dipeptide transmembrane transporter activity [GO:0071916]; peptide:proton symporter activity [GO:0015333]; proton transmembrane transporter activity [GO:0015078]; tripeptide transmembrane transporter activity [GO:0042937]	integral component of plasma membrane [GO:0005887]; plasma membrane [GO:0005886]	dipeptide transmembrane transport [GO:0035442]; protein transport [GO:0015031]; proton transmembrane transport [GO:1902600]; tripeptide transmembrane transport [GO:0035443]	9097039; 9278503; 16738553; 15175316; 15919996; 17158458; 18485005	FALSE	FALSE	FALSE
P64585	2	0	0	2	0	2	0.389855305269527	0	1.6716961442215286	0.5161816789694744	0	2.0350678418069417	0.6666666666666666	1.3333333333333333	0.850416506925472	1.1902372843119242	0.23395314275033308	0.4632483439926396	Inner membrane protein YqjE OS=Escherichia coli (strain K12) OX=83333 GN=yqjE PE=1 SV=1	YQJE_ECOLI	Inner membrane protein YqjE	yqjE	NA	NA	NA	integral component of membrane [GO:0016021]; plasma membrane [GO:0005886]	NA	9278503; 16738553; 15919996	FALSE	FALSE	FALSE
P0ADU2	0	0	2	2	0	2	1.7165305856562891	0	0.33605876545439556	2.1011441796906305	0	0.4501053410857854	0.6666666666666666	1.3333333333333333	0.850416506925472	1.1850630143995131	0.23599253310234286	0.4646325400976222	Probable quinol monooxygenase YgiN OS=Escherichia coli (strain K12) OX=83333 GN=ygiN PE=1 SV=1	YGIN_ECOLI	Probable quinol monooxygenase YgiN (QuMo) (EC 1.-.-.-)	ygiN	NA	FUNCTION: Can oxidize menadiol to menadione. {ECO:0000269|PubMed:15613473}.	catalytic activity [GO:0003824]; oxidoreductase activity [GO:0016491]	cytosol [GO:0005829]	response to acidic pH [GO:0010447]	7568050; 9278503; 16738553; 9868784; 9298646; 9600841; 10493123; 15613473	FALSE	FALSE	FALSE
P0A725	0	0	2	2	0	2	1.7165305856562891	0	0.33605876545439556	2.1011441796906305	0	0.4501053410857854	0.6666666666666666	1.3333333333333333	0.850416506925472	1.1850630143995131	0.23599253310234286	0.4646325400976222	UDP-3-O-acyl-N-acetylglucosamine deacetylase OS=Escherichia coli (strain K12) OX=83333 GN=lpxC PE=1 SV=1	LPXC_ECOLI	UDP-3-O-acyl-N-acetylglucosamine deacetylase (UDP-3-O-acyl-GlcNAc deacetylase) (EC 3.5.1.108) (Protein EnvA) (UDP-3-O-[R-3-hydroxymyristoyl]-N-acetylglucosamine deacetylase)	lpxC	asmB envA	FUNCTION: Catalyzes the hydrolysis of UDP-3-O-myristoyl-N-acetylglucosamine to form UDP-3-O-myristoylglucosamine and acetate, the committed step in lipid A biosynthesis. {ECO:0000255|HAMAP-Rule:MF_00388, ECO:0000269|PubMed:10026271, ECO:0000269|PubMed:8530464, ECO:0000269|PubMed:8824222, ECO:0000269|Ref.7}.	deacetylase activity [GO:0019213]; iron ion binding [GO:0005506]; UDP-3-O-[3-hydroxymyristoyl] N-acetylglucosamine deacetylase activity [GO:0008759]; UDP-3-O-acyl-N-acetylglucosamine deacetylase activity [GO:0103117]; zinc ion binding [GO:0008270]	cytoplasm [GO:0005737]	lipid A biosynthetic process [GO:0009245]	2824434; 1630901; 9278503; 16738553; 3000876; 8530464; 8752330; 8824222; 10026271; 10048027; 11148046; 15705580; 16420369; 18289052; 20136146; 20709752; 20019290; 21193611; 23417489; 24108127; 24117400	FALSE	FALSE	FALSE
P0ADW3	20	17	9	18	6	12	0.8714722434593145	-0.264774397376846	1.4341731932536488	0.37179176963429955	-0.15112339831745494	0.8286169643395153	15.333333333333334	12	0.34976177855212	1.1782974439420186	0.23867804645961685	0.4684647105132876	Inner membrane protein YhcB OS=Escherichia coli (strain K12) OX=83333 GN=yhcB PE=1 SV=2	YHCB_ECOLI	Inner membrane protein YhcB	yhcB	NA	NA	NA	cytosol [GO:0005829]; integral component of plasma membrane [GO:0005887]; plasma membrane [GO:0005886]	NA	9278503; 16738553; 16079137; 16863643; 21210718	FALSE	FALSE	FALSE
P39830	6	0	0	11	0	0	2.0396581475067754	0	0	1.2937892576330265	0	0	2	3.6666666666666665	0.43126308587767553	1.1775971805178502	0.2389572344357604	0.46846732239382793	Putative cation/proton antiporter YbaL OS=Escherichia coli (strain K12) OX=83333 GN=ybaL PE=1 SV=2	YBAL_ECOLI	Putative cation/proton antiporter YbaL	ybaL	ylaA	NA	nucleotide binding [GO:0000166]; solute:proton antiporter activity [GO:0015299]	integral component of membrane [GO:0016021]; plasma membrane [GO:0005886]	potassium ion transport [GO:0006813]	9278503; 16738553; 7721718; 15919996;	FALSE	FALSE	FALSE
P69783	19	17	16	15	11	13	0.43785793411702134	1.2543440698034147	0.34004857297603447	0.19425358408211216	0.6264841803460972	0.16999742189305025	17.333333333333332	13	0.33024506210708654	1.1733204176319496	0.2406673374867789	0.47127192915529525	PTS system glucose-specific EIIA component OS=Escherichia coli (strain K12) OX=83333 GN=crr PE=1 SV=2	PTGA_ECOLI	PTS system glucose-specific EIIA component (EIIA-Glc) (EIII-Glc) (Glucose-specific phosphotransferase enzyme IIA component)	crr	gsr iex tgs treD	FUNCTION: The phosphoenolpyruvate-dependent sugar phosphotransferase system (sugar PTS), a major carbohydrate active transport system, catalyzes the phosphorylation of incoming sugar substrates concomitantly with their translocation across the cell membrane (PubMed:3129430, PubMed:17158705). The enzyme II complex composed of PtsG and Crr is involved in glucose transport (PubMed:2657735). The non-…	kinase activity [GO:0016301]; metal ion binding [GO:0046872]	cytosol [GO:0005829]; extrinsic component of cytoplasmic side of plasma membrane [GO:0031234]; membrane [GO:0016020]	negative regulation of carbohydrate metabolic process [GO:0045912]; phosphoenolpyruvate-dependent sugar phosphotransferase system [GO:0009401]	2457575; 2960675; 8764513; 1630305; 9205837; 9278503; 16738553; 9298646; 9600841; 789369; 6383826; 3129430; 2657735; 9298644; 17158705; 1961703; 8430315; 8170944; 9405042; 1911770; 2014267; 1606145	FALSE	FALSE	FALSE
P04693	15	20	19	26	3	17	3.00007968233618	-1.6498206458351392	0.6704201438240452	1.271069181132943	-1.180870741711507	0.2981022476407355	18	15.333333333333334	0.1294335623540572	1.1666396687065608	0.24335591642544502	0.47347143664916885	Aromatic-amino-acid aminotransferase OS=Escherichia coli (strain K12) OX=83333 GN=tyrB PE=1 SV=1	TYRB_ECOLI	Aromatic-amino-acid aminotransferase (ARAT) (AROAT) (EC 2.6.1.57) (Beta-methylphenylalanine transaminase) (EC 2.6.1.107)	tyrB	NA	FUNCTION: Broad-specificity enzyme that catalyzes the transamination of 2-ketoisocaproate, p-hydroxyphenylpyruvate, and phenylpyruvate to yield leucine, tyrosine, and phenylalanine, respectively. In vitro, is able to catalyze the conversion of beta-methyl phenylpyruvate to the nonproteinogenic amino acid (2S,3S)-beta-methyl-phenylalanine, a building block of the antibiotic mannopeptimycin produce…	aromatic-amino-acid:2-oxoglutarate aminotransferase activity [GO:0008793]; identical protein binding [GO:0042802]; L-leucine:2-oxoglutarate aminotransferase activity [GO:0050048]; L-phenylalanine:2-oxoglutarate aminotransferase activity [GO:0080130]; L-tyrosine:2-oxoglutarate aminotransferase activity [GO:0004838]; pyridoxal phosphate binding [GO:0030170]; transaminase activity [GO:0008483]	cytoplasm [GO:0005737]; cytosol [GO:0005829]	aspartate biosynthetic process [GO:0006532]; leucine biosynthetic process [GO:0009098]; L-phenylalanine biosynthetic process from chorismate via phenylpyruvate [GO:0033585]; tyrosine biosynthetic process from chorismate via 4-hydroxyphenylpyruvate [GO:0019292]	3521591; 3907634; 8265357; 9278503; 16738553; 3308851; 9298644; 19731276; 10417420	FALSE	FALSE	FALSE
P0AB38	9	8	8	10	8	3	1.0836496211594344	1.8968456286051811	-0.9715585194293193	0.6536852027194093	1.2114466810672533	-0.719819660356527	8.333333333333334	7	0.38177074114337856	1.15986016204401	0.246105744734115	0.47475318721020354	Penicillin-binding protein activator LpoB OS=Escherichia coli (strain K12) OX=83333 GN=lpoB PE=1 SV=1	LPOB_ECOLI	Penicillin-binding protein activator LpoB (PBP activator LpoB) (Lipoprotein activator of PBP from the outer membrane B)	lpoB	ycfM	FUNCTION: Regulator of peptidoglycan synthesis that is essential for the function of penicillin-binding protein 1B (PBP1b). Stimulates transpeptidase and transglycosylase activities of PBP1b in vitro. May also contribute to outer membrane constriction during cell division, in complex with PBP1b. {ECO:0000269|PubMed:21183073, ECO:0000269|PubMed:21183074}.	enzyme activator activity [GO:0008047]; enzyme binding [GO:0019899]; enzyme regulator activity [GO:0030234]	cell outer membrane [GO:0009279]; periplasmic side of cell outer membrane [GO:0031241]	peptidoglycan biosynthetic process [GO:0009252]; positive regulation of catalytic activity [GO:0043085]; regulation of cell shape [GO:0008360]	8905232; 9278503; 16738553; 21183073; 21183074	FALSE	FALSE	FALSE
P0AGC3	20	13	20	19	4	22	1.0547013406334624	-0.46107481097219016	1.402564771148162	0.44579235107807635	-0.2739801461029886	0.581349874364038	17.666666666666668	15	0.25105402644637526	1.1525015848763163	0.24911501886003992	0.47728172931594015	Soluble lytic murein transglycosylase OS=Escherichia coli (strain K12) OX=83333 GN=slt PE=1 SV=1	SLT_ECOLI	Soluble lytic murein transglycosylase (EC 4.2.2.n1) (Exomuramidase) (Peptidoglycan lytic exotransglycosylase) (Slt70)	slt	sltY	FUNCTION: Murein-degrading enzyme. Catalyzes the cleavage of the glycosidic bonds between N-acetylmuramic acid and N-acetylglucosamine residues in peptidoglycan. May play a role in recycling of muropeptides during cell elongation and/or cell division.	hydrolase activity, hydrolyzing O-glycosyl compounds [GO:0004553]; lyase activity [GO:0016829]; lytic endotransglycosylase activity [GO:0008932]; lytic transglycosylase activity [GO:0008933]	membrane [GO:0016020]; outer membrane-bounded periplasmic space [GO:0030288]; peptidoglycan-based cell wall [GO:0009274]	cell wall organization [GO:0071555]; peptidoglycan catabolic process [GO:0009253]	1938883; 7610040; 9278503; 16738553; 7001368; 7012834; 2695826; 9298644; 2184239; 8107871; 7548026; 10452894	FALSE	FALSE	FALSE
P0ADV7	5	3	4	6	2	4	0.9538007876206617	0.565228762393425	0.4752824668926265	0.7385741003059225	0.7964091817884096	0.45010534108578565	4	4	0.6616962077267059	1.1514165798091964	0.249560896130504	0.4775932700068442	Intermembrane phospholipid transport system binding protein MlaC OS=Escherichia coli (strain K12) OX=83333 GN=mlaC PE=1 SV=1	MLAC_ECOLI	Intermembrane phospholipid transport system binding protein MlaC	mlaC	yrbC	FUNCTION: Involved in a phospholipid transport pathway that maintains lipid asymmetry in the outer membrane by retrograde trafficking of phospholipids from the outer membrane to the inner membrane. May transfer phospholipid across the periplasmic space and deliver it to the MlaFEDB complex at the inner membrane. {ECO:0000269|PubMed:19383799, ECO:0000305|PubMed:28388411}.	NA	outer membrane-bounded periplasmic space [GO:0030288]	intermembrane phospholipid transfer [GO:0120010]; phospholipid transport [GO:0015914]	9278503; 16738553; 19383799; 28388411	FALSE	FALSE	FALSE
P52645	2	0	0	6	0	0	1.992363442071391	0	0	1.7385741003059225	0	0	0.6666666666666666	2	0.5795247001019742	1.150291569603487	0.25002380189463264	0.4776890411506441	Uncharacterized protein YdbH OS=Escherichia coli (strain K12) OX=83333 GN=ydbH PE=4 SV=2	YDBH_ECOLI	Uncharacterized protein YdbH	ydbH	NA	NA	NA	plasma membrane [GO:0005886]	NA	9097039; 9278503; 16738553; 9025293;	FALSE	FALSE	FALSE
P0AD12	2	1	7	3	2	4	0.8915401725043061	1.460176018966611	-0.35999957016423645	0.9312191782483183	1.7964091817884096	-0.2279665640268522	3.3333333333333335	3	0.8332205986699586	1.149918127460864	0.2501775939122294	0.4776890411506441	Protein YeeZ OS=Escherichia coli (strain K12) OX=83333 GN=yeeZ PE=1 SV=1	YEEZ_ECOLI	Protein YeeZ	yeeZ	NA	NA	ATP binding [GO:0005524]; catalytic activity [GO:0003824]	cytosol [GO:0005829]	NA	9278503; 16738553; 10493123	FALSE	FALSE	FALSE
P30859	2	0	0	2	1	0	0.389855305269527	1.580813842756751	0	0.5161816789694744	2.2114466810672533	0	0.6666666666666666	1	0.9092094533455759	1.1377663630966621	0.2552180540647902	0.4846134440612843	Putative ABC transporter arginine-binding protein 2 OS=Escherichia coli (strain K12) OX=83333 GN=artI PE=1 SV=3	ARTI_ECOLI	Putative ABC transporter arginine-binding protein 2	artI	NA	FUNCTION: Part of the ABC transporter complex ArtPIQMJ involved in arginine transport. {ECO:0000269|PubMed:8801422}.	ligand-gated ion channel activity [GO:0015276]	membrane [GO:0016020]; outer membrane-bounded periplasmic space [GO:0030288]; periplasmic space [GO:0042597]	amino acid transport [GO:0006865]	8501075; 8905232; 9278503; 16738553; 8801422; 9298646; 9600841	FALSE	FALSE	FALSE
P69908	27	33	34	13	35	17	-1.0230792675455826	4.182190543857496	-1.2147030205520153	-0.4838183210305255	1.2939088412592261	-0.5092526744168684	31.333333333333332	21.666666666666668	0.1002792819372774	1.122604629877508	0.2616054481727858	0.49184666068260396	Glutamate decarboxylase alpha OS=Escherichia coli (strain K12) OX=83333 GN=gadA PE=1 SV=1	DCEA_ECOLI	Glutamate decarboxylase alpha (GAD-alpha) (EC 4.1.1.15)	gadA	gadS	FUNCTION: Converts glutamate to gamma-aminobutyrate (GABA), consuming one intracellular proton in the reaction. The gad system helps to maintain a near-neutral intracellular pH when cells are exposed to extremely acidic conditions. The ability to survive transit through the acidic conditions of the stomach is essential for successful colonization of the mammalian host by commensal and pathogenic …	glutamate decarboxylase activity [GO:0004351]; pyridoxal phosphate binding [GO:0030170]	cytosol [GO:0005829]; membrane [GO:0016020]	glutamate catabolic process [GO:0006538]; intracellular pH elevation [GO:0051454]	1522060; 1740158; 8041620; 9278503; 16738553; 7764225; 9298646; 9298644; 10383761; 11976288; 12399493; 12446650; 12867478; 12694615; 12940989;	FALSE	FALSE	FALSE
P12995	4	7	8	4	5	7	0.5513702898532803	1.0035535114367014	0.38899698715729564	0.5161816789694742	0.7964091817884096	0.28018033964347305	6.333333333333333	5.333333333333333	0.530923733467119	1.1223231904933453	0.26172504940284036	0.49184666068260396	Adenosylmethionine-8-amino-7-oxononanoate aminotransferase OS=Escherichia coli (strain K12) OX=83333 GN=bioA PE=1 SV=2	BIOA_ECOLI	Adenosylmethionine-8-amino-7-oxononanoate aminotransferase (EC 2.6.1.62) (7,8-diamino-pelargonic acid aminotransferase) (DAPA AT) (DAPA aminotransferase) (7,8-diaminononanoate synthase) (DANS) (Diaminopelargonic acid synthase)	bioA	NA	FUNCTION: Catalyzes the transfer of the alpha-amino group from S-adenosyl-L-methionine (SAM) to 7-keto-8-aminopelargonic acid (KAPA) to form 7,8-diaminopelargonic acid (DAPA). It is the only animotransferase known to utilize SAM as an amino donor (PubMed:1092681). Complements a bioU deletion in Synechocystis PCC 6803 (PubMed:32042199). {ECO:0000269|PubMed:1092681, ECO:0000269|PubMed:32042199}.	adenosylmethionine-8-amino-7-oxononanoate transaminase activity [GO:0004015]; pyridoxal phosphate binding [GO:0030170]	cytoplasm [GO:0005737]	biotin biosynthetic process [GO:0009102]	3058702; 9278503; 16738553; 1092681; 1092682; 6456358; 16042602; 20693992; 32042199; 10452893; 12379100; 12218056; 14756557	FALSE	FALSE	FALSE
P25553	30	39	35	29	19	24	1.3656987770657623	0.704915954157215	-0.1616762444324403	0.4688759641911178	0.21144668106725328	-0.07596347058180235	34.666666666666664	24	0.20145305822552292	1.1021261492149534	0.2704068325584746	0.5032074168803401	Lactaldehyde dehydrogenase OS=Escherichia coli (strain K12) OX=83333 GN=aldA PE=1 SV=2	ALDA_ECOLI	Lactaldehyde dehydrogenase (EC 1.2.1.22) (Aldehyde dehydrogenase A) (Glycolaldehyde dehydrogenase) (EC 1.2.1.21)	aldA	ald	FUNCTION: Acts on lactaldehyde as well as other aldehydes.	glycolaldehyde dehydrogenase activity [GO:0050569]; identical protein binding [GO:0042802]; lactaldehyde dehydrogenase activity [GO:0008911]; succinate-semialdehyde dehydrogenase (NAD+) activity [GO:0004777]	cytosol [GO:0005829]; protein-containing complex [GO:0032991]	L-fucose catabolic process [GO:0042355]; rhamnose catabolic process [GO:0019301]	1917845; 9097039; 9278503; 16738553; 9298646; 6345530; 3308886	FALSE	FALSE	FALSE
P77552	0	3	4	1	1	5	1.2137530118869497	-0.15850702379643164	0.8421629759625099	1.5161816789694746	0.21144668106725328	0.7131397469195793	2.3333333333333335	2.3333333333333335	0.8135893689854358	1.0954695761588247	0.2733109671843131	0.5074915095514888	Uncharacterized protein YdhQ OS=Escherichia coli (strain K12) OX=83333 GN=ydhQ PE=4 SV=1	YDHQ_ECOLI	Uncharacterized protein YdhQ	ydhQ	NA	NA	NA	NA	cellular response to DNA damage stimulus [GO:0006974]	9023191; 9097039; 9278503; 16738553; 25316676	FALSE	FALSE	FALSE
P76193	6	6	2	5	3	4	0.33933280307479824	0.3156426596053645	1.2395997957934435	0.29378925763302655	0.4040917590096489	1.1870709352519917	4.666666666666667	4	0.6283173172982224	1.0938335354797415	0.27402799313757087	0.5078392664666294	Probable L,D-transpeptidase YnhG OS=Escherichia coli (strain K12) OX=83333 GN=ynhG PE=1 SV=1	YNHG_ECOLI	Probable L,D-transpeptidase YnhG (EC 2.-.-.-)	ynhG	NA	FUNCTION: Responsible, at least in part, for generating a meso-diaminopimelyl-3-a meso-diaminopimelyl-3 cross-link. {ECO:0000269|PubMed:18456808}.	glycosyltransferase activity [GO:0016757]; peptidoglycan L,D-transpeptidase activity [GO:0071972]	periplasmic space [GO:0042597]	cell wall organization [GO:0071555]; peptidoglycan biosynthetic process [GO:0009252]; peptidoglycan-protein cross-linking [GO:0018104]; regulation of cell shape [GO:0008360]	9278503; 16738553; 9097039; 18456808; 19965429	FALSE	FALSE	FALSE
P19319	0	1	0	0	1	1	0	0.6704952902051481	1.1820530053443892	0	1.2114466810672533	1.4501053410857854	0.3333333333333333	0.6666666666666666	0.8871840073843462	1.0695692571223079	0.2848132393216176	0.5242304819828028	Respiratory nitrate reductase 2 alpha chain OS=Escherichia coli (strain K12) OX=83333 GN=narZ PE=1 SV=5	NARZ_ECOLI	Respiratory nitrate reductase 2 alpha chain (EC 1.7.5.1)	narZ	NA	FUNCTION: This is a second nitrate reductase enzyme which can substitute for the NRA enzyme and allows E.coli to use nitrate as an electron acceptor during anaerobic growth.; FUNCTION: The alpha chain is the actual site of nitrate reduction.	4 iron, 4 sulfur cluster binding [GO:0051539]; metal ion binding [GO:0046872]; molybdopterin cofactor binding [GO:0043546]; nitrate reductase activity [GO:0008940]	membrane [GO:0016020]; nitrate reductase complex [GO:0009325]; plasma membrane [GO:0005886]	anaerobic electron transport chain [GO:0019645]; anaerobic respiration [GO:0009061]; nitrate assimilation [GO:0042128]	2233673; 9097039; 9278503; 16738553;	FALSE	FALSE	FALSE
P33602	39	39	47	17	27	43	-1.5378135983816115	2.2190921873705185	1.16774567994786	-0.6358214144755757	0.6968735082374949	0.3245744590019263	41.666666666666664	29	0.12854218425461517	1.0675346594087936	0.2857304713064357	0.5253452285961293	NADH-quinone oxidoreductase subunit G OS=Escherichia coli (strain K12) OX=83333 GN=nuoG PE=1 SV=4	NUOG_ECOLI	NADH-quinone oxidoreductase subunit G (EC 7.1.1.-) (NADH dehydrogenase I subunit G) (NDH-1 subunit G) (NUO7)	nuoG	NA	FUNCTION: NDH-1 shuttles electrons from NADH, via FMN and iron-sulfur (Fe-S) centers, to quinones in the respiratory chain. The immediate electron acceptor for the enzyme in this species is believed to be ubiquinone. Couples the redox reaction to proton translocation (for every two electrons transferred, four hydrogen ions are translocated across the cytoplasmic membrane), and thus conserves the …	2 iron, 2 sulfur cluster binding [GO:0051537]; 4 iron, 4 sulfur cluster binding [GO:0051539]; metal ion binding [GO:0046872]; molybdopterin cofactor binding [GO:0043546]; NADH dehydrogenase (ubiquinone) activity [GO:0008137]; quinone binding [GO:0048038]	cytoplasm [GO:0005737]; NADH dehydrogenase complex [GO:0030964]; plasma membrane [GO:0005886]; plasma membrane respiratory chain complex I [GO:0045272]	aerobic respiration [GO:0009060]; ATP synthesis coupled electron transport [GO:0042773]; cellular respiration [GO:0045333]	7690854; 9205837; 9278503; 16738553; 8157582; 9298646; 16079137	FALSE	FALSE	FALSE
P41052	1	2	0	7	0	0	2.712860018180446	-0.8946513449101338	0	2.516181678969475	-0.37351581965390307	0	1	2.3333333333333335	0.7142219531051905	1.049743266955527	0.2938361653451767	0.5332699405510958	Membrane-bound lytic murein transglycosylase B OS=Escherichia coli (strain K12) OX=83333 GN=mltB PE=1 SV=1	MLTB_ECOLI	Membrane-bound lytic murein transglycosylase B (EC 4.2.2.n1) (35 kDa soluble lytic transglycosylase) (Murein hydrolase B) (Slt35)	mltB	NA	FUNCTION: Murein-degrading enzyme. Catalyzes the cleavage of the glycosidic bonds between N-acetylmuramic acid and N-acetylglucosamine residues in peptidoglycan. May play a role in recycling of muropeptides during cell elongation and/or cell division.	calcium ion binding [GO:0005509]; lyase activity [GO:0016829]; lytic endotransglycosylase activity [GO:0008932]; lytic transglycosylase activity [GO:0008933]; sodium ion binding [GO:0031402]	anchored component of cell outer membrane [GO:0036405]; cell outer membrane [GO:0009279]; outer membrane-bounded periplasmic space [GO:0030288]	cell wall organization [GO:0071555]; peptidoglycan catabolic process [GO:0009253]	7476170; 7789526; 9205837; 9278503; 16738553; 3553176; 9761817; 10570954; 10545329; 10684641	FALSE	FALSE	FALSE
P0AEQ6	1	0	0	4	0	0	1.802865051580662	0	0	1.8381097738568368	0	0	0.3333333333333333	1.3333333333333333	0.612703257952279	1.0408846228426638	0.29792909924142	0.5395364783254932	Glutamine transport system permease protein GlnP OS=Escherichia coli (strain K12) OX=83333 GN=glnP PE=1 SV=1	GLNP_ECOLI	Glutamine transport system permease protein GlnP	glnP	NA	FUNCTION: Part of the binding-protein-dependent transport system for glutamine; probably responsible for the translocation of the substrate across the membrane.	transmembrane transporter activity [GO:0022857]	ATP-binding cassette (ABC) transporter complex [GO:0043190]; plasma membrane [GO:0005886]	amino acid transport [GO:0006865]	3027504; 8905232; 9278503; 16738553; 15919996	FALSE	FALSE	FALSE
P0A8G6	14	15	18	13	7	16	0.817060259897325	0.33624437053476053	0.6321844142757597	0.41664600541856006	0.21144668106725328	0.28964066889253937	15.666666666666666	12	0.3059111184594509	1.0308525805972022	0.3026099565020331	0.5417876680605898	NAD(P)H dehydrogenase (quinone) OS=Escherichia coli (strain K12) OX=83333 GN=wrbA PE=1 SV=2	NQOR_ECOLI	NAD(P)H dehydrogenase (quinone) (EC 1.6.5.2) (Flavoprotein WrbA) (NAD(P)H:quinone oxidoreductase) (NQO)	wrbA	NA	FUNCTION: It seems to function in response to environmental stress when various electron transfer chains are affected or when the environment is highly oxidizing. It reduces quinones to the hydroquinone state to prevent interaction of the semiquinone with O2 and production of superoxide. It prefers NADH over NADPH. {ECO:0000269|PubMed:16672604, ECO:0000269|PubMed:9694845}.	flavin adenine dinucleotide binding [GO:0050660]; FMN binding [GO:0010181]; identical protein binding [GO:0042802]; NAD(P)H dehydrogenase (quinone) activity [GO:0003955]; NAD binding [GO:0051287]; NADH dehydrogenase (quinone) activity [GO:0050136]; NADP binding [GO:0050661]; NADPH dehydrogenase (quinone) activity [GO:0008753]	cytosol [GO:0005829]; membrane [GO:0016020]; protein-containing complex [GO:0032991]	response to oxidative stress [GO:0006979]	8516330; 8905232; 9278503; 16738553; 9694845; 16672604; 17209564; 18723842; 17951395; 19665595	FALSE	FALSE	FALSE
P0A6J5	16	9	13	11	7	11	0.03246909988521254	1.343366432644653	0.4092827527440559	0.013681338440291098	0.889518586179891	0.2277129197493374	12.666666666666666	9.666666666666666	0.37697094812317317	1.0306385225382217	0.30271036408513485	0.5417876680605898	D-amino acid dehydrogenase OS=Escherichia coli (strain K12) OX=83333 GN=dadA PE=1 SV=1	DADA_ECOLI	D-amino acid dehydrogenase (EC 1.4.99.-) (D-alanine dehydrogenase)	dadA	dadR	FUNCTION: Catalyzes the oxidative deamination of D-amino acids. Has broad substrate specificity; is mostly active on D-alanine, and to a lesser extent, on several other D-amino acids such as D-methionine, D-serine and D-proline, but not on L-alanine. Participates in the utilization of L-alanine and D-alanine as the sole source of carbon, nitrogen and energy for growth. Is also able to oxidize D-a…	D-amino-acid dehydrogenase activity [GO:0008718]; oxidoreductase activity [GO:0016491]	cytoplasm [GO:0005737]; plasma membrane [GO:0005886]	D-alanine catabolic process [GO:0055130]; L-alanine oxidation to pyruvate via D-alanine [GO:0019480]	7906689; 8905232; 9278503; 16738553; 13292; 10383414; 15358424; 21754980	FALSE	FALSE	FALSE
P64624	2	1	3	3	0	6	0.8915401725043061	-0.6326045394197815	1.5182500433669979	0.9312191782483183	0.21144668106725328	1.2574602631433895	2	3	0.8000420408196537	1.0260586286992337	0.30486394956830354	0.5417876680605898	Uncharacterized protein YheO OS=Escherichia coli (strain K12) OX=83333 GN=yheO PE=4 SV=1	YHEO_ECOLI	Uncharacterized protein YheO	yheO	NA	NA	NA	cytosol [GO:0005829]	NA	9278503; 16738553	FALSE	FALSE	FALSE
P0A6W9	15	22	20	20	4	21	2.015212370688424	-1.4898737045346784	1.2348511358595566	0.9084991017482348	-0.9901871801023975	0.5172195369443222	19	15	0.1451771528633865	1.0162460560172142	0.3095122295551893	0.5417876680605898	Glutamate--cysteine ligase OS=Escherichia coli (strain K12) OX=83333 GN=gshA PE=1 SV=1	GSH1_ECOLI	Glutamate--cysteine ligase (EC 6.3.2.2) (Gamma-ECS) (GCS) (Gamma-glutamylcysteine synthetase)	gshA	gsh-I	NA	ATP binding [GO:0005524]; glutamate-cysteine ligase activity [GO:0004357]; metal ion binding [GO:0046872]	cytosol [GO:0005829]	cellular response to arsenic-containing substance [GO:0071243]; cellular response to mercury ion [GO:0071288]; glutathione biosynthetic process [GO:0006750]; hyperosmotic response [GO:0006972]	2872655; 9205837; 9278503; 16738553	FALSE	FALSE	FALSE
P0A794	11	15	14	14	4	14	1.5864426573051527	-0.7264835099564175	0.8893929614079097	0.8381097738568369	-0.4666252240453844	0.45010534108578565	13.333333333333334	10.666666666666666	0.2738632969657461	1.0099889108980884	0.31250060288533243	0.5417876680605898	Pyridoxine 5'-phosphate synthase OS=Escherichia coli (strain K12) OX=83333 GN=pdxJ PE=1 SV=2	PDXJ_ECOLI	Pyridoxine 5'-phosphate synthase (PNP synthase) (EC 2.6.99.2)	pdxJ	NA	FUNCTION: Catalyzes the complicated ring closure reaction between the two acyclic compounds 1-deoxy-D-xylulose-5-phosphate (DXP) and 3-amino-2-oxopropyl phosphate (1-amino-acetone-3-phosphate or AAP) to form pyridoxine 5'-phosphate (PNP) and inorganic phosphate. {ECO:0000269|PubMed:10225425}.	identical protein binding [GO:0042802]; pyridoxine 5'-phosphate synthase activity [GO:0033856]	cytosol [GO:0005829]	pyridoxine biosynthetic process [GO:0008615]	1537799; 1537800; 9278503; 16738553; 8636054; 10225425; 10944349; 12686115; 11286891; 12269807; 12206776	FALSE	FALSE	FALSE
Q46857	9	10	14	16	5	6	2.4017903077399403	0.40752962524437264	-1.0627802412835992	1.2817164253324513	0.3369775631511121	-0.6494303324651289	11	9	0.3230878853394782	1.0083651611537732	0.31327919157991096	0.5417876680605898	2,5-diketo-D-gluconic acid reductase A OS=Escherichia coli (strain K12) OX=83333 GN=dkgA PE=1 SV=3	DKGA_ECOLI	2,5-diketo-D-gluconic acid reductase A (2,5-DKG reductase A) (2,5-DKGR A) (25DKGR-A) (EC 1.1.1.274) (AKR5C)	dkgA	yqhE	FUNCTION: Catalyzes the reduction of 2,5-diketo-D-gluconic acid (25DKG) to 2-keto-L-gulonic acid (2KLG). It is also capable of stereoselective -keto ester reductions on ethyl acetoacetate and other 2-substituted derivatives.	2,5-didehydrogluconate reductase activity [GO:0050580]; alcohol dehydrogenase (NADP+) activity [GO:0008106]; alditol:NADP+ 1-oxidoreductase activity [GO:0004032]; D-threo-aldose 1-dehydrogenase activity [GO:0047834]; oxidoreductase activity, acting on the CH-OH group of donors, NAD or NADP as acceptor [GO:0016616]	cytosol [GO:0005829]	L-ascorbic acid biosynthetic process [GO:0019853]; methylglyoxal catabolic process [GO:0051596]	9278503; 16738553; 10427017; 11934293; 16284956	FALSE	FALSE	FALSE
P00550	10	3	2	16	1	1	2.193542078186162	-0.15850702379643164	-0.2944331456934941	1.1442129015825164	0.21144668106725328	-0.1348571596353708	5	6	0.40693414100479963	1.0049369805377484	0.31492719606410646	0.5417876680605898	PTS system mannitol-specific EIICBA component OS=Escherichia coli (strain K12) OX=83333 GN=mtlA PE=1 SV=1	PTM3C_ECOLI	PTS system mannitol-specific EIICBA component (EIICBA-Mtl) (EII-Mtl) [Includes: Mannitol permease IIC component (PTS system mannitol-specific EIIC component); Mannitol-specific phosphotransferase enzyme IIB component (EC 2.7.1.197) (PTS system mannitol-specific EIIB component); Mannitol-specific phosphotransferase enzyme IIA component (PTS system mannitol-specific EIIA component)]	mtlA	NA	FUNCTION: The phosphoenolpyruvate-dependent sugar phosphotransferase system (sugar PTS), a major carbohydrate active transport system, catalyzes the phosphorylation of incoming sugar substrates concomitantly with their translocation across the cell membrane. This system is involved in D-mannitol transport (PubMed:368051, PubMed:6427236, PubMed:2123863). Also able to use D-mannonic acid (PubMed:64…	kinase activity [GO:0016301]; protein-N(PI)-phosphohistidine-mannitol phosphotransferase system transmembrane transporter activity [GO:0022872]; protein-phosphocysteine-mannitol phosphotransferase system transporter activity [GO:0090565]; protein-phosphocysteine-sugar phosphotransferase activity [GO:0090563]	integral component of plasma membrane [GO:0005887]; plasma membrane [GO:0005886]	mannitol transport [GO:0015797]; phosphoenolpyruvate-dependent sugar phosphotransferase system [GO:0009401]	6309813; 8041620; 9278503; 16738553; 3135464; 368051; 6427236; 3322385; 3142516; 2407724; 2123863; 1946374; 8300537; 15919996; 9551558; 12202490; 15258141; 16443929	FALSE	FALSE	FALSE
P27298	35	33	28	36	8	28	1.7651049330040318	-1.285994616562316	1.258229309418081	0.5557100431561118	-0.7060911587407738	0.4501053410857854	32	24	0.09990807516704116	1.0030535006639574	0.31583504842614046	0.5417876680605898	Oligopeptidase A OS=Escherichia coli (strain K12) OX=83333 GN=prlC PE=3 SV=3	OPDA_ECOLI	Oligopeptidase A (EC 3.4.24.70)	prlC	opdA	FUNCTION: May play a specific role in the degradation of signal peptides after they are released from precursor forms of secreted proteins. Can cleave N-acetyl-L-Ala(4).	metal ion binding [GO:0046872]; metalloendopeptidase activity [GO:0004222]; peptidase activity [GO:0008233]	cytoplasm [GO:0005737]; cytosol [GO:0005829]	DNA replication [GO:0006260]; peptide metabolic process [GO:0006518]; proteolysis [GO:0006508]; signal peptide processing [GO:0006465]	1325967; 8366062; 8041620; 9278503; 16738553	FALSE	FALSE	FALSE
P66948	0	1	1	7	0	0	3.2115649535104103	-0.6326045394197815	-0.8460067556566888	3.516181678969475	0.21144668106725328	-0.5498946589142146	0.6666666666666666	2.3333333333333335	1.059244567040838	1.000521261189982	0.3170583137139505	0.5417876680605898	Beta-barrel assembly-enhancing protease OS=Escherichia coli (strain K12) OX=83333 GN=bepA PE=1 SV=1	BEPA_ECOLI	Beta-barrel assembly-enhancing protease (EC 3.4.-.-)	bepA	yfgC	FUNCTION: Functions as both a chaperone and a metalloprotease. Maintains the integrity of the outer membrane by promoting either the assembly or the elimination of outer membrane proteins, depending on their folding state. Promotes disulfide rearrangement of LptD during its biogenesis, and proteolytic degradation of LptD and BamA when their proper assembly is compromised. May facilitate membrane …	metal ion binding [GO:0046872]; metalloendopeptidase activity [GO:0004222]; protein disulfide isomerase activity [GO:0003756]; zinc ion binding [GO:0008270]	membrane [GO:0016020]; outer membrane-bounded periplasmic space [GO:0030288]	chaperone-mediated protein folding [GO:0061077]; Gram-negative-bacterium-type cell outer membrane assembly [GO:0043165]; proteolysis involved in cellular protein catabolic process [GO:0051603]	9278503; 16738553; 22491786; 24003122	FALSE	FALSE	FALSE
P0ABC3	9	7	13	8	5	10	0.5566969876452194	1.0035535114367014	0.17153791456459194	0.3641785855244242	0.7964091817884096	0.10218203766547858	9.666666666666666	7.666666666666667	0.4209232683261041	0.9998485067982892	0.31738382725574354	0.5417876680605898	Modulator of FtsH protease HflC OS=Escherichia coli (strain K12) OX=83333 GN=hflC PE=1 SV=1	HFLC_ECOLI	Modulator of FtsH protease HflC	hflC	hflA	FUNCTION: HflC and HflK help govern the stability of phage lambda cII protein, and thereby control the lysogenization frequency of phage lambda. HflKC inhibits the SecY-degrading activity of FtsH, possibly helping quality control of integral membrane proteins. {ECO:0000269|PubMed:8947034}.	NA	integral component of external side of plasma membrane [GO:0071575]; membrane protein complex [GO:0098796]	negative regulation of catalytic activity [GO:0043086]; regulation of peptidase activity [GO:0052547]; response to heat [GO:0009408]	8248183; 7610040; 9278503; 16738553; 3040675; 2973057; 8947034; 9159109; 9792691; 9636708; 19454621	FALSE	FALSE	FALSE
P0A742	0	0	0	2	0	0	1.7165305856562891	0	0	2.1011441796906305	0	0	0	0.6666666666666666	0.7003813932302102	0.9910393957008845	0.32166634384854703	0.5417876680605898	Large-conductance mechanosensitive channel OS=Escherichia coli (strain K12) OX=83333 GN=mscL PE=1 SV=1	MSCL_ECOLI	Large-conductance mechanosensitive channel	mscL	yhdC	FUNCTION: Mechanosensitive channel that opens in response to stretch forces in the membrane lipid bilayer. Forms a nonselective ion channel with a conductance of about 4 nanosiemens. Participates in the regulation of osmotic pressure changes within the cell. Opens at a pressure just below that which would cause cell disruption and death. The force required to trigger channel opening depends on th…	identical protein binding [GO:0042802]; mechanosensitive ion channel activity [GO:0008381]	integral component of membrane [GO:0016021]; integral component of plasma membrane [GO:0005887]; membrane [GO:0016020]; plasma membrane [GO:0005886]	cellular water homeostasis [GO:0009992]; ion transmembrane transport [GO:0034220]; ion transport [GO:0006811]	7511799; 8063098; 9278503; 16738553; 8412700; 8890153; 9856938; 9632260; 10202137; 15919996; 21151884; 23875651; 23416054; 24038743	FALSE	FALSE	FALSE
Q2M5U1	0	0	0	2	0	0	1.7165305856562891	0	0	2.1011441796906305	0	0	0	0.6666666666666666	0.7003813932302102	0.9910393957008845	0.32166634384854703	0.5417876680605898	UPF0391 membrane protein YtjA OS=Escherichia coli (strain K12) OX=83333 GN=ytjA PE=3 SV=2	YTJA_ECOLI	UPF0391 membrane protein YtjA	ytjA	NA	NA	NA	integral component of membrane [GO:0016021]; plasma membrane [GO:0005886]	NA	9278503; 16738553; 11445539	FALSE	FALSE	FALSE
P75830	0	0	0	2	0	0	1.7165305856562891	0	0	2.1011441796906305	0	0	0	0.6666666666666666	0.7003813932302102	0.9910393957008845	0.32166634384854703	0.5417876680605898	Macrolide export protein MacA OS=Escherichia coli (strain K12) OX=83333 GN=macA PE=1 SV=2	MACA_ECOLI	Macrolide export protein MacA	macA	ybjY	FUNCTION: Part of the tripartite efflux system MacAB-TolC. MacA stimulates the ATPase activity of MacB by promoting the closed ATP-bound state of MacB, increases the capacity of MacB to bind macrolides such as erythromycin, and provides a physical link between MacB and TolC. When overexpressed, the system confers resistance against macrolides composed of 14- and 15-membered lactones but no or wea…	efflux transmembrane transporter activity [GO:0015562]; identical protein binding [GO:0042802]	efflux pump complex [GO:1990281]; extrinsic component of membrane [GO:0019898]; MacAB-TolC complex [GO:1990196]; plasma membrane [GO:0005886]	response to antibiotic [GO:0046677]; xenobiotic detoxification by transmembrane export across the plasma membrane [GO:1990961]	11544226; 8905232; 9278503; 16738553; 17214741; 18955484; 21325274; 21696464; 23974027; 19254725	FALSE	FALSE	FALSE
P76108	0	0	0	2	0	0	1.7165305856562891	0	0	2.1011441796906305	0	0	0	0.6666666666666666	0.7003813932302102	0.9910393957008845	0.32166634384854703	0.5417876680605898	Bifunctional polyhydroxybutyrate synthase / ABC transporter periplasmic binding protein OS=Escherichia coli (strain K12) OX=83333 GN=ydcS PE=1 SV=1	YDCS_ECOLI	Bifunctional polyhydroxybutyrate synthase / ABC transporter periplasmic binding protein (Poly-3-hydroxybutyrate synthase) (PHB synthase) (EC 2.3.1.-) (cPHB synthase)	ydcS	NA	FUNCTION: Catalyzes the formation of short polymers of R-3-hydroxybutyrate (cPHB) (PubMed:18640095). Involved in natural transformation (PubMed:26826386). Probably part of the ABC transporter complex YdcSTUV. During natural transformation, may bind dsDNA and convey it to the inner membrane channel formed by YdcV (Probable). {ECO:0000269|PubMed:18640095, ECO:0000269|PubMed:26826386, ECO:0000305|Pu…	acyltransferase activity [GO:0016746]; polyamine binding [GO:0019808]	outer membrane-bounded periplasmic space [GO:0030288]	DNA import into cell involved in transformation [GO:0009290]; polyamine transport [GO:0015846]; poly-hydroxybutyrate biosynthetic process [GO:0042619]	9278503; 16738553; 18640095; 23531166; 26826386	FALSE	FALSE	FALSE
P76208	0	0	0	2	0	0	1.7165305856562891	0	0	2.1011441796906305	0	0	0	0.6666666666666666	0.7003813932302102	0.9910393957008845	0.32166634384854703	0.5417876680605898	Uncharacterized protein YniB OS=Escherichia coli (strain K12) OX=83333 GN=yniB PE=4 SV=1	YNIB_ECOLI	Uncharacterized protein YniB	yniB	NA	NA	NA	integral component of membrane [GO:0016021]; plasma membrane [GO:0005886]	NA	9278503; 16738553	FALSE	FALSE	FALSE
P69428	0	0	0	2	0	0	1.7165305856562891	0	0	2.1011441796906305	0	0	0	0.6666666666666666	0.7003813932302102	0.9910393957008845	0.32166634384854703	0.5417876680605898	Sec-independent protein translocase protein TatA OS=Escherichia coli (strain K12) OX=83333 GN=tatA PE=1 SV=1	TATA_ECOLI	Sec-independent protein translocase protein TatA	tatA	mttA1 yigT	FUNCTION: Part of the twin-arginine translocation (Tat) system that transports large folded proteins containing a characteristic twin-arginine motif in their signal peptide across membranes. TatA could form the protein-conducting channel of the Tat system. {ECO:0000255|HAMAP-Rule:MF_00236, ECO:0000269|PubMed:11922668, ECO:0000269|PubMed:9649434}.	identical protein binding [GO:0042802]; protein transmembrane transporter activity [GO:0008320]; proton motive force dependent protein transmembrane transporter activity [GO:0009977]	cytosol [GO:0005829]; integral component of membrane [GO:0016021]; integral component of plasma membrane [GO:0005887]; TAT protein transport complex [GO:0033281]	intracellular protein transmembrane transport [GO:0065002]; protein transport by the Tat complex [GO:0043953]	9649434; 9546395; 1379743; 9278503; 16738553; 11279240; 10652088; 11422364; 11591389; 11160116; 12427031; 11922668; 15225613; 15663945; 15571732; 16027357; 17686475; 20169075	FALSE	FALSE	FALSE
P0A9K7	0	0	0	2	0	0	1.7165305856562891	0	0	2.1011441796906305	0	0	0	0.6666666666666666	0.7003813932302102	0.9910393957008845	0.32166634384854703	0.5417876680605898	Phosphate-specific transport system accessory protein PhoU OS=Escherichia coli (strain K12) OX=83333 GN=phoU PE=1 SV=1	PHOU_ECOLI	Phosphate-specific transport system accessory protein PhoU (Pst system accessory protein PhoU) (Negative regulator of Pho regulon)	phoU	nmpA	FUNCTION: Part of the phosphate (Pho) regulon, which plays a key role in phosphate homeostasis. Encoded together with proteins of the phosphate-specific transport (Pst) system in the polycistronic pstSCAB-phoU operon. PhoU is essential for the repression of the Pho regulon at high phosphate conditions. In this role, it may bind, possibly as a chaperone, to PhoR, PhoB or a PhoR-PhoB complex to pro…	magnesium ion binding [GO:0000287]; manganese ion binding [GO:0030145]; protein homodimerization activity [GO:0042803]	cytoplasm [GO:0005737]; extrinsic component of plasma membrane [GO:0019897]	cellular phosphate ion homeostasis [GO:0030643]; cellular response to antibiotic [GO:0071236]; cellular response to heat [GO:0034605]; cellular response to pH [GO:0071467]; cellular response to phosphate starvation [GO:0016036]; cellular response to starvation [GO:0009267]; negative regulation of gene expression [GO:0010629]; negative regulation of ion transmembrane transporter activity [GO:00324…	2993631; 3881386; 7686882; 9278503; 16738553; 3034860; 3536855; 6310121; 6090402; 1459954; 8226621; 12147514; 12471449; 17420206; 18031348; 18248418; 19047379; 20171928	FALSE	FALSE	FALSE
P69054	0	0	0	2	0	0	1.7165305856562891	0	0	2.1011441796906305	0	0	0	0.6666666666666666	0.7003813932302102	0.9910393957008845	0.32166634384854703	0.5417876680605898	Succinate dehydrogenase cytochrome b556 subunit OS=Escherichia coli (strain K12) OX=83333 GN=sdhC PE=1 SV=1	DHSC_ECOLI	Succinate dehydrogenase cytochrome b556 subunit (Cytochrome b-556)	sdhC	cybA	FUNCTION: Membrane-anchoring subunit of succinate dehydrogenase (SDH).	electron transfer activity [GO:0009055]; heme binding [GO:0020037]; metal ion binding [GO:0046872]; succinate dehydrogenase (ubiquinone) activity [GO:0008177]; ubiquinone binding [GO:0048039]	integral component of membrane [GO:0016021]; plasma membrane [GO:0005886]; succinate dehydrogenase complex [GO:0045281]	aerobic respiration [GO:0009060]; cytochrome complex assembly [GO:0017004]; tricarboxylic acid cycle [GO:0006099]	6383359; 3309132; 8905232; 9278503; 16738553; 9822661; 9521736; 11259408; 15919996; 12560550; 16407191; 19710024	FALSE	FALSE	FALSE
P31697	0	0	0	2	0	0	1.7165305856562891	0	0	2.1011441796906305	0	0	0	0.6666666666666666	0.7003813932302102	0.9910393957008845	0.32166634384854703	0.5417876680605898	Chaperone protein FimC OS=Escherichia coli (strain K12) OX=83333 GN=fimC PE=1 SV=3	FIMC_ECOLI	Chaperone protein FimC	fimC	NA	FUNCTION: Required for the biogenesis of type 1 fimbriae. Binds and interact with FimH.	protein folding chaperone [GO:0044183]	outer membrane-bounded periplasmic space [GO:0030288]	cell wall organization [GO:0071555]; chaperone-mediated protein folding [GO:0061077]	1363735; 8104335; 8636962; 7610040; 9278503; 16738553; 9783748	FALSE	FALSE	FALSE
P0AFI9	0	0	0	2	0	0	1.7165305856562891	0	0	2.1011441796906305	0	0	0	0.6666666666666666	0.7003813932302102	0.9910393957008845	0.32166634384854703	0.5417876680605898	Putative permease PerM OS=Escherichia coli (strain K12) OX=83333 GN=perM PE=3 SV=1	PERM_ECOLI	Putative permease PerM	perM	yfgO	NA	NA	integral component of membrane [GO:0016021]; plasma membrane [GO:0005886]	transmembrane transport [GO:0055085]	9205837; 9278503; 16738553; 9387241	FALSE	FALSE	FALSE
P20605	0	0	0	2	0	0	1.7165305856562891	0	0	2.1011441796906305	0	0	0	0.6666666666666666	0.7003813932302102	0.9910393957008845	0.32166634384854703	0.5417876680605898	Probable protein adenylyltransferase Fic OS=Escherichia coli (strain K12) OX=83333 GN=fic PE=1 SV=1	FIC_ECOLI	Probable protein adenylyltransferase Fic (EC 2.7.7.n1) (Cell filamentation protein Fic)	fic	NA	FUNCTION: Probable adenylyltransferase that mediates the addition of adenosine 5'-monophosphate (AMP) to specific residues of target proteins (By similarity). Involved in cell filamentation induced by cyclic AMP. May have some role in cell division. {ECO:0000250}.	ATP binding [GO:0005524]; nucleotidyltransferase activity [GO:0016779]	NA	regulation of cell division [GO:0051302]	2546924; 2403545; 9278503; 16738553; 7549107; 2007139	FALSE	FALSE	FALSE
P0A710	0	0	0	2	0	0	1.7165305856562891	0	0	2.1011441796906305	0	0	0	0.6666666666666666	0.7003813932302102	0.9910393957008845	0.32166634384854703	0.5417876680605898	Inner membrane-spanning protein YciB OS=Escherichia coli (strain K12) OX=83333 GN=yciB PE=1 SV=1	YCIB_ECOLI	Inner membrane-spanning protein YciB	yciB	ispZ	FUNCTION: Plays a role in cell envelope biogenesis, maintenance of cell envelope integrity and membrane homeostasis (PubMed:26391555, PubMed:26454142, PubMed:30368949, PubMed:33431434). Required for the normal cell elongation (PubMed:26391555). May participate in the cell division process (PubMed:26391555). Important for the septum site localization of the essential divisome protein ZipA (PubMed:…	NA	integral component of plasma membrane [GO:0005887]; plasma membrane [GO:0005886]	division septum assembly [GO:0000917]	3058546; 9097039; 9278503; 16738553; 15919996; 26305955; 26391555; 26454142; 30368949; 33431434	FALSE	FALSE	FALSE
P39310	0	0	0	2	0	0	1.7165305856562891	0	0	2.1011441796906305	0	0	0	0.6666666666666666	0.7003813932302102	0.9910393957008845	0.32166634384854703	0.5417876680605898	Cell division protein YtfB OS=Escherichia coli (strain K12) OX=83333 GN=ytfB PE=3 SV=2	YTFB_ECOLI	Cell division protein YtfB	ytfB	NA	FUNCTION: Cell division protein whose function is related to the generation of a transient cell wall structure. Function is linked to the late stages of cell division. {ECO:0000269|PubMed:29686141}.	metalloendopeptidase activity [GO:0004222]; peptidoglycan binding [GO:0042834]	integral component of membrane [GO:0016021]; plasma membrane [GO:0005886]	FtsZ-dependent cytokinesis [GO:0043093]; septum digestion after cytokinesis [GO:0000920]	7610040; 9278503; 16738553; 29686141	FALSE	FALSE	FALSE
P09127	0	0	0	2	0	0	1.7165305856562891	0	0	2.1011441796906305	0	0	0	0.6666666666666666	0.7003813932302102	0.9910393957008845	0.32166634384854703	0.5417876680605898	Protein HemX OS=Escherichia coli (strain K12) OX=83333 GN=hemX PE=1 SV=1	HEMX_ECOLI	Protein HemX (ORF X)	hemX	NA	NA	NA	integral component of membrane [GO:0016021]; plasma membrane [GO:0005886]	NA	3062586; 3054815; 1379743; 9278503; 16738553; 9298646; 9298644; 16079137	FALSE	FALSE	FALSE
P76406	0	0	0	2	0	0	1.7165305856562891	0	0	2.1011441796906305	0	0	0	0.6666666666666666	0.7003813932302102	0.9910393957008845	0.32166634384854703	0.5417876680605898	Uncharacterized protein YegR OS=Escherichia coli (strain K12) OX=83333 GN=yegR PE=4 SV=2	YEGR_ECOLI	Uncharacterized protein YegR	yegR	NA	NA	NA	NA	NA	9278503; 16738553	FALSE	FALSE	FALSE
P0ACV0	0	0	0	2	0	0	1.7165305856562891	0	0	2.1011441796906305	0	0	0	0.6666666666666666	0.7003813932302102	0.9910393957008845	0.32166634384854703	0.5417876680605898	Lipid A biosynthesis lauroyltransferase OS=Escherichia coli (strain K12) OX=83333 GN=lpxL PE=1 SV=1	LPXL_ECOLI	Lipid A biosynthesis lauroyltransferase (EC 2.3.1.241) (Kdo(2)-lipid IV(A) lauroyltransferase)	lpxL	htrB waaM	FUNCTION: Catalyzes the transfer of laurate from lauroyl-acyl carrier protein (ACP) to Kdo(2)-lipid IV(A) to form Kdo(2)-(lauroyl)-lipid IV(A). Has 10 fold selectivity for lauroyl-ACP over myristoyl-ACP. In vitro, can also catalyze a slow second acylation reaction leading to the formation of Kdo(2)-(dilauroyl)-lipid IV(A). {ECO:0000269|PubMed:18656959, ECO:0000269|PubMed:2203778, ECO:0000269|PubM…	lauroyltransferase activity [GO:0008913]; transferase activity [GO:0016740]	integral component of plasma membrane [GO:0005887]; membrane [GO:0016020]; plasma membrane [GO:0005886]	Kdo2-lipid A biosynthetic process [GO:0036104]; lipid A biosynthetic process [GO:0009245]; lipopolysaccharide biosynthetic process [GO:0009103]	1840644; 8905232; 9278503; 16738553; 1537791; 2203778; 1846149; 8662613; 18656959	FALSE	FALSE	FALSE
P0AEY1	0	0	0	2	0	0	1.7165305856562891	0	0	2.1011441796906305	0	0	0	0.6666666666666666	0.7003813932302102	0.9910393957008845	0.32166634384854703	0.5417876680605898	UPF0056 inner membrane protein MarC OS=Escherichia coli (strain K12) OX=83333 GN=marC PE=1 SV=1	MARC_ECOLI	UPF0056 inner membrane protein MarC	marC	ydeB ydeC	NA	NA	integral component of plasma membrane [GO:0005887]	NA	8383113; 9097039; 9278503; 16738553; 11867724; 15919996; 17954692	FALSE	FALSE	FALSE
P0AC98	0	0	0	2	0	0	1.7165305856562891	0	0	2.1011441796906305	0	0	0	0.6666666666666666	0.7003813932302102	0.9910393957008845	0.32166634384854703	0.5417876680605898	Succinate-acetate/proton symporter SatP OS=Escherichia coli (strain K12) OX=83333 GN=satP PE=1 SV=1	SATP_ECOLI	Succinate-acetate/proton symporter SatP (Succinate-acetate transporter protein)	satP	yaaH	FUNCTION: Uptake of acetate and succinate. Transport is energetically dependent on the protonmotive force. {ECO:0000269|PubMed:23844911}.	acetate:proton symporter activity [GO:0015360]	integral component of membrane [GO:0016021]; plasma membrane [GO:0005886]	acetate transmembrane transport [GO:0035433]; succinate transmembrane transport [GO:0071422]	8400364; 1630901; 9278503; 16738553; 15919996; 23844911	FALSE	FALSE	FALSE
P77293	0	0	0	2	0	0	1.7165305856562891	0	0	2.1011441796906305	0	0	0	0.6666666666666666	0.7003813932302102	0.9910393957008845	0.32166634384854703	0.5417876680605898	Prophage bactoprenol glucosyl transferase homolog OS=Escherichia coli (strain K12) OX=83333 GN=yfdH PE=1 SV=1	GTRB_ECOLI	Prophage bactoprenol glucosyl transferase homolog (EC 2.4.1.-) (Bactoprenol glucosyl transferase homolog from prophage CPS-53)	yfdH	NA	FUNCTION: Involved in O antigen modification. Catalyzes the transfer of the glucose residue from UDP-glucose to a lipid carrier (By similarity). {ECO:0000250}.	glycosyltransferase activity [GO:0016757]	integral component of membrane [GO:0016021]; plasma membrane [GO:0005886]	NA	9205837; 9278503; 16738553; 15919996	FALSE	FALSE	FALSE
P27242	0	0	0	2	0	0	1.7165305856562891	0	0	2.1011441796906305	0	0	0	0.6666666666666666	0.7003813932302102	0.9910393957008845	0.32166634384854703	0.5417876680605898	Lipopolysaccharide 1,2-N-acetylglucosaminetransferase OS=Escherichia coli (strain K12) OX=83333 GN=waaU PE=4 SV=2	WAAU_ECOLI	Lipopolysaccharide 1,2-N-acetylglucosaminetransferase (EC 2.4.1.56)	waaU	rfaK waaK	FUNCTION: Adds the terminal N-acetyl-D-glucosamine group on the glucose(II) group of LPS.	ADP-heptose-lipopolysaccharide heptosyltransferase activity [GO:0008713]; lipopolysaccharide N-acetylglucosaminyltransferase activity [GO:0008917]	cytosol [GO:0005829]; membrane [GO:0016020]	lipopolysaccharide biosynthetic process [GO:0009103]; lipopolysaccharide core region biosynthetic process [GO:0009244]	1624462; 8041620; 9278503; 16738553	FALSE	FALSE	FALSE
P0ACU5	0	0	0	2	0	0	1.7165305856562891	0	0	2.1011441796906305	0	0	0	0.6666666666666666	0.7003813932302102	0.9910393957008845	0.32166634384854703	0.5417876680605898	HTH-type transcriptional repressor FabR OS=Escherichia coli (strain K12) OX=83333 GN=fabR PE=1 SV=2	FABR_ECOLI	HTH-type transcriptional repressor FabR	fabR	yijC	FUNCTION: Binds the promoter region of at least fabA and fabB, but probably not yqfA (PubMed:11160901, PubMed:19854834, PubMed:21276098). Represses the transcription of fabA and fabB, involved in unsaturated fatty acid (UFA) biosynthesis (PubMed:11859088). By controlling UFA production, FabR directly influences the physical properties of the membrane bilayer. {ECO:0000269|PubMed:11160901, ECO:000…	DNA binding [GO:0003677]; DNA-binding transcription factor activity [GO:0003700]	cytoplasm [GO:0005737]	fatty acid biosynthetic process [GO:0006633]; negative regulation of fatty acid biosynthetic process [GO:0045717]; negative regulation of transcription, DNA-templated [GO:0045892]	1447162; 8265357; 9278503; 16738553; 11160901; 11859088; 19854834; 21276098	FALSE	FALSE	FALSE
P09391	0	0	0	2	0	0	1.7165305856562891	0	0	2.1011441796906305	0	0	0	0.6666666666666666	0.7003813932302102	0.9910393957008845	0.32166634384854703	0.5417876680605898	Rhomboid protease GlpG OS=Escherichia coli (strain K12) OX=83333 GN=glpG PE=1 SV=5	GLPG_ECOLI	Rhomboid protease GlpG (EC 3.4.21.105) (Intramembrane serine protease)	glpG	NA	FUNCTION: Rhomboid-type serine protease that catalyzes intramembrane proteolysis. {ECO:0000269|PubMed:16216077, ECO:0000269|PubMed:17099694}.	endopeptidase activity [GO:0004175]; identical protein binding [GO:0042802]; serine-type endopeptidase activity [GO:0004252]	integral component of plasma membrane [GO:0005887]; plasma membrane [GO:0005886]	proteolysis [GO:0006508]	3045764; 8955387; 9278503; 16397293; 16738553; 17099694; 16216077; 15919996; 16621838; 17493126; 17051161; 17190827; 17277078	FALSE	FALSE	FALSE
P0AAA7	0	0	0	2	0	0	1.7165305856562891	0	0	2.1011441796906305	0	0	0	0.6666666666666666	0.7003813932302102	0.9910393957008845	0.32166634384854703	0.5417876680605898	Lipid III flippase OS=Escherichia coli (strain K12) OX=83333 GN=wzxE PE=1 SV=1	WZXE_ECOLI	Lipid III flippase	wzxE	wzx yifJ	FUNCTION: Mediates the transbilayer movement of Und-PP-GlcNAc-ManNAcA-Fuc4NAc (lipid III) from the inner to the outer leaflet of the cytoplasmic membrane during the assembly of enterobacterial common antigen (ECA). Required for the assembly of the phosphoglyceride-linked form of ECA (ECA(PG)) and the water-soluble cyclic form of ECA (ECA(CYC)). Could also mediate the translocation of Und-PP-GlcNA…	NA	integral component of plasma membrane [GO:0005887]; plasma membrane [GO:0005886]	enterobacterial common antigen biosynthetic process [GO:0009246]	1379743; 9278503; 16738553; 12621029; 16199561; 15919996; 16816184	FALSE	FALSE	FALSE
P0AEA5	0	0	0	2	0	0	1.7165305856562891	0	0	2.1011441796906305	0	0	0	0.6666666666666666	0.7003813932302102	0.9910393957008845	0.32166634384854703	0.5417876680605898	Protoheme IX farnesyltransferase OS=Escherichia coli (strain K12) OX=83333 GN=cyoE PE=1 SV=1	CYOE_ECOLI	Protoheme IX farnesyltransferase (EC 2.5.1.141) (Heme B farnesyltransferase) (Heme O synthase)	cyoE	NA	FUNCTION: Converts heme B (protoheme IX) to heme O by substitution of the vinyl group on carbon 2 of heme B porphyrin ring with a hydroxyethyl farnesyl side group. {ECO:0000269|PubMed:1336371, ECO:0000269|PubMed:8253713}.	farnesyltranstransferase activity [GO:0004311]; protoheme IX farnesyltransferase activity [GO:0008495]	integral component of membrane [GO:0016021]; plasma membrane [GO:0005886]	cellular respiration [GO:0045333]; heme biosynthetic process [GO:0006783]; heme O biosynthetic process [GO:0048034]	2162835; 9278503; 16738553; 2165491; 1336371; 8253713; 8262927; 15919996	FALSE	FALSE	FALSE
P0ACP5	0	0	0	2	0	0	1.7165305856562891	0	0	2.1011441796906305	0	0	0	0.6666666666666666	0.7003813932302102	0.9910393957008845	0.32166634384854703	0.5417876680605898	HTH-type transcriptional regulator GntR OS=Escherichia coli (strain K12) OX=83333 GN=gntR PE=1 SV=1	GNTR_ECOLI	HTH-type transcriptional regulator GntR (Gluconate utilization system GNT-I transcriptional repressor)	gntR	NA	FUNCTION: Negative regulator for the gluconate utilization system GNT-I, the gntUKR operon.	DNA-binding transcription factor activity [GO:0003700]; transcription cis-regulatory region binding [GO:0000976]	cytosol [GO:0005829]	cellular response to DNA damage stimulus [GO:0006974]; D-gluconate catabolic process [GO:0046177]; negative regulation of transcription, DNA-templated [GO:0045892]; positive regulation of transcription, DNA-templated [GO:0045893]; regulation of transcription, DNA-templated [GO:0006355]	9135111; 9278503; 16397293; 16738553; 8655507	FALSE	FALSE	FALSE
P55138	0	0	0	2	0	0	1.7165305856562891	0	0	2.1011441796906305	0	0	0	0.6666666666666666	0.7003813932302102	0.9910393957008845	0.32166634384854703	0.5417876680605898	Uncharacterized sugar kinase YgcE OS=Escherichia coli (strain K12) OX=83333 GN=ygcE PE=3 SV=2	YGCE_ECOLI	Uncharacterized sugar kinase YgcE (EC 2.7.1.-)	ygcE	NA	NA	kinase activity [GO:0016301]; phosphotransferase activity, alcohol group as acceptor [GO:0016773]	NA	carbohydrate metabolic process [GO:0005975]	9278503; 16738553	FALSE	FALSE	FALSE
P0A9Q9	28	35	27	18	17	27	-0.18029799853409964	0.6568070044899939	1.2355259367208322	-0.09387180271451233	0.21144668106725328	0.4501053410857854	30	20.666666666666668	0.18922673981284213	0.9884438350164536	0.3229353283375927	0.5433821991788237	Aspartate-semialdehyde dehydrogenase OS=Escherichia coli (strain K12) OX=83333 GN=asd PE=1 SV=1	DHAS_ECOLI	Aspartate-semialdehyde dehydrogenase (ASA dehydrogenase) (ASADH) (EC 1.2.1.11) (Aspartate-beta-semialdehyde dehydrogenase)	asd	hom	FUNCTION: Catalyzes the NADPH-dependent formation of L-aspartate-semialdehyde (L-ASA) by the reductive dephosphorylation of L-aspartyl-4-phosphate. {ECO:0000269|PubMed:11368768, ECO:0000269|PubMed:6102909}.	aspartate-semialdehyde dehydrogenase activity [GO:0004073]; NAD binding [GO:0051287]; NADP binding [GO:0050661]; protein dimerization activity [GO:0046983]	cytosol [GO:0005829]	'de novo' L-methionine biosynthetic process [GO:0071266]; cellular response to DNA damage stimulus [GO:0006974]; diaminopimelate biosynthetic process [GO:0019877]; homoserine biosynthetic process [GO:0009090]; isoleucine biosynthetic process [GO:0009097]; lysine biosynthetic process via diaminopimelate [GO:0009089]; threonine biosynthetic process [GO:0009088]	6143662; 9278503; 16738553; 6102909; 9298646; 1350921; 11368768; 14726201; 10369777; 11724560; 15288787	FALSE	FALSE	FALSE
P75694	1	1	3	2	2	1	0.9258605641247784	1.460176018966611	-0.6780088817565832	1.1011441796906307	1.7964091817884096	-0.5498946589142146	1.6666666666666667	1.6666666666666667	0.7825529008549419	0.9861302531489882	0.32406919963395975	0.5442038551622074	Uncharacterized protein YahO OS=Escherichia coli (strain K12) OX=83333 GN=yahO PE=3 SV=1	YAHO_ECOLI	Uncharacterized protein YahO	yahO	NA	NA	NA	periplasmic space [GO:0042597]	response to radiation [GO:0009314]	9278503; 16738553	FALSE	FALSE	FALSE
P0AAX8	10	9	14	11	5	10	1.1158801205762294	0.5909305729141864	-0.004811462654715486	0.6417125610533334	0.4744810869010472	0.002646364114564069	11	8.666666666666666	0.3729466706896482	0.9826497140835276	0.3257798677365099	0.5465321960236376	Probable L,D-transpeptidase YbiS OS=Escherichia coli (strain K12) OX=83333 GN=ybiS PE=1 SV=1	YBIS_ECOLI	Probable L,D-transpeptidase YbiS (EC 2.-.-.-)	ybiS	NA	FUNCTION: Responsible, at least in part, for anchoring of the major outer membrane lipoprotein (Lpp, also known as the Braun lipoprotein) to the peptidoglycan via a meso-diaminopimelyl-L-Lys- bond on the terminal residue of Lpp. Can be oxidized in vivo, its reduction depends preferentially on DsbG, although DsbC is able to partially replace DsbG. {ECO:0000269|PubMed:18456808}.	glycosyltransferase activity [GO:0016757]; peptidoglycan L,D-transpeptidase activity [GO:0071972]	outer membrane-bounded periplasmic space [GO:0030288]	cell wall organization [GO:0071555]; peptidoglycan-protein cross-linking [GO:0018104]; regulation of cell shape [GO:0008360]	8905232; 9278503; 16738553; 9298646; 10493123; 18456808; 19965429	FALSE	FALSE	FALSE
P37747	29	39	32	28	15	26	1.3377350374109067	-0.1306575974485516	0.48107464569776587	0.46727207848852803	-0.11048141382010904	0.16059872389080068	33.333333333333336	23	0.17246312951973988	0.974655061088899	0.3297313913502783	0.550638185434344	UDP-galactopyranose mutase OS=Escherichia coli (strain K12) OX=83333 GN=glf PE=1 SV=1	GLF_ECOLI	UDP-galactopyranose mutase (UGM) (EC 5.4.99.9) (UDP-GALP mutase) (Uridine 5-diphosphate galactopyranose mutase)	glf	yefE	FUNCTION: Catalyzes the interconversion through a 2-keto intermediate of uridine diphosphogalactopyranose (UDP-GalP) into uridine diphosphogalactofuranose (UDP-GalF). {ECO:0000250, ECO:0000269|PubMed:11448178, ECO:0000269|PubMed:8576037}.	flavin adenine dinucleotide binding [GO:0050660]; UDP-galactopyranose mutase activity [GO:0008767]	cytosol [GO:0005829]	lipopolysaccharide biosynthetic process [GO:0009103]	7517390; 7517391; 9097040; 9278503; 16738553; 8576037; 11448178; 11573090	FALSE	FALSE	FALSE
P0C0L2	6	7	11	9	3	8	1.5444143829289338	0.09937527037975975	0.034500303810914804	1.0307548517992327	0.21144668106725328	0.03506784180694151	8	6.666666666666667	0.42575645822447583	0.9689611585212514	0.3325645690630693	0.550638185434344	Peroxiredoxin OsmC OS=Escherichia coli (strain K12) OX=83333 GN=osmC PE=1 SV=2	OSMC_ECOLI	Peroxiredoxin OsmC (EC 1.11.1.-) (Osmotically-inducible protein C)	osmC	NA	FUNCTION: Preferentially metabolizes organic hydroperoxides over inorganic hydrogen peroxide. {ECO:0000269|PubMed:14627744}.	peroxidase activity [GO:0004601]; peroxiredoxin activity [GO:0051920]	cytosol [GO:0005829]	hyperosmotic response [GO:0006972]; response to hydroperoxide [GO:0033194]; response to oxidative stress [GO:0006979]	1715407; 9097039; 9278503; 16738553; 9298646; 18723842; 14627744; 15103136	FALSE	FALSE	FALSE
P64545	2	2	2	2	2	2	0.389855305269527	0.9482519939942434	0.33605876545439556	0.5161816789694744	1.2114466810672533	0.4501053410857854	2	2	0.7259112337075044	0.9665802281331696	0.3337539225909197	0.550638185434344	Protein YfgG OS=Escherichia coli (strain K12) OX=83333 GN=yfgG PE=1 SV=1	YFGG_ECOLI	Protein YfgG	yfgG	NA	NA	NA	integral component of membrane [GO:0016021]; plasma membrane [GO:0005886]	stress response to metal ion [GO:0097501]; stress response to nickel ion [GO:1990532]	9278503; 16738553; 29039649	FALSE	FALSE	FALSE
[truncated: 1,301 more rows]
