# Supplementary material for: Membrane-associated σ factors disrupt rRNA operon clustering in Escherichia coli
Source: PLoS Biol. 2025 Apr 17;23(4):e3003113. doi: 10.1371/journal.pbio.3003113 (PMC12037070; doi:10.1371/journal.pbio.3003113)
Supplement: S9 Table — (CSV) [file pbio.3003113.s020.csv]

accession	ctrl_PSMs_b1	ctrl_PSMs_b2	ctrl_PSMs_b3	exp_PSMs_b1	exp_PSMs_b2	exp_PSMs_b3	PSM_zscore_b1	PSM_zscore_b2	PSM_zscore_b3	PSM_log2fc_b1	PSM_log2fc_b2	PSM_log2fc_b3	mean_ctrl_PSMs	mean_exp_PSMs	mean_log2fc	joint_zscore	pval	fdr_bh	description	entry_name	protein_names	gene_names_primary	gene_names_synonym	function_cc	gene_ontology_molecular_function	gene_ontology_cellular_component	gene_ontology_biological_process	pub_med_id	conf_90	conf_95	conf_99
P0A910	359	225	156	505	375	333	9.113321468812119	6.200099359562119	9.325870329496137	0.8546053954023062	0.7385769270160581	1.2428931706786315	246.66666666666666	404.3333333333333	0.9453584976989986	14.225501382638027	6.364654482493555e-46	3.744538387200375e-43	Outer membrane protein A OS=Escherichia coli (strain K12) OX=83333 GN=ompA PE=1 SV=1	OMPA_ECOLI	Outer membrane protein A (OmpA) (Outer membrane porin A) (Outer membrane protein 3A) (Outer membrane protein B) (Outer membrane protein II*) (Outer membrane protein d)	ompA	con tolG tut	FUNCTION: With TolR probably plays a role in maintaining the position of the peptidoglycan cell wall in the periplasm (Probable). Plays a role in resistance to environmental stress, and a role in outer membrane functionality and cell shape (PubMed:11906175, PubMed:361695). Non-covalently binds peptidoglycan (PubMed:25135663) (Probable). Acts as a porin with low permeability that allows slow penet…	identical protein binding [GO:0042802]; ion transmembrane transporter activity [GO:0015075]; porin activity [GO:0015288]	cell outer membrane [GO:0009279]; integral component of cell outer membrane [GO:0045203]; integral component of membrane [GO:0016021]; membrane [GO:0016020]; outer membrane [GO:0019867]; outer membrane-bounded periplasmic space [GO:0030288]; pore complex [GO:0046930]	cellular response to DNA damage stimulus [GO:0006974]; conjugation [GO:0000746]; detection of virus [GO:0009597]; ion transport [GO:0006811]; viral entry into host cell [GO:0046718]	6253901; 6260961; 8905232; 9278503; 16738553; 7001461; 9298646; 9629924; 17659252; 21697552; 4604263; 4591955; 1107069; 791936; 783129; 321438; 361695; 6086577; 3013869; 3902787; 2211627; 1370823; 7813480; 8106193; 7517935; 9298644; 9696748; 10368142; 10636850; 10947984; 11906175; 15850404; 16079137; 16272376; 17041590; 20004640; 21069910; 21778229; 24766808; 24746938; 27866852; 28978443; 3071302…	TRUE	TRUE	TRUE
P0A6F5	95	91	107	149	223	280	5.629614882491052	7.500911534119579	9.970308880046947	1.0073211068123953	1.2879600037542	1.5333484451536639	97.66666666666667	217.33333333333334	1.276209851906753	13.337273477030463	1.4050502366934938e-40	6.199784169410042e-38	Chaperonin GroEL OS=Escherichia coli (strain K12) OX=83333 GN=groEL PE=1 SV=2	CH60_ECOLI	Chaperonin GroEL (EC 5.6.1.7) (60 kDa chaperonin) (Chaperonin-60) (Cpn60) (GroEL protein)	groEL	groL mopA	FUNCTION: Together with its co-chaperonin GroES, plays an essential role in assisting protein folding (PubMed:2897629, PubMed:2573517, PubMed:10532860, PubMed:1676490, PubMed:8104102, PubMed:9285593, PubMed:16751100, PubMed:18418386, PubMed:18987317, PubMed:20603018, PubMed:24816391). The GroEL-GroES system forms a nano-cage that allows encapsulation of the non-native substrate proteins and provi…	ATP binding [GO:0005524]; identical protein binding [GO:0042802]; magnesium ion binding [GO:0000287]; unfolded protein binding [GO:0051082]	cytosol [GO:0005829]; GroEL-GroES complex [GO:1990220]; membrane [GO:0016020]	cell cycle [GO:0007049]; cell division [GO:0051301]; chaperone cofactor-dependent protein refolding [GO:0051085]; protein folding [GO:0006457]; protein refolding [GO:0042026]; response to heat [GO:0009408]; response to radiation [GO:0009314]; virion assembly [GO:0019068]	2897629; 7610040; 9278503; 16738553; 2901493; 2578448; 9298646; 17895580; 7903255; 379350; 7015340; 2573517; 10532860; 1676490; 1349729; 1361169; 8104102; 7915201; 7935796; 7867798; 8618836; 7638600; 7638601; 8861908; 8663256; 9298644; 9285593; 15327959; 16751100; 16684774; 18418386; 18987317; 18723842; 19915138; 20603018; 20094032; 21151122; 22445172; 22380631; 24816391; 25912285; 19638247; 2642…	TRUE	TRUE	TRUE
dCas9	284	303	279	453	575	187	10.07166283251797	9.310332159407453	-3.056746738200121	1.0351952952764818	0.9261645257523357	-0.42088453817112287	288.6666666666667	405	0.5134917609525649	9.425386473875772	4.285245229858597e-21	1.2605763051167374e-18	dCas9	NA	NA	NA	NA	NA	NA	NA	NA	NA	TRUE	TRUE	TRUE
P60624	15	14	11	43	33	88	4.748787082884477	2.783328642680947	8.326428296383147	1.822896535674968	1.1847392833954296	3.0445805573414475	13.333333333333334	54.666666666666664	2.0174054588039483	9.155934660027539	5.388926316033113e-20	1.3587792782569205e-17	50S ribosomal protein L24 OS=Escherichia coli (strain K12) OX=83333 GN=rplX PE=1 SV=2	RL24_ECOLI	50S ribosomal protein L24 (Large ribosomal subunit protein uL24)	rplX	NA	FUNCTION: One of two assembly initiator proteins, it binds directly to the 5'-end of the 23S rRNA, where it nucleates assembly of the 50S subunit. It is not thought to be involved in the functions of the mature 50S subunit in vitro. {ECO:0000269|PubMed:3298242, ECO:0000269|PubMed:357435, ECO:0000269|PubMed:6760192}.; FUNCTION: One of the proteins that surrounds the polypeptide exit tunnel on the …	large ribosomal subunit rRNA binding [GO:0070180]; structural constituent of ribosome [GO:0003735]	cytosol [GO:0005829]; cytosolic large ribosomal subunit [GO:0022625]	ribosomal large subunit assembly [GO:0000027]; translation [GO:0006412]	6222285; 9278503; 16738553; 391595; 6262737; 357435; 6760192; 3298242; 10094780; 16292303; 24524803; 12809609; 16272117; 25310980; 24844575; 27906160; 27906161; 27934701; 28077875	TRUE	TRUE	TRUE
P0A9Y6	15	21	19	38	28	145	4.180414315226682	1.0112697198651883	10.602643775116807	1.648867135899919	0.4027164142438836	3.0217060910888613	18.333333333333332	70.33333333333333	1.6910965470775547	9.118859412893173	7.591909291811228e-20	1.674964987505852e-17	Cold shock-like protein CspC OS=Escherichia coli (strain K12) OX=83333 GN=cspC PE=1 SV=2	CSPC_ECOLI	Cold shock-like protein CspC (CSP-C)	cspC	msmB	NA	chaperone binding [GO:0051087]; nucleic acid binding [GO:0003676]; RNA binding [GO:0003723]; single-stranded DNA binding [GO:0003697]; transcription antitermination factor activity, RNA binding [GO:0001072]	cytosol [GO:0005829]; membrane [GO:0016020]	negative regulation of DNA-templated transcription, termination [GO:0060567]; regulation of gene expression [GO:0010468]	8022261; 7984109; 9097040; 9278503; 16738553; 9298646; 9868784; 12071744	TRUE	TRUE	TRUE
P39180	0	1	1	27	12	27	5.952030011914013	3.056806383808498	5.224087654234358	5.170819839095275	2.704606755894701	3.9611645491538106	0.6666666666666666	22	3.9455303813812623	8.217382531598096	2.0799280319800007e-16	3.6710729764447014e-14	Antigen 43 OS=Escherichia coli (strain K12) OX=83333 GN=flu PE=1 SV=3	AG43_ECOLI	Antigen 43 (AG43) (Fluffing protein) [Cleaved into: Antigen 43 alpha chain; Antigen 43 beta chain]	flu	yeeQ yzzX	FUNCTION: Controls colony form variation and autoaggregation. May function as an adhesin. {ECO:0000269|PubMed:22466966}.	NA	cell outer membrane [GO:0009279]; cell surface [GO:0009986]; extracellular region [GO:0005576]; integral component of membrane [GO:0016021]; periplasmic space [GO:0042597]	NA	9097040; 9278503; 16397293; 16738553; 2661530; 9298646; 9103983; 22466966; 25341963	TRUE	TRUE	TRUE
P60723	23	36	22	55	65	72	4.861616582922999	2.90409708848639	5.722903235921545	1.585857338374119	0.8391077914831125	1.8200722299192107	27	64	1.415012453258814	7.787656602443253	6.826340656505948e-15	1.0953173871575455e-12	50S ribosomal protein L4 OS=Escherichia coli (strain K12) OX=83333 GN=rplD PE=1 SV=1	RL4_ECOLI	50S ribosomal protein L4 (Large ribosomal subunit protein uL4)	rplD	eryA	FUNCTION: One of the primary rRNA binding proteins, this protein initially binds near the 5'-end of the 23S rRNA (PubMed:3298242). It is important during the early stages of 50S assembly (PubMed:3298242). It makes multiple contacts with different domains of the 23S rRNA in the assembled 50S subunit and ribosome (PubMed:7556101, PubMed:6170935). {ECO:0000269|PubMed:13130133, ECO:0000269|PubMed:244…	endoribonuclease inhibitor activity [GO:0060698]; rRNA binding [GO:0019843]; structural constituent of ribosome [GO:0003735]; translation repressor activity [GO:0030371]	cytosol [GO:0005829]; cytosolic large ribosomal subunit [GO:0022625]; large ribosomal subunit [GO:0015934]; polysomal ribosome [GO:0042788]	DNA-templated transcription, termination [GO:0006353]; negative regulation of endoribonuclease activity [GO:0060702]; negative regulation of transcription, DNA-templated [GO:0045892]; negative regulation of translation [GO:0017148]; response to antibiotic [GO:0046677]; ribosome assembly [GO:0042255]; translation [GO:0006412]	3892488; 9278503; 16738553; 9298646; 7556101; 6170935; 9298644; 24524803; 4589347; 3298242; 2442760; 1692593; 2157208; 7928988; 7766155; 8846294; 10498727; 13130133; 10094780; 12809609; 11511371; 16272117; 25310980; 24844575; 27906160; 27906161; 27934701; 28077875	TRUE	TRUE	TRUE
P0A7V0	43	49	47	79	82	104	4.797811145310945	2.9047631047097924	5.3540496983125	1.2259613932877358	0.7353502793258089	1.2830926440411727	46.333333333333336	88.33333333333333	1.0814681055515725	7.53824535127791	4.763370374290057e-14	7.006123925518293e-12	30S ribosomal protein S2 OS=Escherichia coli (strain K12) OX=83333 GN=rpsB PE=1 SV=2	RS2_ECOLI	30S ribosomal protein S2 (Small ribosomal subunit protein uS2)	rpsB	NA	FUNCTION: Required for ribosomal protein S1 to bind to the 30S subunit. {ECO:0000269|PubMed:12068815}.	structural constituent of ribosome [GO:0003735]; zinc ion binding [GO:0008270]	cytosolic small ribosomal subunit [GO:0022627]	ribosomal small subunit assembly [GO:0000028]; translation [GO:0006412]	6272196; 8202364; 9278503; 16738553; 7023985; 1575737; 9298646; 7556101; 9298644; 9716382; 10094780; 12068815; 24524803; 12244297; 21151122; 12809609; 16272117; 27906160; 27906161; 27934701; 28077875	TRUE	TRUE	TRUE
P0A7R1	20	21	23	36	40	92	3.176846705310987	2.446251868001081	7.063699869400684	1.1806008598878606	0.9022874237343953	2.1080059374830813	21.333333333333332	56	1.3969647403684458	7.3247264960547325	2.393864311884121e-13	2.8413891079063906e-11	50S ribosomal protein L9 OS=Escherichia coli (strain K12) OX=83333 GN=rplI PE=1 SV=1	RL9_ECOLI	50S ribosomal protein L9 (Large ribosomal subunit protein bL9)	rplI	NA	FUNCTION: One of the primary rRNA binding proteins, it binds very close to the 3' end of the 23S rRNA. {ECO:0000269|PubMed:3298242}.	large ribosomal subunit rRNA binding [GO:0070180]; structural constituent of ribosome [GO:0003735]	cytosol [GO:0005829]; cytosolic large ribosomal subunit [GO:0022625]	translation [GO:0006412]	3528756; 7610040; 9278503; 16738553; 9298646; 9600841; 3298242; 9298644; 10094780; 18723842; 21151122; 24524803; 10756104; 12809609; 16272117; 25310980; 24844575; 27906160; 27906161; 27934701; 28077875	TRUE	TRUE	TRUE
P0A7L0	43	47	45	65	78	116	3.5535254378252756	2.793530903101866	6.337721405591159	0.9484274177588271	0.7229852852095555	1.5006123906225979	45	86.33333333333333	1.0573416978636603	7.323559846562915	2.4147782786739863e-13	2.8413891079063906e-11	50S ribosomal protein L1 OS=Escherichia coli (strain K12) OX=83333 GN=rplA PE=1 SV=2	RL1_ECOLI	50S ribosomal protein L1 (Large ribosomal subunit protein uL1)	rplA	NA	FUNCTION: One of the primary rRNA binding proteins, it binds very close to the 3'-end of the 23S rRNA. Forms part of the L1 stalk. It is often not seen in high-resolution crystal structures, but can be seen in cryo_EM and 3D reconstruction models. These indicate that the distal end of the stalk moves by approximately 20 angstroms (PubMed:12859903, PubMed:16272117). This stalk movement is thought …	RNA binding [GO:0003723]; rRNA binding [GO:0019843]; structural constituent of ribosome [GO:0003735]; tRNA binding [GO:0000049]	cytosol [GO:0005829]; cytosolic large ribosomal subunit [GO:0022625]	maturation of LSU-rRNA [GO:0000470]; negative regulation of translational initiation [GO:0045947]; ribosomal large subunit assembly [GO:0000027]; translation [GO:0006412]	377281; 8265357; 9278503; 16738553; 365581; 9298646; 7556101; 3298242; 3104883; 8524654; 9298644; 10094780; 24524803; 10756104; 21151122; 12859903; 16272117; 24844575	TRUE	TRUE	TRUE
P0AB24	3	0	8	20	21	25	4.230204165140988	4.590622079999124	3.292061744879996	2.755782339816431	4.463598656390906	1.684324343794986	3.6666666666666665	22	2.9679017800007745	6.993379141701895	2.6834303526770907e-12	2.786032101455921e-10	Iron uptake system component EfeO OS=Escherichia coli (strain K12) OX=83333 GN=efeO PE=1 SV=1	EFEO_ECOLI	Iron uptake system component EfeO	efeO	ycdO	FUNCTION: Involved in Fe(2+) uptake. Could be an iron-binding and/or electron-transfer component. {ECO:0000269|PubMed:19701722}.	NA	outer membrane-bounded periplasmic space [GO:0030288]	response to antibiotic [GO:0046677]; response to oxidative stress [GO:0006979]; response to toxic substance [GO:0009636]; response to UV [GO:0009411]	8905232; 9278503; 16738553; 10493123; 12746439; 16551627; 17627767; 19701722	TRUE	TRUE	TRUE
P04949	49	45	51	67	87	107	3.1548565759773832	3.678329254402249	5.186419842929311	0.8070715685132855	0.9400367003338934	1.2082574111185826	48.333333333333336	87	0.9851218933219206	6.939522571038072	3.934272620959012e-12	3.8577728755514756e-10	Flagellin OS=Escherichia coli (strain K12) OX=83333 GN=fliC PE=1 SV=2	FLIC_ECOLI	Flagellin	fliC	flaF hag	FUNCTION: Flagellin is the subunit protein which polymerizes to form the filaments of bacterial flagella.	structural molecule activity [GO:0005198]	bacterial-type flagellum [GO:0009288]; extracellular region [GO:0005576]	NA	3536885; 2659972; 9097040; 9278503; 16738553; 6305924; 9298646; 9600841	TRUE	TRUE	TRUE
P0A7W7	14	15	16	36	46	40	4.103326985321795	3.9836700426509286	3.6402372733850386	1.6660276870581021	1.558755889431246	1.4238987904639504	15	40.666666666666664	1.549560788984433	6.770721880738717	1.281413973907251e-11	1.1903661389191041e-9	30S ribosomal protein S8 OS=Escherichia coli (strain K12) OX=83333 GN=rpsH PE=1 SV=2	RS8_ECOLI	30S ribosomal protein S8 (Small ribosomal subunit protein uS8)	rpsH	NA	FUNCTION: One of the primary rRNA binding proteins, it binds directly to 16S rRNA central domain where it helps coordinate assembly of the platform of the 30S subunit. {ECO:0000250}.; FUNCTION: Protein S8 is a translational repressor protein, it controls the translation of the spc operon by binding to its mRNA. {ECO:0000269|PubMed:6262737}.	rRNA binding [GO:0019843]; structural constituent of ribosome [GO:0003735]	cytosol [GO:0005829]; cytosolic small ribosomal subunit [GO:0022627]	regulation of mRNA stability [GO:0043488]; regulation of translation [GO:0006417]; ribosomal small subunit assembly [GO:0000028]; translation [GO:0006412]	6222285; 9278503; 16738553; 365698; 6262737; 1735715; 9298644; 10094780; 24524803; 12244297; 12809609; 16272117; 27906160; 27906161; 27934701; 28077875	TRUE	TRUE	TRUE
P30859	2	0	0	9	18	20	2.5809608037400196	4.249957788496856	4.734792297244261	2.100430511203877	4.252094551197194	4.546127049874967	0.6666666666666666	15.666666666666666	3.6328840374253457	6.67746629541132	2.4310849629129256e-11	2.0432690283530066e-9	Putative ABC transporter arginine-binding protein 2 OS=Escherichia coli (strain K12) OX=83333 GN=artI PE=1 SV=3	ARTI_ECOLI	Putative ABC transporter arginine-binding protein 2	artI	NA	FUNCTION: Part of the ABC transporter complex ArtPIQMJ involved in arginine transport. {ECO:0000269|PubMed:8801422}.	ligand-gated ion channel activity [GO:0015276]	membrane [GO:0016020]; outer membrane-bounded periplasmic space [GO:0030288]; periplasmic space [GO:0042597]	amino acid transport [GO:0006865]	8501075; 8905232; 9278503; 16738553; 8801422; 9298646; 9600841	TRUE	TRUE	TRUE
P0AA10	15	16	14	34	40	45	3.69271244958945	3.2205078620461944	4.482225662655106	1.4927479339826373	1.2742562011213532	1.7704809875447005	15	39.666666666666664	1.512495040882897	6.579163800792602	4.7310135466520433e-11	3.795563140836753e-9	50S ribosomal protein L13 OS=Escherichia coli (strain K12) OX=83333 GN=rplM PE=1 SV=1	RL13_ECOLI	50S ribosomal protein L13 (Large ribosomal subunit protein uL13)	rplM	NA	FUNCTION: This protein is one of the early assembly proteins of the 50S ribosomal subunit, although it is not seen to bind rRNA by itself. It is important during the early stages of 50S assembly. {ECO:0000269|PubMed:3298242}.	large ribosomal subunit rRNA binding [GO:0070180]; mRNA binding [GO:0003729]; structural constituent of ribosome [GO:0003735]; zinc ion binding [GO:0008270]	cytosol [GO:0005829]; cytosolic large ribosomal subunit [GO:0022625]; ribosome [GO:0005840]	negative regulation of translation [GO:0017148]; translation [GO:0006412]	365580; 3884974; 9278503; 16738553; 9298646; 3298242; 10094780; 24524803; 12809609; 16272117; 25310980; 24844575; 27906160; 27906161; 27934701; 28077875	TRUE	TRUE	TRUE
P0AFH8	14	14	14	34	39	41	3.857064776398432	3.44709949244174	4.070888094728713	1.585857338374119	1.4192045370324526	1.639236454266448	14	38	1.5480994432243398	6.567389544152586	5.120496799192382e-11	3.929424717641111e-9	Osmotically-inducible protein Y OS=Escherichia coli (strain K12) OX=83333 GN=osmY PE=1 SV=1	OSMY_ECOLI	Osmotically-inducible protein Y	osmY	NA	NA	NA	outer membrane-bounded periplasmic space [GO:0030288]	chaperone-mediated protein folding [GO:0061077]; hyperosmotic response [GO:0006972]; response to osmotic stress [GO:0006970]	1317380; 7610040; 9278503; 16738553; 8253679; 9298646; 9600841	TRUE	TRUE	TRUE
P02358	29	29	35	64	47	68	4.979157821743237	2.0797785163351845	3.8385120811090077	1.478942134457607	0.6822389428662464	1.0924090824320631	31	59.666666666666664	1.0845300532519722	6.291644778297924	3.1411965104090784e-10	2.2107656319420387e-8	30S ribosomal protein S6 OS=Escherichia coli (strain K12) OX=83333 GN=rpsF PE=1 SV=1	RS6_ECOLI	30S ribosomal protein S6 (Small ribosomal subunit protein bS6) [Cleaved into: 30S ribosomal protein S6, fully modified isoform; 30S ribosomal protein S6, non-modified isoform]	rpsF	NA	FUNCTION: Binds together with S18 to 16S ribosomal RNA.	mRNA 5'-UTR binding [GO:0048027]; small ribosomal subunit rRNA binding [GO:0070181]; structural constituent of ribosome [GO:0003735]	cytosol [GO:0005829]; cytosolic small ribosomal subunit [GO:0022627]	translation [GO:0006412]	328274; 3528756; 7610040; 9278503; 16738553; 9868784; 9298646; 9600841; 9298644; 10094780; 18723842; 24524803; 12244297; 12809609; 16272117; 27906160; 27906161; 27934701; 28077875	TRUE	TRUE	TRUE
P68919	9	10	10	30	34	26	4.244289330795452	3.6299893305040514	3.01346272036124	1.9957331325371839	1.674018436061278	1.4492655106223775	9.666666666666666	30	1.7063390264069465	6.286040417568858	3.256651922407536e-10	2.2107656319420387e-8	50S ribosomal protein L25 OS=Escherichia coli (strain K12) OX=83333 GN=rplY PE=1 SV=1	RL25_ECOLI	50S ribosomal protein L25 (Large ribosomal subunit protein bL25)	rplY	NA	FUNCTION: This is one of the proteins that binds to the 5S RNA in the ribosome where it forms part of the central protuberance. Binds to the 5S rRNA independently of L5 and L18. Not required for binding of the 5S rRNA/L5/L18 subcomplex to 23S rRNA. {ECO:0000269|PubMed:3298242, ECO:0000269|PubMed:354687, ECO:0000269|PubMed:8925931}.	5S rRNA binding [GO:0008097]; structural constituent of ribosome [GO:0003735]	cytosol [GO:0005829]; cytosolic large ribosomal subunit [GO:0022625]	negative regulation of translation [GO:0017148]; response to radiation [GO:0009314]; ribosomal large subunit assembly [GO:0000027]; translation [GO:0006412]	1093874; 1100506; 2034228; 9278503; 16738553; 9298646; 9868784; 3298242; 354687; 8925931; 9298644; 10094780; 24524803; 9799245; 10562563; 10696113; 10756104; 12809609; 16272117; 25310980; 24844575; 27906160; 27906161; 27934701; 28077875	TRUE	TRUE	TRUE
P0AEU0	2	1	3	14	18	17	3.571787181383708	3.9075393633317717	3.390683602621323	2.6853930119250333	3.252094551197194	2.3237346285385185	2	16.333333333333332	2.753740730553582	6.275803284658867	3.478337355391127e-10	2.2738020119501256e-8	Histidine-binding periplasmic protein OS=Escherichia coli (strain K12) OX=83333 GN=hisJ PE=1 SV=1	HISJ_ECOLI	Histidine-binding periplasmic protein (HBP)	hisJ	NA	FUNCTION: Part of the histidine permease ABC transporter. Binds histidine. Interacts with HisQMP and stimulates ATPase activity of HisP, which results in histidine translocation (By similarity). {ECO:0000250}.	amino acid binding [GO:0016597]	outer membrane-bounded periplasmic space [GO:0030288]	amino acid transport [GO:0006865]	9205837; 9278503; 16738553; 9298646; 9600841; 8161536	TRUE	TRUE	TRUE
P37329	0	0	0	7	16	12	3.0298052999505436	4.0068154149276385	3.6672275393110487	3.3634649170376707	4.091629879003948	3.8542493452372986	0	11.666666666666666	3.7697813804263056	6.179869670921058	6.415454139262448e-10	4.0440273413565075e-8	Molybdate-binding protein ModA OS=Escherichia coli (strain K12) OX=83333 GN=modA PE=1 SV=1	MODA_ECOLI	Molybdate-binding protein ModA (Molybdate/tungstate-binding protein ModA)	modA	NA	FUNCTION: Part of the ABC transporter complex ModABC involved in the transport of molybdenum into the cell (PubMed:8576221). Binds molybdate with high affinity in vitro and with a similar affinity in vivo (PubMed:21861186, PubMed:28150901, PubMed:9545596, PubMed:8576221, PubMed:21784948, PubMed:8409926). Binds tungstate with high affinity in vitro (PubMed:28150901, PubMed:9545596, PubMed:8576221,…	ABC-type molybdate transporter activity [GO:0015412]; molybdate ion binding [GO:0030973]; molybdenum ion binding [GO:0030151]; tungstate binding [GO:1901359]	outer membrane-bounded periplasmic space [GO:0030288]	molybdate ion transport [GO:0015689]; response to chromate [GO:0046687]	7860583; 7665460; 8564363; 8905232; 9278503; 16738553; 8576221; 8409926; 8550508; 9545596; 21784948; 9302996; 21861186; 28150901	TRUE	TRUE	TRUE
P39321	19	5	1	41	14	17	3.9218563976695835	2.071849244292101	4.019457165699602	1.4338542449290688	1.3260951326409711	3.3237346285385185	8.333333333333334	24	2.027894668702853	5.781102242442793	7.421276843200921e-9	4.516742630430905e-7	Translocation and assembly module subunit TamB OS=Escherichia coli (strain K12) OX=83333 GN=tamB PE=1 SV=2	TAMB_ECOLI	Translocation and assembly module subunit TamB (Autotransporter assembly factor TamB)	tamB	ytfN ytfO	FUNCTION: Part of the translocation and assembly module (TAM) autotransporter assembly complex, which functions in translocation of autotransporters across the outer membrane (PubMed:22466966). In reconstituted TAM this subunit (Ag43, AC P39180) is not necessary for substrate penetration in the outer membrane. Substrate binding to TamA moves its POTRA domains about 30 Angstroms into the periplasm…	NA	integral component of plasma membrane [GO:0005887]; TAM protein secretion complex [GO:0097347]	protein localization to outer membrane [GO:0089705]; protein secretion [GO:0009306]	7610040; 9278503; 16738553; 22466966; 25341963; 26243377	TRUE	TRUE	TRUE
P61175	19	30	27	37	50	61	3.4467678417843266	2.2516822592932715	4.167934449713227	1.2894643355938942	0.7223960693382292	1.3006510154254773	25.333333333333332	49.333333333333336	1.1041704734525335	5.696359776327449	1.223924649220719e-8	6.83212444427612e-7	50S ribosomal protein L22 OS=Escherichia coli (strain K12) OX=83333 GN=rplV PE=1 SV=1	RL22_ECOLI	50S ribosomal protein L22 (Large ribosomal subunit protein uL22)	rplV	eryB	FUNCTION: This protein binds specifically to 23S rRNA; its binding is stimulated by other ribosomal proteins, e.g. L4, L17, and L20. It is important during the early stages of 50S assembly. It makes multiple contacts with different domains of the 23S rRNA in the assembled 50S subunit and ribosome. {ECO:0000269|PubMed:7766155}.; FUNCTION: The globular domain of the protein is one of the proteins t…	rRNA binding [GO:0019843]; structural constituent of ribosome [GO:0003735]	cytosol [GO:0005829]; cytosolic large ribosomal subunit [GO:0022625]; large ribosomal subunit [GO:0015934]; polysomal ribosome [GO:0042788]	response to antibiotic [GO:0046677]; ribosome assembly [GO:0042255]; translation [GO:0006412]	7007072; 3892488; 9278503; 16738553; 24524803; 4589347; 7729693; 7928988; 7766155; 11893334; 13130133; 10094780; 12809609; 11511371; 16272117; 25310980; 24844575; 27906160; 27906161; 27934701; 28077875	TRUE	TRUE	TRUE
P60438	16	26	19	27	43	61	2.585313855088482	2.0607998757142982	5.2167283680275265	1.0833569978449356	0.7087111542274377	1.7860778425957193	20.333333333333332	43.666666666666664	1.1927153315560308	5.694314540734451	1.2386854516534608e-8	6.83212444427612e-7	50S ribosomal protein L3 OS=Escherichia coli (strain K12) OX=83333 GN=rplC PE=1 SV=1	RL3_ECOLI	50S ribosomal protein L3 (Large ribosomal subunit protein uL3)	rplC	NA	FUNCTION: One of two assembly initiator proteins, it binds directly near the 3'-end of the 23S rRNA, where it nucleates assembly of the 50S subunit. {ECO:0000269|PubMed:3298242, ECO:0000269|PubMed:6760192}.	rRNA binding [GO:0019843]; structural constituent of ribosome [GO:0003735]	cytosol [GO:0005829]; cytosolic large ribosomal subunit [GO:0022625]	ribosomal large subunit assembly [GO:0000027]; translation [GO:0006412]	365579; 3892488; 9278503; 16738553; 7037196; 9298646; 6760192; 3298242; 9298644; 10094780; 11847124; 21151122; 24524803; 12809609; 16272117; 25310980; 24844575; 27906160; 27906161; 27934701; 28077875	TRUE	TRUE	TRUE
P61889	34	39	67	47	102	79	2.6834244943948584	5.331615030606656	1.6847522608907666	0.8191444008138606	1.3687394700494648	0.38827488073322936	46.666666666666664	76	0.8587195838655183	5.6001773986682295	2.1413255636126925e-8	1.1115998881695301e-6	Malate dehydrogenase OS=Escherichia coli (strain K12) OX=83333 GN=mdh PE=1 SV=1	MDH_ECOLI	Malate dehydrogenase (EC 1.1.1.37)	mdh	NA	FUNCTION: Catalyzes the reversible oxidation of malate to oxaloacetate. {ECO:0000255|HAMAP-Rule:MF_01516, ECO:0000269|PubMed:2993232, ECO:0000269|PubMed:7028159}.	L-malate dehydrogenase activity [GO:0030060]; malate dehydrogenase activity [GO:0016615]; oxidoreductase activity [GO:0016491]	cytoplasm [GO:0005737]; cytosol [GO:0005829]; extrinsic component of membrane [GO:0019898]; membrane [GO:0016020]	anaerobic respiration [GO:0009061]; fermentation [GO:0006113]; glycolytic process [GO:0006096]; malate metabolic process [GO:0006108]; tricarboxylic acid cycle [GO:0006099]	3299262; 3322223; 9278503; 16738553; 2993232; 7028159; 9298646; 9190829; 8506346; 8670822; 9600841; 8108402; 9199437; 11214793; 9298644; 1507230; 8331658; 11389141	TRUE	TRUE	TRUE
P0A7X3	23	28	17	52	29	54	4.560633945976175	0.1441374465884509	4.881326257290863	1.5064228708797138	0.05307663823455518	1.7652443391785535	22.666666666666668	45	1.1082479494309407	5.5345360586221055	3.1205323120819986e-8	1.5736398659499222e-6	30S ribosomal protein S9 OS=Escherichia coli (strain K12) OX=83333 GN=rpsI PE=1 SV=2	RS9_ECOLI	30S ribosomal protein S9 (Small ribosomal subunit protein uS9)	rpsI	NA	FUNCTION: The C-terminal tail plays a role in the affinity of the 30S P site for different tRNAs. Mutations that decrease this affinity are suppressed in the 70S ribosome. {ECO:0000269|PubMed:15308780}.	RNA binding [GO:0003723]; structural constituent of ribosome [GO:0003735]; tRNA binding [GO:0000049]	cytosol [GO:0005829]; cytosolic small ribosomal subunit [GO:0022627]; small ribosomal subunit [GO:0015935]	translation [GO:0006412]	3884974; 9278503; 16738553; 1091515; 7556101; 4346030; 8524654; 9298644; 15308780; 10094780; 24524803; 12244297; 12809609; 16272117; 27906160; 27906161; 27934701; 28077875	TRUE	TRUE	TRUE
P0A7K2	16	20	22	22	51	51	1.8207233603330024	3.6946965136014494	3.888821263932047	0.7995640318443444	1.3122893331159406	1.3306873891802855	19.333333333333332	41.333333333333336	1.1475135847135236	5.429541152471376	5.649912438761984e-8	2.7700265151152506e-6	50S ribosomal protein L7/L12 OS=Escherichia coli (strain K12) OX=83333 GN=rplL PE=1 SV=2	RL7_ECOLI	50S ribosomal protein L7/L12 (L8) (Large ribosomal subunit protein bL12)	rplL	NA	FUNCTION: The binding site for several of the GTPase factors involved in protein synthesis (IF-2, EF-Tu, EF-G and RF3). Is thus essential for accurate translation. Deletion of 1 of the L12 dimers from the ribosome (by deleting the binding site on L10) leads to decreased IF-2 association with the 70S ribosome and decreased stimulation of the GTPase activity of EF-G. {ECO:0000269|PubMed:15989950, E…	protein homodimerization activity [GO:0042803]; ribosome binding [GO:0043022]; structural constituent of ribosome [GO:0003735]	cytosol [GO:0005829]; cytosolic large ribosomal subunit [GO:0022625]; large ribosomal subunit [GO:0015934]	translation [GO:0006412]	377281; 8265357; 9278503; 16738553; 4573678; 773698; 9298646; 9868784; 9600841; 9298644; 10094780; 15989950; 15923259; 22102582; 24524803; 3309338; 8603708; 9515737; 25310980	TRUE	TRUE	TRUE
P76372	13	6	10	29	28	20	3.3739463559803298	3.7832668366237496	2.1409505827838364	1.4630005905885854	2.0547931108235766	1.086695431237669	9.666666666666666	25.666666666666668	1.5348297108832771	5.368297358689441	7.948342901357457e-8	3.791574384025922e-6	Chain length determinant protein OS=Escherichia coli (strain K12) OX=83333 GN=wzzB PE=1 SV=2	WZZB_ECOLI	Chain length determinant protein (Polysaccharide antigen chain regulator)	wzzB	cld rol wzz	FUNCTION: Confers a modal distribution of chain length on the O-antigen component of lipopolysaccharide (LPS). Gives rise to a reduced number of short chain molecules and increases in numbers of longer molecules.	protein tyrosine kinase activity [GO:0004713]	integral component of membrane [GO:0016021]; plasma membrane [GO:0005886]	lipopolysaccharide biosynthetic process [GO:0009103]	9097040; 9278503; 16738553; 16079137; 15919996	TRUE	TRUE	TRUE
P77804	2	1	1	5	47	3	1.5039132055724431	6.653495641572467	1.1154252244957106	1.3634649170376711	4.589129538474765	1.1538096270962064	1.3333333333333333	18.333333333333332	2.3688013608695475	5.353673247412446	8.61864364571331e-8	4.003133167022103e-6	Protein YdgA OS=Escherichia coli (strain K12) OX=83333 GN=ydgA PE=1 SV=1	YDGA_ECOLI	Protein YdgA	ydgA	NA	NA	identical protein binding [GO:0042802]	plasma membrane [GO:0005886]	NA	9097039; 9278503; 16738553; 16079137	TRUE	TRUE	TRUE
P00805	0	0	0	4	13	9	2.2902245865215196	3.6115821035398055	3.175806097395085	2.6853930119250333	3.811521959811213	3.4757377219835686	0	8.666666666666666	3.3242175645732717	5.240962186437147	1.5974145051540061e-7	6.918326445456963e-6	L-asparaginase 2 OS=Escherichia coli (strain K12) OX=83333 GN=ansB PE=1 SV=2	ASPG2_ECOLI	L-asparaginase 2 (EC 3.5.1.1) (L-asparaginase II) (L-ASNase II) (L-asparagine amidohydrolase II) (Colaspase)	ansB	NA	NA	asparaginase activity [GO:0004067]; identical protein binding [GO:0042802]	outer membrane-bounded periplasmic space [GO:0030288]; periplasmic space [GO:0042597]; protein-containing complex [GO:0032991]	asparagine catabolic process [GO:0006530]	2407723; 2144836; 9278503; 16738553; 6766894; 387570; 321449; 4561256; 1906013; 1521538; 1287659; 8434007; 8706862; 12595697	TRUE	TRUE	TRUE
P0AFL3	0	0	0	5	10	10	2.5605835650796567	3.1674683830500183	3.347630841372266	2.948427417758827	3.4635986563909062	3.6132412457335037	0	8.333333333333334	3.3417557732944125	5.2398479015986	1.6070899958285296e-7	6.918326445456963e-6	Peptidyl-prolyl cis-trans isomerase A OS=Escherichia coli (strain K12) OX=83333 GN=ppiA PE=1 SV=1	PPIA_ECOLI	Peptidyl-prolyl cis-trans isomerase A (PPIase A) (EC 5.2.1.8) (Cyclophilin A) (Rotamase A)	ppiA	rot rotA	FUNCTION: PPIases accelerate the folding of proteins. It catalyzes the cis-trans isomerization of proline imidic peptide bonds in oligopeptides. {ECO:0000269|PubMed:2190212}.	peptidyl-prolyl cis-trans isomerase activity [GO:0003755]	outer membrane-bounded periplasmic space [GO:0030288]; periplasmic space [GO:0042597]	protein folding [GO:0006457]; protein peptidyl-prolyl isomerization [GO:0000413]	2007139; 2546924; 9278503; 16738553; 2403545; 2190212; 1606970; 2001362; 8130188; 8180197	TRUE	TRUE	TRUE
P61316	1	1	3	9	18	10	2.9831045785901957	3.9075393633317717	2.1499822900573244	2.6853930119250333	3.252094551197194	1.6132412457335037	1.6666666666666667	12.333333333333334	2.5169096029519102	5.219607988676037	1.793022433152654e-7	7.534963320272463e-6	Outer-membrane lipoprotein carrier protein OS=Escherichia coli (strain K12) OX=83333 GN=lolA PE=1 SV=1	LOLA_ECOLI	Outer-membrane lipoprotein carrier protein (P20)	lolA	lplA yzzV	FUNCTION: Participates in the translocation of lipoproteins from the inner membrane to the outer membrane. Only forms a complex with a lipoprotein if the residue after the N-terminal Cys is not an aspartate (The Asp acts as a targeting signal to indicate that the lipoprotein should stay in the inner membrane); the inner membrane retention signal functions at the release step. {ECO:0000269|PubMed:…	NA	outer membrane-bounded periplasmic space [GO:0030288]	lipoprotein localization to outer membrane [GO:0044874]; lipoprotein transport [GO:0042953]	7628437; 8905232; 9278503; 16738553; 9298646; 11758943; 11592971; 12032293; 12198129; 11587539; 12297303; 12876347; 12839983	TRUE	TRUE	TRUE
P15877	1	0	0	2	67	0	0.81800956267857206	8.203644995740945	0	0.9484274177588271	6.091629879003948	0	0.3333333333333333	23	2.346685765587592	5.2086546878393225	1.902147350116053e-7	7.8076513324531e-6	Quinoprotein glucose dehydrogenase OS=Escherichia coli (strain K12) OX=83333 GN=gcd PE=1 SV=3	DHG_ECOLI	Quinoprotein glucose dehydrogenase (EC 1.1.5.2) (Glucose dehydrogenase [pyrroloquinoline-quinone])	gcd	NA	FUNCTION: GDH is probably involved in energy conservation rather than in sugar metabolism.	magnesium ion binding [GO:0000287]; pyrroloquinoline quinone binding [GO:0070968]; quinoprotein glucose dehydrogenase activity [GO:0008876]; ubiquinone binding [GO:0048039]	integral component of membrane [GO:0016021]; outer membrane-bounded periplasmic space [GO:0030288]; plasma membrane [GO:0005886]	NA	2228962; 8419307; 8202364; 9278503; 16738553; 8509415; 16079137; 15919996; 8554505	TRUE	TRUE	TRUE
P0AEQ3	15	8	12	22	42	23	1.988784203026071	4.821698199499812	2.199706384531006	0.8870268730946839	2.2605067910133947	1.03833240967627	11.666666666666666	29	1.3952886912614495	5.202034921656643	1.971181736009378e-7	7.907126736492165e-6	Glutamine-binding periplasmic protein OS=Escherichia coli (strain K12) OX=83333 GN=glnH PE=1 SV=1	GLNH_ECOLI	Glutamine-binding periplasmic protein (GlnBP)	glnH	NA	FUNCTION: Involved in a glutamine-transport system GlnHPQ. {ECO:0000269|PubMed:3027504}.	ligand-gated ion channel activity [GO:0015276]	membrane [GO:0016020]; outer membrane-bounded periplasmic space [GO:0030288]	amino acid transport [GO:0006865]	3027504; 8905232; 9278503; 16738553; 9298646; 9298644; 8831790; 9571045	TRUE	TRUE	TRUE
P37902	5	1	6	15	18	15	2.864984707694007	3.9075393633317717	2.2283116325687002	1.7785024163165146	3.252094551197194	1.346454705038602	4	16	2.1256838908507705	5.196634916401868	2.0292833855513212e-7	7.959300389995738e-6	Glutamate/aspartate import solute-binding protein OS=Escherichia coli (strain K12) OX=83333 GN=gltI PE=1 SV=2	GLTI_ECOLI	Glutamate/aspartate import solute-binding protein	gltI	ybeJ yzzK	FUNCTION: Part of the ABC transporter complex GltIJKL involved in glutamate and aspartate uptake. Binds to both glutamate and aspartate. {ECO:0000269|PubMed:1091635, ECO:0000269|PubMed:1091636, ECO:0000269|PubMed:336628, ECO:0000305|PubMed:9593292}.	aspartate binding [GO:0070335]; glutamate binding [GO:0016595]	outer membrane-bounded periplasmic space [GO:0030288]	L-aspartate transmembrane transport [GO:0070778]; L-glutamate transmembrane transport [GO:0015813]	8905232; 9278503; 16738553; 10493123; 1091635; 1091636; 336628; 9593292	TRUE	TRUE	TRUE
P0A7N4	1	3	2	8	7	27	2.7626958675731252	1.2699025639535468	4.957794334682141	2.5333899184799833	1.004167037753609	3.376202048432654	2	14	2.3045863348887488	5.190605683691123	2.0961110735613972e-7	8.042687053991013e-6	50S ribosomal protein L32 OS=Escherichia coli (strain K12) OX=83333 GN=rpmF PE=1 SV=2	RL32_ECOLI	50S ribosomal protein L32 (Large ribosomal subunit protein bL32)	rpmF	NA	NA	structural constituent of ribosome [GO:0003735]	cytosol [GO:0005829]; cytosolic large ribosomal subunit [GO:0022625]	response to radiation [GO:0009314]; response to reactive oxygen species [GO:0000302]; ribosomal large subunit assembly [GO:0000027]; translation [GO:0006412]	2477362; 8905232; 9278503; 16738553; 765258; 2665813; 9298644; 10094780; 24524803; 12809609; 16272117; 25310980; 24844575; 27906160; 27906161; 27934701; 28077875	TRUE	TRUE	TRUE
P0AEM9	16	6	12	23	33	26	1.980705091922763	4.334814623693861	2.6265117563386853	0.8609645765084878	2.2842749569463443	1.2082574111185826	11.333333333333334	27.333333333333332	1.4511656481911381	5.1626842774355035	2.434335324649828e-7	9.141706059589248e-6	L-cystine-binding protein TcyJ OS=Escherichia coli (strain K12) OX=83333 GN=tcyJ PE=1 SV=1	TCYJ_ECOLI	L-cystine-binding protein TcyJ (CBP) (Protein FliY) (Sulfate starvation-induced protein 7) (SSI7)	tcyJ	fliY yzzR	FUNCTION: Part of the ABC transporter complex TcyJLN involved in L-cystine import (PubMed:25139244, PubMed:20351115, PubMed:25837721, PubMed:26350134). This high affinity cystine transporter is involved in resistance to oxidative stress by forming a L-cysteine/L-cystine shuttle system with the EamA transporter, which exports L-cysteine as reducing equivalents to the periplasm to prevent the cells…	amino acid binding [GO:0016597]; L-cystine transmembrane transporter activity [GO:0015184]; ligand-gated ion channel activity [GO:0015276]	membrane [GO:0016020]; outer membrane-bounded periplasmic space [GO:0030288]	L-cystine transport [GO:0015811]; sulfur utilization [GO:0006791]	8550423; 9097040; 9278503; 16738553; 8450713; 9298646; 8774726; 4564569; 20351115; 25139244; 25837721; 26350134	TRUE	TRUE	TRUE
P43671	7	6	2	25	11	17	3.9814955541938026	1.2192290193358373	3.6955125624990948	2.063904635178763	0.781774616417161	2.7387721278173625	5	17.666666666666668	1.8614837931377621	5.136244905260935	2.802823590161404e-7	1.0306215909655998e-5	Intermembrane transport protein PqiB OS=Escherichia coli (strain K12) OX=83333 GN=pqiB PE=1 SV=2	PQIB_ECOLI	Intermembrane transport protein PqiB (Paraquat-inducible protein B)	pqiB	pqi5B	FUNCTION: Component of a transport pathway that contributes to membrane integrity (PubMed:27795327). May directly span the intermembrane space, facilitating the transport of substrates across the periplasm (Probable). {ECO:0000269|PubMed:27795327, ECO:0000305|PubMed:28388411}.	identical protein binding [GO:0042802]	integral component of membrane [GO:0016021]; outer membrane-bounded periplasmic space [GO:0030288]; plasma membrane [GO:0005886]	intermembrane lipid transfer [GO:0120009]	8905232; 9278503; 16738553; 7751275; 27795327; 28388411	TRUE	TRUE	TRUE
P10384	0	0	0	7	8	7	3.0298052999505436	2.8330110216205515	2.8007353318588613	3.3634649170376707	3.174092039195921	3.1538096270962064	0	7.333333333333333	3.2304555277765994	5.001903879246012	5.676689379784556e-7	1.979850407076382e-5	Long-chain fatty acid transport protein OS=Escherichia coli (strain K12) OX=83333 GN=fadL PE=1 SV=5	FADL_ECOLI	Long-chain fatty acid transport protein (Outer membrane FadL protein) (Outer membrane flp protein)	fadL	ttr	FUNCTION: Involved in translocation of long-chain fatty acids across the outer membrane. It is a receptor for the bacteriophage T2. FadL may form a specific channel.	ligand-gated channel activity [GO:0022834]; long-chain fatty acid transporting porin activity [GO:0015483]	cell outer membrane [GO:0009279]; integral component of membrane [GO:0016021]	NA	1987139; 9205837; 9278503; 16738553; 2840553; 16079137; 15178802	TRUE	TRUE	TRUE
P0ABT2	23	29	36	48	46	55	4.14299563604601	1.9778383028684128	2.540132493902803	1.393212260431723	0.6518652938227275	0.7517111835248605	29.333333333333332	49.666666666666664	0.9322629125931037	5.000411301429338	5.720814207416174e-7	1.979850407076382e-5	DNA protection during starvation protein OS=Escherichia coli (strain K12) OX=83333 GN=dps PE=1 SV=2	DPS_ECOLI	DNA protection during starvation protein (EC 1.16.-.-)	dps	pexB vtm	FUNCTION: During stationary phase, binds the chromosome non-specifically, forming a highly ordered and stable dps-DNA co-crystal within which chromosomal DNA is condensed and protected from diverse damages. It protects DNA from oxidative damage by sequestering intracellular Fe(2+) ion and storing it in the form of Fe(3+) oxyhydroxide mineral, which can be released after reduction. One hydrogen pe…	DNA binding [GO:0003677]; ferric iron binding [GO:0008199]; identical protein binding [GO:0042802]; oxidoreductase activity, acting on metal ions [GO:0016722]	cytoplasm [GO:0005737]; membrane [GO:0016020]; nucleoid [GO:0009295]	cellular iron ion homeostasis [GO:0006879]; chromosome condensation [GO:0030261]; response to starvation [GO:0042594]	1340475; 8021175; 8905232; 9278503; 16738553; 3027504; 7984106; 8354462; 9298646; 9694902; 10403254; 12016214; 12163499; 12950924; 15205421; 15534364; 9546221;	TRUE	TRUE	TRUE
P0A927	10	14	6	34	25	15	4.555302454569479	1.7717233050684469	2.2283116325687002	2.03331631534534	0.7977161602861822	1.346454705038602	10	24.666666666666668	1.3924957268900415	4.939426346398567	7.835273139983104e-7	2.6092937909566374e-5	Nucleoside-specific channel-forming protein Tsx OS=Escherichia coli (strain K12) OX=83333 GN=tsx PE=1 SV=1	TSX_ECOLI	Nucleoside-specific channel-forming protein Tsx	tsx	nupA	FUNCTION: Functions as substrate-specific channel for nucleosides and deoxynucleosides (PubMed:791677, PubMed:3276691, PubMed:2458926). Has a greater affinity for deoxynucleosides than for nucleosides, and does not transport free bases (PubMed:2458926). In addition, constitutes the receptor for colicin K and phage T6 (PubMed:791677, PubMed:3276691). {ECO:0000269|PubMed:2458926, ECO:0000269|PubMed…	nucleoside-specific channel forming porin activity [GO:0015471]	cell outer membrane [GO:0009279]; pore complex [GO:0046930]	ion transport [GO:0006811]; nucleoside transport [GO:0015858]; viral entry into host cell [GO:0046718]	2265760; 9278503; 16738553; 2199819; 791677; 2458926; 3276691; 28351921	TRUE	TRUE	TRUE
P0AC02	27	23	21	52	33	41	4.050468908845704	1.3485884999954574	2.994046168618597	1.2840304495432662	0.5066673782827921	1.086695431237669	23.666666666666668	42	0.9591310863545758	4.845760609782802	1.2612752627745269e-6	3.975269354994714e-5	Outer membrane protein assembly factor BamD OS=Escherichia coli (strain K12) OX=83333 GN=bamD PE=1 SV=1	BAMD_ECOLI	Outer membrane protein assembly factor BamD	bamD	yfiO	FUNCTION: Part of the outer membrane protein assembly complex (Bam), which is involved in assembly and insertion of beta-barrel proteins into the outer membrane. Constitutes, with BamA, the core component of the assembly machinery. Probably involved in transient protein interactions. Efficient substrate folding and insertion into the outer membrane requires all 5 subunits (PubMed:20378773, PubMed…	NA	Bam protein complex [GO:1990063]; cell outer membrane [GO:0009279]	Gram-negative-bacterium-type cell outer membrane assembly [GO:0043165]; protein insertion into membrane [GO:0051205]	9205837; 9278503; 16738553; 15851030; 16079137; 16824102; 20378773; 21823654; 21139201; 21586578; 21937441; 22281737; 27686148; 26900875; 26901871; 26744406	TRUE	TRUE	TRUE
P0A903	29	24	20	46	39	42	3.1608425310187385	1.9032635983670563	3.2486327905119294	1.0111631731067898	0.6822389428662464	1.1877569590195438	24.333333333333332	42.333333333333336	0.9603863583308601	4.79936205310603	1.5917182467568062e-6	4.761665602586039e-5	Outer membrane protein assembly factor BamC OS=Escherichia coli (strain K12) OX=83333 GN=bamC PE=1 SV=1	BAMC_ECOLI	Outer membrane protein assembly factor BamC	bamC	dapX nlpB	FUNCTION: Part of the outer membrane protein assembly complex (Bam), which is involved in assembly and insertion of beta-barrel proteins into the outer membrane. Nonessential member of the complex that stabilizes the interaction between the essential proteins BamA and BamD. Efficient substrate folding and insertion into the outer membrane requires all 5 subunits (PubMed:20378773, PubMed:21823654,…	identical protein binding [GO:0042802]	Bam protein complex [GO:1990063]; cell surface [GO:0009986]	Gram-negative-bacterium-type cell outer membrane assembly [GO:0043165]; protein insertion into membrane [GO:0051205]	1885529; 2120198; 9205837; 9278503; 16738553; 15851030; 16079137; 16824102; 19888691; 20378773; 21823654; 22178970; 21139201; 22102230; 21586578; 21937441; 21624375; 27686148; 26900875; 26901871; 26744406	TRUE	TRUE	TRUE
P37751	6	0	0	10	15	7	1.552975878267486	3.879542059215219	2.8007353318588613	1.0155416136173638	4.004167037753609	3.1538096270962064	2	10.666666666666666	2.724506092822393	4.753470991360721	1.9995380497974882e-6	5.69223331918156e-5	Putative glycosyltransferase WbbK OS=Escherichia coli (strain K12) OX=83333 GN=wbbK PE=4 SV=1	WBBK_ECOLI	Putative glycosyltransferase WbbK	wbbK	yefI	FUNCTION: May be a glycosyltransferase involved in the transfer of UDP-GalF and UDP-glucose.	glycosyltransferase activity [GO:0016757]	plasma membrane [GO:0005886]	lipopolysaccharide biosynthetic process [GO:0009103]	7517390; 9097040; 9278503; 16738553; 7517391; 7512872	TRUE	TRUE	TRUE
P0AG48	14	17	12	30	22	37	3.3374519518378647	0.810564060583917	3.9775291902185206	1.4107706318160276	0.3578039923683093	1.7012974223986994	14.333333333333334	29.666666666666668	1.1566240155276788	4.69128571005685	2.71493529542921e-6	7.372093532973163e-5	50S ribosomal protein L21 OS=Escherichia coli (strain K12) OX=83333 GN=rplU PE=1 SV=1	RL21_ECOLI	50S ribosomal protein L21 (Large ribosomal subunit protein bL21)	rplU	NA	FUNCTION: This protein binds to 23S rRNA in the presence of protein L20. {ECO:0000269|PubMed:2665813, ECO:0000269|PubMed:6170935}.	rRNA binding [GO:0019843]; structural constituent of ribosome [GO:0003735]	cytosol [GO:0005829]; cytosolic large ribosomal subunit [GO:0022625]	translation [GO:0006412]	387076; 8312607; 9278503; 16738553; 6170935; 2665813; 9298644; 10094780; 24524803; 16272117; 25310980; 24844575; 27906160; 27906161; 27934701; 28077875	TRUE	TRUE	TRUE
P0A7T3	7	11	8	20	16	29	3.231982221062735	0.9705064298694704	3.8055122153128553	1.755782339816431	0.5066673782827921	1.8907752212624125	8.666666666666666	21.666666666666668	1.3844083131205451	4.6234214557973425	3.77461706913469e-6	9.797351657386365e-5	30S ribosomal protein S16 OS=Escherichia coli (strain K12) OX=83333 GN=rpsP PE=1 SV=1	RS16_ECOLI	30S ribosomal protein S16 (Small ribosomal subunit protein bS16)	rpsP	NA	FUNCTION: In addition to being a ribosomal protein, S16 also has a cation-dependent endonuclease activity. {ECO:0000269|PubMed:8730873}.; FUNCTION: In-frame fusions with the ribosome maturation factor rimM suppress mutations in the latter (probably due to increased rimM expression) and are found in translationally active 70S ribosomes. {ECO:0000269|PubMed:11514519}.	endodeoxyribonuclease activity [GO:0004520]; four-way junction DNA binding [GO:0000400]; structural constituent of ribosome [GO:0003735]	cytosolic small ribosomal subunit [GO:0022627]; small ribosomal subunit [GO:0015935]	ribosomal small subunit assembly [GO:0000028]; translation [GO:0006412]	336510; 6357787; 9205837; 9278503; 16738553; 8730873; 9298646; 9298644; 11514519; 10094780; 24524803; 12244297; 12809609; 16272117; 27906160; 27906161; 27934701; 28077875	TRUE	TRUE	TRUE
P02413	27	42	29	39	56	61	2.5967446926783304	1.4308800774847308	3.9220879670139936	0.8780380898674293	0.41079229721625277	1.2011153418745628	32.666666666666664	52	0.8299819096527483	4.58976878878937	4.437372563033535e-6	1.1224098061829202e-4	50S ribosomal protein L15 OS=Escherichia coli (strain K12) OX=83333 GN=rplO PE=1 SV=1	RL15_ECOLI	50S ribosomal protein L15 (Large ribosomal subunit protein uL15)	rplO	NA	FUNCTION: This protein binds the 5S rRNA. It is required for the late stages of subunit assembly, and is essential for 5S rRNA assembly onto the ribosome. {ECO:0000269|PubMed:3298242}.	rRNA binding [GO:0019843]; structural constituent of ribosome [GO:0003735]	cytosolic large ribosomal subunit [GO:0022625]	translation [GO:0006412]	340263; 6222285; 9278503; 16738553; 3298242; 10094780; 24524803; 12809609; 16272117; 25310980; 24844575; 27906160; 27906161; 27934701; 28077875	TRUE	TRUE	TRUE
P10408	40	37	31	46	91	37	1.9151125480921283	4.7967351392534745	1.1987321395267996	0.5605017640972247	1.2798014803670361	0.4017371405397917	36	58	0.7473467950013508	4.567175392490805	4.9434036303346905e-6	1.1952201928137984e-4	Protein translocase subunit SecA OS=Escherichia coli (strain K12) OX=83333 GN=secA PE=1 SV=2	SECA_ECOLI	Protein translocase subunit SecA (EC 7.4.2.8)	secA	azi pea prlD	FUNCTION: Required for protein export, interacts with the SecYEG preprotein conducting channel. SecA has a central role in coupling the hydrolysis of ATP to the transfer of proteins into and across the cell membrane, serving both as a receptor for the preprotein-SecB complex and as an ATP-driven molecular motor driving the stepwise translocation of polypeptide chains across the membrane. {ECO:000…	ABC-type protein transporter activity [GO:0015462]; ATP binding [GO:0005524]; identical protein binding [GO:0042802]; preprotein binding [GO:0070678]; protein-exporting ATPase activity [GO:0008564]; zinc ion binding [GO:0008270]	cell envelope Sec protein transport complex [GO:0031522]; cytoplasm [GO:0005737]; cytosol [GO:0005829]; integral component of plasma membrane [GO:0005887]; plasma membrane [GO:0005886]	chaperone-mediated protein folding [GO:0061077]; intracellular protein transmembrane transport [GO:0065002]; protein import [GO:0017038]; protein targeting [GO:0006605]; protein transport [GO:0015031]; protein transport by the Sec complex [GO:0043952]	2841285; 1630901; 9278503; 16738553; 2824434; 2846186; 2542029; 2153463; 1825804; 1830665; 10213615; 10931320; 12198149; 12941690; 12403785; 12946344; 15140892; 17418789; 17525736; 15488768; 17229438; 15063851; 17938627	TRUE	TRUE	TRUE
P0A9H7	3	2	2	25	13	2	4.916588410048533	2.8465844322054012	0.11376427175682181	3.063904635178763	2.2265594590900566	0.15380962709620608	2.3333333333333335	13.333333333333334	1.8147579071216753	4.547751763163864	5.422203724101568e-6	1.2813672988571702e-4	Cyclopropane-fatty-acyl-phospholipid synthase OS=Escherichia coli (strain K12) OX=83333 GN=cfa PE=1 SV=2	CFA_ECOLI	Cyclopropane-fatty-acyl-phospholipid synthase (CFA synthase) (Cyclopropane fatty acid synthase) (EC 2.1.1.79)	cfa	cdfA	FUNCTION: Transfers a methylene group from S-adenosyl-L-methionine to the cis double bond of an unsaturated fatty acid chain resulting in the replacement of the double bond with a methylene bridge. {ECO:0000250}.	bicarbonate binding [GO:0071890]; cyclopropane-fatty-acyl-phospholipid synthase activity [GO:0008825]	cytosol [GO:0005829]	fatty acid biosynthetic process [GO:0006633]; lipid modification [GO:0030258]; methylation [GO:0032259]	1445840; 9097039; 9278503; 16738553	TRUE	TRUE	TRUE
P0AEE5	1	0	4	9	8	11	2.9831045785901957	2.8330110216205515	2.0309465811425977	2.6853930119250333	3.174092039195921	1.41684403293	1.6666666666666667	9.333333333333334	2.4254430280169847	4.530503462752086	5.884329023586563e-6	1.3315180418756775e-4	D-galactose-binding periplasmic protein OS=Escherichia coli (strain K12) OX=83333 GN=mglB PE=1 SV=1	DGAL_ECOLI	D-galactose-binding periplasmic protein (GBP) (D-galactose/ D-glucose-binding protein) (GGBP)	mglB	NA	FUNCTION: This protein is involved in the active transport of galactose and glucose. It plays a role in the chemotaxis towards the two sugars by interacting with the trg chemoreceptor.	carbohydrate binding [GO:0030246]; metal ion binding [GO:0046872]	outer membrane-bounded periplasmic space [GO:0030288]	chemotaxis [GO:0006935]; galactose transmembrane transport [GO:0015757]; methylgalactoside transport [GO:0015765]	1719366; 3302609; 9278503; 16738553; 7012152; 6885805; 9298646; 9298644; 6340108; 3600760; 3057628	TRUE	TRUE	TRUE
P69776	76	39	14	64	43	72	0.5851608490165546	0.45602666602942105	6.798402903942938	0.11904618937122398	0.14167056150354373	2.436743590367705	43	59.666666666666664	0.8991534470808242	4.526189638739661	6.005669183512563e-6	1.3417729251771738e-4	Major outer membrane lipoprotein Lpp OS=Escherichia coli (strain K12) OX=83333 GN=lpp PE=1 SV=1	LPP_ECOLI	Major outer membrane lipoprotein Lpp (Braun lipoprotein) (BLP) (Murein-lipoprotein)	lpp	mlpA mulI	FUNCTION: An outer membrane lipoprotein that controls the distance between the inner and outer membranes; adding residues to Lpp increases the width of the periplasm (PubMed:29257832). The only protein known to be covalently linked to the peptidoglycan network (PGN) (PubMed:4261992, PubMed:3013869, PubMed:4245367). Also non-covalently binds the PGN (PubMed:3013869). The link between the cell oute…	identical protein binding [GO:0042802]; lipid binding [GO:0008289]; peptidoglycan binding [GO:0042834]	cell outer membrane [GO:0009279]; cell wall [GO:0005618]; extracellular region [GO:0005576]; integral component of cell outer membrane [GO:0045203]; intrinsic component of cell outer membrane [GO:0031230]; membrane [GO:0016020]; outer membrane-bounded periplasmic space [GO:0030288]	lipid modification [GO:0030258]; periplasmic space organization [GO:0043580]	391404; 6765942; 9097039; 9278503; 16738553; 322142; 4261992; 4575979; 1380161; 4245367; 4565677; 361695; 3013869; 1527073; 9298644; 9139900; 9701827; 11790745; 11872715; 15140892; 16079137; 21219470; 24766808; 29257832; 28978443; 30713026; 353292; 10843861; 12368282; 12054830; 12741822; 15520380	TRUE	TRUE	TRUE
P0AEG4	2	0	5	11	14	8	3.0094742310995524	3.747954788573095	1.038627847442435	2.363464917037671	3.9110576333621276	0.7387721278173625	2.3333333333333335	11	2.3377648927390537	4.501055530846523	6.761683602361202e-6	1.4917964447709402e-4	Thiol:disulfide interchange protein DsbA OS=Escherichia coli (strain K12) OX=83333 GN=dsbA PE=1 SV=1	DSBA_ECOLI	Thiol:disulfide interchange protein DsbA	dsbA	dsf ppfA	FUNCTION: Required for disulfide bond formation in some periplasmic proteins such as PhoA or OmpA. Acts by transferring its disulfide bond to other proteins and is reduced in the process. DsbA is reoxidized by DsbB. Required for pilus biogenesis. PhoP-regulated transcription is redox-sensitive, being activated when the periplasm becomes more reducing (deletion of dsbA/dsbB, treatment with dithiot…	protein disulfide isomerase activity [GO:0003756]; protein-disulfide reductase activity [GO:0015035]	outer membrane-bounded periplasmic space [GO:0030288]	cellular response to antibiotic [GO:0071236]	1934062; 1740115; 8346018; 9278503; 16738553; 8494885; 9298646; 9600841; 8521518; 1429594; 9298644; 22267510; 8413591; 9194175; 9300489; 9655827; 9572841; 10210188; 15755450	TRUE	TRUE	TRUE
P0A7U7	4	3	2	8	8	24	1.636218320040245	1.5128265542919814	4.61289461203571	1.2114618235926213	1.1740920391959213	3.2127033161497747	3	13.333333333333334	1.8660857263127724	4.481357851888114	7.416962633124267e-6	1.6161653145017692e-4	30S ribosomal protein S20 OS=Escherichia coli (strain K12) OX=83333 GN=rpsT PE=1 SV=2	RS20_ECOLI	30S ribosomal protein S20 (Small ribosomal subunit protein bS20)	rpsT	NA	FUNCTION: Binds directly to 16S ribosomal RNA.	ornithine decarboxylase inhibitor activity [GO:0008073]; small ribosomal subunit rRNA binding [GO:0070181]; structural constituent of ribosome [GO:0003735]	cytosol [GO:0005829]; cytosolic small ribosomal subunit [GO:0022627]; small ribosomal subunit [GO:0015935]	ribosomal small subunit assembly [GO:0000028]; translation [GO:0006412]	6267039; 2985604; 2429258; 1630901; 9278503; 16738553; 786731; 9298644; 10094780; 24524803; 12244297; 12809609; 16272117; 27906160; 27906161; 27934701; 28077875	TRUE	TRUE	TRUE
P28635	8	7	10	13	56	8	1.7242064382878877	6.189670074612219	-0.23089303686664764	1.0008948376529627	2.8370570519183507	-0.1356969900987786	8.333333333333334	25.666666666666668	1.2340849664908449	4.435772578067365	9.174266349675909e-6	1.9509132659250577e-4	D-methionine-binding lipoprotein MetQ OS=Escherichia coli (strain K12) OX=83333 GN=metQ PE=1 SV=2	METQ_ECOLI	D-methionine-binding lipoprotein MetQ	metQ	yaeC	FUNCTION: This protein is a component of a D-methionine permease, a binding protein-dependent, ATP-driven transport system. {ECO:0000269|PubMed:12169620}.	NA	anchored component of plasma membrane [GO:0046658]; ATP-binding cassette (ABC) transporter complex, substrate-binding subunit-containing [GO:0055052]; outer membrane-bounded periplasmic space [GO:0030288]	D-methionine transport [GO:0048473]	9278503; 16738553; 1459951; 12169620	TRUE	TRUE	TRUE
P45523	8	2	11	9	19	28	0.8051270895395233	3.7175591518278694	3.0831307493460582	0.5154680104827208	2.741132631919815	1.4268281215026222	7	18.666666666666668	1.5611429213017194	4.39122048699544	1.1271616785019342e-5	2.3683813839951357e-4	FKBP-type peptidyl-prolyl cis-trans isomerase FkpA OS=Escherichia coli (strain K12) OX=83333 GN=fkpA PE=1 SV=1	FKBA_ECOLI	FKBP-type peptidyl-prolyl cis-trans isomerase FkpA (PPIase) (EC 5.2.1.8) (Rotamase)	fkpA	yzzS	FUNCTION: PPIases accelerate the folding of proteins. It catalyzes the cis-trans isomerization of proline imidic peptide bonds in oligopeptides.	peptidyl-prolyl cis-trans isomerase activity [GO:0003755]	outer membrane-bounded periplasmic space [GO:0030288]	protein refolding [GO:0042026]	7540828; 9278503; 16738553; 9298646; 8878048	TRUE	TRUE	TRUE
P0AEX9	0	0	0	0	21	8	0	4.590622079999124	2.9941453570319343	0	4.463598656390906	3.3237346285385185	0	9.666666666666666	2.5957777616431414	4.37906752151059	1.1918820191374324e-5	2.446129957880893e-4	Maltose/maltodextrin-binding periplasmic protein OS=Escherichia coli (strain K12) OX=83333 GN=malE PE=1 SV=1	MALE_ECOLI	Maltose/maltodextrin-binding periplasmic protein (MMBP) (Maltodextrin-binding protein) (Maltose-binding protein) (MBP)	malE	NA	FUNCTION: Part of the ABC transporter complex MalEFGK involved in maltose/maltodextrin import. Binds maltose and higher maltodextrins such as maltotriose. {ECO:0000269|PubMed:2026607, ECO:0000269|PubMed:2155217, ECO:0000269|PubMed:4215651, ECO:0000269|PubMed:776623}.	carbohydrate transmembrane transporter activity [GO:0015144]; maltose binding [GO:1901982]	ATP-binding cassette (ABC) transporter complex [GO:0043190]; ATP-binding cassette (ABC) transporter complex, substrate-binding subunit-containing [GO:0055052]; outer membrane-bounded periplasmic space [GO:0030288]; periplasmic space [GO:0042597]	carbohydrate transport [GO:0008643]; cell chemotaxis [GO:0060326]; cellular response to DNA damage stimulus [GO:0006974]; detection of maltose stimulus [GO:0034289]; maltodextrin transport [GO:0042956]; maltose transport [GO:0015768]	6088507; 8265357; 9278503; 16738553; 6283312; 6185687; 6088520; 9298646; 9600841; 4215651; 776623; 2155217; 2026607; 9298644; 14527658; 2002054; 1420181; 9309217; 19022906	TRUE	TRUE	TRUE
P0A7E1	4	5	3	3	54	6	-0.021978888805657112	6.394982386603768	1.1723726390645068	0.04153682215030845	3.2005642505571124	0.9611645491538106	4	21	1.4010885406204105	4.356324943754611	1.3226438121683798e-5	2.655492520019235e-4	Dihydroorotate dehydrogenase (quinone) OS=Escherichia coli (strain K12) OX=83333 GN=pyrD PE=1 SV=1	PYRD_ECOLI	Dihydroorotate dehydrogenase (quinone) (EC 1.3.5.2) (DHOdehase) (DHOD) (DHODase) (Dihydroorotate oxidase)	pyrD	NA	FUNCTION: Catalyzes the conversion of dihydroorotate to orotate with quinone as electron acceptor. {ECO:0000269|PubMed:10074342}.	dihydroorotate dehydrogenase activity [GO:0004152]; FMN binding [GO:0010181]	cytosol [GO:0005829]; membrane [GO:0016020]; plasma membrane [GO:0005886]	'de novo' pyrimidine nucleobase biosynthetic process [GO:0006207]; 'de novo' UMP biosynthetic process [GO:0044205]; pyrimidine ribonucleotide biosynthetic process [GO:0009220]	2992959; 8905232; 9278503; 16738553; 10074342; 12220493	TRUE	TRUE	TRUE
P0A940	60	57	51	90	73	65	4.144386978647074	1.4227320985537328	1.9170582167268764	0.9405222196734809	0.35563940825498647	0.4977640283135674	56	76	0.5979752187473449	4.3209917753120335	1.5532946416978986e-5	3.0127088380184515e-4	Outer membrane protein assembly factor BamA OS=Escherichia coli (strain K12) OX=83333 GN=bamA PE=1 SV=1	BAMA_ECOLI	Outer membrane protein assembly factor BamA (Omp85)	bamA	yaeT yzzN yzzY	FUNCTION: Part of the outer membrane protein assembly complex (Bam), which is involved in assembly and insertion of beta-barrel proteins into the outer membrane. Constitutes, with BamD, the core component of the assembly machinery. Efficient substrate folding and insertion into the outer membrane requires all 5 subunits (PubMed:20378773, PubMed:21823654, PubMed:27686148). A lateral gate may open …	NA	Bam protein complex [GO:1990063]; cell outer membrane [GO:0009279]; integral component of membrane [GO:0016021]	cell adhesion [GO:0007155]; Gram-negative-bacterium-type cell outer membrane assembly [GO:0043165]; protein insertion into membrane [GO:0051205]	11274153; 9278503; 16738553; 9298646; 14559180; 15851030; 15951436; 16079137; 16102012; 16824102; 17404237; 18761695; 20378773; 21823654; 21586578; 23469034; 23882017; 17702946; 18430136; 19081063; 21795783; 24914988; 24619089; 27686148; 26900875; 26901871; 26744406	TRUE	TRUE	TRUE
P75694	1	1	3	8	7	12	2.7626958675731252	2.1258446785511373	2.548265445505247	2.5333899184799833	2.004167037753609	1.8542493452372983	1.6666666666666667	9	2.1306021004902966	4.293641941178319	1.7576585593652378e-5	3.372029736173527e-4	Uncharacterized protein YahO OS=Escherichia coli (strain K12) OX=83333 GN=yahO PE=3 SV=1	YAHO_ECOLI	Uncharacterized protein YahO	yahO	NA	NA	NA	periplasmic space [GO:0042597]	response to radiation [GO:0009314]	9278503; 16738553	TRUE	TRUE	TRUE
P0A850	83	98	89	80	101	164	1.5007597689080392	0.2348222417978483	5.643477249843553	0.31099749714353525	0.04723575964549472	1.0282787450123476	90	115	0.46217066726712586	4.260301850444421	2.0415100386510225e-5	3.8744787292678003e-4	Trigger factor OS=Escherichia coli (strain K12) OX=83333 GN=tig PE=1 SV=1	TIG_ECOLI	Trigger factor (TF) (EC 5.2.1.8) (PPIase)	tig	NA	FUNCTION: Involved in protein export. Acts as a chaperone by maintaining the newly synthesized secretory and non-secretory proteins in an open conformation. Binds to 3 regions of unfolded substrate PhoA, preferring aromatic and hydrophobic residues, keeping it stretched out and unable to form aggregates (PubMed:24812405). Binds to nascent polypeptide chains via ribosomal protein L23 (PubMed:12226…	identical protein binding [GO:0042802]; peptidyl-prolyl cis-trans isomerase activity [GO:0003755]; protein folding chaperone [GO:0044183]; ribosome binding [GO:0043022]	cytosol [GO:0005829]; membrane [GO:0016020]	'de novo' cotranslational protein folding [GO:0051083]; cell cycle [GO:0007049]; cell division [GO:0051301]; chaperone-mediated protein folding [GO:0061077]; protein transport [GO:0015031]; protein unfolding [GO:0043335]; response to heat [GO:0009408]	2211496; 9278503; 16738553; 2684651; 2843289; 9298646; 8633085; 8612805; 2197275; 8521806; 9298644; 12452438; 12226666; 12756233; 14726952; 12581648; 15148364; 16112649; 24812405	TRUE	TRUE	TRUE
P0AG78	0	1	2	5	15	5	2.5605835650796567	3.506731761404167	1.2863157213874836	2.948427417758827	3.004167037753609	1.1538096270962062	1	8.333333333333334	2.3688013608695475	4.245620865009689	2.17988962776847e-5	4.007817909386823e-4	Sulfate-binding protein OS=Escherichia coli (strain K12) OX=83333 GN=sbp PE=1 SV=1	SUBI_ECOLI	Sulfate-binding protein (Sulfate starvation-induced protein 2) (SSI2)	sbp	NA	FUNCTION: This protein specifically binds sulfate and is involved in its transmembrane transport.	ABC-type sulfate transporter activity [GO:0015419]; sulfate binding [GO:0043199]	outer membrane-bounded periplasmic space [GO:0030288]	sulfate transport [GO:0008272]; sulfur compound metabolic process [GO:0006790]	3158524; 2002055; 8346018; 9278503; 16738553; 9298646; 8774726	TRUE	TRUE	TRUE
P07001	17	4	5	21	18	17	1.4931313911494197	2.9927029108215497	2.8300261813003167	0.6529715342326557	1.930166456309832	1.7387721278173625	8.666666666666666	18.666666666666668	1.44063670611995	4.223814019370423	2.402022921424611e-5	4.3260923023616724e-4	NAD(P) transhydrogenase subunit alpha OS=Escherichia coli (strain K12) OX=83333 GN=pntA PE=1 SV=2	PNTA_ECOLI	NAD(P) transhydrogenase subunit alpha (EC 7.1.1.1) (Nicotinamide nucleotide transhydrogenase subunit alpha) (Pyridine nucleotide transhydrogenase subunit alpha)	pntA	NA	FUNCTION: The transhydrogenation between NADH and NADP is coupled to respiration and ATP hydrolysis and functions as a proton pump across the membrane. {ECO:0000269|PubMed:16083909}.	NAD(P)+ transhydrogenase (AB-specific) activity [GO:0008750]; NAD(P)+ transhydrogenase activity [GO:0008746]; NAD binding [GO:0051287]; NADP binding [GO:0050661]; protein dimerization activity [GO:0046983]	integral component of plasma membrane [GO:0005887]; plasma membrane [GO:0005886]	NADPH regeneration [GO:0006740]; proton transmembrane transport [GO:1902600]	3525165; 1633824; 9097039; 9278503; 16738553; 1932078; 15919996; 16083909;	TRUE	TRUE	TRUE
P0A862	21	17	22	26	44	35	1.6685171745237792	3.471197317767646	2.1554752918457463	0.6589208005638421	1.3260951326409711	0.8001726724815058	20	35	0.9283962018954397	4.211879785661004	2.5325431934214225e-5	4.51508963271597e-4	Thiol peroxidase OS=Escherichia coli (strain K12) OX=83333 GN=tpx PE=1 SV=2	TPX_ECOLI	Thiol peroxidase (Tpx) (EC 1.11.1.24) (Peroxiredoxin tpx) (Prx) (Scavengase p20) (Thioredoxin peroxidase) (Thioredoxin-dependent peroxiredoxin)	tpx	yzzJ	FUNCTION: Thiol-specific peroxidase that catalyzes the reduction of hydrogen peroxide and organic hydroperoxides to water and alcohols, respectively. Plays a role in cell protection against oxidative stress by detoxifying peroxides. Has a preference for alkyl hydroperoxides and acts as lipid peroxidase to inhibit bacterial membrane oxidation. Acts as principal antioxidant during anaerobic growth.…	hydroperoxide reductase activity [GO:0032843]; thioredoxin peroxidase activity [GO:0008379]	cytoplasm [GO:0005737]; cytosol [GO:0005829]; periplasmic space [GO:0042597]	cellular response to oxidative stress [GO:0034599]	7499381; 9168946; 9097039; 9278503; 16738553; 9298646; 12514184; 14676195; 19054092; 14506251; 19699750; 22691780	TRUE	TRUE	TRUE
P0AG55	26	24	26	32	50	42	1.8312165678380448	3.037992368086109	2.414291097336481	0.652971534232656	1.0327361899503797	0.8251868796348357	25.333333333333332	41.333333333333336	0.8369648679392905	4.2051307048456765	2.609313194249145e-5	4.5781350775814163e-4	50S ribosomal protein L6 OS=Escherichia coli (strain K12) OX=83333 GN=rplF PE=1 SV=2	RL6_ECOLI	50S ribosomal protein L6 (Large ribosomal subunit protein uL6)	rplF	NA	FUNCTION: This protein binds directly to at least 2 domains of the 23S ribosomal RNA, thus is important in its secondary structure. It is located near the subunit interface in the base of the L7/L12 stalk, and near the tRNA binding site of the peptidyltransferase center. {ECO:0000269|PubMed:6170935}.; FUNCTION: Gentamicin-resistant mutations in this protein affect translation fidelity. {ECO:00002…	large ribosomal subunit rRNA binding [GO:0070180]; structural constituent of ribosome [GO:0003735]	cytosol [GO:0005829]; cytosolic large ribosomal subunit [GO:0022625]	cytoplasmic translation [GO:0002181]; response to antibiotic [GO:0046677]; ribosomal large subunit assembly [GO:0000027]	324885; 6222285; 9278503; 16738553; 9298646; 369594; 6170935; 9642068; 9298644; 10094780; 18723842; 24524803; 10756104; 12809609; 16272117; 25310980; 24844575; 27906160; 27906161; 27934701; 28077875	TRUE	TRUE	TRUE
P0A7R9	19	23	26	33	41	39	2.941079421863778	2.263797421345931	2.075138290392286	1.1289996634006478	0.811521959811213	0.7208502198201001	22.666666666666668	37.666666666666664	0.8871239476773203	4.2031186970896615	2.632624483988023e-5	4.5781350775814163e-4	30S ribosomal protein S11 OS=Escherichia coli (strain K12) OX=83333 GN=rpsK PE=1 SV=2	RS11_ECOLI	30S ribosomal protein S11 (Small ribosomal subunit protein uS11)	rpsK	NA	FUNCTION: Located on the platform of the 30S subunit, it bridges several disparate RNA helices of the 16S rRNA. Forms part of the Shine-Dalgarno cleft in the 70S ribosome (By similarity). {ECO:0000250}.	mRNA 5'-UTR binding [GO:0048027]; small ribosomal subunit rRNA binding [GO:0070181]; structural constituent of ribosome [GO:0003735]	cytosol [GO:0005829]; cytosolic small ribosomal subunit [GO:0022627]	maturation of SSU-rRNA from tricistronic rRNA transcript (SSU-rRNA, 5.8S rRNA, LSU-rRNA) [GO:0000462]; ribosomal small subunit assembly [GO:0000028]; translation [GO:0006412]	2989779; 9278503; 16738553; 7007074; 7000779; 7020604; 6349681; 9298644; 10094780; 24524803; 11684020; 12244297; 12809609; 16272117; 27906160; 27906161; 27934701; 28077875	TRUE	TRUE	TRUE
P0A972	13	16	12	15	15	62	1.1007740405772506	-0.17110687451509304	6.316280187805643	0.5561099949800667	-0.0832958034967306	2.4306498324550305	13.666666666666666	30.666666666666668	0.9678213413127889	4.183449655289431	2.87118696265698e-5	4.920043678727738e-4	Cold shock-like protein CspE OS=Escherichia coli (strain K12) OX=83333 GN=cspE PE=1 SV=2	CSPE_ECOLI	Cold shock-like protein CspE (CSP-E)	cspE	gicA msmC	NA	nucleic acid binding [GO:0003676]; poly(A) binding [GO:0008143]; RNA binding [GO:0003723]; single-stranded DNA binding [GO:0003697]; transcription antitermination factor activity, RNA binding [GO:0001072]	cytosol [GO:0005829]	negative regulation of DNA-templated transcription, termination [GO:0060567]; regulation of gene expression [GO:0010468]	7984109; 8844142; 8905232; 9278503; 16738553; 8022259; 12071744	TRUE	TRUE	TRUE
P76027	7	5	7	16	22	12	2.5462396371970546	3.2805577586048082	1.3971607930435561	1.45092775828801	1.9427664930894655	0.8542493452372983	6.333333333333333	16.666666666666668	1.4159811988715914	4.1707542049445046	3.035931825248566e-5	5.103256830060685e-4	Oligopeptide transport ATP-binding protein OppD OS=Escherichia coli (strain K12) OX=83333 GN=oppD PE=1 SV=2	OPPD_ECOLI	Oligopeptide transport ATP-binding protein OppD	oppD	NA	FUNCTION: Part of the binding-protein-dependent transport system for oligopeptides. Probably responsible for energy coupling to the transport system.	ATPase-coupled transmembrane transporter activity [GO:0042626]; ATP binding [GO:0005524]	plasma membrane [GO:0005886]	peptide transport [GO:0015833]; protein transport [GO:0015031]	9097039; 9278503; 16397293; 16738553	TRUE	TRUE	TRUE
P0AEB2	0	0	1	4	18	2	2.2902245865215196	4.249957788496856	0.6768244331065305	2.6853930119250333	4.252094551197194	0.7387721278173627	0.3333333333333333	8	2.558753230313197	4.166740823414276	3.089854514828114e-5	5.131555087586483e-4	D-alanyl-D-alanine carboxypeptidase DacA OS=Escherichia coli (strain K12) OX=83333 GN=dacA PE=1 SV=1	DACA_ECOLI	D-alanyl-D-alanine carboxypeptidase DacA (DD-carboxypeptidase) (DD-peptidase) (EC 3.4.16.4) (Beta-lactamase) (EC 3.5.2.6) (Penicillin-binding protein 5) (PBP-5)	dacA	pfv	FUNCTION: Removes C-terminal D-alanyl residues from sugar-peptide cell wall precursors.	beta-lactamase activity [GO:0008800]; carboxypeptidase activity [GO:0004180]; penicillin binding [GO:0008658]; serine-type D-Ala-D-Ala carboxypeptidase activity [GO:0009002]	integral component of periplasmic side of plasma membrane [GO:1990914]; integral component of plasma membrane [GO:0005887]; outer membrane-bounded periplasmic space [GO:0030288]; plasma membrane [GO:0005886]	cell wall organization [GO:0071555]; peptidoglycan biosynthetic process [GO:0009252]; peptidoglycan metabolic process [GO:0000270]; regulation of cell shape [GO:0008360]	3279397; 8905232; 9278503; 16738553; 6319180; 3316191; 7042389; 1597468; 8424800; 9298644; 10967102; 14555648; 15938610	TRUE	TRUE	TRUE
P25665	19	19	15	60	21	19	5.86909196370636	0.3260799204385632	1.0191512733222703	1.972274159713195	0.14167056150354373	0.4757377219835688	17.666666666666668	33.333333333333336	0.8632274810667692	4.165191416984635	3.110914415703987e-5	5.131555087586483e-4	5-methyltetrahydropteroyltriglutamate--homocysteine methyltransferase OS=Escherichia coli (strain K12) OX=83333 GN=metE PE=1 SV=6	METE_ECOLI	5-methyltetrahydropteroyltriglutamate--homocysteine methyltransferase (EC 2.1.1.14) (Cobalamin-independent methionine synthase) (Methionine synthase, vitamin-B12 independent isozyme)	metE	NA	FUNCTION: Catalyzes the transfer of a methyl group from 5-methyltetrahydrofolate to homocysteine resulting in methionine formation.	5-methyltetrahydropteroyltriglutamate-homocysteine S-methyltransferase activity [GO:0003871]; methionine synthase activity [GO:0008705]; zinc ion binding [GO:0008270]	cytosol [GO:0005829]	homocysteine metabolic process [GO:0050667]; methionine biosynthetic process [GO:0009086]; methylation [GO:0032259]; tetrahydrofolate interconversion [GO:0035999]	1339288; 1379743; 8346018; 9278503; 16738553; 2643109; 9298646; 8823155; 9298644; 10625458	TRUE	TRUE	TRUE
P0A6F9	8	7	8	14	17	24	1.9287852307717326	2.049280718476227	3.1558831310597655	1.1004305112038768	1.1740920391959213	1.6277408154286188	7.666666666666667	18.333333333333332	1.300754455276139	4.118787421900748	3.8087129790973775e-5	6.167319640465019e-4	Co-chaperonin GroES OS=Escherichia coli (strain K12) OX=83333 GN=groES PE=1 SV=1	CH10_ECOLI	Co-chaperonin GroES (10 kDa chaperonin) (Chaperonin-10) (Cpn10)	groES	groS mopB	FUNCTION: Together with the chaperonin GroEL, plays an essential role in assisting protein folding (PubMed:2897629, PubMed:2573517, PubMed:10532860, PubMed:1676490, PubMed:16751100, PubMed:18418386, PubMed:18987317, PubMed:20603018, PubMed:24816391). The GroEL-GroES system forms a nano-cage that allows encapsulation of the non-native substrate proteins and provides a physical environment optimize…	ATP binding [GO:0005524]; chaperone binding [GO:0051087]; identical protein binding [GO:0042802]; metal ion binding [GO:0046872]; unfolded protein binding [GO:0051082]	cytosol [GO:0005829]; GroEL-GroES complex [GO:1990220]	cell cycle [GO:0007049]; cell division [GO:0051301]; chaperone cofactor-dependent protein refolding [GO:0051085]; protein folding [GO:0006457]; response to heat [GO:0009408]; virion assembly [GO:0019068]	2897629; 2901493; 7610040; 9278503; 16738553; 7901771; 8506346; 9298646; 9600841; 379350; 7015340; 2573517; 10532860; 1676490; 1361169; 8618836; 7638600; 7638601; 8663256; 9298644; 16751100; 18418386; 18987317; 20603018; 21151122; 22380631; 24816391; 25912285; 19638247; 26422689; 32446288; 8538739; 9285585; 8876186; 14517228; 23746846; 25174333; 29336887	TRUE	TRUE	TRUE
P31063	4	0	0	8	13	3	1.636218320040245	3.6115821035398055	1.833429994784639	1.2114618235926213	3.811521959811213	2.1538096270962064	1.3333333333333333	8	2.39226447016668	4.08835028823662	4.344517882187737e-5	6.908174830685906e-4	Uncharacterized lipoprotein YedD OS=Escherichia coli (strain K12) OX=83333 GN=yedD PE=3 SV=1	YEDD_ECOLI	Uncharacterized lipoprotein YedD	yedD	NA	NA	NA	plasma membrane [GO:0005886]	NA	8371104; 9097040; 9278503; 16738553	TRUE	TRUE	TRUE
P0AG67	225	231	212	192	214	336	1.1500448356341917	-0.7770679337259413	6.677970035633464	0.1357429918905636	-0.10562110778450311	0.8157047880522263	222.66666666666666	247.33333333333334	0.28194222405276226	4.070866112431477	4.6838665346600685e-5	7.251775819013176e-4	30S ribosomal protein S1 OS=Escherichia coli (strain K12) OX=83333 GN=rpsA PE=1 SV=1	RS1_ECOLI	30S ribosomal protein S1 (Bacteriophage Q beta RNA-directed RNA polymerase subunit I) (Small ribosomal subunit protein bS1)	rpsA	ssyF	FUNCTION: Required for translation of most natural mRNAs except for leaderless mRNA (PubMed:9677288, PubMed:7003157, PubMed:12068815, PubMed:17376482, PubMed:24339747). Binds mRNA upstream of the Shine-Dalgarno (SD) sequence and helps it bind to the 30S ribosomal subunit; acts as an RNA chaperone to unfold structured mRNA on the ribosome but is not essential for mRNAs with strong SDs and little 5…	mRNA binding [GO:0003729]; RNA binding [GO:0003723]; structural constituent of ribosome [GO:0003735]	cytoplasm [GO:0005737]; cytosolic small ribosomal subunit [GO:0022627]; membrane [GO:0016020]	negative regulation of cytoplasmic translation [GO:2000766]; ribosomal small subunit assembly [GO:0000028]; translation [GO:0006412]	7041110; 6281725; 8905232; 9278503; 16738553; 6384724; 7003157; 3159903; 9298646; 778845; 816798; 342903; 6358207; 2120211; 1712292; 9298644; 9716382; 7783627; 9677288; 11101533; 12068815; 15340139; 17130171; 17376482; 17392345; 18723842; 22908248; 23653193; 24339747; 22370051; 24524803; 11593008; 19605565; 25122749	TRUE	TRUE	TRUE
P0AFB1	0	0	0	9	3	3	3.435569240490028	1.7347678096843067	1.833429994784639	3.6853930119250333	2.004167037753609	2.1538096270962064	0	5	2.6144565589249495	4.043626788748493	5.263067390496455e-5	8.008029262264002e-4	Lipoprotein NlpI OS=Escherichia coli (strain K12) OX=83333 GN=nlpI PE=1 SV=1	NLPI_ECOLI	Lipoprotein NlpI	nlpI	yhbM	FUNCTION: May be involved in cell division. May play a role in bacterial septation or regulation of cell wall degradation during cell division. Negatively controls the production of extracellular DNA (eDNA). {ECO:0000269|PubMed:10400590, ECO:0000269|PubMed:20833130}.	protein-macromolecule adaptor activity [GO:0030674]	plasma membrane [GO:0005886]	cell cycle [GO:0007049]; cell division [GO:0051301]	9278503; 16738553; 2045359; 2432069; 15047720; 7984428; 10400590; 16855227; 16597971; 17122336; 17163978; 20833130; 15634341	TRUE	TRUE	TRUE
P45464	14	9	1	20	18	13	1.8314989280131768	1.7405235394479164	3.425676766059626	0.8488917442079127	0.930166456309832	2.9611645491538106	8	17	1.5800742498905185	4.040123536181225	5.342305422245794e-5	8.059118863473356e-4	Penicillin-binding protein activator LpoA OS=Escherichia coli (strain K12) OX=83333 GN=lpoA PE=1 SV=1	LPOA_ECOLI	Penicillin-binding protein activator LpoA (PBP activator LpoA) (Lipoprotein activator of PBP from the outer membrane A)	lpoA	yraM	FUNCTION: Regulator of peptidoglycan synthesis that is essential for the function of penicillin-binding protein 1A (PBP1a). Stimulates transpeptidase activity of PBP1a in vitro. {ECO:0000269|PubMed:21183073, ECO:0000269|PubMed:21183074}.	enzyme regulator activity [GO:0030234]; hydrolase activity, hydrolyzing O-glycosyl compounds [GO:0004553]	cell outer membrane [GO:0009279]; periplasmic side of cell outer membrane [GO:0031241]; periplasmic space [GO:0042597]	peptidoglycan biosynthetic process [GO:0009252]; regulation of cell shape [GO:0008360]	9278503; 16738553; 21183073; 21183074	TRUE	TRUE	TRUE
P60422	125	141	128	128	151	180	2.3594642485848225	0.6133204223611252	3.979669040406184	0.39741224896100846	0.10234743169251216	0.6424282587561575	131.33333333333334	153	0.3807293131365594	4.014001021777567	5.969808760635124e-5	8.854380220605877e-4	50S ribosomal protein L2 OS=Escherichia coli (strain K12) OX=83333 GN=rplB PE=1 SV=2	RL2_ECOLI	50S ribosomal protein L2 (Large ribosomal subunit protein uL2)	rplB	NA	FUNCTION: One of the primary rRNA binding proteins (PubMed:3298242). Located near the base of the L1 stalk, it is probably also mobile. Required for association of the 30S and 50S subunits to form the 70S ribosome, for tRNA binding and peptide bond formation (PubMed:8722025). It has been suggested to have peptidyltransferase activity; this is highly controversial. {ECO:0000269|PubMed:10756104, EC…	RNA binding [GO:0003723]; rRNA binding [GO:0019843]; structural constituent of ribosome [GO:0003735]; transferase activity [GO:0016740]; zinc ion binding [GO:0008270]	cytosol [GO:0005829]; cytosolic large ribosomal subunit [GO:0022625]	cytoplasmic translation [GO:0002181]; ribosomal large subunit assembly [GO:0000027]	3892488; 9278503; 16738553; 7556101; 3298242; 8722025; 9298644; 9531480; 11013226; 11114255; 10094780; 18723842; 24524803; 10756104; 12809609; 16272117; 25310980; 24844575; 27906160; 27906161; 27934701; 28077875	TRUE	TRUE	TRUE
P0AG51	2	2	4	6	12	13	1.8116812597977254	2.678753166655093	2.421327793331653	1.585857338374119	2.119644255173545	1.6392364542664482	2.6666666666666665	10.333333333333334	1.7815793492713707	3.99050777816725	6.593198672108067e-5	9.538521029730113e-4	50S ribosomal protein L30 OS=Escherichia coli (strain K12) OX=83333 GN=rpmD PE=1 SV=2	RL30_ECOLI	50S ribosomal protein L30 (Large ribosomal subunit protein uL30)	rpmD	NA	NA	structural constituent of ribosome [GO:0003735]	cytosolic large ribosomal subunit [GO:0022625]	ribosomal large subunit assembly [GO:0000027]; translation [GO:0006412]	6222285; 9278503; 16738553; 776670; 9298644; 10094780; 24524803; 12809609; 16272117; 25310980; 24844575; 27906160; 27906161; 27934701; 28077875	TRUE	TRUE	TRUE
P0A9X4	25	19	27	34	47	33	2.2278279089811104	3.4614189439869936	1.2172496911094226	0.7923082158415453	1.2672014435874026	0.4339175462889416	23.666666666666668	38	0.8311424019059632	3.9874676388803802	6.678231017489609e-5	9.548492928798119e-4	Cell shape-determining protein MreB OS=Escherichia coli (strain K12) OX=83333 GN=mreB PE=1 SV=1	MREB_ECOLI	Cell shape-determining protein MreB (Actin-like MreB protein) (Rod shape-determining protein MreB)	mreB	envB rodY	FUNCTION: Forms membrane-associated dynamic filaments that are essential for cell shape determination (PubMed:15612918, PubMed:21903929). Acts by regulating cell wall synthesis and cell elongation, and thus cell shape (PubMed:21903929). A feedback loop between cell geometry and MreB localization maintains elongated cell shape by targeting cell wall growth to regions of negative cell wall curvatur…	ATP binding [GO:0005524]; identical protein binding [GO:0042802]	cytoplasm [GO:0005737]; cytoskeleton [GO:0005856]; intrinsic component of plasma membrane [GO:0031226]; plasma membrane [GO:0005886]; polymeric cytoskeletal fiber [GO:0099513]	cell morphogenesis [GO:0000902]; FtsZ-dependent cytokinesis [GO:0043093]; negative regulation of cell division [GO:0051782]; regulation of cell shape [GO:0008360]; regulation of chromosome segregation [GO:0051983]	3049542; 9278503; 16738553; 2687239; 9298646; 15612918; 21166897; 21903929; 22239607; 22515815; 23235161; 24550515	TRUE	TRUE	TRUE
P62399	71	88	85	79	99	127	2.327902715328464	0.8270159862833599	3.7262202880563793	0.5154680104827208	0.17228979656193577	0.7275448723941083	81.33333333333333	101.66666666666667	0.4717675598129216	3.972827448016167	7.102450073693614e-5	9.843677464657931e-4	50S ribosomal protein L5 OS=Escherichia coli (strain K12) OX=83333 GN=rplE PE=1 SV=2	RL5_ECOLI	50S ribosomal protein L5 (Large ribosomal subunit protein uL5)	rplE	NA	FUNCTION: This is 1 of the proteins that binds and probably mediates the attachment of the 5S RNA into the large ribosomal subunit, where it forms part of the central protuberance. Its 5S rRNA binding is significantly enhanced in the presence of L18. {ECO:0000269|PubMed:354687, ECO:0000269|PubMed:7038683, ECO:0000269|PubMed:8925931}.; FUNCTION: In the 70S ribosome in the initiation state (PubMed:…	5S rRNA binding [GO:0008097]; RNA binding [GO:0003723]; structural constituent of ribosome [GO:0003735]; tRNA binding [GO:0000049]	cytosol [GO:0005829]; cytosolic large ribosomal subunit [GO:0022625]	ribosomal large subunit assembly [GO:0000027]; translation [GO:0006412]	6222285; 9278503; 16738553; 791672; 6262737; 354687; 7038683; 8524654; 8925931; 9298644; 10094780; 18223068; 18723842; 24524803; 12809609; 12859903; 16272117; 25310980; 24844575; 27906160; 27906161; 27934701; 28077875	TRUE	TRUE	TRUE
P0A905	25	17	14	27	39	29	1.2605080683047993	2.9530908103246603	2.6654369044860515	0.470380120954183	1.156170131198659	1.1538096270962062	18.666666666666668	31.666666666666668	0.9267866264163493	3.971613161146809	7.138757594766091e-5	9.843677464657931e-4	Outer membrane lipoprotein SlyB OS=Escherichia coli (strain K12) OX=83333 GN=slyB PE=2 SV=1	SLYB_ECOLI	Outer membrane lipoprotein SlyB	slyB	NA	NA	NA	cell outer membrane [GO:0009279]	NA	8544813; 9097039; 9278503; 16397293; 16738553; 12813061	TRUE	TRUE	TRUE
P0ABJ1	41	12	12	35	36	28	0.4903614863067597	3.476482052754572	2.894939045578952	0.14107249570122313	1.5131806852414662	1.311350904082686	21.666666666666668	33	0.9885346950084585	3.961652022362754	7.44329665917331e-5	0.0010184045429023946	Cytochrome bo(3) ubiquinol oxidase subunit 2 OS=Escherichia coli (strain K12) OX=83333 GN=cyoA PE=1 SV=1	CYOA_ECOLI	Cytochrome bo(3) ubiquinol oxidase subunit 2 (Cytochrome b562-o complex subunit II) (Cytochrome o ubiquinol oxidase subunit 2) (Cytochrome o subunit 2) (Oxidase bo(3) subunit 2) (Ubiquinol oxidase chain B) (Ubiquinol oxidase polypeptide II) (Ubiquinol oxidase subunit 2)	cyoA	NA	FUNCTION: Cytochrome bo(3) ubiquinol terminal oxidase is the component of the aerobic respiratory chain of E.coli that predominates when cells are grown at high aeration. Has proton pump activity across the membrane in addition to electron transfer, pumping 2 protons/electron. {ECO:0000269|PubMed:19542282, ECO:0000269|PubMed:22843529, ECO:0000269|PubMed:6308657}.	copper ion binding [GO:0005507]; cytochrome bo3 ubiquinol oxidase activity [GO:0009486]; cytochrome-c oxidase activity [GO:0004129]; electron transfer activity [GO:0009055]; oxidoreductase activity, acting on diphenols and related substances as donors, oxygen as acceptor [GO:0016682]; oxidoreduction-driven active transmembrane transporter activity [GO:0015453]; proton transmembrane transporter ac…	cytochrome o ubiquinol oxidase complex [GO:0009319]; integral component of external side of plasma membrane [GO:0071575]; integral component of plasma membrane [GO:0005887]; plasma membrane [GO:0005886]; respirasome [GO:0070469]	aerobic electron transport chain [GO:0019646]; aerobic respiration [GO:0009060]; ATP synthesis coupled electron transport [GO:0042773]; electron transport coupled proton transport [GO:0015990]	2162835; 9278503; 16738553; 2162837; 8231804; 1322173; 6308657; 6365921; 2165491; 2168206; 16079137; 15919996; 19542282; 22843529; 8618822; 11017202	TRUE	TRUE	TRUE
P0A7K6	13	25	18	25	31	39	2.803499267883751	0.8137543965523901	3.217488151555816	1.2565497131211592	0.3037273196125165	1.2278102085399831	18.666666666666668	31.666666666666668	0.9293624137578862	3.946040027304548	7.945433689201623e-5	0.0010787454201108358	50S ribosomal protein L19 OS=Escherichia coli (strain K12) OX=83333 GN=rplS PE=1 SV=2	RL19_ECOLI	50S ribosomal protein L19 (Large ribosomal subunit protein bL19)	rplS	NA	FUNCTION: This protein is located at the 30S-50S ribosomal subunit interface. In the 70S ribosome it has been modeled to make two contacts with the 16S rRNA of the 30S subunit forming part of bridges B6 and B8 (PubMed:12809609). In the 3.5 A resolved structures L14 and L19 interact and together make contact with the 16S rRNA (PubMed:16272117). The protein conformation is quite different between t…	large ribosomal subunit rRNA binding [GO:0070180]; structural constituent of ribosome [GO:0003735]	cytosol [GO:0005829]; cytosolic large ribosomal subunit [GO:0022625]	ribosomal large subunit assembly [GO:0000027]; translation [GO:0006412]	6357787; 9205837; 9278503; 16738553; 339951; 2665813; 10094780; 24524803; 12809609; 16272117; 25310980; 24844575; 27906160; 27906161; 27934701; 28077875	TRUE	TRUE	TRUE
P33362	0	0	0	2	9	4	1.6193895274368664	3.0048931539885473	2.117086177234599	1.948427417758827	3.326095132640971	2.4757377219835686	0	5	2.583420090794456	3.892131125253919	9.936751187105136e-5	0.0013186741237022981	Glycine betaine-binding protein YehZ OS=Escherichia coli (strain K12) OX=83333 GN=yehZ PE=1 SV=1	YEHZ_ECOLI	Glycine betaine-binding protein YehZ	yehZ	osmF	FUNCTION: Part of an ABC transporter complex involved in low-affinity glycine betaine uptake. Binds glycine betaine with low affinity. {ECO:0000269|PubMed:26325238}.	transmembrane transporter activity [GO:0022857]	ATP-binding cassette (ABC) transporter complex [GO:0043190]; periplasmic space [GO:0042597]	amino acid transport [GO:0006865]; cellular hyperosmotic response [GO:0071474]; glycine betaine transport [GO:0031460]	9278503; 16738553; 15251200; 26325238	TRUE	TRUE	TRUE
P0AE08	55	67	63	50	86	109	0.9010305174977731	1.5575392850613705	4.267285895886669	0.22853533695156253	0.3596476923519978	0.935169340620866	61.666666666666664	81.66666666666667	0.5077841233081422	3.8831745980282686	1.0310147914215504e-4	0.001356228946310987	Alkyl hydroperoxide reductase C OS=Escherichia coli (strain K12) OX=83333 GN=ahpC PE=1 SV=2	AHPC_ECOLI	Alkyl hydroperoxide reductase C (EC 1.11.1.26) (Alkyl hydroperoxide reductase protein C22) (Peroxiredoxin) (SCRP-23) (Sulfate starvation-induced protein 8) (SSI8) (Thioredoxin peroxidase)	ahpC	NA	FUNCTION: Thiol-specific peroxidase that catalyzes the reduction of hydrogen peroxide and organic hydroperoxides to water and alcohols, respectively. Plays a role in cell protection against oxidative stress by detoxifying peroxides. Is the primary scavenger for endogenously generated hydrogen peroxides. {ECO:0000269|PubMed:11717276}.	alkylhydroperoxide reductase activity [GO:0102039]; hydroperoxide reductase activity [GO:0032843]; identical protein binding [GO:0042802]; oxidoreductase activity, acting on peroxide as acceptor [GO:0016684]; peroxidase activity [GO:0004601]; peroxiredoxin activity [GO:0051920]	alkyl hydroperoxide reductase complex [GO:0009321]; cytoplasm [GO:0005737]; cytosol [GO:0005829]; membrane [GO:0016020]	cell redox homeostasis [GO:0045454]; cellular response to sulfate starvation [GO:0009970]; response to alkyl hydroperoxide [GO:0033195]; response to hydroperoxide [GO:0033194]; siderophore biosynthetic process [GO:0019290]	1592833; 8905232; 9278503; 16738553; 1575737; 9298646; 7499381; 8774726; 9600841; 9298644; 11717276; 20005847; 18723842; 25372677; 27892488	TRUE	TRUE	TRUE
P76272	11	5	1	25	8	9	3.171493560490436	0.8377035048832671	2.7140824985519334	1.4789421344576068	0.589129538474765	2.4757377219835686	5.666666666666667	14	1.5146031316386468	3.8816872660695765	1.037342253552313e-4	0.001356228946310987	Intermembrane transport protein YebT OS=Escherichia coli (strain K12) OX=83333 GN=yebT PE=1 SV=2	YEBT_ECOLI	Intermembrane transport protein YebT	yebT	NA	FUNCTION: Component of a transport pathway that contributes to membrane integrity (PubMed:27795327). May directly span the intermembrane space, facilitating the transport of substrates across the periplasm (Probable). {ECO:0000269|PubMed:27795327, ECO:0000305|PubMed:28388411}.	identical protein binding [GO:0042802]	integral component of plasma membrane [GO:0005887]; outer membrane-bounded periplasmic space [GO:0030288]	intermembrane lipid transfer [GO:0120009]	9097040; 9278503; 16738553; 28388411; 27795327	TRUE	TRUE	TRUE
P0A7M6	4	6	4	13	10	16	2.7636882353512093	1.0063134937868095	2.942647371080344	1.8488917442079127	0.6562437343333022	1.9193443734591835	4.666666666666667	13	1.474826617333466	3.875549764986571	1.0638423384418757e-4	0.001380648328933758	50S ribosomal protein L29 OS=Escherichia coli (strain K12) OX=83333 GN=rpmC PE=1 SV=1	RL29_ECOLI	50S ribosomal protein L29 (Large ribosomal subunit protein uL29)	rpmC	NA	FUNCTION: Binds 23S rRNA. It is not essential for growth. {ECO:0000269|PubMed:12226666, ECO:0000269|PubMed:6170935}.; FUNCTION: One of the proteins that surrounds the polypeptide exit tunnel on the outside of the subunit. Contacts trigger factor (PubMed:12226666). {ECO:0000269|PubMed:12226666}.	rRNA binding [GO:0019843]; structural constituent of ribosome [GO:0003735]	cytosolic large ribosomal subunit [GO:0022625]	ribosomal large subunit assembly [GO:0000027]; translation [GO:0006412]	1092361; 3892488; 9278503; 16738553; 6170935; 3926498; 2665813; 9298644; 12226666; 12756233; 10094780; 16292303; 24524803; 12809609; 16272117; 21499241; 25310980; 24844575; 27906160; 27906161; 27934701; 28077875	TRUE	TRUE	TRUE
P09546	31	24	23	36	66	23	1.7301154590353252	4.445923947663519	0.38597398025937196	0.5729182826666206	1.4264000384366562	0.15380962709620608	26	41.666666666666664	0.7177093160664942	3.7885801953862543	1.5151068630129871e-4	0.0019238587145452679	Bifunctional protein PutA OS=Escherichia coli (strain K12) OX=83333 GN=putA PE=1 SV=3	PUTA_ECOLI	Bifunctional protein PutA [Includes: Proline dehydrogenase (EC 1.5.5.2) (Proline oxidase); Delta-1-pyrroline-5-carboxylate dehydrogenase (P5C dehydrogenase) (EC 1.2.1.88) (L-glutamate gamma-semialdehyde dehydrogenase)]	putA	poaA	FUNCTION: Oxidizes proline to glutamate for use as a carbon and nitrogen source and also function as a transcriptional repressor of the put operon.	1-pyrroline-5-carboxylate dehydrogenase activity [GO:0003842]; bacterial-type cis-regulatory region sequence-specific DNA binding [GO:0000986]; DNA binding [GO:0003677]; DNA-binding transcription repressor activity [GO:0001217]; flavin adenine dinucleotide binding [GO:0050660]; identical protein binding [GO:0042802]; oxidoreductase activity, acting on the aldehyde or oxo group of donors, NAD or N…	cytoplasmic side of plasma membrane [GO:0009898]; cytosol [GO:0005829]; plasma membrane [GO:0005886]	negative regulation of transcription, DNA-templated [GO:0045892]; proline biosynthetic process [GO:0006561]; proline catabolic process to glutamate [GO:0010133]; response to oxidative stress [GO:0006979]	7966312; 8905232; 9278503; 16738553; 3325781; 12514740	TRUE	TRUE	TRUE
P0A6L0	4	2	4	8	13	11	1.636218320040245	2.8465844322054012	2.0309465811425977	1.2114618235926213	2.2265594590900566	1.41684403293	3.3333333333333335	10.666666666666666	1.6182884385375593	3.7607149310654484	1.6942842619714412e-4	0.0021059237481546433	Deoxyribose-phosphate aldolase OS=Escherichia coli (strain K12) OX=83333 GN=deoC PE=1 SV=1	DEOC_ECOLI	Deoxyribose-phosphate aldolase (DERA) (EC 4.1.2.4) (2-deoxy-D-ribose 5-phosphate aldolase) (Phosphodeoxyriboaldolase) (Deoxyriboaldolase)	deoC	dra thyR	FUNCTION: Catalyzes a reversible aldol reaction between acetaldehyde and D-glyceraldehyde 3-phosphate to generate 2-deoxy-D-ribose 5-phosphate (PubMed:11598300, PubMed:17905878, PubMed:6749498). Can also catalyze the double aldol condensation of three acetaldehyde molecules, leading to the formation of 2,4,6-trideoxyhexose (Ref.5). {ECO:0000269|PubMed:11598300, ECO:0000269|PubMed:17905878, ECO:00…	deoxyribose-phosphate aldolase activity [GO:0004139]; lyase activity [GO:0016829]	cytosol [GO:0005829]; membrane [GO:0016020]	carbohydrate catabolic process [GO:0016052]; cellular response to DNA damage stimulus [GO:0006974]; deoxyribonucleotide catabolic process [GO:0009264]; deoxyribose phosphate catabolic process [GO:0046386]; nucleobase-containing small molecule interconversion [GO:0015949]	6749498; 7610040; 9278503; 16738553; 18723842; 7675789; 17905878; 11598300; 15476818;	TRUE	TRUE	TRUE
P0AFK9	11	11	15	14	30	27	1.2852626984019961	2.9784099052126787	2.2242954972674935	0.6853930119250332	1.3734008474193278	0.9611645491538106	12.333333333333334	23.666666666666668	1.0066528028327237	3.7458301295380254	1.797982294898616e-4	0.0021885784486179705	Spermidine/putrescine-binding periplasmic protein OS=Escherichia coli (strain K12) OX=83333 GN=potD PE=1 SV=1	POTD_ECOLI	Spermidine/putrescine-binding periplasmic protein (SPBP)	potD	NA	FUNCTION: Required for the activity of the bacterial periplasmic transport system of putrescine and spermidine. Polyamine binding protein. {ECO:0000269|PubMed:1939142}.	putrescine binding [GO:0019810]; spermidine binding [GO:0019809]	outer membrane-bounded periplasmic space [GO:0030288]	putrescine transport [GO:0015847]; spermidine transport [GO:0015848]	1939142; 8905232; 9278503; 16738553; 9298646; 8194593; 8621624; 8897598	TRUE	TRUE	TRUE
P77737	11	8	11	14	30	18	1.2852626984019961	3.5797581371482035	1.6087940066706048	0.6853930119250332	1.7884383466981717	0.8167746398186355	10	20.666666666666668	1.0968686661472802	3.7376587418399763	1.857418183255702e-4	0.002215246940214541	Oligopeptide transport ATP-binding protein OppF OS=Escherichia coli (strain K12) OX=83333 GN=oppF PE=3 SV=1	OPPF_ECOLI	Oligopeptide transport ATP-binding protein OppF	oppF	NA	FUNCTION: Part of the binding-protein-dependent transport system for oligopeptides. Probably responsible for energy coupling to the transport system.	ATPase-coupled transmembrane transporter activity [GO:0042626]; ATP binding [GO:0005524]	plasma membrane [GO:0005886]	peptide transport [GO:0015833]; protein transport [GO:0015031]	9097039; 9278503; 16738553	TRUE	TRUE	TRUE
P77774	27	21	15	36	35	28	2.2245873161645497	1.883422603438525	2.3598004116960167	0.7655633606090165	0.714660420558624	1.0117906222237785	21	33	0.8306714677971396	3.734192035842973	1.8831876701846993e-4	0.002230755864346305	Outer membrane protein assembly factor BamB OS=Escherichia coli (strain K12) OX=83333 GN=bamB PE=1 SV=1	BAMB_ECOLI	Outer membrane protein assembly factor BamB	bamB	yfgL	FUNCTION: Part of the outer membrane protein assembly complex (Bam), which is involved in assembly and insertion of beta-barrel proteins into the outer membrane. Nonessential member of the complex, which may orient the flexible periplasmic domain of BamA for interaction with other Bam components, chaperones and nascent outer membrane proteins. Efficient substrate folding and insertion into the ou…	identical protein binding [GO:0042802]	Bam protein complex [GO:1990063]; cell outer membrane [GO:0009279]	Gram-negative-bacterium-type cell outer membrane assembly [GO:0043165]; protein insertion into membrane [GO:0051205]	9205837; 9278503; 16738553; 15851030; 16824102; 20378773; 21823654; 21236263; 21586578; 21168416; 21277859; 27686148; 26900875; 26901871	TRUE	TRUE	TRUE
P0ADE6	44	37	34	79	30	53	4.699456583759623	-0.8431986660521441	2.5733380177625	1.1935399155953583	-0.2895641653031015	0.7794141123147083	38.333333333333336	54	0.5611299542023217	3.7121289441241165	2.055232315423582e-4	0.0024023079713394848	Potassium binding protein Kbp OS=Escherichia coli (strain K12) OX=83333 GN=kbp PE=1 SV=2	KBP_ECOLI	Potassium binding protein Kbp (K(+) binding protein Kbp)	kbp	ygaU yzzM	FUNCTION: Highly specific potassium binding protein that is required for normal growth in the presence of high levels of external K(+). May act as a sensor of cytoplasmic K(+) concentration. Binds a single K(+) ion, which induces a large conformational change. Can also bind the larger alkali metal ions Rb(+) and Cs(+), and NH(4)(+) (PubMed:27112601). May be involved in the regulation of peptidogl…	potassium ion binding [GO:0030955]	cytoplasm [GO:0005737]	response to potassium ion [GO:0035864]	9205837; 9278503; 16738553; 9298646; 25422305; 27112601	TRUE	TRUE	TRUE
P0ABX8	0	0	0	2	14	1	1.6193895274368664	3.747954788573095	1.058507727034453	1.948427417758827	3.9110576333621276	1.1538096270962064	0	5.666666666666667	2.3377648927390537	3.7099674068243993	2.0728593169979482e-4	0.0024069715095403807	Flagellar protein FliL OS=Escherichia coli (strain K12) OX=83333 GN=fliL PE=3 SV=1	FLIL_ECOLI	Flagellar protein FliL	fliL	cheC1 fla AI fla QI	FUNCTION: Controls the rotational direction of flagella during chemotaxis.	NA	bacterial-type flagellum basal body [GO:0009425]; integral component of membrane [GO:0016021]; plasma membrane [GO:0005886]	bacterial-type flagellum-dependent swarming motility [GO:0071978]; chemotaxis [GO:0006935]	3519573; 9097040; 9278503; 16738553; 8631687	TRUE	TRUE	TRUE
P0C0L2	6	7	11	14	23	15	2.4135403428463214	2.930517770414873	1.076074278414641	1.4630005905885854	1.589129538474765	0.56884712637505	8	17.333333333333332	1.2069924184794667	3.7066651645670796	2.1000629814166256e-4	0.0024190984485450333	Peroxiredoxin OsmC OS=Escherichia coli (strain K12) OX=83333 GN=osmC PE=1 SV=2	OSMC_ECOLI	Peroxiredoxin OsmC (EC 1.11.1.-) (Osmotically-inducible protein C)	osmC	NA	FUNCTION: Preferentially metabolizes organic hydroperoxides over inorganic hydrogen peroxide. {ECO:0000269|PubMed:14627744}.	peroxidase activity [GO:0004601]; peroxiredoxin activity [GO:0051920]	cytosol [GO:0005829]	hyperosmotic response [GO:0006972]; response to hydroperoxide [GO:0033194]; response to oxidative stress [GO:0006979]	1715407; 9097039; 9278503; 16738553; 9298646; 18723842; 14627744; 15103136	TRUE	TRUE	TRUE
P0ADV7	5	3	4	14	11	9	2.676612418197089	2.144152355696092	1.5943050687498797	1.685393011925033	1.589129538474765	1.1538096270962064	4	11.333333333333334	1.4761107258320014	3.7037423005202217	2.124420733849746e-4	0.0024190984485450333	Intermembrane phospholipid transport system binding protein MlaC OS=Escherichia coli (strain K12) OX=83333 GN=mlaC PE=1 SV=1	MLAC_ECOLI	Intermembrane phospholipid transport system binding protein MlaC	mlaC	yrbC	FUNCTION: Involved in a phospholipid transport pathway that maintains lipid asymmetry in the outer membrane by retrograde trafficking of phospholipids from the outer membrane to the inner membrane. May transfer phospholipid across the periplasmic space and deliver it to the MlaFEDB complex at the inner membrane. {ECO:0000269|PubMed:19383799, ECO:0000305|PubMed:28388411}.	NA	outer membrane-bounded periplasmic space [GO:0030288]	intermembrane phospholipid transfer [GO:0120010]; phospholipid transport [GO:0015914]	9278503; 16738553; 19383799; 28388411	TRUE	TRUE	TRUE
P23827	2	0	0	4	6	7	1.1568871626120194	2.453408571584573	2.8007353318588613	1.1004305112038768	2.811521959811213	3.1538096270962064	0.6666666666666666	5.666666666666667	2.3552540327037654	3.70141051177017	2.1440427371483155e-4	0.0024257919429915235	Ecotin OS=Escherichia coli (strain K12) OX=83333 GN=eco PE=1 SV=1	ECOT_ECOLI	Ecotin	eco	eti	FUNCTION: General inhibitor of pancreatic serine proteases: inhibits chymotrypsin, trypsin, elastases, factor X, kallikrein as well as a variety of other proteases. The strength of inhibition does not appear to be correlated with a particular protease specificity.	serine-type endopeptidase inhibitor activity [GO:0004867]	outer membrane-bounded periplasmic space [GO:0030288]	NA	2007606; 1879537; 9097040; 9278503; 16738553; 9298646; 9298644; 8156987; 8931142; 9154920; 10843853; 11513582; 7757004	TRUE	TRUE	TRUE
P0A7J7	19	25	22	23	35	48	1.5042323961047943	1.3037082635208639	3.591306505793867	0.6264993228714648	0.47365232105482896	1.2449575151544015	22	35.333333333333336	0.7817030530268985	3.6946070735659124	2.202270778695116e-4	0.002460131597719544	50S ribosomal protein L11 OS=Escherichia coli (strain K12) OX=83333 GN=rplK PE=1 SV=2	RL11_ECOLI	50S ribosomal protein L11 (Large ribosomal subunit protein uL11)	rplK	relC	FUNCTION: Forms part of the ribosomal stalk which helps the ribosome interact with GTP-bound translation factors.	large ribosomal subunit rRNA binding [GO:0070180]; rRNA binding [GO:0019843]; structural constituent of ribosome [GO:0003735]	cytosol [GO:0005829]; cytosolic large ribosomal subunit [GO:0022625]; large ribosomal subunit [GO:0015934]	ribosomal large subunit assembly [GO:0000027]; stringent response [GO:0015968]; translation [GO:0006412]; translational termination [GO:0006415]	377281; 8265357; 9278503; 16738553; 7004866; 2137819; 2483975; 9298644; 10094780; 24524803; 10756104; 15923259; 21151122; 12809609; 16272117; 25310980; 24844575; 27906160; 27906161; 27934701; 28077875	TRUE	TRUE	TRUE
P21338	1	0	0	5	2	8	1.9809519316795285	1.416417281584673	2.9941453570319343	1.948427417758827	1.589129538474765	3.3237346285385185	0.3333333333333333	5	2.287097194924037	3.6901426576898895	2.2412832674666342e-4	0.0024704864834300924	Ribonuclease I OS=Escherichia coli (strain K12) OX=83333 GN=rna PE=1 SV=1	RNI_ECOLI	Ribonuclease I (RNase I) (EC 4.6.1.21) (Enterobacter ribonuclease)	rna	rnsA	FUNCTION: One of the few RNases that cleaves the phosphodiester bond between any two nucleotide. Shows a preference for cytidylic or guanylic acid.	Enterobacter ribonuclease activity [GO:0008847]; ribonuclease T2 activity [GO:0033897]; RNA binding [GO:0003723]	cytoplasm [GO:0005737]; outer membrane-bounded periplasmic space [GO:0030288]	RNA catabolic process [GO:0006401]	2253883; 8905232; 9278503; 16738553; 8188249	TRUE	TRUE	TRUE
P31133	0	0	0	2	7	4	1.6193895274368664	2.6500116415281143	2.117086177234599	1.948427417758827	3.004167037753609	2.4757377219835686	0	4.333333333333333	2.4761107258320014	3.6872401885044663	2.266993602563601e-4	0.0024704864834300924	Putrescine-binding periplasmic protein PotF OS=Escherichia coli (strain K12) OX=83333 GN=potF PE=1 SV=3	POTF_ECOLI	Putrescine-binding periplasmic protein PotF	potF	NA	FUNCTION: Part of the ABC transporter complex PotFGHI involved in putrescine uptake (PubMed:8416922, PubMed:23719730). Binds putrescine (PubMed:8416922, PubMed:9651355). Imports putrescine for maintenance of the optimal concentration of polyamines necessary for cell growth in the presence of glucose (PubMed:23719730). {ECO:0000269|PubMed:23719730, ECO:0000269|PubMed:8416922, ECO:0000269|PubMed:96…	putrescine binding [GO:0019810]	outer membrane-bounded periplasmic space [GO:0030288]	putrescine transport [GO:0015847]	8416922; 8905232; 9278503; 16738553; 9298646; 23719730; 9761835; 9651355	TRUE	TRUE	TRUE
P0A717	40	33	39	45	51	59	1.8019776885605783	1.9797706843563285	2.589477145205163	0.5294748684766002	0.6171439146443616	0.7387721278173625	37.333333333333336	51.666666666666664	0.6284636369794414	3.67842876795559	2.3467521117564186e-4	0.002536538566869669	Ribose-phosphate pyrophosphokinase OS=Escherichia coli (strain K12) OX=83333 GN=prs PE=1 SV=2	KPRS_ECOLI	Ribose-phosphate pyrophosphokinase (RPPK) (EC 2.7.6.1) (5-phospho-D-ribosyl alpha-1-diphosphate) (Phosphoribosyl diphosphate synthase) (Phosphoribosyl pyrophosphate synthase) (P-Rib-PP synthase) (PRPP synthase) (PRPPase)	prs	prsA	FUNCTION: Involved in the biosynthesis of the central metabolite phospho-alpha-D-ribosyl-1-pyrophosphate (PRPP) via the transfer of pyrophosphoryl group from ATP to 1-hydroxyl of ribose-5-phosphate (Rib-5-P). {ECO:0000255|HAMAP-Rule:MF_00583, ECO:0000269|PubMed:10954724, ECO:0000269|PubMed:2542328, ECO:0000269|PubMed:3009477, ECO:0000269|PubMed:6290219, ECO:0000269|PubMed:7657655, ECO:0000269|Pub…	ADP binding [GO:0043531]; ATP binding [GO:0005524]; identical protein binding [GO:0042802]; kinase activity [GO:0016301]; magnesium ion binding [GO:0000287]; phosphate ion binding [GO:0042301]; ribose phosphate diphosphokinase activity [GO:0004749]	cytoplasm [GO:0005737]; cytosol [GO:0005829]; ribose phosphate diphosphokinase complex [GO:0002189]	5-phosphoribose 1-diphosphate biosynthetic process [GO:0006015]; nucleoside metabolic process [GO:0009116]; protein hexamerization [GO:0034214]; purine nucleotide biosynthetic process [GO:0006164]; ribonucleoside monophosphate biosynthetic process [GO:0009156]	3009477; 2542328; 8905232; 9278503; 16738553; 9298646; 6290219; 7657655; 8679571; 9125530; 10954724; 28031352;	TRUE	TRUE	TRUE
P25714	2	0	0	4	11	3	1.1568871626120194	3.322103358329229	1.833429994784639	1.1004305112038768	3.589129538474765	2.1538096270962064	0.6666666666666666	6	2.281123225591616	3.644477683992458	2.679353812541241e-4	0.002857117615707525	Membrane protein insertase YidC OS=Escherichia coli (strain K12) OX=83333 GN=yidC PE=1 SV=2	YIDC_ECOLI	Membrane protein insertase YidC (Foldase YidC) (Inner membrane protein YidC) (Membrane integrase YidC) (Oxa1Ec)	yidC	NA	FUNCTION: Inner membrane protein required for the insertion and/or proper folding and/or complex formation of integral inner membrane proteins. Involved in integration of membrane proteins that insert dependently and independently of the Sec translocase complex, as well as at least 2 lipoproteins. Its own insertion requires SRP and is Sec translocase-dependent. Essential for the integration of Se…	membrane insertase activity [GO:0032977]	cell envelope Sec protein transport complex [GO:0031522]; integral component of membrane [GO:0016021]; integral component of plasma membrane [GO:0005887]; plasma membrane [GO:0005886]	protein-containing complex assembly [GO:0065003]; protein folding [GO:0006457]; protein insertion into membrane [GO:0051205]; protein transport [GO:0015031]	7686882; 9278503; 16738553; 2415431; 9804807; 10675323; 10949305; 11415986; 11821429; 12068816; 12724529; 12707259; 14506280; 12950181; 15140892; 15067017; 16079137; 17073462; 18387365; 18178746; 18456666; 19717609; 21778229; 27435098; 18093969; 18234665; 21275640	TRUE	TRUE	TRUE
P0ADY1	4	4	6	5	36	7	0.7440757488224162	5.071472768393582	0.4829506261349911	0.6264993228714648	2.891692308495196	0.346454705038602	4.666666666666667	16	1.288215445468421	3.6364401759043212	2.7643180545869404e-4	0.002921569680446676	Periplasmic chaperone PpiD OS=Escherichia coli (strain K12) OX=83333 GN=ppiD PE=1 SV=1	PPID_ECOLI	Periplasmic chaperone PpiD (Periplasmic folding chaperone)	ppiD	ybaU	FUNCTION: Chaperone that functions as a gatekeeper on the periplasmic side of the SecYEG translocon (PubMed:18439025, PubMed:20920237, PubMed:29097228). Facilitates the translocation of precursor proteins across SecYEG by interacting with the translocating substrate (PubMed:29097228). Also plays a role in the release of newly synthesized secreted proteins at the periplasmic exit site of the Sec t…	identical protein binding [GO:0042802]; peptidyl-prolyl cis-trans isomerase activity [GO:0003755]	integral component of external side of plasma membrane [GO:0071575]	chaperone-mediated protein folding [GO:0061077]	9278503; 16738553; 9670013; 16079137; 16267292; 18439025; 18498364; 20920237; 21210718; 24855643; 24951590; 29097228; 31699901; 33036312; 19866485	TRUE	TRUE	TRUE
P0AE06	24	14	7	25	31	19	1.0959381641955275	2.5457085383149143	2.647994426690672	0.4200484454040384	1.09727644214509	1.4757377219835688	15	25	0.997687536510899	3.631325999050405	2.819687373607552e-4	0.0029623501276293627	Multidrug efflux pump subunit AcrA OS=Escherichia coli (strain K12) OX=83333 GN=acrA PE=1 SV=1	ACRA_ECOLI	Multidrug efflux pump subunit AcrA (AcrAB-TolC multidrug efflux pump subunit AcrA) (Acridine resistance protein A)	acrA	lir mtcA	FUNCTION: AcrA-AcrB-AcrZ-TolC is a drug efflux protein complex with broad substrate specificity that uses the proton motive force to export substrates. This subunit may act as an adapter protein that links AcrB and TolC stably together. It is elongated in shape, being long enough to span the periplasm. {ECO:0000269|PubMed:9878415}.	identical protein binding [GO:0042802]; xenobiotic transmembrane transporter activity [GO:0042910]	efflux pump complex [GO:1990281]; intrinsic component of plasma membrane [GO:0031226]; outer membrane-bounded periplasmic space [GO:0030288]	bile acid and bile salt transport [GO:0015721]; response to antibiotic [GO:0046677]; xenobiotic transport [GO:0042908]	8407802; 9278503; 16738553; 7651136; 9878415; 10920254; 15228545; 16079137; 23010927; 16531241	TRUE	TRUE	TRUE
P16676	2	0	1	4	13	4	1.1568871626120194	3.6115821035398055	1.4710778927732635	1.1004305112038768	3.811521959811213	1.4757377219835688	1	7	2.1292300643328863	3.6024042318267644	3.1528757146775206e-4	0.0032734268449446024	Sulfate/thiosulfate import ATP-binding protein CysA OS=Escherichia coli (strain K12) OX=83333 GN=cysA PE=1 SV=2	CYSA_ECOLI	Sulfate/thiosulfate import ATP-binding protein CysA (EC 7.3.2.3) (Sulfate-transporting ATPase)	cysA	NA	FUNCTION: Part of the ABC transporter complex CysAWTP involved in sulfate/thiosulfate import. Responsible for energy coupling to the transport system.	ABC-type sulfate transporter activity [GO:0015419]; ABC-type thiosulfate transporter activity [GO:0102025]; ATP binding [GO:0005524]	ATP-binding cassette (ABC) transporter complex [GO:0043190]	sulfate transport [GO:0008272]	2188958; 9205837; 9278503; 16738553; 7665461	TRUE	TRUE	TRUE
P0A7J0	0	0	0	1	6	6	1.1450658286619433	2.453408571584573	2.5929481879080525	1.3634649170376707	2.811521959811213	2.9611645491538106	0	4.333333333333333	2.378717142000898	3.57461949793777	3.5073759658320086e-4	0.003578334439129188	3,4-dihydroxy-2-butanone 4-phosphate synthase OS=Escherichia coli (strain K12) OX=83333 GN=ribB PE=1 SV=1	RIBB_ECOLI	3,4-dihydroxy-2-butanone 4-phosphate synthase (DHBP synthase) (EC 4.1.99.12)	ribB	htrP	FUNCTION: Catalyzes the conversion of D-ribulose 5-phosphate to formate and 3,4-dihydroxy-2-butanone 4-phosphate.	3,4-dihydroxy-2-butanone-4-phosphate synthase activity [GO:0008686]; identical protein binding [GO:0042802]; magnesium ion binding [GO:0000287]; manganese ion binding [GO:0030145]	cytosol [GO:0005829]; plasma membrane [GO:0005886]	riboflavin biosynthetic process [GO:0009231]	1917833; 1314093; 1597419; 9278503; 16738553; 11687623; 11342130	TRUE	TRUE	TRUE
P02942	12	8	13	12	39	16	0.6658069219804973	4.534565200670074	0.8645717115569299	0.3634649170376708	2.156170131198659	0.4339175462889416	11	22.333333333333332	0.9845175315084238	3.5015969552996618	4.6247866375499037e-4	0.0045254326025429	Methyl-accepting chemotaxis protein I OS=Escherichia coli (strain K12) OX=83333 GN=tsr PE=1 SV=2	MCP1_ECOLI	Methyl-accepting chemotaxis protein I (MCP-I) (Serine chemoreceptor protein)	tsr	cheD	FUNCTION: Receptor for the attractant L-serine and related amino acids. Is also responsible for chemotaxis away from a wide range of repellents, including leucine, indole, and weak acids.; FUNCTION: Chemotactic-signal transducers respond to changes in the concentration of attractants and repellents in the environment, transduce a signal from the outside to the inside of the cell, and facilitate s…	identical protein binding [GO:0042802]; transmembrane signaling receptor activity [GO:0004888]	integral component of plasma membrane [GO:0005887]; methyl accepting chemotaxis protein complex [GO:0098561]	cell motility [GO:0048870]; cellular response to amino acid stimulus [GO:0071230]; chemotaxis [GO:0006935]; detection of chemical stimulus [GO:0009593]; receptor clustering [GO:0043113]; regulation of bacterial-type flagellum-dependent cell motility [GO:1902021]; regulation of chemotaxis [GO:0050920]; regulation of protein histidine kinase activity [GO:0032110]; signal complex assembly [GO:000717…	6402709; 7610040; 9278503; 16738553; 8384293; 6213619; 2033064; 9298644; 15919996; 22380631; 10466731	TRUE	TRUE	TRUE
P76177	40	26	32	56	31	49	2.9830529947617275	0.6742647727651018	2.4060294286900117	0.8388029265843289	0.24927953559014035	0.7532716975124776	32.666666666666664	45.333333333333336	0.613784719895649	3.500675135925956	4.6408119040241636e-4	0.0045254326025429	Protein YdgH OS=Escherichia coli (strain K12) OX=83333 GN=ydgH PE=1 SV=1	YDGH_ECOLI	Protein YdgH	ydgH	NA	NA	NA	NA	NA	9278503; 16738553; 10493123	TRUE	TRUE	TRUE
P39099	0	0	3	3	1	15	1.983365844862161	1.0015478680177283	3.074934898462657	2.3634649170376707	1.004167037753609	2.1538096270962064	1	6.333333333333333	1.8404805272958287	3.498655227006999	4.676108098786719e-4	0.00453479713975745	Periplasmic pH-dependent serine endoprotease DegQ OS=Escherichia coli (strain K12) OX=83333 GN=degQ PE=1 SV=1	DEGQ_ECOLI	Periplasmic pH-dependent serine endoprotease DegQ (EC 3.4.21.107) (Protease Do)	degQ	hhoA	FUNCTION: DegQ could degrade transiently denatured and unfolded proteins which accumulate in the periplasm following stress conditions. DegQ is efficient with Val-Xaa and Ile-Xaa peptide bonds, suggesting a preference for a beta-branched side chain amino acids. Only unfolded proteins devoid of disulfide bonds appear capable to be cleaved, thereby preventing non-specific proteolysis of folded prot…	identical protein binding [GO:0042802]; peptidase activity [GO:0008233]; serine-type endopeptidase activity [GO:0004252]	integral component of external side of plasma membrane [GO:0071575]; periplasmic space [GO:0042597]	proteolysis [GO:0006508]; proteolysis involved in cellular protein catabolic process [GO:0051603]	8576051; 9278503; 16738553; 8830688; 21685389	TRUE	TRUE	TRUE
P00448	12	18	21	22	33	28	2.524114201133731	2.1125125745227407	1.4005379083971075	1.1865871549535918	0.8437023655603628	0.5523590035864809	17	27.666666666666668	0.8608828413668118	3.485558655480436	4.911105406816432e-4	0.004710924479908154	Superoxide dismutase [Mn] OS=Escherichia coli (strain K12) OX=83333 GN=sodA PE=1 SV=2	SODM_ECOLI	Superoxide dismutase [Mn] (EC 1.15.1.1) (MnSOD)	sodA	NA	FUNCTION: Destroys superoxide anion radicals which are normally produced within the cells and which are toxic to biological systems.	antioxidant activity [GO:0016209]; DNA binding [GO:0003677]; manganese ion binding [GO:0030145]; metal ion binding [GO:0046872]; superoxide dismutase activity [GO:0004784]	cytoplasm [GO:0005737]; cytosol [GO:0005829]	cellular response to selenium ion [GO:0071291]; removal of superoxide radicals [GO:0019430]; response to acidic pH [GO:0010447]; response to heat [GO:0009408]; response to oxidative stress [GO:0006979]; superoxide metabolic process [GO:0006801]	3520487; 8346018; 9278503; 16738553; 363708; 1339463; 1551902; 3131302; 9298646; 9298644; 11141052; 11294629; 9003797; 10686094	TRUE	TRUE	TRUE
P0ADG7	40	40	44	39	72	57	1.0952064446971352	3.043518379328251	1.8693756110777904	0.32784100730694965	0.8364395920155424	0.5199375258941037	41.333333333333336	56	0.5614060417388652	3.4687784035251275	5.228305048166736e-4	0.0049347371176547	Inosine-5'-monophosphate dehydrogenase OS=Escherichia coli (strain K12) OX=83333 GN=guaB PE=1 SV=1	IMDH_ECOLI	Inosine-5'-monophosphate dehydrogenase (IMP dehydrogenase) (IMPD) (IMPDH) (EC 1.1.1.205)	guaB	guaR	FUNCTION: Catalyzes the conversion of inosine 5'-phosphate (IMP) to xanthosine 5'-phosphate (XMP), the first committed and rate-limiting step in the de novo synthesis of guanine nucleotides, and therefore plays an important role in the regulation of cell growth. {ECO:0000255|HAMAP-Rule:MF_01964, ECO:0000269|PubMed:9341229}.	ATP binding [GO:0005524]; C-rich single-stranded DNA binding [GO:1990829]; identical protein binding [GO:0042802]; IMP dehydrogenase activity [GO:0003938]; metal ion binding [GO:0046872]; single-stranded DNA binding [GO:0003697]	cytosol [GO:0005829]	GMP biosynthetic process [GO:0006177]; GTP biosynthetic process [GO:0006183]; protein homotetramerization [GO:0051289]; response to UV [GO:0009411]	2860637; 9205837; 9278503; 16738553; 2998937; 1736096; 9298646; 9629924; 9600841; 9341229; 18312263; 19153081; 18723842	TRUE	TRUE	TRUE
P09551	0	0	0	2	4	5	1.6193895274368664	2.0031581186618546	2.3670006619896125	1.948427417758827	2.326095132640971	2.7387721278173625	0	3.6666666666666665	2.3377648927390533	3.4580673279990672	5.440653997244164e-4	0.005107848034646781	Lysine/arginine/ornithine-binding periplasmic protein OS=Escherichia coli (strain K12) OX=83333 GN=argT PE=1 SV=3	ARGT_ECOLI	Lysine/arginine/ornithine-binding periplasmic protein (LAO-binding protein)	argT	NA	FUNCTION: Part of an ABC transporter involved in lysine, arginine and ornithine transport. Stimulates ATPase activity of HisP (By similarity). {ECO:0000250}.	NA	outer membrane-bounded periplasmic space [GO:0030288]	cellular response to nitrogen starvation [GO:0006995]; cellular response to starvation [GO:0009267]; cellular response to zinc ion [GO:0071294]; L-lysine transport [GO:1902022]; ornithine transport [GO:0015822]	9205837; 9278503; 16738553; 3040734; 9298646	TRUE	TRUE	TRUE
P06149	11	7	8	14	26	13	1.2852626984019961	3.317441276628706	1.3538247087924435	0.6853930119250332	1.7590545399170774	0.7912395477114982	8.666666666666666	17.666666666666668	1.0785623665178696	3.4390034390410205	5.838598169066318e-4	0.005423750404422132	Quinone-dependent D-lactate dehydrogenase OS=Escherichia coli (strain K12) OX=83333 GN=dld PE=1 SV=3	DLD_ECOLI	Quinone-dependent D-lactate dehydrogenase (EC 1.1.5.12) ((R)-lactate:quinone 2-oxidoreductase) (D-lactate dehydrogenase) (D-LDH) (Respiratory D-lactate dehydrogenase)	dld	NA	FUNCTION: Catalyzes the oxidation of D-lactate to pyruvate. Electrons derived from D-lactate oxidation are transferred to the ubiquinone/cytochrome electron transfer chain, where they may be used to provide energy for the active transport of a variety of amino acids and sugars across the membrane. {ECO:0000269|PubMed:2185834, ECO:0000269|PubMed:3013300, ECO:0000269|PubMed:4575624, ECO:0000269|Pub…	D-lactate dehydrogenase (quinone) activity [GO:0102029]; electron transfer activity [GO:0009055]; FAD binding [GO:0071949]; flavin adenine dinucleotide binding [GO:0050660]; oxidoreductase activity, acting on the CH-OH group of donors, quinone or similar compound as acceptor [GO:0016901]; quinone binding [GO:0048038]	extrinsic component of cytoplasmic side of plasma membrane [GO:0031234]; integral component of plasma membrane [GO:0005887]; plasma membrane [GO:0005886]	aerobic respiration [GO:0009060]; anaerobic respiration [GO:0009061]; lactate oxidation [GO:0019516]; respiratory electron transport chain [GO:0022904]; transmembrane transport [GO:0055085]	6386470; 3882663; 9278503; 16738553; 9298644; 4575624; 4582730; 1092688; 3013300; 2185834; 7578233; 10944213	TRUE	TRUE	TRUE
P64463	0	0	0	2	3	6	1.6193895274368664	1.7347678096843067	2.5929481879080525	1.948427417758827	2.004167037753609	2.9611645491538106	0	3.6666666666666665	2.3045863348887488	3.4335629757747346	5.957038041278811e-4	0.0054761313244047405	Putative selenoprotein YdfZ OS=Escherichia coli (strain K12) OX=83333 GN=ydfZ PE=1 SV=1	YDFZ_ECOLI	Putative selenoprotein YdfZ	ydfZ	NA	NA	NA	cytosol [GO:0005829]	NA	9278503; 16738553; 12084818	TRUE	TRUE	TRUE
P0ABZ6	18	9	15	31	15	24	2.827121021124809	1.232579685517175	1.7994773886731432	1.1155374035940855	0.6822389428662464	0.7976658168709311	14	23.333333333333332	0.8651473877770877	3.382798050560148	7.175137330060562e-4	0.006346858634775785	Chaperone SurA OS=Escherichia coli (strain K12) OX=83333 GN=surA PE=1 SV=1	SURA_ECOLI	Chaperone SurA (Peptidyl-prolyl cis-trans isomerase SurA) (PPIase SurA) (EC 5.2.1.8) (Rotamase SurA) (Survival protein A)	surA	NA	FUNCTION: Chaperone involved in the correct folding and assembly of outer membrane proteins, such as OmpA, OmpF and LamB. Recognizes specific patterns of aromatic residues and the orientation of their side chains, which are found more frequently in integral outer membrane proteins. May act in both early periplasmic and late outer membrane-associated steps of protein maturation. Essential for the …	peptide binding [GO:0042277]; peptidyl-prolyl cis-trans isomerase activity [GO:0003755]; unfolded protein binding [GO:0051082]	outer membrane-bounded periplasmic space [GO:0030288]	chaperone-mediated protein folding [GO:0061077]; Gram-negative-bacterium-type cell outer membrane assembly [GO:0043165]; maintenance of stationary phase [GO:0060274]; protein folding [GO:0006457]; protein stabilization [GO:0050821]	1630901; 9278503; 16738553; 2670894; 9298646; 8626309; 9600841; 2165476; 8878048; 8985185; 11226178; 14506253; 15840585; 16267292; 12429090	TRUE	TRUE	TRUE
P0AF24	4	0	3	7	13	5	1.363654135115457	3.6115821035398055	0.8692069464844256	1.0415368221503085	3.811521959811213	0.7387721278173627	2.3333333333333335	8.333333333333334	1.8639436365929614	3.374290846203873	7.400613055481448e-4	0.006466377248972651	Ribonucleotide monophosphatase NagD OS=Escherichia coli (strain K12) OX=83333 GN=nagD PE=1 SV=1	NAGD_ECOLI	Ribonucleotide monophosphatase NagD (EC 3.1.3.5)	nagD	NA	FUNCTION: Catalyzes the dephosphorylation of an unusually broad range of substrate including deoxyribo- and ribonucleoside tri-, di-, and monophosphates, as well as polyphosphate and glucose-1-P (Glu1P). {ECO:0000269|PubMed:16430214, ECO:0000269|PubMed:16990279}.	5'-nucleotidase activity [GO:0008253]; magnesium ion binding [GO:0000287]; phosphatase activity [GO:0016791]	cytosol [GO:0005829]	carbohydrate metabolic process [GO:0005975]; UMP catabolic process [GO:0046050]	2668691; 2190615; 8905232; 9278503; 16738553; 16990279; 16430214	TRUE	TRUE	TRUE
P0ADV1	2	0	4	9	2	10	2.5809608037400196	1.416417281584673	1.8192669673677	2.100430511203877	1.589129538474765	1.291313150846141	2	7	1.6602910668415942	3.358241586952458	7.844002493218289e-4	0.006753494829526966	Lipopolysaccharide export system protein LptA OS=Escherichia coli (strain K12) OX=83333 GN=lptA PE=1 SV=1	LPTA_ECOLI	Lipopolysaccharide export system protein LptA	lptA	yhbN	FUNCTION: Involved in the assembly of lipopolysaccharide (LPS). Required for the translocation of LPS from the inner membrane to the outer membrane. May form a bridge between the inner membrane and the outer membrane, via interactions with LptC and LptD, thereby facilitating LPS transfer across the periplasm. {ECO:0000255|HAMAP-Rule:MF_01914, ECO:0000269|PubMed:16765569, ECO:0000269|PubMed:170567…	glycolipid transfer activity [GO:0017089]; identical protein binding [GO:0042802]; lipopolysaccharide binding [GO:0001530]	cell outer membrane [GO:0009279]; outer membrane-bounded periplasmic space [GO:0030288]; periplasmic space [GO:0042597]; transporter complex [GO:1990351]	Gram-negative-bacterium-type cell outer membrane assembly [GO:0043165]; lipopolysaccharide transport [GO:0015920]	7876255; 9278503; 16738553; 9298646; 16765569; 17056748; 18424520; 18480051; 20446753; 21195693; 21169485; 22668317; 18534617	TRUE	TRUE	TRUE
P0CE48	388	459	452	404	545	364	4.44515925341885	2.792069787946401	-1.4742455492392192	0.4216166698234661	0.2514341277290859	-0.15780495918264936	433	437.6666666666667	0.17174861278996753	3.3272600705143343	8.770447876570706e-4	0.007442231010647739	Elongation factor Tu 2 OS=Escherichia coli (strain K12) OX=83333 GN=tufB PE=1 SV=1	EFTU2_ECOLI	Elongation factor Tu 2 (EF-Tu 2) (Bacteriophage Q beta RNA-directed RNA polymerase subunit III) (P-43)	tufB	NA	FUNCTION: This protein promotes the GTP-dependent binding of aminoacyl-tRNA to the A-site of ribosomes during protein biosynthesis.; FUNCTION: May play an important regulatory role in cell growth and in the bacterial response to nutrient deprivation.; FUNCTION: Plays a stimulatory role in trans-translation, binds tmRNA. {ECO:0000269|PubMed:15069072}.; FUNCTION: Protects glycyl-tRNA(Gly) from hydr…	GTPase activity [GO:0003924]; GTP binding [GO:0005525]; translation elongation factor activity [GO:0003746]	cytosol [GO:0005829]; plasma membrane [GO:0005886]	response to antibiotic [GO:0046677]; translational elongation [GO:0006414]	7011904; 8265357; 9278503; 16738553; 6997043; 7021545; 7035813; 2022614; 9298646; 775340; 816798; 8416965; 389663; 3308869; 2498311; 2508560; 8978702; 9298644; 9468511; 15069072; 16781472; 18723842; 19150849; 21151122; 24095282; 24141193; 3898365; 1542116; 8596629; 8939740; 9918724; 12093756; 14566331; 16257965; 20534494; 20798060; 22245970; 22884418; 25122749	TRUE	TRUE	TRUE
P0AED0	1	7	6	5	28	6	1.9809519316795285	3.560034519046729	0.19706305527970625	1.948427417758827	1.862148032881181	0.15380962709620635	4.666666666666667	13	1.3214616925787381	3.3128644269159424	9.234573161712433e-4	0.007761438871629735	Universal stress protein A OS=Escherichia coli (strain K12) OX=83333 GN=uspA PE=1 SV=2	USPA_ECOLI	Universal stress protein A	uspA	NA	FUNCTION: Required for resistance to DNA-damaging agents.	identical protein binding [GO:0042802]	cytoplasm [GO:0005737]; membrane [GO:0016020]	NA	1453957; 8041620; 9278503; 16738553; 8506346; 9298646; 9298644; 9405142; 8932299; 10652104; 10931298; 11157932	TRUE	TRUE	TRUE
P0A9A6	21	31	25	26	52	35	1.6685171745237792	2.321049064761026	1.7348280496267174	0.6589208005638421	0.7320874923168081	0.6232949103974263	25.666666666666668	37.666666666666664	0.6714344010926921	3.304980583650624	9.498297984306356e-4	0.007945258740426881	Cell division protein FtsZ OS=Escherichia coli (strain K12) OX=83333 GN=ftsZ PE=1 SV=1	FTSZ_ECOLI	Cell division protein FtsZ	ftsZ	sfiB sulB	FUNCTION: Essential cell division protein that forms a contractile ring structure (Z ring) at the future cell division site. The regulation of the ring assembly controls the timing and the location of cell division. One of the functions of the FtsZ ring is to recruit other cell division proteins to the septum to produce a new cell wall between the dividing cells. Binds GTP and shows GTPase activi…	GTPase activity [GO:0003924]; GTP binding [GO:0005525]; identical protein binding [GO:0042802]	cell division site [GO:0032153]; cytoplasm [GO:0005737]	cell division [GO:0051301]; division septum assembly [GO:0000917]; FtsZ-dependent cytokinesis [GO:0043093]; protein polymerization [GO:0051258]	3000876; 1630901; 9278503; 16738553; 6094474; 2995680; 9298646; 14731269; 2824434; 1944597; 1528267; 1528268; 8169229; 8016071; 8083192; 8752322; 8917533; 9430638; 10231484; 11847116; 14705956; 14743312; 15491352; 17307852; 21166897; 20005847; 22239607; 22515815; 28257056; 30343895; 10880432	TRUE	TRUE	TRUE
P0A7R5	26	32	28	41	42	37	2.9641525956400394	1.176597582901661	1.5778373636874863	1.0008948376529627	0.38603767309725345	0.5437561454122197	28.666666666666668	40	0.6435628853874786	3.3016280568904617	9.612544469286268e-4	0.008002896692589748	30S ribosomal protein S10 OS=Escherichia coli (strain K12) OX=83333 GN=rpsJ PE=1 SV=1	RS10_ECOLI	30S ribosomal protein S10 (Small ribosomal subunit protein uS10) (Transcription termination/antitermination protein NusE)	rpsJ	nusE	FUNCTION: Involved in the binding of tRNA to the ribosomes (PubMed:6759118). Part of the processive rRNA transcription and antitermination complex (rrnTAC). The complex forms an RNA-chaperone ring around the RNA exit tunnel of RNA polymerase (RNAP). It supports rapid transcription and antitermination of rRNA operons, cotranscriptional rRNA folding, and annealing of distal rRNA regions to allow co…	structural constituent of ribosome [GO:0003735]; transcription antitermination factor activity, RNA binding [GO:0001072]; tRNA binding [GO:0000049]	cytosol [GO:0005829]; cytosolic small ribosomal subunit [GO:0022627]; small ribosomal subunit [GO:0015935]	ribosome biogenesis [GO:0042254]; transcription antitermination [GO:0031564]; translation [GO:0006412]	7007073; 7037196; 3892488; 9278503; 16738553; 9298646; 6759118; 1731086; 7678781; 9298644; 10094780; 11884128; 16109710; 24524803; 12244297; 12809609; 16272117; 19111659; 27906160; 27906161; 27934701; 28077875; 32871103	TRUE	TRUE	TRUE
P02925	8	6	12	13	20	17	1.7242064382878877	2.754206141710085	1.2366828591137677	1.0008948376529627	1.5891295384747652	0.6232949103974263	8.666666666666666	16.666666666666668	1.071106428841718	3.2996118902155662	9.681862330671642e-4	0.008022763856166877	Ribose import binding protein RbsB OS=Escherichia coli (strain K12) OX=83333 GN=rbsB PE=1 SV=1	RBSB_ECOLI	Ribose import binding protein RbsB	rbsB	prlB rbsP	FUNCTION: Part of the ABC transporter complex RbsABC involved in ribose import. Binds ribose. Also serves as the primary chemoreceptor for chemotaxis. {ECO:0000269|PubMed:25533465, ECO:0000269|PubMed:4608146, ECO:0000269|PubMed:6327617, ECO:0000269|PubMed:7982928}.	monosaccharide binding [GO:0048029]	membrane [GO:0016020]; outer membrane-bounded periplasmic space [GO:0030288]	D-ribose transmembrane transport [GO:0015752]; positive chemotaxis [GO:0050918]	6313683; 7686882; 9278503; 16738553; 3011793; 3011794; 8899705; 9298646; 4608146; 6327617; 9298644; 25533465; 1583688; 7982928; 9641984	TRUE	TRUE	TRUE
P0AG14	8	4	7	16	17	8	2.3143379044128194	2.844496223656615	0.4789899880546475	1.2810027568456979	1.852163944308559	0.32373462853851864	6.333333333333333	13.666666666666666	1.1523004432309252	3.254999271088003	0.0011339265687893992	0.009265649971820784	Probable protease SohB OS=Escherichia coli (strain K12) OX=83333 GN=sohB PE=1 SV=1	SOHB_ECOLI	Probable protease SohB (EC 3.4.21.-)	sohB	NA	FUNCTION: Multicopy suppressor of the HtrA (DegP) null phenotype. It is possibly a protease, not essential for bacterial viability.	serine-type endopeptidase activity [GO:0004252]	integral component of membrane [GO:0016021]; plasma membrane [GO:0005886]	proteolysis [GO:0006508]	1885549; 9097039; 9278503; 16738553; 3029379; 15919996	TRUE	TRUE	TRUE
P0A7A7	6	1	8	8	24	7	1.0479850449958508	4.608883084815054	-0.03832887630800237	0.7260349964223793	3.6480232275283333	-0.016115374346106114	5	13	1.4526476165348687	3.24386515046238	0.001179195582649914	0.009524474507853362	Glycerol-3-phosphate acyltransferase OS=Escherichia coli (strain K12) OX=83333 GN=plsB PE=1 SV=2	PLSB_ECOLI	Glycerol-3-phosphate acyltransferase (GPAT) (EC 2.3.1.15)	plsB	NA	FUNCTION: Catalyzes the transfer of an acyl group from acyl-ACP to glycerol-3-phosphate (G3P) to form lysophosphatidic acid (LPA). This enzyme can utilize either acyl-CoA or acyl-ACP as the fatty acyl donor. {ECO:0000269|PubMed:17645809, ECO:0000269|PubMed:6997313}.	glycerol-3-phosphate O-acyltransferase activity [GO:0004366]; sn-1-glycerol-3-phosphate C16:0-DCA-CoA acyl transferase activity [GO:0102420]	integral component of plasma membrane [GO:0005887]; plasma membrane [GO:0005886]	CDP-diacylglycerol biosynthetic process [GO:0016024]; fatty acid metabolic process [GO:0006631]; glycerol-3-phosphate metabolic process [GO:0006072]; phospholipid biosynthetic process [GO:0008654]; triglyceride biosynthetic process [GO:0019432]	6309817; 10074094; 8265357; 9278503; 16738553; 1644758; 6350296; 4943977; 6251087; 6997313; 7026564; 9515909; 10231527; 16294310; 17645809	TRUE	TRUE	TRUE
P0ABF6	2	1	4	6	16	4	1.8116812597977254	3.645016237874141	0.16089414296858903	1.585857338374119	3.0916298790039485	0.15380962709620635	2.3333333333333335	8.666666666666666	1.6104322814914247	3.2433180459211584	0.0011814624649236045	0.009524474507853362	Cytidine deaminase OS=Escherichia coli (strain K12) OX=83333 GN=cdd PE=1 SV=1	CDD_ECOLI	Cytidine deaminase (EC 3.5.4.5) (Cytidine aminohydrolase) (CDA)	cdd	NA	FUNCTION: This enzyme scavenges exogenous and endogenous cytidine and 2'-deoxycytidine for UMP synthesis.	cytidine deaminase activity [GO:0004126]; deoxycytidine deaminase activity [GO:0047844]; identical protein binding [GO:0042802]; pyrimidine nucleoside binding [GO:0001884]; zinc ion binding [GO:0008270]	cytosol [GO:0005829]	cytidine deamination [GO:0009972]; deoxycytidine catabolic process [GO:0006217]; nucleobase-containing small molecule interconversion [GO:0015949]	1567863; 9278503; 16738553; 2575702; 2692708; 8506346; 8899705; 8550448; 8289286; 8634261; 9125497	TRUE	TRUE	TRUE
P0ABA0	15	7	6	20	20	11	1.6574808538651196	2.510540649026362	1.4494332247260253	0.7557823398164311	1.3964844605323694	0.9314172057597583	9.333333333333334	17	1.027894668702853	3.243238999150504	0.0011817903213710405	0.009524474507853362	ATP synthase subunit b OS=Escherichia coli (strain K12) OX=83333 GN=atpF PE=1 SV=1	ATPF_ECOLI	ATP synthase subunit b (ATP synthase F(0) sector subunit b) (ATPase subunit I) (F-type ATPase subunit b) (F-ATPase subunit b)	atpF	papF uncF	FUNCTION: F(1)F(0) ATP synthase produces ATP from ADP in the presence of a proton or sodium gradient. F-type ATPases consist of two structural domains, F(1) containing the extramembraneous catalytic core and F(0) containing the membrane proton channel, linked together by a central stalk and a peripheral stalk. During catalysis, ATP synthesis in the catalytic domain of F(1) is coupled via a rotary…	proton-transporting ATPase activity, rotational mechanism [GO:0046961]; proton-transporting ATP synthase activity, rotational mechanism [GO:0046933]	integral component of membrane [GO:0016021]; plasma membrane [GO:0005886]; proton-transporting ATP synthase complex, coupling factor F(o) [GO:0045263]	NA	6395859; 6272190; 6277311; 6278247; 6301339; 2861200; 7686882; 9278503; 16738553; 6458296; 1682301; 16079137; 10336456	TRUE	TRUE	TRUE
P77552	0	3	4	2	10	11	1.6193895274368664	1.9472549443458824	2.0309465811425977	1.948427417758827	1.4635986563909062	1.41684403293	2.3333333333333335	7.666666666666667	1.6096233690265778	3.2317707012198897	0.0012302573422099488	0.009825358411767238	Uncharacterized protein YdhQ OS=Escherichia coli (strain K12) OX=83333 GN=ydhQ PE=4 SV=1	YDHQ_ECOLI	Uncharacterized protein YdhQ	ydhQ	NA	NA	NA	NA	cellular response to DNA damage stimulus [GO:0006974]	9023191; 9097039; 9278503; 16738553; 25316676	TRUE	TRUE	TRUE
P0A6S3	0	0	0	3	2	4	1.983365844862161	1.416417281584673	2.117086177234599	2.3634649170376707	1.589129538474765	2.4757377219835686	0	3	2.142777392498668	3.1851659775644587	0.0014467100707509313	0.011450418272983829	Flagellar P-ring protein OS=Escherichia coli (strain K12) OX=83333 GN=flgI PE=3 SV=1	FLGI_ECOLI	Flagellar P-ring protein (Basal body P-ring protein)	flgI	fla FIX flaM	FUNCTION: Assembles around the rod to form the L-ring and probably protects the motor/basal body from shearing forces during rotation.	structural molecule activity [GO:0005198]	bacterial-type flagellum basal body, distal rod, P ring [GO:0009428]; outer membrane-bounded periplasmic space [GO:0030288]	bacterial-type flagellum-dependent cell motility [GO:0071973]; cellular response to DNA damage stimulus [GO:0006974]	8905232; 9278503; 16738553	TRUE	TRUE	FALSE
P0AEY5	0	0	2	3	5	5	1.983365844862161	2.2396221115845645	1.2863157213874836	2.3634649170376707	2.589129538474765	1.1538096270962062	0.6666666666666666	4.333333333333333	2.035468027536214	3.180797961444976	0.0014687001851152214	0.011572570655037346	NADPH:quinone oxidoreductase MdaB OS=Escherichia coli (strain K12) OX=83333 GN=mdaB PE=1 SV=1	MDAB_ECOLI	NADPH:quinone oxidoreductase MdaB (EC 1.6.5.10) (Modulator of drug activity B)	mdaB	mda66	FUNCTION: NADPH-specific quinone reductase. Is most active with quinone derivatives and ferricyanide as electron acceptors. Can use menadione, 1,4-naphthoquinone and 1,4-benzoquinone. {ECO:0000269|PubMed:8611590}.	flavin adenine dinucleotide binding [GO:0050660]; NADPH dehydrogenase (quinone) activity [GO:0008753]	cytosol [GO:0005829]	NA	7568050; 9278503; 16738553; 8611590	TRUE	TRUE	FALSE
P18956	0	0	0	0	11	4	0	3.322103358329229	2.117086177234599	0	3.589129538474765	2.4757377219835686	0	5	2.0216224201527777	3.140317542531172	0.001687647970028088	0.013007417760260154	Glutathione hydrolase proenzyme OS=Escherichia coli (strain K12) OX=83333 GN=ggt PE=1 SV=1	GGT_ECOLI	Glutathione hydrolase proenzyme (EC 3.4.19.13) (Gamma-glutamyltranspeptidase proenzyme) (GGT) (EC 2.3.2.2) [Cleaved into: Glutathione hydrolase large chain; Glutathione hydrolase small chain]	ggt	NA	FUNCTION: Cleaves the gamma-glutamyl bond of periplasmic glutathione (gamma-Glu-Cys-Gly), glutathione conjugates, and other gamma-glutamyl compounds. The metabolism of glutathione releases free glutamate and the dipeptide cysteinyl-glycine, which is hydrolyzed to cysteine and glycine by dipeptidases; it may function in amino acid uptake/salvage, or possibly in peptidoglycan linkage. Catalyzes the…	gamma-glutamyl-peptidase activity [GO:0034722]; glutathione hydrolase activity [GO:0036374]; hypoglycin A gamma-glutamyl transpeptidase activity [GO:0102953]; leukotriene C4 gamma-glutamyl transferase activity [GO:0103068]	outer membrane-bounded periplasmic space [GO:0030288]; periplasmic space [GO:0042597]	amino acid salvage [GO:0043102]; glutathione biosynthetic process [GO:0006750]; glutathione catabolic process [GO:0006751]; self proteolysis [GO:0097264]	2570061; 9278503; 16738553; 8041620; 2877974; 1360205; 8104180; 16618936; 17135273; 18555071	TRUE	TRUE	FALSE
P31550	7	2	11	10	13	16	1.294767375992445	2.8465844322054012	1.2597396411157304	0.8228965356749679	2.2265594590900566	0.6563099676253895	6.666666666666667	13	1.2352553207968047	3.1183216021789795	0.0018188421587525738	0.013957636566079533	Thiamine-binding periplasmic protein OS=Escherichia coli (strain K12) OX=83333 GN=thiB PE=1 SV=2	THIB_ECOLI	Thiamine-binding periplasmic protein	thiB	tbpA yabL	FUNCTION: Part of the ABC transporter complex ThiBPQ involved in thiamine import (PubMed:12175925). Binds thiamine, thiamine phosphate and thiamine diphosphate with high affinity (PubMed:12182833, PubMed:18177053). {ECO:0000269|PubMed:12175925, ECO:0000269|PubMed:12182833, ECO:0000269|PubMed:18177053}.	thiamine binding [GO:0030975]; thiamine pyrophosphate binding [GO:0030976]	outer membrane-bounded periplasmic space [GO:0030288]	thiamine transport [GO:0015888]; transmembrane transport [GO:0055085]	1630901; 9278503; 16738553; 12182833; 12175925; 18177053	TRUE	TRUE	FALSE
P16700	16	19	22	18	45	26	1.1388836548926224	3.26446360645551	0.9728770231525425	0.523929589230917	1.2058008989232591	0.38513517320266194	19	29.666666666666668	0.7049552204522793	3.1039645378802683	0.001909462161711237	0.01458961348666811	Thiosulfate-binding protein OS=Escherichia coli (strain K12) OX=83333 GN=cysP PE=1 SV=1	CYSP_ECOLI	Thiosulfate-binding protein	cysP	NA	FUNCTION: Part of the ABC transporter complex CysAWTP (TC 3.A.1.6.1) involved in sulfate/thiosulfate import. This protein specifically binds thiosulfate and is involved in its transmembrane transport.	ABC-type sulfate transporter activity [GO:0015419]; sulfate binding [GO:0043199]; thiosulfate binding [GO:0036173]	outer membrane-bounded periplasmic space [GO:0030288]	sulfate transport [GO:0008272]; sulfur compound metabolic process [GO:0006790]; thiosulfate transport [GO:0015709]	2188959; 9205837; 9278503; 16738553; 9298646	TRUE	TRUE	FALSE
P00393	14	5	10	16	24	12	1.1131078927119162	3.53755384093211	0.6940496649474684	0.5440371626794918	2.0630607268071772	0.394817726600001	9.666666666666666	17.333333333333332	1.0006385386955567	3.085770564717661	0.0020302541608346104	0.015183892346919862	Type II NADH:quinone oxidoreductase OS=Escherichia coli (strain K12) OX=83333 GN=ndh PE=1 SV=2	NDH_ECOLI	Type II NADH:quinone oxidoreductase (EC 1.6.5.9) (Cupric reductase) (EC 1.16.1.-) (NADH dehydrogenase-2) (NADH dh II) (NDH-2) (NADH-quinone reductase) (NQR) (NADH:ubiquinone oxidoreductase) (Respiratory NADH dehydrogenase)	ndh	NA	FUNCTION: Alternative, nonproton pumping NADH:quinone oxidoreductase that delivers electrons to the respiratory chain by oxidation of NADH and reduction of quinones (PubMed:6784762, PubMed:7009604, PubMed:7020757, PubMed:6362717, PubMed:3122832, PubMed:2679883, PubMed:10664466). Utilizes NADH exclusively, and electron flow from NADH to ubiquinone does not generate an electrochemical gradient (Pub…	flavin adenine dinucleotide binding [GO:0050660]; NADH dehydrogenase (ubiquinone) activity [GO:0008137]	NADH dehydrogenase complex [GO:0030964]; plasma membrane [GO:0005886]	aerobic electron transport chain [GO:0019646]; aerobic respiration [GO:0009060]; anaerobic respiration [GO:0009061]; copper ion homeostasis [GO:0055070]	6265208; 8905232; 9278503; 16738553; 6784762; 7009604; 7020757; 6362717; 3122832; 2679883; 8387992; 7487066; 8809757; 9168602; 9308170; 10510271; 10664466; 12176061; 16759635; 21040753; 21390523; 15581635	TRUE	TRUE	FALSE
P31680	2	0	2	8	2	6	2.34475221222336	1.416417281584673	1.5775197500002618	1.9484274177588272	1.589129538474765	1.3762020484326543	1.3333333333333333	5.333333333333333	1.6379196682220822	3.082293672032479	0.002054120764562851	0.01529756603144908	Co-chaperone protein DjlA OS=Escherichia coli (strain K12) OX=83333 GN=djlA PE=1 SV=1	DJLA_ECOLI	Co-chaperone protein DjlA (DnaJ-like protein DjlA)	djlA	yabH	FUNCTION: Regulatory DnaK co-chaperone. Direct interaction between DnaK and DjlA is needed for the induction of the wcaABCDE operon, involved in the synthesis of a colanic acid polysaccharide capsule, possibly through activation of the RcsB/RcsC phosphotransfer signaling pathway. The colanic acid capsule may help the bacterium survive conditions outside the host. {ECO:0000255|HAMAP-Rule:MF_01153,…	chaperone binding [GO:0051087]	integral component of membrane [GO:0016021]; membrane [GO:0016020]; plasma membrane [GO:0005886]	NA	1630901; 9278503; 16738553; 12664169; 8809778; 9364917; 11758943; 11106641; 12655402; 9364918	TRUE	TRUE	FALSE
P0A7M9	10	13	12	18	12	31	2.245518351418635	-0.1923687064617223	3.2767098900661216	1.151960811843959	-0.10274816616290307	1.4533699089551138	11.666666666666666	20.333333333333332	0.8341941848787232	3.0771958372884427	0.0020895796946069855	0.015496252777232477	50S ribosomal protein L31 OS=Escherichia coli (strain K12) OX=83333 GN=rpmE PE=1 SV=1	RL31_ECOLI	50S ribosomal protein L31 (Large ribosomal subunit protein bL31-A)	rpmE	NA	FUNCTION: Binds the 23S rRNA. {ECO:0000250}.	rRNA binding [GO:0019843]; structural constituent of ribosome [GO:0003735]; zinc ion binding [GO:0008270]	cytosol [GO:0005829]; cytosolic large ribosomal subunit [GO:0022625]	translation [GO:0006412]; translational initiation [GO:0006413]	8346018; 9278503; 16738553; 339950; 9868784; 10556732; 10094780; 18723842; 22196016; 24524803; 16272117; 27906160; 27906161; 27934701; 28077875	TRUE	TRUE	FALSE
P0AGD7	12	17	12	24	36	10	2.8349339198858736	2.6224813412023766	-0.16034094159367018	1.3068813886713035	1.0436954019402465	-0.08719847240758878	13.666666666666666	23.333333333333332	0.7544594394013204	3.0582672842776497	0.002226209148458074	0.016371913112618753	Signal recognition particle protein OS=Escherichia coli (strain K12) OX=83333 GN=ffh PE=1 SV=1	SRP54_ECOLI	Signal recognition particle protein (Fifty-four homolog) (Ffh) (p48)	ffh	NA	FUNCTION: Involved in targeting and insertion of nascent membrane proteins into the cytoplasmic membrane. Binds to the hydrophobic signal sequence of the ribosome-nascent chain (RNC) as it emerges from the ribosomes. The SRP-RNC complex is then targeted to the cytoplasmic membrane where it interacts with the SRP receptor FtsY. Interaction with FtsY leads to the transfer of the RNC complex to the …	7S RNA binding [GO:0008312]; GTPase activity [GO:0003924]; GTP binding [GO:0005525]	cytosol [GO:0005829]; ribonucleoprotein complex [GO:1990904]; signal recognition particle [GO:0048500]	protein targeting to membrane [GO:0006612]; SRP-dependent cotranslational protein targeting to membrane [GO:0006614]	6357787; 9205837; 9278503; 16738553; 2171778; 1279430; 1331806; 9305630; 11735405; 11741850; 12756233; 12702815; 15140892; 15148364; 20682283; 8898086; 10678824; 12269812; 17086193; 17637337; 21151118; 21330537	TRUE	TRUE	FALSE
P69441	23	30	22	29	32	44	1.8206985194911258	0.26626874547534024	3.1768174452789144	0.6853930119250332	0.09436484672518682	1.1221007673688679	25	35	0.633952875339696	3.039047519416407	0.0023732741646656165	0.017309210333201708	Adenylate kinase OS=Escherichia coli (strain K12) OX=83333 GN=adk PE=1 SV=1	KAD_ECOLI	Adenylate kinase (AK) (EC 2.7.4.3) (ATP-AMP transphosphorylase) (ATP:AMP phosphotransferase) (Adenylate monophosphate kinase)	adk	dnaW plsA	FUNCTION: Catalyzes the reversible transfer of the terminal phosphate group between ATP and AMP. Plays an important role in cellular energy homeostasis and in adenine nucleotide metabolism. {ECO:0000255|HAMAP-Rule:MF_00235, ECO:0000269|PubMed:166976, ECO:0000269|PubMed:6243627}.	adenylate kinase activity [GO:0004017]; AMP binding [GO:0016208]; ATP binding [GO:0005524]; magnesium ion binding [GO:0000287]; nucleoside diphosphate kinase activity [GO:0004550]	cytoplasm [GO:0005737]; cytosol [GO:0005829]	ADP biosynthetic process [GO:0006172]; AMP salvage [GO:0044209]; nucleoside diphosphate metabolic process [GO:0009132]; nucleoside monophosphate metabolic process [GO:0009123]; purine ribonucleotide interconversion [GO:0015951]	2997739; 9278503; 16738553; 3299380; 2051480; 9298646; 9600841; 166976; 6243627; 2844237; 2223776; 9298644; 10398370; 18723842; 1548697; 8451239; 7937733; 8805521; 16302237; 19805185	TRUE	TRUE	FALSE
P0A9V1	5	3	2	7	12	7	1.053469234553079	2.330105618700492	1.8401837918413664	0.7785024163165146	1.704606755894701	1.5688471263750499	3.3333333333333335	8.666666666666666	1.3506520995287552	3.015938459927197	0.0025618524894207495	0.018607694007521082	Lipopolysaccharide export system ATP-binding protein LptB OS=Escherichia coli (strain K12) OX=83333 GN=lptB PE=1 SV=2	LPTB_ECOLI	Lipopolysaccharide export system ATP-binding protein LptB (EC 7.5.2.-)	lptB	yhbG	FUNCTION: Part of the ABC transporter complex LptBFG involved in the translocation of lipopolysaccharide (LPS) from the inner membrane to the outer membrane. Probably responsible for energy coupling to the transport system. {ECO:0000269|PubMed:16765569, ECO:0000269|PubMed:17056748, ECO:0000269|PubMed:18424520}.	ATPase-coupled transmembrane transporter activity [GO:0042626]; ATP binding [GO:0005524]	ATP-binding cassette (ABC) transporter complex [GO:0043190]; cytoplasm [GO:0005737]; plasma membrane [GO:0005886]; transporter complex [GO:1990351]	lipopolysaccharide transport [GO:0015920]	8444818; 7876255; 9278503; 16738553; 9298646; 16079137; 16765569; 17056748; 18424520; 19500581	TRUE	TRUE	FALSE
P64429	0	0	0	3	3	2	1.983365844862161	1.7347678096843067	1.4969726525019904	2.3634649170376707	2.004167037753609	1.7387721278173627	0	2.6666666666666665	2.035468027536214	3.010943030226943	0.0026043771093598217	0.018762145298041166	Uncharacterized protein YpfJ OS=Escherichia coli (strain K12) OX=83333 GN=ypfJ PE=4 SV=1	YPFJ_ECOLI	Uncharacterized protein YpfJ	ypfJ	NA	NA	NA	integral component of membrane [GO:0016021]	NA	9278503; 16738553	TRUE	TRUE	FALSE
P23843	99	85	115	54	139	158	-1.9950560460714268	3.6394965300304487	3.55732023639292	-0.49903155921239417	0.7071852999964773	0.6087115872529895	99.66666666666667	117	0.2722884426790242	3.0032379521552155	0.0026712348314914883	0.019165566982042588	Periplasmic oligopeptide-binding protein OS=Escherichia coli (strain K12) OX=83333 GN=oppA PE=1 SV=2	OPPA_ECOLI	Periplasmic oligopeptide-binding protein	oppA	NA	FUNCTION: This protein is a component of the oligopeptide permease, a binding protein-dependent transport system, it binds peptides up to five amino acids long with high affinity.	oligopeptide binding [GO:1900750]; peptide transmembrane transporter activity [GO:1904680]	ATP-binding cassette (ABC) transporter complex [GO:0043190]; outer membrane-bounded periplasmic space [GO:0030288]	chaperone-mediated protein folding [GO:0061077]; oligopeptide transport [GO:0006857]; peptide transport [GO:0015833]; protein transport [GO:0015031]; response to heat [GO:0009408]	2187863; 9097039; 9278503; 16738553; 2015910; 9298646; 9600841	TRUE	TRUE	FALSE
P0AB10	1	0	0	4	2	4	1.6578780502040567	1.416417281584673	2.117086177234599	1.685393011925033	1.589129538474765	2.4757377219835686	0.3333333333333333	3.3333333333333335	1.9167534241277888	2.9972455117006644	0.0027243121358595836	0.01925001136781484	Intermembrane transport lipoprotein PqiC OS=Escherichia coli (strain K12) OX=83333 GN=pqiC PE=1 SV=2	PQIC_ECOLI	Intermembrane transport lipoprotein PqiC	pqiC	ymbA	FUNCTION: Component of a transport pathway that contributes to membrane integrity. {ECO:0000269|PubMed:27795327}.	identical protein binding [GO:0042802]	anchored component of periplasmic side of cell outer membrane [GO:0036406]; outer membrane-bounded periplasmic space [GO:0030288]	NA	8905232; 9278503; 16738553; 27795327	TRUE	TRUE	FALSE
P0AB67	14	2	3	14	11	9	0.7191926036301224	2.50203066407719	1.9321452972953772	0.36346491703767103	2.0041670377536085	1.4757377219835688	6.333333333333333	11.333333333333334	1.281123225591616	2.975298728237658	0.002927033576678789	0.02050085024935739	NAD(P) transhydrogenase subunit beta OS=Escherichia coli (strain K12) OX=83333 GN=pntB PE=1 SV=1	PNTB_ECOLI	NAD(P) transhydrogenase subunit beta (EC 7.1.1.1) (Nicotinamide nucleotide transhydrogenase subunit beta) (Pyridine nucleotide transhydrogenase subunit beta)	pntB	NA	FUNCTION: The transhydrogenation between NADH and NADP is coupled to respiration and ATP hydrolysis and functions as a proton pump across the membrane.	NAD(P)+ transhydrogenase (AB-specific) activity [GO:0008750]; NAD(P)+ transhydrogenase activity [GO:0008746]; NADP binding [GO:0050661]	integral component of plasma membrane [GO:0005887]; plasma membrane [GO:0005886]	NADPH regeneration [GO:0006740]	3525165; 1633824; 9097039; 9278503; 16738553; 1932078; 15919996	TRUE	TRUE	FALSE
P0ADA5	5	1	0	6	11	2	0.7550008008031757	2.8924369383695763	1.4969726525019904	0.585857338374119	2.589129538474765	1.7387721278173627	2	6.333333333333333	1.6379196682220822	2.9701267244553207	0.0029767692464209646	0.020647578110641128	Uncharacterized lipoprotein YajG OS=Escherichia coli (strain K12) OX=83333 GN=yajG PE=3 SV=1	YAJG_ECOLI	Uncharacterized lipoprotein YajG	yajG	NA	NA	NA	plasma membrane [GO:0005886]	NA	8231804; 9278503; 16738553	TRUE	TRUE	FALSE
P0A8S1	4	4	1	8	14	3	1.636218320040245	2.3639850606634183	1.1154252244957106	1.2114618235926213	1.589129538474765	1.1538096270962064	3	8.333333333333334	1.3181336630545308	2.953509552286009	0.00314182884863	0.021661437179031056	HTH-type transcriptional regulator ArgP OS=Escherichia coli (strain K12) OX=83333 GN=argP PE=1 SV=1	ARGP_ECOLI	HTH-type transcriptional regulator ArgP (Inhibitor of chromosome initiation) (OriC replication inhibitor)	argP	iciA	FUNCTION: Controls the transcription of genes involved in arginine and lysine metabolism. Activates transcription of several genes, including argO, lysP, lysC, asd, dapB, dapD, lysA, gdhA and argK. Acts by binding directly to their promoter or control region (PubMed:10600368, PubMed:15150242, PubMed:17504942, PubMed:21441513, PubMed:21890697). ArgP dimer by itself is able to bind the argO promote…	bent DNA binding [GO:0003681]; DNA-binding transcription factor activity [GO:0003700]; sequence-specific DNA binding [GO:0043565]	NA	negative regulation of DNA-dependent DNA replication initiation [GO:0032297]; negative regulation of transcription, DNA-templated [GO:0045892]; positive regulation of transcription, DNA-templated [GO:0045893]; regulation of transcription, DNA-templated [GO:0006355]	2034653; 9278503; 16738553; 8366047; 1733927; 8335089; 9254708; 9819053; 10551881; 10600368; 15150242; 17504942; 21441513; 21890697	TRUE	TRUE	FALSE
P25746	0	1	0	2	4	4	1.6193895274368664	1.345147439134788	2.117086177234599	1.948427417758827	1.3260951326409711	2.4757377219835686	0.3333333333333333	3.3333333333333335	1.9167534241277888	2.933876489996773	0.003347573887461813	0.02272487658219269	High frequency lysogenization protein HflD OS=Escherichia coli (strain K12) OX=83333 GN=hflD PE=1 SV=1	HFLD_ECOLI	High frequency lysogenization protein HflD	hflD	ycfC	FUNCTION: Negative regulator of phage lambda lysogenization. Contributes to the degradation of the phage regulatory protein CII. Acts probably by holding CII on the membrane surface, away from the target promoters, but close to the FtsH protease. {ECO:0000269|PubMed:11278968}.	NA	cytoplasm [GO:0005737]; extrinsic component of cytoplasmic side of plasma membrane [GO:0031234]; plasma membrane [GO:0005886]	response to heat [GO:0009408]	8969519; 1729205; 8905232; 9278503; 16738553; 11278968;	TRUE	TRUE	FALSE
P0AA25	10	8	12	17	10	25	2.0662474535550444	0.4780123328299809	2.4876514644541468	1.0739582998426862	0.2936736549485938	1.1538096270962062	10	17.333333333333332	0.8404805272958287	2.9051753152103026	0.0036704744578559883	0.02453934628074174	Thioredoxin 1 OS=Escherichia coli (strain K12) OX=83333 GN=trxA PE=1 SV=2	THIO_ECOLI	Thioredoxin 1 (Trx-1)	trxA	fipA tsnC	FUNCTION: Participates in various redox reactions through the reversible oxidation of its active center dithiol to a disulfide and catalyzes dithiol-disulfide exchange reactions.	DNA polymerase processivity factor activity [GO:0030337]; oxidoreductase activity, acting on a sulfur group of donors, disulfide as acceptor [GO:0016671]; protein-disulfide reductase (NAD(P)) activity [GO:0047134]; protein-disulfide reductase activity [GO:0015035]	cytoplasm [GO:0005737]; cytosol [GO:0005829]	cell redox homeostasis [GO:0045454]; glycerol ether metabolic process [GO:0006662]; positive regulation of DNA-directed DNA polymerase activity [GO:1900264]	6098320; 6099324; 3891733; 1379743; 9278503; 16738553; 4883076; 9298644; 18723842; 1094461; 4616096; 2181145; 8098620; 10489448; 10947986; 2193685; 7812718	TRUE	TRUE	FALSE
P02930	59	52	49	64	59	68	1.9650435964388604	0.6813827698416115	2.377736455703731	0.478942134457607	0.18313717879892816	0.6184778940996507	53.333333333333336	63.666666666666664	0.42685240245206196	2.9007017577250895	0.0037232806255513245	0.024705226707135666	Outer membrane protein TolC OS=Escherichia coli (strain K12) OX=83333 GN=tolC PE=1 SV=3	TOLC_ECOLI	Outer membrane protein TolC (Multidrug efflux pump subunit TolC) (Outer membrane factor TolC)	tolC	colE1-i mtcB mukA refI toc weeA	FUNCTION: Outer membrane channel, which is required for the function of several efflux systems such as AcrAB-TolC, AcrEF-TolC, EmrAB-TolC and MacAB-TolC. These systems are involved in export of antibiotics and other toxic compounds from the cell. TolC is also involved in import of colicin E1 into the cells. {ECO:0000269|PubMed:11274125, ECO:0000269|PubMed:15228545, ECO:0000269|PubMed:18955484, EC…	bile acid transmembrane transporter activity [GO:0015125]; efflux transmembrane transporter activity [GO:0015562]; identical protein binding [GO:0042802]; ion channel activity [GO:0005216]; porin activity [GO:0015288]; protein N-terminus binding [GO:0047485]	cell outer membrane [GO:0009279]; efflux pump complex [GO:1990281]; integral component of cell outer membrane [GO:0045203]; integral component of membrane [GO:0016021]; MacAB-TolC complex [GO:1990196]; outer membrane-bounded periplasmic space [GO:0030288]	bile acid and bile salt transport [GO:0015721]; enterobactin transport [GO:0042930]; ion transmembrane transport [GO:0034220]; response to antibiotic [GO:0046677]; response to drug [GO:0042493]; response to organic cyclic compound [GO:0014070]; response to toxic substance [GO:0009636]	6312426; 2216730; 9278503; 16738553; 6303857; 6337123; 9298646; 9629924; 9044294; 11274125; 15228545; 16079137; 18955484; 19342493; 19805313; 21325274; 21778229; 23176499; 10879525; 15342230; 18406332; 21245342	TRUE	TRUE	FALSE
P0A7Z0	9	9	11	9	19	24	0.5765588927392387	1.8985057652992339	2.538446548150591	0.36346491703767103	1.004167037753609	1.212703316149775	9.666666666666666	17.333333333333332	0.8601117569803516	2.8945520444784614	0.0037969995989031785	0.02500635929874668	Ribose-5-phosphate isomerase A OS=Escherichia coli (strain K12) OX=83333 GN=rpiA PE=1 SV=1	RPIA_ECOLI	Ribose-5-phosphate isomerase A (EC 5.3.1.6) (Phosphoriboisomerase A) (PRI)	rpiA	ygfC	FUNCTION: Involved in the first step of the non-oxidative branch of the pentose phosphate pathway. It catalyzes the reversible conversion of ribose-5-phosphate to ribulose 5-phosphate. Can also act on D-ribose-5-diphosphate and D-ribose-5-triphosphate as substrate. {ECO:0000269|PubMed:1104357, ECO:0000269|PubMed:12517338, ECO:0000269|PubMed:4909663}.	identical protein binding [GO:0042802]; ribose-5-phosphate isomerase activity [GO:0004751]	cytosol [GO:0005829]	D-ribose metabolic process [GO:0006014]; pentose-phosphate shunt, non-oxidative branch [GO:0009052]	8366047; 9278503; 16738553; 1917830; 9298646; 9600841; 4909663; 11945603; 1104357; 12211039; 12517338	TRUE	TRUE	FALSE
P0ADY7	30	36	31	36	37	54	1.850744346533673	0.1302661138175747	3.026001924030784	0.6187219722797452	0.04264118556824453	0.935169340620866	32.333333333333336	42.333333333333336	0.5321774994896186	2.890799947958756	0.003842626423133265	0.025212771884127187	50S ribosomal protein L16 OS=Escherichia coli (strain K12) OX=83333 GN=rplP PE=1 SV=1	RL16_ECOLI	50S ribosomal protein L16 (Large ribosomal subunit protein uL16)	rplP	NA	FUNCTION: This protein binds directly to 23S ribosomal RNA and is located at the A site of the peptidyltransferase center. It contacts the A and P site tRNAs (PubMed:8524654). It has an essential role in subunit assembly, which is not well understood (PubMed:3298242). {ECO:0000269|PubMed:3298242, ECO:0000269|PubMed:8524654}.	rRNA binding [GO:0019843]; structural constituent of ribosome [GO:0003735]; tRNA binding [GO:0000049]	cytosolic large ribosomal subunit [GO:0022625]	ribosomal large subunit assembly [GO:0000027]; translation [GO:0006412]	786730; 3892488; 9278503; 16738553; 6154696; 3298242; 8524654; 10094780; 23103944; 24524803; 12809609; 16272117; 25310980; 24844575; 27906160; 27906161; 27934701; 28077875	TRUE	TRUE	FALSE
P0ADU2	0	0	2	4	10	1	2.2902245865215196	3.1674683830500183	-0.4797811285715778	2.6853930119250333	3.4635986563909062	-0.43115287362495003	0.6666666666666666	5	1.9059462648969965	2.8739987414035526	0.004053105782306358	0.02648338729581723	Probable quinol monooxygenase YgiN OS=Escherichia coli (strain K12) OX=83333 GN=ygiN PE=1 SV=1	YGIN_ECOLI	Probable quinol monooxygenase YgiN (QuMo) (EC 1.-.-.-)	ygiN	NA	FUNCTION: Can oxidize menadiol to menadione. {ECO:0000269|PubMed:15613473}.	catalytic activity [GO:0003824]; oxidoreductase activity [GO:0016491]	cytosol [GO:0005829]	response to acidic pH [GO:0010447]	7568050; 9278503; 16738553; 9868784; 9298646; 9600841; 10493123; 15613473	TRUE	TRUE	FALSE
P0C0V0	2	0	6	4	2	16	1.1568871626120194	1.416417281584673	2.402830878029747	1.1004305112038768	1.589129538474765	1.4339175462889415	2.6666666666666665	7.333333333333333	1.3744925319891945	2.87297306781144	0.004066287794428594	0.02648338729581723	Periplasmic serine endoprotease DegP OS=Escherichia coli (strain K12) OX=83333 GN=degP PE=1 SV=1	DEGP_ECOLI	Periplasmic serine endoprotease DegP (EC 3.4.21.107) (Heat shock protein DegP) (Protease Do)	degP	htrA ptd	FUNCTION: DegP acts as a chaperone at low temperatures but switches to a peptidase (heat shock protein) at higher temperatures (PubMed:10319814). Degrades transiently denatured and unfolded or misfolded proteins which accumulate in the periplasm following heat shock or other stress conditions (PubMed:16303867). DegP is efficient with Val-Xaa and Ile-Xaa peptide bonds, suggesting a preference for …	identical protein binding [GO:0042802]; peptidase activity [GO:0008233]; serine-type endopeptidase activity [GO:0004252]; serine-type peptidase activity [GO:0008236]	outer membrane-bounded periplasmic space [GO:0030288]; plasma membrane [GO:0005886]	chaperone-mediated protein folding [GO:0061077]; protein folding [GO:0006457]; protein quality control for misfolded or incompletely synthesized proteins [GO:0006515]; proteolysis [GO:0006508]; response to heat [GO:0009408]; response to oxidative stress [GO:0006979]; response to temperature stimulus [GO:0009266]	3057437; 8202364; 9278503; 16738553; 2165018; 2157212; 2180903; 9600841; 2025286; 7557477; 7883164; 7744744; 8830688; 9083020; 9351822; 10319814; 12270835; 12878036; 16166523; 16303867; 18505836; 18697939; 20005847; 20515644; 21526129; 11919638; 12730160; 18496527; 20581825; 21458668	TRUE	TRUE	FALSE
P0AEU7	6	13	10	19	14	16	3.304319889826172	0.20048932029102468	1.4690543154836484	1.8780380898674294	0.10370271130452334	0.7818408497092485	9.666666666666666	16.333333333333332	0.9211938836270671	2.871661445418109	0.004083201530445299	0.026495774636896882	Chaperone protein Skp OS=Escherichia coli (strain K12) OX=83333 GN=skp PE=1 SV=1	SKP_ECOLI	Chaperone protein Skp (DNA-binding 17 kDa protein) (Histone-like protein HLP-1) (Seventeen kilodalton protein)	skp	hlpA ompH	FUNCTION: Molecular chaperone that interacts specifically with outer membrane proteins, thus maintaining the solubility of early folding intermediates during passage through the periplasm. Required for the efficient release of OmpA from the inner membrane, the maintenance of its solubility in the periplasm, and, in association with lipopolysaccharide (LPS), for the efficient folding and insertion…	identical protein binding [GO:0042802]; lipopolysaccharide binding [GO:0001530]; unfolded protein binding [GO:0051082]	cytosol [GO:0005829]; outer membrane-bounded periplasmic space [GO:0030288]	chaperone-mediated protein folding [GO:0061077]; Gram-negative-bacterium-type cell outer membrane assembly [GO:0043165]; protein folding [GO:0006457]; protein insertion into membrane from inner side [GO:0032978]; protein maturation by protein folding [GO:0022417]; protein stabilization [GO:0050821]	2843433; 1991717; 9278503; 16738553; 1987124; 9298646; 2318304; 1838129; 8730870; 9914480; 10455120; 11278858; 12509434; 15101556; 15304217; 15361861	TRUE	TRUE	FALSE
P25894	7	8	1	6	16	11	0.2100003003780687	1.640930201996701	3.0888667919724915	0.17081983909527487	0.921704877561636	2.7387721278173625	5.333333333333333	11	1.2770989481580912	2.8519932976335762	0.00434460166686142	0.027583532165505062	Metalloprotease LoiP OS=Escherichia coli (strain K12) OX=83333 GN=loiP PE=1 SV=2	LOIP_ECOLI	Metalloprotease LoiP (EC 3.4.24.-)	loiP	yggG	FUNCTION: Metalloprotease that cleaves substrates preferentially between Phe-Phe residues. Plays a role in response to some stress conditions. Seems to regulate the expression of speB. {ECO:0000269|PubMed:1310091, ECO:0000269|PubMed:17651431, ECO:0000269|PubMed:17909889, ECO:0000269|PubMed:22491786}.	metal ion binding [GO:0046872]; metalloendopeptidase activity [GO:0004222]; metallopeptidase activity [GO:0008237]	cell outer membrane [GO:0009279]	cellular hypotonic response [GO:0071476]; cellular response to heat [GO:0034605]; cellular response to UV [GO:0034644]	2153656; 9278503; 16738553; 1310091; 17651431; 17909889; 22491786	TRUE	TRUE	FALSE
P68679	12	12	14	16	21	23	1.4823554775243795	1.5760660506382618	1.8287210890247925	0.750488040146918	0.7631589382498138	0.8318815322088438	12.666666666666666	20	0.7818428368685252	2.821593105601257	0.004778576421859244	0.029802782277673377	30S ribosomal protein S21 OS=Escherichia coli (strain K12) OX=83333 GN=rpsU PE=1 SV=2	RS21_ECOLI	30S ribosomal protein S21 (Small ribosomal subunit protein bS21)	rpsU	NA	NA	rRNA binding [GO:0019843]; structural constituent of ribosome [GO:0003735]	cytosol [GO:0005829]; cytosolic small ribosomal subunit [GO:0022627]	ribosomal small subunit assembly [GO:0000028]; translation [GO:0006412]	6186393; 6222240; 9278503; 16738553; 765257; 7556101; 10094780; 24524803; 16272117; 27906160; 27906161; 27934701; 28077875	TRUE	TRUE	FALSE
P0A7J3	16	18	18	14	34	31	0.3758025518234541	2.231086373908782	2.259535002337578	0.18289267139585003	0.8855225412549897	0.9058821136526208	17.333333333333332	26.333333333333332	0.6580991087678202	2.809631164861943	0.004959830425939056	0.030608743712525994	50S ribosomal protein L10 OS=Escherichia coli (strain K12) OX=83333 GN=rplJ PE=1 SV=2	RL10_ECOLI	50S ribosomal protein L10 (50S ribosomal protein L8) (Large ribosomal subunit protein uL10)	rplJ	NA	FUNCTION: Forms part of the ribosomal stalk, playing a central role in the interaction of the ribosome with GTP-bound translation factors. {ECO:0000269|PubMed:15923259}.; FUNCTION: Protein L10 is also a translational repressor protein. It controls the translation of the rplJL-rpoBC operon by binding to its mRNA. {ECO:0000269|PubMed:2448482}.	large ribosomal subunit rRNA binding [GO:0070180]; ribosome binding [GO:0043022]; structural constituent of ribosome [GO:0003735]	cytosol [GO:0005829]; cytosolic large ribosomal subunit [GO:0022625]; large ribosomal subunit [GO:0015934]	negative regulation of translation [GO:0017148]; translation [GO:0006412]	377281; 8265357; 9278503; 16738553; 773698; 782920; 797648; 2448482; 10094780; 15923259; 18723842; 22102582; 24524803; 25310980; 27906160; 27906161; 27934701; 28077875	TRUE	TRUE	FALSE
P33136	13	6	12	9	18	26	-0.22344958385393876	2.457631234955753	2.6265117563386853	-0.12196191013257071	1.4447396291395904	1.2082574111185826	10.333333333333334	17.666666666666668	0.8436783767085341	2.806322647234012	0.005011048893241268	0.03071007394642652	Glucans biosynthesis protein G OS=Escherichia coli (strain K12) OX=83333 GN=mdoG PE=1 SV=1	OPGG_ECOLI	Glucans biosynthesis protein G	mdoG	opgG	FUNCTION: Involved in the biosynthesis of osmoregulated periplasmic glucans (OPGs).	carbohydrate binding [GO:0030246]; catalytic activity [GO:0003824]	outer membrane-bounded periplasmic space [GO:0030288]	beta-glucan biosynthetic process [GO:0051274]; response to osmotic stress [GO:0006970]	7934824; 8905232; 9278503; 16738553; 9298646; 15313617	TRUE	TRUE	FALSE
P0ADB1	10	11	6	16	18	12	1.8809377305548598	1.3085360515020257	1.6581514976072411	0.9914961396507128	0.6671320504760381	1.0468944231796942	9	15.333333333333334	0.9018408711021484	2.7987777601445183	0.0051296429636670795	0.03132809630059653	Osmotically-inducible putative lipoprotein OsmE OS=Escherichia coli (strain K12) OX=83333 GN=osmE PE=2 SV=1	OSME_ECOLI	Osmotically-inducible putative lipoprotein OsmE (Activator of ntr-like gene protein)	osmE	anr	NA	NA	outer membrane [GO:0019867]; plasma membrane [GO:0005886]	response to osmotic stress [GO:0006970]	7565114; 9097039; 9278503; 16738553	TRUE	TRUE	FALSE
P69924	4	3	2	1	22	8	-1.0502384944227448	3.8086744529355916	2.0805341557316015	-0.9584631778496916	2.5277289938106215	1.7387721278173625	3	10.333333333333334	1.102679314592764	2.7937806980595865	0.0052095794512743	0.03170657838447979	Ribonucleoside-diphosphate reductase 1 subunit beta OS=Escherichia coli (strain K12) OX=83333 GN=nrdB PE=1 SV=2	RIR2_ECOLI	Ribonucleoside-diphosphate reductase 1 subunit beta (EC 1.17.4.1) (Protein B2) (Protein R2) (Ribonucleotide reductase 1)	nrdB	ftsB	FUNCTION: Provides the precursors necessary for DNA synthesis. Catalyzes the biosynthesis of deoxyribonucleotides from the corresponding ribonucleotides. R2 contains the tyrosyl radical required for catalysis.	identical protein binding [GO:0042802]; iron ion binding [GO:0005506]; ribonucleoside-diphosphate reductase activity, thioredoxin disulfide as acceptor [GO:0004748]	cytoplasm [GO:0005737]; cytosol [GO:0005829]; ribonucleoside-diphosphate reductase complex [GO:0005971]	deoxyribonucleotide biosynthetic process [GO:0009263]; DNA replication [GO:0006260]; nucleobase-containing small molecule interconversion [GO:0015949]	6087316; 9205837; 9278503; 16738553; 3511029; 20005847; 2190093; 8331655; 8805591; 9309223; 9558317; 9692970; 11315567	TRUE	TRUE	FALSE
P45955	2	0	3	2	4	12	0.2717409947818053	2.0031581186618546	2.548265445505247	0.36346491703767103	2.326095132640971	1.8542493452372983	1.6666666666666667	6	1.5146031316386468	2.7846553564550143	0.005358464449300414	0.03216901276535793	Cell division coordinator CpoB OS=Escherichia coli (strain K12) OX=83333 GN=cpoB PE=1 SV=2	CPOB_ECOLI	Cell division coordinator CpoB	cpoB	ybgF	FUNCTION: Mediates coordination of peptidoglycan synthesis and outer membrane constriction during cell division. Promotes physical and functional coordination of the PBP1B-LpoB and Tol machines, and regulates PBP1B activity in response to Tol energy state. {ECO:0000269|PubMed:25951518}.	NA	outer membrane-bounded periplasmic space [GO:0030288]; protein-containing complex [GO:0032991]	cell division [GO:0051301]; FtsZ-dependent cytokinesis [GO:0043093]; protein trimerization [GO:0070206]	1574003; 8905232; 9278503; 16738553; 7567469; 8763928; 11994151; 16352602; 20455268; 25951518; 20816983	TRUE	TRUE	FALSE
P0AB14	1	0	0	3	2	4	1.2809827906516622	1.416417281584673	2.117086177234599	1.3634649170376707	1.589129538474765	2.4757377219835686	0.3333333333333333	3	1.8094440591653347	2.7796449321417955	0.005441836394884461	0.03246673250199796	Uncharacterized protein YccJ OS=Escherichia coli (strain K12) OX=83333 GN=yccJ PE=1 SV=1	YCCJ_ECOLI	Uncharacterized protein YccJ	yccJ	NA	NA	NA	cytosol [GO:0005829]	NA	2153660; 8905232; 9278503; 16738553; 9868784; 7567469	TRUE	TRUE	FALSE
P0C037	1	2	1	4	4	7	1.6578780502040567	0.8203117669180209	2.285832553516098	1.685393011925033	0.7411326319198149	2.1538096270962064	1.3333333333333333	5	1.526778423647018	2.7505095981133496	0.005950264837039252	0.03500739145791427	Pyrimidine/purine nucleoside phosphorylase OS=Escherichia coli (strain K12) OX=83333 GN=ppnP PE=1 SV=1	PPNP_ECOLI	Pyrimidine/purine nucleoside phosphorylase (EC 2.4.2.1) (EC 2.4.2.2) (Adenosine phosphorylase) (Cytidine phosphorylase) (Guanosine phosphorylase) (EC 2.4.2.15) (Inosine phosphorylase) (Thymidine phosphorylase) (EC 2.4.2.4) (Uridine phosphorylase) (EC 2.4.2.3) (Xanthosine phosphorylase)	ppnP	yaiE	FUNCTION: Catalyzes the phosphorolysis of diverse nucleosides, yielding D-ribose 1-phosphate and the respective free bases. Can use uridine, adenosine, guanosine, cytidine, thymidine, inosine and xanthosine as substrates. Also catalyzes the reverse reactions. Is not able to produce D-ribose 1-phosphate from D-ribose and phosphate. {ECO:0000269|PubMed:27941785}.	guanosine phosphorylase activity [GO:0047975]; purine-nucleoside phosphorylase activity [GO:0004731]; pyrimidine-nucleoside phosphorylase activity [GO:0016154]; thymidine phosphorylase activity [GO:0009032]; uridine phosphorylase activity [GO:0004850]	cytosol [GO:0005829]	NA	8807285; 9278503; 16738553; 27941785	TRUE	TRUE	FALSE
P68066	17	15	13	16	28	24	0.6050675301051657	1.993447873633065	2.1581862767394693	0.2810027568456978	0.862148032881181	0.9903108948133268	15	22.666666666666668	0.7111538948467352	2.7462829956785453	0.006027474619553986	0.03523012945731142	Autonomous glycyl radical cofactor OS=Escherichia coli (strain K12) OX=83333 GN=grcA PE=1 SV=1	GRCA_ECOLI	Autonomous glycyl radical cofactor	grcA	yfiD	FUNCTION: Acts as a radical domain for damaged PFL and possibly other radical proteins. {ECO:0000269|PubMed:11444864}.	formate C-acetyltransferase activity [GO:0008861]	cytoplasm [GO:0005737]; cytosol [GO:0005829]	threonine catabolic process [GO:0006567]	9205837; 9278503; 16738553; 2836397; 9868784; 9600841; 7984428; 10493123; 11932447; 11444864; 18723842; 22412352	TRUE	TRUE	FALSE
P39177	0	0	0	1	13	0	1.1450658286619433	3.6115821035398055	0	1.3634649170376707	3.811521959811213	0	0	4.666666666666667	1.7249956256162946	2.7462519640969565	0.006028044813658951	0.03523012945731142	Universal stress protein UP12 OS=Escherichia coli (strain K12) OX=83333 GN=uspG PE=1 SV=2	USPG_ECOLI	Universal stress protein UP12 (Universal stress protein G)	uspG	ybdQ yzzU	FUNCTION: Has intrinsic autoadenylation and autophosphorylation activities, probably on Ser or Thr residues. {ECO:0000269|PubMed:16460009}.	adenylate kinase activity [GO:0004017]	cytoplasm [GO:0005737]	protein adenylylation [GO:0018117]; protein autophosphorylation [GO:0046777]; regulation of cell motility [GO:2000145]	8905232; 9278503; 16738553; 9298646; 9600841; 11849540; 12071968; 16460009	TRUE	TRUE	FALSE
P00895	32	30	39	44	63	25	2.5762174047597117	3.4400826504356807	-1.2987176104019997	0.8109238940088922	1.0499707273667336	-0.46767874965006406	33.666666666666664	44	0.46440529057518726	2.723697494425718	0.0064555605696391275	0.03735758821446905	Anthranilate synthase component 1 OS=Escherichia coli (strain K12) OX=83333 GN=trpE PE=1 SV=2	TRPE_ECOLI	Anthranilate synthase component 1 (AS) (ASI) (EC 4.1.3.27)	trpE	NA	FUNCTION: Part of a heterotetrameric complex that catalyzes the two-step biosynthesis of anthranilate, an intermediate in the biosynthesis of L-tryptophan. In the first step, the glutamine-binding beta subunit (TrpG) of anthranilate synthase (AS) provides the glutamine amidotransferase activity which generates ammonia as a substrate that, along with chorismate, is used in the second step, catalyz…	anthranilate synthase activity [GO:0004049]; metal ion binding [GO:0046872]	cytosol [GO:0005829]	tryptophan biosynthetic process [GO:0000162]	7038627; 7021857; 9097039; 9278503; 16738553; 351195; 4598537; 5333199; 4886289; 4567790; 9298644	TRUE	TRUE	FALSE
P75936	0	0	0	1	3	3	1.1450658286619433	1.7347678096843067	1.833429994784639	1.3634649170376707	2.004167037753609	2.1538096270962064	0	2.3333333333333335	1.8404805272958287	2.721204027349793	0.0065044602400587065	0.0374312857577459	Basal-body rod modification protein FlgD OS=Escherichia coli (strain K12) OX=83333 GN=flgD PE=3 SV=1	FLGD_ECOLI	Basal-body rod modification protein FlgD	flgD	fla FIV flaV	FUNCTION: Required for flagellar hook formation. May act as a scaffolding protein.	NA	cytosol [GO:0005829]	bacterial-type flagellum-dependent swarming motility [GO:0071978]; bacterial-type flagellum organization [GO:0044781]	8905232; 9278503; 16738553	TRUE	TRUE	FALSE
P69783	19	17	16	24	19	32	1.6613787406917877	0.34267955606456335	2.7086553864568086	0.6853930119250334	0.15617013119865905	1.1107409052043202	17.333333333333332	25	0.6507680161093375	2.7208865136167506	0.006510710893840222	0.0374312857577459	PTS system glucose-specific EIIA component OS=Escherichia coli (strain K12) OX=83333 GN=crr PE=1 SV=2	PTGA_ECOLI	PTS system glucose-specific EIIA component (EIIA-Glc) (EIII-Glc) (Glucose-specific phosphotransferase enzyme IIA component)	crr	gsr iex tgs treD	FUNCTION: The phosphoenolpyruvate-dependent sugar phosphotransferase system (sugar PTS), a major carbohydrate active transport system, catalyzes the phosphorylation of incoming sugar substrates concomitantly with their translocation across the cell membrane (PubMed:3129430, PubMed:17158705). The enzyme II complex composed of PtsG and Crr is involved in glucose transport (PubMed:2657735). The non-…	kinase activity [GO:0016301]; metal ion binding [GO:0046872]	cytosol [GO:0005829]; extrinsic component of cytoplasmic side of plasma membrane [GO:0031234]; membrane [GO:0016020]	negative regulation of carbohydrate metabolic process [GO:0045912]; phosphoenolpyruvate-dependent sugar phosphotransferase system [GO:0009401]	2457575; 2960675; 8764513; 1630305; 9205837; 9278503; 16738553; 9298646; 9600841; 789369; 6383826; 3129430; 2657735; 9298644; 17158705; 1961703; 8430315; 8170944; 9405042; 1911770; 2014267; 1606145	TRUE	TRUE	FALSE
P0A8M6	3	2	2	6	6	7	1.4169491217393193	1.4186783354817232	1.8401837918413664	1.1708198390952749	1.2265594590900568	1.5688471263750499	2.3333333333333335	6.333333333333333	1.3220754748534604	2.6995808833260626	0.006942687725195357	0.03935235901110616	UPF0265 protein YeeX OS=Escherichia coli (strain K12) OX=83333 GN=yeeX PE=1 SV=1	YEEX_ECOLI	UPF0265 protein YeeX	yeeX	NA	NA	NA	cytosol [GO:0005829]	NA	9097040; 9278503; 16738553; 9868784	TRUE	TRUE	FALSE
P13482	0	0	0	0	13	1	0	3.6115821035398055	1.058507727034453	0	3.811521959811213	1.1538096270962064	0	4.666666666666667	1.65511052896914	2.696277620821782	0.0070119199391681306	0.039540059720868215	Periplasmic trehalase OS=Escherichia coli (strain K12) OX=83333 GN=treA PE=1 SV=1	TREA_ECOLI	Periplasmic trehalase (EC 3.2.1.28) (Alpha,alpha-trehalase) (Alpha,alpha-trehalose glucohydrolase) (Tre37A)	treA	osmA	FUNCTION: Provides the cells with the ability to utilize trehalose at high osmolarity by splitting it into glucose molecules that can subsequently be taken up by the phosphotransferase-mediated uptake system.	alpha,alpha-trehalase activity [GO:0004555]	outer membrane-bounded periplasmic space [GO:0030288]	cellular hyperosmotic response [GO:0071474]; cellular response to DNA damage stimulus [GO:0006974]; trehalose catabolic process [GO:0005993]	2671658; 8905232; 9278503; 16738553; 1710760; 2820965; 17455176; 19123216	TRUE	TRUE	FALSE
P0ABI8	20	8	4	21	17	10	1.0281274421938649	1.8081528732369345	1.8192669673677	0.43057911289620776	1.004167037753609	1.291313150846141	10.666666666666666	16	0.9086864338319859	2.687881476948745	0.007190691476937132	0.04029069986283822	Cytochrome bo(3) ubiquinol oxidase subunit 1 OS=Escherichia coli (strain K12) OX=83333 GN=cyoB PE=1 SV=1	CYOB_ECOLI	Cytochrome bo(3) ubiquinol oxidase subunit 1 (EC 7.1.1.3) (Cytochrome b562-o complex subunit I) (Cytochrome o ubiquinol oxidase subunit 1) (Cytochrome o subunit 1) (Oxidase bo(3) subunit 1) (Ubiquinol oxidase chain A) (Ubiquinol oxidase polypeptide I) (Ubiquinol oxidase subunit 1)	cyoB	NA	FUNCTION: Cytochrome bo(3) ubiquinol terminal oxidase is the component of the aerobic respiratory chain of E.coli that predominates when cells are grown at high aeration. Has proton pump activity across the membrane in addition to electron transfer, pumping 2 protons/electron. Protons are probably pumped via D- and K- channels found in this subunit (PubMed:11017202). {ECO:0000269|PubMed:11017202,…	copper ion binding [GO:0005507]; cytochrome bo3 ubiquinol oxidase activity [GO:0009486]; cytochrome-c oxidase activity [GO:0004129]; electron transfer activity [GO:0009055]; heme binding [GO:0020037]; oxidoreductase activity, acting on diphenols and related substances as donors, oxygen as acceptor [GO:0016682]; oxidoreduction-driven active transmembrane transporter activity [GO:0015453]; proton t…	cytochrome o ubiquinol oxidase complex [GO:0009319]; integral component of plasma membrane [GO:0005887]; plasma membrane [GO:0005886]; respirasome [GO:0070469]	aerobic electron transport chain [GO:0019646]; aerobic respiration [GO:0009060]; electron transport coupled proton transport [GO:0015990]; respiratory electron transport chain [GO:0022904]	2162835; 9278503; 16738553; 6308657; 6365921; 2165491; 2168206; 1309808; 9378723; 12186553; 15919996; 17267395; 19542282; 22843529; 11017202	TRUE	TRUE	FALSE
P33599	35	30	27	46	39	32	2.4589145850029293	1.0970213673519575	1.0896132814723523	0.7481287672729958	0.3718988222540959	0.39084882439705554	30.666666666666668	39	0.503625471308049	2.6821091006838165	0.00731595961233748	0.04086287568283434	NADH-quinone oxidoreductase subunit C/D OS=Escherichia coli (strain K12) OX=83333 GN=nuoC PE=1 SV=3	NUOCD_ECOLI	NADH-quinone oxidoreductase subunit C/D (EC 7.1.1.-) (NADH dehydrogenase I subunit C/D) (NDH-1 subunit C/D) (NUO3/NUO4)	nuoC	nuoCD nuoD	FUNCTION: NDH-1 shuttles electrons from NADH, via FMN and iron-sulfur (Fe-S) centers, to quinones in the respiratory chain. The immediate electron acceptor for the enzyme in this species is believed to be ubiquinone. Couples the redox reaction to proton translocation (for every two electrons transferred, four hydrogen ions are translocated across the cytoplasmic membrane), and thus conserves the …	NAD binding [GO:0051287]; NADH dehydrogenase (ubiquinone) activity [GO:0008137]; quinone binding [GO:0048038]	cytoplasm [GO:0005737]; membrane [GO:0016020]; NADH dehydrogenase complex [GO:0030964]; plasma membrane [GO:0005886]; plasma membrane respiratory chain complex I [GO:0045272]	NA	7690854; 9205837; 9278503; 16738553; 11997136; 8157582; 7607227; 16079137	TRUE	TRUE	FALSE
P31224	1	0	1	4	5	2	1.6578780502040567	2.2396221115845645	0.6768244331065305	1.685393011925033	2.589129538474765	0.7387721278173627	0.6666666666666666	3.6666666666666665	1.671098226072387	2.6409875362234416	0.008266476039266705	0.045594781904080416	Multidrug efflux pump subunit AcrB OS=Escherichia coli (strain K12) OX=83333 GN=acrB PE=1 SV=1	ACRB_ECOLI	Multidrug efflux pump subunit AcrB (AcrAB-TolC multidrug efflux pump subunit AcrB) (Acridine resistance protein B)	acrB	acrE	FUNCTION: AcrA-AcrB-AcrZ-TolC is a drug efflux protein complex with broad substrate specificity that uses the proton motive force to export substrates. {ECO:0000269|PubMed:16915237, ECO:0000269|PubMed:16946072, ECO:0000269|PubMed:17194213, ECO:0000269|PubMed:23010927}.; FUNCTION: (Microbial infection) Involved in contact-dependent growth inhibition (CDI), acts downstream of BamA, the receptor for…	efflux transmembrane transporter activity [GO:0015562]; identical protein binding [GO:0042802]; xenobiotic transmembrane transporter activity [GO:0042910]	efflux pump complex [GO:1990281]; integral component of plasma membrane [GO:0005887]; membrane [GO:0016020]; outer membrane-bounded periplasmic space [GO:0030288]; plasma membrane [GO:0005886]	NA	8407802; 9278503; 16738553; 7651136; 10920254; 15228545; 16079137; 15919996; 18761695; 23010927; 12374972; 12738864; 16915237; 16946072; 17194213	TRUE	TRUE	FALSE
P76270	4	4	4	5	12	10	0.7440757488224162	2.0064808008337525	1.8192669673677	0.6264993228714648	1.3826786610073385	1.291313150846141	4	9	1.1001637115749814	2.638388837702813	0.00833010059511946	0.045802578038585194	Free methionine-R-sulfoxide reductase OS=Escherichia coli (strain K12) OX=83333 GN=msrC PE=1 SV=2	MSRC_ECOLI	Free methionine-R-sulfoxide reductase (fRMsr) (EC 1.8.4.14)	msrC	yebR	FUNCTION: Catalyzes the reversible oxidation-reduction of the R-enantiomer of free methionine sulfoxide to methionine. Specific for free L-methionine-(R)-S-oxide. {ECO:0000269|PubMed:17535911}.	L-methionine-(R)-S-oxide reductase activity [GO:0033745]; methionine-R-sulfoxide reductase activity [GO:0070191]	cytosol [GO:0005829]	NA	9097040; 9278503; 16738553; 10493123; 17535911; 16021622	TRUE	TRUE	FALSE
P77171	2	6	1	7	10	4	2.089822494656222	1.0063134937868095	1.4710778927732635	1.7785024163165146	0.6562437343333022	1.4757377219835688	3	7	1.3034946242111285	2.6368821637668236	0.008367189152749468	0.04586362998323855	Uncharacterized HTH-type transcriptional regulator YdcI OS=Escherichia coli (strain K12) OX=83333 GN=ydcI PE=3 SV=2	YDCI_ECOLI	Uncharacterized HTH-type transcriptional regulator YdcI	ydcI	NA	NA	bacterial-type cis-regulatory region sequence-specific DNA binding [GO:0000986]; DNA binding [GO:0003677]; DNA-binding transcription factor activity [GO:0003700]; sequence-specific DNA binding [GO:0043565]	cytosol [GO:0005829]	negative regulation of transcription, DNA-templated [GO:0045892]; regulation of transcription, DNA-templated [GO:0006355]	9097039; 9278503; 16738553	TRUE	TRUE	FALSE
P05825	27	20	8	34	21	19	1.9672410298906657	0.16608170969532512	2.416654434952744	0.6853930119250334	0.07128123361214599	1.3058127205412564	18.333333333333332	24.666666666666668	0.6874956553594787	2.6269305465265913	0.008615891783007696	0.04693533641052032	Ferrienterobactin receptor OS=Escherichia coli (strain K12) OX=83333 GN=fepA PE=1 SV=2	FEPA_ECOLI	Ferrienterobactin receptor (Enterobactin outer-membrane receptor)	fepA	fep feuB	FUNCTION: This protein is involved in the initial step of iron uptake by binding ferrienterobactin (Fe-ENT), an iron chelatin siderophore that allows E.coli to extract iron from the environment. FepA also acts as a receptor for colicins B and D.	colicin transmembrane transporter activity [GO:0042912]; enterobactin transmembrane transporter activity [GO:0042931]; ferric-enterobactin transmembrane transporter activity [GO:0015620]; ligand-gated channel activity [GO:0022834]; protein domain specific binding [GO:0019904]; siderophore uptake transmembrane transporter activity [GO:0015344]; signaling receptor activity [GO:0038023]	cell envelope [GO:0030313]; cell outer membrane [GO:0009279]; integral component of cell outer membrane [GO:0045203]; intrinsic component of cell outer membrane [GO:0031230]	colicin transport [GO:0042914]; enterobactin transport [GO:0042930]; ferric-enterobactin import into cell [GO:0015685]; siderophore-dependent iron import into cell [GO:0033214]; siderophore transmembrane transport [GO:0044718]	3015941; 8905232; 9278503; 16738553; 2974033; 2526281; 2201687; 9298644; 20005847; 9886293	TRUE	TRUE	FALSE
P0ADS6	0	0	2	1	0	15	1.1450658286619433	0	3.3932223619372817	1.3634649170376707	0	2.56884712637505	0.6666666666666666	5.333333333333333	1.3107706811375734	2.620181908502562	0.008788287439097622	0.0475724026902544	Uncharacterized protein YggE OS=Escherichia coli (strain K12) OX=83333 GN=yggE PE=4 SV=1	YGGE_ECOLI	Uncharacterized protein YggE	yggE	NA	NA	NA	integral component of external side of plasma membrane [GO:0071575]	cellular response to DNA damage stimulus [GO:0006974]; cellular response to heat [GO:0034605]; cellular response to reactive oxygen species [GO:0034614]	9278503; 16738553; 2546007	TRUE	TRUE	FALSE
P0A6T9	1	2	3	6	4	7	2.2668592527614937	0.8203117669180209	1.4469858129112694	2.170819839095275	0.7411326319198149	1.1538096270962064	2	5.666666666666667	1.3552540327037654	2.6177966678442703	0.008849952216158828	0.0475724026902544	Glycine cleavage system H protein OS=Escherichia coli (strain K12) OX=83333 GN=gcvH PE=1 SV=2	GCSH_ECOLI	Glycine cleavage system H protein	gcvH	NA	FUNCTION: The glycine cleavage system catalyzes the degradation of glycine. The H protein shuttles the methylamine group of glycine from the P protein to the T protein. {ECO:0000255|HAMAP-Rule:MF_00272, ECO:0000269|PubMed:8375392}.	lipoic acid binding [GO:0031405]	cytoplasm [GO:0005737]; cytosol [GO:0005829]; glycine cleavage complex [GO:0005960]	glycine decarboxylation via glycine cleavage system [GO:0019464]; protein lipoylation [GO:0009249]	1802033; 8375392; 9278503; 16738553; 8219277; 8181752	TRUE	TRUE	FALSE
P0AFW2	0	0	0	2	2	2	1.6193895274368664	1.416417281584673	1.4969726525019904	1.948427417758827	1.589129538474765	1.7387721278173627	0	2	1.7587763613503182	2.617001442287817	0.008870596649021085	0.0475724026902544	Ribosome modulation factor OS=Escherichia coli (strain K12) OX=83333 GN=rmf PE=1 SV=1	RMF_ECOLI	Ribosome modulation factor (RMF) (Hibernation factor RMF) (Protein E)	rmf	NA	FUNCTION: During stationary phase, converts 70S ribosomes to an immature dimeric form (90S ribosomes) which are converted to inactive 100S ribosomes (a process called ribosomal hibernation) by the hibernation promoting factor HPF (PubMed:7677746, PubMed:18174192). Inactivates ribosomes by covering the peptidyl transferase (PTase) center of the 23S rRNA and the entrance of peptide exit tunnel (Pub…	ribosomal small subunit binding [GO:0043024]; ribosome binding [GO:0043022]; rRNA binding [GO:0019843]	cytoplasm [GO:0005737]	negative regulation of translation in response to stress [GO:0032055]	8440252; 2832401; 8905232; 9278503; 16738553; 2181444; 7677746; 11532026; 12473202; 15278243; 15066119; 17277072; 18174192; 19170772; 26324267; 22605777	TRUE	TRUE	FALSE
P0A7Q1	0	0	0	2	2	2	1.6193895274368664	1.416417281584673	1.4969726525019904	1.948427417758827	1.589129538474765	1.7387721278173627	0	2	1.7587763613503182	2.617001442287817	0.008870596649021085	0.0475724026902544	50S ribosomal protein L35 OS=Escherichia coli (strain K12) OX=83333 GN=rpmI PE=1 SV=2	RL35_ECOLI	50S ribosomal protein L35 (Large ribosomal subunit protein bL35) (Ribosomal protein A)	rpmI	NA	NA	structural constituent of ribosome [GO:0003735]	cytosolic large ribosomal subunit [GO:0022625]; large ribosomal subunit [GO:0015934]	translation [GO:0006412]	6325158; 9097039; 9278503; 16738553; 3542048; 3298224; 10094780; 24524803; 16272117; 25310980; 24844575; 27906160; 27906161; 27934701; 28077875	TRUE	TRUE	FALSE
P75829	3	0	2	4	8	4	0.7409671583833933	2.8330110216205515	0.9572062704044603	0.6853930119250332	3.174092039195921	0.8907752212624124	1.6666666666666667	5.333333333333333	1.5834200907944556	2.6160805621911396	0.008894556876931418	0.0475724026902544	Uncharacterized protein YbjX OS=Escherichia coli (strain K12) OX=83333 GN=ybjX PE=4 SV=1	YBJX_ECOLI	Uncharacterized protein YbjX	ybjX	NA	NA	NA	NA	cellular response to DNA damage stimulus [GO:0006974]	8905232; 9278503; 16738553	TRUE	TRUE	FALSE
P0ABV2	0	0	0	3	1	2	1.983365844862161	1.0015478680177283	1.4969726525019904	2.3634649170376707	1.004167037753609	1.7387721278173627	0	2	1.7021346942028808	2.5876182995305417	0.009664200454383622	0.051377451210804496	Biopolymer transport protein ExbD OS=Escherichia coli (strain K12) OX=83333 GN=exbD PE=1 SV=1	EXBD_ECOLI	Biopolymer transport protein ExbD	exbD	NA	FUNCTION: Involved in the TonB-dependent energy-dependent transport of various receptor-bound substrates.	energy transducer activity [GO:0031992]; identical protein binding [GO:0042802]; transmembrane transporter activity [GO:0022857]	integral component of plasma membrane [GO:0005887]; plasma membrane [GO:0005886]; plasma membrane protein complex [GO:0098797]	bacteriocin transport [GO:0043213]; protein stabilization [GO:0050821]; protein transport [GO:0015031]	2670903; 9278503; 16738553; 1644779; 20005847	TRUE	FALSE	FALSE
P0A6E6	0	1	0	0	8	4	0	2.338163409776172	2.117086177234599	0	2.174092039195921	2.4757377219835686	0.3333333333333333	4	1.5499432537264966	2.5722395483676377	0.010104295095662857	0.052920121198352946	ATP synthase epsilon chain OS=Escherichia coli (strain K12) OX=83333 GN=atpC PE=1 SV=2	ATPE_ECOLI	ATP synthase epsilon chain (ATP synthase F1 sector epsilon subunit) (F-ATPase epsilon subunit)	atpC	papG uncC	FUNCTION: Produces ATP from ADP in the presence of a proton gradient across the membrane.	ATP binding [GO:0005524]; proton-transporting ATP synthase activity, rotational mechanism [GO:0046933]	plasma membrane [GO:0005886]; proton-transporting ATP synthase complex, catalytic core F(1) [GO:0045261]	ATP synthesis coupled proton transport [GO:0015986]	6395859; 6285901; 6301339; 6272217; 7686882; 9278503; 16738553; 9868784; 16079137; 21778229; 7583669; 9756905; 9331422	TRUE	FALSE	FALSE
P11557	7	8	4	12	7	16	1.7502806623782128	-0.2522884488240535	2.942647371080344	1.063904635178763	-0.1657579636887035	1.9193443734591835	6.333333333333333	11.666666666666666	0.9391636816497477	2.5638044595628386	0.01035318539888885	0.05397608702099497	Cell division protein DamX OS=Escherichia coli (strain K12) OX=83333 GN=damX PE=1 SV=2	DAMX_ECOLI	Cell division protein DamX	damX	yhfB	FUNCTION: Non-essential cell division protein. {ECO:0000255|HAMAP-Rule:MF_02021, ECO:0000269|PubMed:19684127, ECO:0000269|PubMed:19880599}.	peptidoglycan binding [GO:0042834]	cell division site [GO:0032153]; cell septum [GO:0030428]; integral component of plasma membrane [GO:0005887]	cytokinetic process [GO:0032506]	2549371; 7603433; 9278503; 16738553; 19684127; 19880599; 23290046	TRUE	FALSE	FALSE
P69829	0	0	1	0	7	5	0	2.6500116415281143	1.7750772291562564	0	3.004167037753609	1.7387721278173627	0.3333333333333333	4	1.5809797218569905	2.5548262506776385	0.010624081519905093	0.05482895872114763	Nitrogen regulatory protein OS=Escherichia coli (strain K12) OX=83333 GN=ptsN PE=1 SV=1	PTSN_ECOLI	Nitrogen regulatory protein (Enzyme IIA-NTR) (PTS system EIIA component) (Phosphotransferase enzyme IIA component)	ptsN	rpoP yhbI	FUNCTION: Seems to have a role in regulating nitrogen assimilation. {ECO:0000250}.	enzyme inhibitor activity [GO:0004857]; kinase activity [GO:0016301]; protein kinase activator activity [GO:0030295]; protein-N(PI)-phosphohistidine-sugar phosphotransferase activity [GO:0008982]	cytosol [GO:0005829]	phosphoenolpyruvate-dependent sugar phosphotransferase system [GO:0009401]; regulation of ion transmembrane transporter activity [GO:0032412]; response to organonitrogen compound [GO:0010243]	7876255; 8444818; 8025669; 9278503; 16738553; 9636714	TRUE	FALSE	FALSE
P0A877	18	24	24	21	45	25	1.3339667379591373	2.5426891298954684	0.5415408144566364	0.5749690222313825	0.8838728040358967	0.2103931554625737	22	30.333333333333332	0.5564116605766176	2.550847043865107	0.010746147607351979	0.05529723185707359	Tryptophan synthase alpha chain OS=Escherichia coli (strain K12) OX=83333 GN=trpA PE=1 SV=1	TRPA_ECOLI	Tryptophan synthase alpha chain (EC 4.2.1.20)	trpA	NA	FUNCTION: The alpha subunit is responsible for the aldol cleavage of indoleglycerol phosphate to indole and glyceraldehyde 3-phosphate.	lyase activity [GO:0016829]; tryptophan synthase activity [GO:0004834]	cytoplasm [GO:0005737]; cytosol [GO:0005829]	aromatic amino acid family biosynthetic process [GO:0009073]; tryptophan biosynthetic process [GO:0000162]	4863752; 388433; 7038627; 8095913; 9097039; 9278503; 16738553; 9298646; 2502189; 9298644	TRUE	FALSE	FALSE
P25519	1	7	3	6	11	6	2.2668592527614937	0.9495055147883403	1.1723726390645068	2.170819839095275	0.589129538474765	0.9611645491538106	3.6666666666666665	7.666666666666667	1.2403713089079502	2.53383872311137	0.01128206433513355	0.057385716286774406	GTPase HflX OS=Escherichia coli (strain K12) OX=83333 GN=hflX PE=1 SV=3	HFLX_ECOLI	GTPase HflX (GTP-binding protein HflX)	hflX	NA	FUNCTION: GTPase that associates with the 50S ribosomal subunit and may have a role during protein synthesis or ribosome biogenesis. In vitro, also exhibits ATPase activity. {ECO:0000255|HAMAP-Rule:MF_00900, ECO:0000269|PubMed:19109926, ECO:0000269|PubMed:19181811, ECO:0000269|PubMed:19824612}.	ATP binding [GO:0005524]; GTPase activity [GO:0003924]; GTP binding [GO:0005525]; guanosine tetraphosphate binding [GO:0097216]; metal ion binding [GO:0046872]; ribosomal large subunit binding [GO:0043023]; ribosome binding [GO:0043022]; rRNA binding [GO:0019843]	cytoplasm [GO:0005737]; cytosol [GO:0005829]	peptidyl-serine autophosphorylation [GO:0036289]; rescue of stalled ribosome [GO:0072344]; response to heat [GO:0009408]; ribosome disassembly [GO:0032790]	8248183; 7610040; 9278503; 16738553; 2020545; 3040675; 19109926; 19824612; 19181811	TRUE	FALSE	FALSE
P00904	19	23	16	26	36	18	1.9656796199227085	1.7053030341195445	0.6754695660477297	0.7964243243137771	0.6286579026614024	0.3142742992894524	19.333333333333332	26.666666666666668	0.5797855087548773	2.5094253592887985	0.012092776922345956	0.060808408170770975	Bifunctional protein TrpGD OS=Escherichia coli (strain K12) OX=83333 GN=trpGD PE=1 SV=3	TRPGD_ECOLI	Bifunctional protein TrpGD [Includes: Anthranilate synthase component 2 (AS) (ASII) (EC 4.1.3.27) (Anthranilate synthase, glutamine amidotransferase component); Anthranilate phosphoribosyltransferase (EC 2.4.2.18)]	trpGD	trpD	FUNCTION: Part of a heterotetrameric complex that catalyzes the two-step biosynthesis of anthranilate, an intermediate in the biosynthesis of L-tryptophan. In the first step, the glutamine-binding beta subunit (TrpG) of anthranilate synthase (AS) provides the glutamine amidotransferase activity which generates ammonia as a substrate that, along with chorismate, is used in the second step, catalyz…	anthranilate phosphoribosyltransferase activity [GO:0004048]; anthranilate synthase activity [GO:0004049]; magnesium ion binding [GO:0000287]	NA	glutamine metabolic process [GO:0006541]; phenazine biosynthetic process [GO:0002047]; tryptophan biosynthetic process [GO:0000162]	7038627; 6283099; 9097039; 9278503; 16738553; 4594441; 5333199; 4567790; 2428387; 9298644	TRUE	FALSE	FALSE
P33920	9	9	11	10	19	18	0.8239489065593363	1.8985057652992339	1.6087940066706048	0.5009684407876058	1.004167037753609	0.8167746398186355	9.666666666666666	15.666666666666666	0.7739700394532835	2.50064759047603	0.01239664669956096	0.06202424734559522	Nucleoid-associated protein YejK OS=Escherichia coli (strain K12) OX=83333 GN=yejK PE=1 SV=3	NDPA_ECOLI	Nucleoid-associated protein YejK	yejK	NA	NA	double-stranded DNA binding [GO:0003690]; identical protein binding [GO:0042802]; single-stranded RNA binding [GO:0003727]	bacterial nucleoid [GO:0043590]; cytoplasm [GO:0005737]	NA	9278503; 16738553; 10368163	TRUE	FALSE	FALSE
P0AFJ1	2	2	3	6	4	8	1.8116812597977254	0.8203117669180209	1.698849837548716	1.585857338374119	0.7411326319198149	1.3237346285385185	2.3333333333333335	6	1.2169081996108175	2.5004132935010572	0.012404849469119043	0.06202424734559522	Protein YjdM OS=Escherichia coli (strain K12) OX=83333 GN=yjdM PE=3 SV=1	YJDM_ECOLI	Protein YjdM	yjdM	phnA	NA	NA	cytosol [GO:0005829]	NA	2155230; 7610040; 9278503; 16738553; 8335257	TRUE	FALSE	FALSE
P27306	13	20	17	18	36	18	1.663428413379309	2.150839655160059	0.506005566433078	0.8040375084236524	0.8213029806037984	0.23181213909747925	16.666666666666668	24	0.6190508760416433	2.494311146124185	0.012620186365368644	0.06274543361936805	Soluble pyridine nucleotide transhydrogenase OS=Escherichia coli (strain K12) OX=83333 GN=sthA PE=1 SV=5	STHA_ECOLI	Soluble pyridine nucleotide transhydrogenase (STH) (EC 1.6.1.1) (NAD(P)(+) transhydrogenase [B-specific])	sthA	sth udhA	FUNCTION: Conversion of NADPH, generated by peripheral catabolic pathways, to NADH, which can enter the respiratory chain for energy generation.	dihydrolipoyl dehydrogenase activity [GO:0004148]; flavin adenine dinucleotide binding [GO:0050660]; identical protein binding [GO:0042802]; NAD(P)+ transhydrogenase (B-specific) activity [GO:0003957]; NAD(P)+ transhydrogenase activity [GO:0008746]	cytosol [GO:0005829]	cell redox homeostasis [GO:0045454]; NADP metabolic process [GO:0006739]	9922271; 8265357; 9278503; 16738553; 1447162; 2511419	TRUE	FALSE	FALSE
P0AF93	9	10	9	12	18	15	1.283635887786682	1.5204309430641485	1.5057789316485555	0.7419765402914007	0.7926629325598971	0.8318815322088438	9.333333333333334	15	0.7888403350200471	2.4882906111447882	0.012835879748823798	0.06363856111425281	2-iminobutanoate/2-iminopropanoate deaminase OS=Escherichia coli (strain K12) OX=83333 GN=ridA PE=1 SV=2	RIDA_ECOLI	2-iminobutanoate/2-iminopropanoate deaminase (EC 3.5.99.10) (Enamine/imine deaminase)	ridA	yjgF	FUNCTION: Accelerates the release of ammonia from reactive enamine/imine intermediates of the PLP-dependent threonine dehydratase (IlvA) in the low water environment of the cell. It catalyzes the deamination of enamine/imine intermediates to yield 2-ketobutyrate and ammonia. It is required for the detoxification of reactive intermediates of IlvA due to their highly nucleophilic abilities. Involve…	2-iminobutanoate deaminase activity [GO:0120242]; 2-iminopropanoate deaminase activity [GO:0120243]; deaminase activity [GO:0019239]; identical protein binding [GO:0042802]; unfolded protein binding [GO:0051082]	cytosol [GO:0005829]; membrane [GO:0016020]	cellular amino acid biosynthetic process [GO:0008652]; isoleucine biosynthetic process [GO:0009097]; organonitrogen compound catabolic process [GO:1901565]; protein homotrimerization [GO:0070207]; response to toxic substance [GO:0009636]	7610040; 9278503; 16738553; 9298646; 10493123; 10595546	TRUE	FALSE	FALSE
P09127	0	0	0	1	4	1	1.1450658286619433	2.0031581186618546	1.058507727034453	1.3634649170376707	2.326095132640971	1.1538096270962064	0	2	1.6144565589249493	2.428757664599261	0.015150655286822516	0.0732627577568267	Protein HemX OS=Escherichia coli (strain K12) OX=83333 GN=hemX PE=1 SV=1	HEMX_ECOLI	Protein HemX (ORF X)	hemX	NA	NA	NA	integral component of membrane [GO:0016021]; plasma membrane [GO:0005886]	NA	3062586; 3054815; 1379743; 9278503; 16738553; 9298646; 9298644; 16079137	TRUE	FALSE	FALSE
P75777	5	1	0	7	5	2	1.053469234553079	1.636860169251297	1.4969726525019904	0.7785024163165146	1.589129538474765	1.7387721278173627	2	4.666666666666667	1.3688013608695475	2.4175399693867545	0.01562581777960748	0.0747690351293249	UPF0194 membrane protein YbhG OS=Escherichia coli (strain K12) OX=83333 GN=ybhG PE=2 SV=1	YBHG_ECOLI	UPF0194 membrane protein YbhG	ybhG	NA	FUNCTION: Could be involved in the sensitivity control to chloramphenicol. {ECO:0000305|PubMed:27112147}.	NA	periplasmic space [GO:0042597]; plasma membrane [GO:0005886]	response to antibiotic [GO:0046677]	8905232; 9278503; 16738553; 27112147	TRUE	FALSE	FALSE
P0A7L8	7	9	9	12	10	19	1.7502806623782128	0.23615912525243074	2.1945398342161537	1.063904635178763	0.14167056150354373	1.1538096270962064	8.333333333333334	13.666666666666666	0.786461607926171	2.413889710149588	0.015783239088358957	0.07529031619176638	50S ribosomal protein L27 OS=Escherichia coli (strain K12) OX=83333 GN=rpmA PE=1 SV=2	RL27_ECOLI	50S ribosomal protein L27 (Large ribosomal subunit protein bL27)	rpmA	NA	NA	ribosome binding [GO:0043022]; rRNA binding [GO:0019843]; structural constituent of ribosome [GO:0003735]; tRNA binding [GO:0000049]	cytosolic large ribosomal subunit [GO:0022625]	assembly of large subunit precursor of preribosome [GO:1902626]; mature ribosome assembly [GO:0042256]; positive regulation of ribosome biogenesis [GO:0090070]; regulation of cell growth [GO:0001558]; ribosomal large subunit assembly [GO:0000027]; translation [GO:0006412]	8312607; 9278503; 16738553; 1225626; 7556101; 6170935; 8524654; 9298644; 10094780; 24524803; 12809609; 16272117; 25310980; 24844575; 27906160; 27906161; 27934701; 28077875	TRUE	FALSE	FALSE
P68206	7	4	7	12	3	20	1.7502806623782128	-0.37392744531680944	2.802292699565082	1.063904635178763	-0.3177610571337536	1.5461270498749666	6	11.666666666666666	0.7640902093066587	2.412542344812432	0.015841697148534034	0.07536548643440046	UPF0337 protein YjbJ OS=Escherichia coli (strain K12) OX=83333 GN=yjbJ PE=1 SV=1	YJBJ_ECOLI	UPF0337 protein YjbJ	yjbJ	NA	NA	NA	cytosol [GO:0005829]	NA	8265357; 9278503; 16738553; 9298646; 9868784; 12001238	TRUE	FALSE	FALSE
P0A912	82	53	24	106	22	56	3.638586111665941	-3.5690508972140145	4.095888380822421	0.7298924720918931	-1.227158508352847	1.3428434514862233	53	61.333333333333336	0.2818591384084232	2.4049084340204634	0.01617651841421704	0.07675149193842223	Peptidoglycan-associated lipoprotein OS=Escherichia coli (strain K12) OX=83333 GN=pal PE=1 SV=1	PAL_ECOLI	Peptidoglycan-associated lipoprotein (PAL) (Tol-Pal system lipoprotein Pal)	pal	excC	FUNCTION: Part of the Tol-Pal system, which plays a role in outer membrane invagination during cell division and is important for maintaining outer membrane integrity (PubMed:11115123, PubMed:17233825). The Tol-Pal system is also required for polar localization of chemoreceptors clusters (PubMed:24720726). The system also appears to be required for the activity of several outer membrane-localized…	NA	cell division site [GO:0032153]; cell outer membrane [GO:0009279]; integral component of membrane [GO:0016021]; intrinsic component of periplasmic side of cell outer membrane [GO:0031246]	cell cycle [GO:0007049]; cell division [GO:0051301]	3545827; 1574003; 8905232; 9278503; 16738553; 2687247; 7744736; 9701827; 11115123; 11722743; 17233825; 24720726; 32152098; 11173492; 17375930; 19696740	TRUE	FALSE	FALSE
P0AFH2	0	0	0	1	9	0	1.1450658286619433	3.0048931539885473	0	1.3634649170376707	3.326095132640971	0	0	3.3333333333333335	1.563186683226214	2.3959799357591662	0.016575997660483358	0.07822629911966077	Oligopeptide transport system permease protein OppB OS=Escherichia coli (strain K12) OX=83333 GN=oppB PE=1 SV=1	OPPB_ECOLI	Oligopeptide transport system permease protein OppB	oppB	NA	FUNCTION: Part of the binding-protein-dependent transport system for oligopeptides; probably responsible for the translocation of the substrate across the membrane.	NA	integral component of membrane [GO:0016021]; plasma membrane [GO:0005886]	peptide transport [GO:0015833]; protein transport [GO:0015031]; transmembrane transport [GO:0055085]	9097039; 9278503; 16738553; 2187863; 15919996	TRUE	FALSE	FALSE
P0A7V8	55	80	69	59	92	77	1.8315236947651201	0.9368148771475103	1.3526344687294982	0.46300059058858545	0.20347584597701548	0.3099288290134881	68	76	0.3254684218596964	2.379244894337924	0.017348146297055136	0.08079017998496653	30S ribosomal protein S4 OS=Escherichia coli (strain K12) OX=83333 GN=rpsD PE=1 SV=2	RS4_ECOLI	30S ribosomal protein S4 (Small ribosomal subunit protein uS4)	rpsD	ramA	FUNCTION: One of two assembly initiator proteins for the 30S subunit, it binds directly to 16S rRNA where it nucleates assembly of the body of the 30S subunit. {ECO:0000269|PubMed:2461734}.; FUNCTION: With S5 and S12 plays an important role in translational accuracy; many suppressors of streptomycin-dependent mutants of protein S12 are found in this protein, some but not all of which decrease tra…	mRNA 5'-UTR binding [GO:0048027]; rRNA binding [GO:0019843]; structural constituent of ribosome [GO:0003735]; translation repressor activity, mRNA regulatory element binding [GO:0000900]	cytosol [GO:0005829]; cytosolic small ribosomal subunit [GO:0022627]; small ribosomal subunit [GO:0015935]	DNA-templated transcription, termination [GO:0006353]; maintenance of translational fidelity [GO:1990145]; negative regulation of translational initiation [GO:0045947]; positive regulation of translational fidelity [GO:0045903]; response to antibiotic [GO:0046677]; ribosomal small subunit assembly [GO:0000028]; transcription antitermination [GO:0031564]	2989779; 9278503; 16738553; 4587210; 1100394; 7556101; 387752; 3309351; 2461734; 2477554; 7559430; 9716382; 24524803; 11018284; 11447122; 15652481; 10094780; 12244297; 12809609; 16272117; 27906160; 27906161; 27934701; 28077875; 32871103	TRUE	FALSE	FALSE
P61714	16	9	7	12	14	22	-0.04397027026413386	1.0501918565057262	3.097238596897954	-0.02355820607157651	0.589129538474765	1.6773715831532192	10.666666666666666	16	0.7476476385188026	2.3691338413445284	0.01782979994431664	0.08259736719611252	6,7-dimethyl-8-ribityllumazine synthase OS=Escherichia coli (strain K12) OX=83333 GN=ribE PE=1 SV=1	RISB_ECOLI	6,7-dimethyl-8-ribityllumazine synthase (DMRL synthase) (LS) (Lumazine synthase) (EC 2.5.1.78)	ribE	ribH ybaF	FUNCTION: Catalyzes the formation of 6,7-dimethyl-8-ribityllumazine by condensation of 5-amino-6-(D-ribitylamino)uracil with 3,4-dihydroxy-2-butanone 4-phosphate. This is the penultimate step in the biosynthesis of riboflavin. {ECO:0000269|PubMed:8969176}.	6,7-dimethyl-8-ribityllumazine synthase activity [GO:0000906]	cytosol [GO:0005829]; riboflavin synthase complex [GO:0009349]	riboflavin biosynthetic process [GO:0009231]	1406588; 9278503; 16738553; 8969176	TRUE	FALSE	FALSE
P0C018	4	7	3	8	6	13	1.636218320040245	-0.27184793457934836	2.7320460338597927	1.2114618235926213	-0.18847804018878694	1.9611645491538106	4.666666666666667	9	0.9947161108525483	2.365067122407603	0.018026803399781976	0.08307391122876027	50S ribosomal protein L18 OS=Escherichia coli (strain K12) OX=83333 GN=rplR PE=1 SV=1	RL18_ECOLI	50S ribosomal protein L18 (Large ribosomal subunit protein uL18)	rplR	NA	FUNCTION: This is one of the proteins that mediates the attachment of the 5S rRNA subcomplex onto the large ribosomal subunit where it forms part of the central protuberance. Binds stably to 5S rRNA; increases binding abilities of L5 in a cooperative fashion; both proteins together confer 23S rRNA binding. The 5S rRNA and some of its associated proteins might help stabilize positioning of ribosom…	5S rRNA binding [GO:0008097]; structural constituent of ribosome [GO:0003735]	cytosol [GO:0005829]; cytosolic large ribosomal subunit [GO:0022625]	translation [GO:0006412]	1098937; 6222285; 9278503; 16738553; 354687; 353728; 109811; 6159586; 7038683; 8925931; 10529214; 10094780; 24524803; 12809609; 16272117; 25310980; 24844575; 27906160; 27906161; 27934701; 28077875	TRUE	FALSE	FALSE
P0AET2	0	0	0	1	2	2	1.1450658286619433	1.416417281584673	1.4969726525019904	1.3634649170376707	1.589129538474765	1.7387721278173627	0	1.6666666666666667	1.5637888611099329	2.3431505271170963	0.0191216666719972	0.08685217302785125	Acid stress chaperone HdeB OS=Escherichia coli (strain K12) OX=83333 GN=hdeB PE=1 SV=1	HDEB_ECOLI	Acid stress chaperone HdeB (10K-L protein)	hdeB	yhhD yhiC	FUNCTION: Required for optimal acid stress protection, which is important for survival of enteric bacteria in the acidic environment of the host stomach. Exhibits a chaperone-like activity at acidic pH by preventing the aggregation of many different periplasmic proteins. {ECO:0000255|HAMAP-Rule:MF_00947, ECO:0000269|PubMed:17085547}.	unfolded protein binding [GO:0051082]	outer membrane-bounded periplasmic space [GO:0030288]	cellular stress response to acidic pH [GO:1990451]; response to acidic pH [GO:0010447]	8455549; 8041620; 9278503; 16738553; 8244952; 9298646; 9868784; 12071744; 12399493; 12657056; 16204188; 17085547; 18723842; 22138344	TRUE	FALSE	FALSE
P0C0L9	0	0	0	1	2	2	1.1450658286619433	1.416417281584673	1.4969726525019904	1.3634649170376707	1.589129538474765	1.7387721278173627	0	1.6666666666666667	1.5637888611099329	2.3431505271170963	0.0191216666719972	0.08685217302785125	Protein IscX OS=Escherichia coli (strain K12) OX=83333 GN=iscX PE=1 SV=1	ISCX_ECOLI	Protein IscX	iscX	yfhJ	FUNCTION: May function as iron donor in the assembly of iron-sulfur clusters.	enzyme inhibitor activity [GO:0004857]; ferrous iron binding [GO:0008198]; iron ion binding [GO:0005506]	cytosol [GO:0005829]	iron-sulfur cluster assembly [GO:0016226]	1317854; 8300516; 9205837; 9278503; 16738553; 15937904	TRUE	FALSE	FALSE
P37194	11	10	7	17	15	11	1.8639369144715068	1.007944241357472	1.185890363988769	0.9484274177588272	0.5447354191163116	0.7387721278173627	9.333333333333334	14.333333333333334	0.7439783215641672	2.3427554792767737	0.01914192368715815	0.08685217302785125	Outer membrane protein Slp OS=Escherichia coli (strain K12) OX=83333 GN=slp PE=1 SV=1	SLP_ECOLI	Outer membrane protein Slp	slp	NA	FUNCTION: The induction of Slp may help to stabilize the outer membrane during carbon starvation and stationary phase.	identical protein binding [GO:0042802]	cell outer membrane [GO:0009279]; outer membrane [GO:0019867]	NA	8022277; 8041620; 9278503; 16738553; 16079137	TRUE	FALSE	FALSE
P0AAI3	21	13	22	14	45	21	-0.3904940688133433	4.216049934578604	0.22034496216577193	-0.1890761059911078	1.7203740717530176	0.08967928967649061	18.666666666666668	26.666666666666668	0.5403257518128002	2.3359019321205117	0.019496353250799164	0.0877833252236238	ATP-dependent zinc metalloprotease FtsH OS=Escherichia coli (strain K12) OX=83333 GN=ftsH PE=1 SV=1	FTSH_ECOLI	ATP-dependent zinc metalloprotease FtsH (EC 3.4.24.-) (Cell division protease FtsH)	ftsH	hflB mrsC std tolZ	FUNCTION: Acts as a processive, ATP-dependent zinc metallopeptidase for both cytoplasmic and membrane proteins. Plays a role in the quality control of integral membrane proteins. Degrades a few membrane proteins that have not been assembled into complexes such as SecY, F(0) ATPase subunit a and YccA, and also cytoplasmic proteins sigma-32, LpxC, KdtA and phage lambda cII protein among others. Deg…	ATP binding [GO:0005524]; ATP-dependent peptidase activity [GO:0004176]; metalloendopeptidase activity [GO:0004222]; zinc ion binding [GO:0008270]	integral component of plasma membrane [GO:0005887]; membrane protein complex [GO:0098796]; plasma membrane [GO:0005886]	protein catabolic process [GO:0030163]; proteolysis [GO:0006508]	8444796; 9278503; 16738553; 8444797; 1925026; 8248182; 8106505; 7781608; 7753838; 8947034; 9159109; 9573051; 9636708; 10357810; 10473576; 10048027; 11256624; 11827531; 12169602; 14514680; 15919996; 16573693; 18387365; 18776015; 26305955; 12037319; 12176385; 19454621; 19744556	TRUE	FALSE	FALSE
P0AFM2	1	1	0	0	6	8	-0.8733358601667117	1.8940268698168834	2.9941453570319343	-0.6365350829623292	1.8115219598112131	3.3237346285385185	0.6666666666666666	4.666666666666667	1.4995738351291341	2.317966857056213	0.020451122369580035	0.09184791598551849	Glycine betaine/proline betaine-binding periplasmic protein OS=Escherichia coli (strain K12) OX=83333 GN=proX PE=1 SV=1	PROX_ECOLI	Glycine betaine/proline betaine-binding periplasmic protein (GBBP)	proX	proU	FUNCTION: Part of the ProU ABC transporter complex involved in glycine betaine and proline betaine uptake. Binds glycine betaine and proline betaine with high affinity. {ECO:0000269|PubMed:14612446, ECO:0000269|PubMed:23249124, ECO:0000269|PubMed:3305496, ECO:0000269|PubMed:7898450}.	quaternary ammonium group binding [GO:0050997]; transmembrane transporter activity [GO:0022857]	ATP-binding cassette (ABC) transporter complex [GO:0043190]; outer membrane-bounded periplasmic space [GO:0030288]	amino acid transport [GO:0006865]; glycine betaine transport [GO:0031460]; hyperosmotic response [GO:0006972]	2649479; 9205837; 9278503; 16738553; 3305496; 7898450; 14527658; 23249124; 14612446	TRUE	FALSE	FALSE
P0ABD8	6	8	6	11	5	20	1.7844076624453664	-0.8266236543106562	3.04097446375968	1.141072495701223	-0.5807954629675474	1.7387721278173622	6.666666666666667	12	0.7663497201836793	2.3086842801725225	0.02096110728395355	0.09366165659791903	Biotin carboxyl carrier protein of acetyl-CoA carboxylase OS=Escherichia coli (strain K12) OX=83333 GN=accB PE=1 SV=1	BCCP_ECOLI	Biotin carboxyl carrier protein of acetyl-CoA carboxylase (BCCP)	accB	fabE	FUNCTION: This protein is a component of the acetyl coenzyme A carboxylase complex; first, biotin carboxylase catalyzes the carboxylation of the carrier protein and then the transcarboxylase transfers the carboxyl group to form malonyl-CoA. {ECO:0000269|PubMed:4934522}.	acetyl-CoA carboxylase activity [GO:0003989]	acetyl-CoA carboxylase complex [GO:0009317]; cytoplasm [GO:0005737]; cytosol [GO:0005829]	fatty acid biosynthetic process [GO:0006633]; protein biotinylation [GO:0009305]	2660106; 2575489; 1370469; 9278503; 16738553; 7678242; 9600841; 324999; 1682920; 4934522; 8747466; 9398236; 10213607	TRUE	FALSE	FALSE
P0A908	5	4	0	5	8	5	0.4296951131228518	1.160168295019179	2.3670006619896125	0.36346491703767103	0.8521639443085588	2.7387721278173625	3	6	1.3181336630545308	2.2844965360372624	0.02234236593541259	0.09883277161905571	MltA-interacting protein OS=Escherichia coli (strain K12) OX=83333 GN=mipA PE=1 SV=1	MIPA_ECOLI	MltA-interacting protein	mipA	yeaF	FUNCTION: May serve as a scaffold protein required for the formation of a complex with MrcB/PonB and MltA, this complex could play a role in enlargement and septation of the murein sacculus.	protein-macromolecule adaptor activity [GO:0030674]	cell outer membrane [GO:0009279]	peptidoglycan biosynthetic process [GO:0009252]	9097040; 9278503; 16738553; 10037771; 10806384; 16079137	TRUE	FALSE	FALSE
P0A6P1	47	47	52	40	58	71	0.5104745087092796	1.0904227886813873	2.349987400573735	0.1360544209345984	0.30184758639429365	0.5958141739753197	48.666666666666664	56.333333333333336	0.34457206043473726	2.281044343906921	0.022545823001661268	0.09898850148739337	Elongation factor Ts OS=Escherichia coli (strain K12) OX=83333 GN=tsf PE=1 SV=2	EFTS_ECOLI	Elongation factor Ts (EF-Ts) (Bacteriophage Q beta RNA-directed RNA polymerase subunit IV)	tsf	NA	FUNCTION: Associates with the EF-Tu.GDP complex and induces the exchange of GDP to GTP. It remains bound to the aminoacyl-tRNA.EF-Tu.GTP complex up to the GTP hydrolysis stage on the ribosome. {ECO:0000255|HAMAP-Rule:MF_00050}.; FUNCTION: (Microbial infection) In case of infection by bacteriophage Qbeta (and related Leviviruses), part of the viral RNA-dependent RNA polymerase complex. With EF-Tu …	guanyl-nucleotide exchange factor activity [GO:0005085]; translation elongation factor activity [GO:0003746]; zinc ion binding [GO:0008270]	cytoplasm [GO:0005737]; cytosol [GO:0005829]; membrane [GO:0016020]	translational elongation [GO:0006414]	6272196; 8202364; 9278503; 16738553; 9298646; 9600841; 7615087; 1447125; 2661533; 816798; 9298644; 8596629; 9468511; 16781472; 28223500; 28973472; 20534494; 20798060; 22245970; 22884418; 25122749	TRUE	FALSE	FALSE
P68767	11	11	10	11	27	12	0.6374443419963298	2.6060443018632657	0.6940496649474684	0.36346491703767103	1.2265594590900568	0.394817726600001	10.666666666666666	16.666666666666668	0.6616140342425763	2.273338802534222	0.023005770928061508	0.10050788536640733	Cytosol aminopeptidase OS=Escherichia coli (strain K12) OX=83333 GN=pepA PE=1 SV=1	AMPA_ECOLI	Cytosol aminopeptidase (EC 3.4.11.1) (Aminopeptidase A/I) (Leucine aminopeptidase) (LAP) (EC 3.4.11.10) (Leucyl aminopeptidase)	pepA	carP xerB	FUNCTION: Probably involved in the processing and regular turnover of intracellular proteins (PubMed:20067529). Catalyzes the removal of unsubstituted N-terminal amino acids from various peptides. Required for plasmid ColE1 site-specific recombination but not in its aminopeptidase activity. Could act as a structural component of the putative nucleoprotein complex in which the Xer recombination re…	aminopeptidase activity [GO:0004177]; DNA binding [GO:0003677]; manganese ion binding [GO:0030145]; metalloaminopeptidase activity [GO:0070006]; transcription antitermination factor activity, DNA binding [GO:0001073]	cytoplasm [GO:0005737]	peptide catabolic process [GO:0043171]; plasmid maintenance [GO:0006276]; plasmid recombination [GO:0042150]; transcription, DNA-templated [GO:0006351]	2670557; 7616564; 7610040; 9278503; 16738553; 8057849; 20067529; 10449417	FALSE	FALSE	FALSE
P07604	2	2	0	3	7	2	0.7551725353284561	1.6714336655637967	1.4969726525019904	0.7785024163165146	1.4192045370324526	1.7387721278173627	1.3333333333333333	4	1.31215969372211	2.2652793071938895	0.023495545048422564	0.10191490368373128	Transcriptional regulatory protein TyrR OS=Escherichia coli (strain K12) OX=83333 GN=tyrR PE=1 SV=2	TYRR_ECOLI	Transcriptional regulatory protein TyrR	tyrR	NA	FUNCTION: Involved in transcriptional regulation of aromatic amino acid biosynthesis and transport. Modulates the expression of at least 8 unlinked operons. Seven of these operons are regulated in response to changes in the concentration of the three aromatic amino acids (phenylalanine, tyrosine and tryptophan). These amino acids are suggested to act as co-effectors which bind to the TyrR protein…	ATP binding [GO:0005524]; DNA binding [GO:0003677]	cytosol [GO:0005829]	aromatic compound catabolic process [GO:0019439]; negative regulation of transcription, DNA-templated [GO:0045892]; phosphorelay signal transduction system [GO:0000160]; regulation of transcription, DNA-templated [GO:0006355]	3001057; 9097039; 9278503; 16738553; 8449883; 8444880; 8106498; 8176727; 8947567; 1943694	FALSE	FALSE	FALSE
P0ADZ4	5	6	5	6	11	12	0.7550008008031757	1.2192290193358373	1.9353805090288392	0.585857338374119	0.781774616417161	1.269286844516142	5.333333333333333	9.666666666666666	0.878972933102474	2.257214575971601	0.023994670061859215	0.10354668131829221	30S ribosomal protein S15 OS=Escherichia coli (strain K12) OX=83333 GN=rpsO PE=1 SV=2	RS15_ECOLI	30S ribosomal protein S15 (Small ribosomal subunit protein uS15)	rpsO	secC	FUNCTION: One of the primary rRNA binding proteins, it binds directly to 16S rRNA where it helps nucleate assembly of the platform of the 30S subunit by binding and bridging several RNA helices of the 16S rRNA (PubMed:12809609, PubMed:16272117). Binds to its own mRNA, stabilizing it 5-UTR and preventing its translation (PubMed:24339747). {ECO:0000269|PubMed:12809609, ECO:0000269|PubMed:16272117, …	mRNA binding involved in posttranscriptional gene silencing [GO:1903231]; rRNA binding [GO:0019843]; small ribosomal subunit rRNA binding [GO:0070181]; structural constituent of ribosome [GO:0003735]	cytosol [GO:0005829]; cytosolic small ribosomal subunit [GO:0022627]	regulation of translation [GO:0006417]; ribosomal small subunit assembly [GO:0000028]; translation [GO:0006412]	6394953; 6382163; 3005122; 2432069; 9278503; 16738553; 776686; 2849753; 9298644; 10094780; 24339747; 24524803; 12244297; 12809609; 16272117; 27906160; 27906161; 27934701; 28077875	FALSE	FALSE	FALSE
P69786	25	5	5	12	32	7	-1.3310645864798043	4.449832177692318	0.7754238026182633	-0.6365350829623292	2.4635986563909062	0.56884712637505	11.666666666666666	17	0.7986368999345423	2.2483124495041236	0.024556273422447802	0.10545455618155808	PTS system glucose-specific EIICB component OS=Escherichia coli (strain K12) OX=83333 GN=ptsG PE=1 SV=1	PTGCB_ECOLI	PTS system glucose-specific EIICB component (EIICB-Glc) (EII-Glc) [Includes: Glucose permease IIC component (PTS system glucose-specific EIIC component); Glucose-specific phosphotransferase enzyme IIB component (EC 2.7.1.199) (PTS system glucose-specific EIIB component)]	ptsG	glcA umg	FUNCTION: The phosphoenolpyruvate-dependent sugar phosphotransferase system (sugar PTS), a major carbohydrate active transport system, catalyzes the phosphorylation of incoming sugar substrates concomitantly with their translocation across the cell membrane. The enzyme II complex composed of PtsG and Crr is involved in glucose transport (PubMed:3129430, PubMed:10562420). Also functions as a chemo…	glucose transmembrane transporter activity [GO:0005355]; kinase activity [GO:0016301]; protein-N(PI)-phosphohistidine-sugar phosphotransferase activity [GO:0008982]; protein-phosphocysteine-glucose phosphotransferase system transporter activity [GO:0090564]; protein-phosphocysteine-sugar phosphotransferase activity [GO:0090563]	cytosol [GO:0005829]; integral component of plasma membrane [GO:0005887]; plasma membrane [GO:0005886]	glucose transmembrane transport [GO:1904659]; phosphoenolpyruvate-dependent sugar phosphotransferase system [GO:0009401]	3023349; 8905232; 9278503; 16738553; 3129430; 8505292; 9298644; 10562420; 15522088; 15919996; 16549791; 26305955; 28351921; 8112346; 8784182; 9200688; 12716891; 18319344	FALSE	FALSE	FALSE
P0C0L7	6	0	2	6	6	4	0.4707201490659133	2.453408571584573	0.9572062704044603	0.36346491703767103	2.811521959811213	0.8907752212624124	2.6666666666666665	5.333333333333333	1.3552540327037654	2.2408898019006873	0.025033213997885457	0.1072418026851161	Proline/betaine transporter OS=Escherichia coli (strain K12) OX=83333 GN=proP PE=1 SV=1	PROP_ECOLI	Proline/betaine transporter (Proline porter II) (PPII)	proP	NA	FUNCTION: Proton symporter that senses osmotic shifts and responds by importing osmolytes such as proline, glycine betaine, stachydrine, pipecolic acid, ectoine and taurine. It is both an osmosensor and an osmoregulator which is available to participate early in the bacterial osmoregulatory response. {ECO:0000269|PubMed:10026245, ECO:0000269|PubMed:3082857, ECO:0000269|PubMed:8421314}.	proline:proton symporter activity [GO:0005297]	integral component of membrane [GO:0016021]; plasma membrane [GO:0005886]	amino acid transport [GO:0006865]; cellular hyperosmotic response [GO:0071474]; cellular hyperosmotic salinity response [GO:0071475]; glycine betaine transport [GO:0031460]; osmosensory signaling pathway [GO:0007231]; proline import across plasma membrane [GO:1905647]	8421314; 7610040; 9278503; 16738553; 3082857; 10026245; 15919996; 14643666	FALSE	FALSE	FALSE
P07017	30	14	18	16	54	17	-1.162406192766693	4.866823331894283	0.16726540281349273	-0.5032685520988651	1.87863615566975	0.0758071150949333	20.666666666666668	29	0.48372490622193937	2.2353169578064587	0.025396547546019388	0.10853488236979231	Methyl-accepting chemotaxis protein II OS=Escherichia coli (strain K12) OX=83333 GN=tar PE=1 SV=2	MCP2_ECOLI	Methyl-accepting chemotaxis protein II (MCP-II) (Aspartate chemoreceptor protein)	tar	cheM	FUNCTION: Receptor for the attractant L-aspartate and related amino and dicarboxylic acids. Tar also mediates taxis to the attractant maltose via an interaction with the periplasmic maltose binding protein. Tar mediates taxis away from the repellents cobalt and nickel.; FUNCTION: Chemotactic-signal transducers respond to changes in the concentration of attractants and repellents in the environmen…	identical protein binding [GO:0042802]; protein histidine kinase binding [GO:0043424]; protein homodimerization activity [GO:0042803]; transmembrane signaling receptor activity [GO:0004888]	cell tip [GO:0051286]; integral component of plasma membrane [GO:0005887]; methyl accepting chemotaxis protein complex [GO:0098561]	cellular response to amino acid stimulus [GO:0071230]; chemotaxis [GO:0006935]; detection of chemical stimulus [GO:0009593]; positive regulation of post-translational protein modification [GO:1901875]; regulation of chemotaxis [GO:0050920]; signal complex assembly [GO:0007172]; signal transduction [GO:0007165]	6305515; 9097040; 9278503; 16738553; 9298644; 15919996; 22380631; 15299315; 9315712	FALSE	FALSE	FALSE
P62768	7	10	11	19	8	16	3.068862887054835	-0.4649740310867378	1.2597396411157304	1.685393011925033	-0.285339579441376	0.6563099676253895	9.333333333333334	14.333333333333334	0.6854544667030156	2.2306669528400573	0.02570319823199739	0.10905323288335432	UPF0325 protein YaeH OS=Escherichia coli (strain K12) OX=83333 GN=yaeH PE=3 SV=1	YAEH_ECOLI	UPF0325 protein YaeH	yaeH	NA	NA	NA	NA	NA	8202364; 9278503; 16738553	FALSE	FALSE	FALSE
P0AB43	2	1	2	3	2	10	0.7551725353284561	0.5800299483895334	2.5105060446339347	0.7785024163165146	0.589129538474765	2.028278745012347	1.6666666666666667	5	1.1319702332678756	2.220320854068823	0.026396995306039128	0.11119498022710993	Protein YcgL OS=Escherichia coli (strain K12) OX=83333 GN=ycgL PE=1 SV=3	YCGL_ECOLI	Protein YcgL	ycgL	NA	NA	NA	NA	NA	8905232; 9278503; 16738553; 10493123	FALSE	FALSE	FALSE
P0AA04	7	6	9	11	17	8	1.5282614224057904	2.301578618654166	-0.008408628182417823	0.9484274177588271	1.3667371171383171	0.0018065336511562753	7.333333333333333	12	0.7723236895161002	2.2063044549145387	0.02736268967820123	0.11471531420908591	Phosphocarrier protein HPr OS=Escherichia coli (strain K12) OX=83333 GN=ptsH PE=1 SV=1	PTHP_ECOLI	Phosphocarrier protein HPr (Histidine-containing protein)	ptsH	hpr	FUNCTION: General (non sugar-specific) component of the phosphoenolpyruvate-dependent sugar phosphotransferase system (sugar PTS). This major carbohydrate active-transport system catalyzes the phosphorylation of incoming sugar substrates concomitantly with their translocation across the cell membrane. The phosphoryl group from phosphoenolpyruvate (PEP) is transferred to the phosphoryl carrier pro…	antisigma factor binding [GO:0045152]; enzyme activator activity [GO:0008047]; enzyme inhibitor activity [GO:0004857]	cytosol [GO:0005829]	negative regulation of kinase activity [GO:0033673]; phosphoenolpyruvate-dependent sugar phosphotransferase system [GO:0009401]; positive regulation of glycogen catabolic process [GO:0045819]	2457575; 2411636; 2960675; 3290198; 9205837; 9278503; 16738553; 9868784; 9298646; 2261470; 9298644; 8226757; 8784179; 3542036; 1751501; 1483471; 8158637; 7853396; 8868480; 10048929	FALSE	FALSE	FALSE
P62707	20	31	31	16	50	40	0.14245679504937125	2.1267291471269085	1.550332096533625	0.05861033550924986	0.6765923797251046	0.51136163171429	27.333333333333332	35.333333333333336	0.4155214489828815	2.205199767823795	0.027440079483198997	0.11476715708020434	2,3-bisphosphoglycerate-dependent phosphoglycerate mutase OS=Escherichia coli (strain K12) OX=83333 GN=gpmA PE=1 SV=2	GPMA_ECOLI	2,3-bisphosphoglycerate-dependent phosphoglycerate mutase (BPG-dependent PGAM) (PGAM) (Phosphoglyceromutase) (dPGM) (EC 5.4.2.11)	gpmA	gpm pgm pgmA	FUNCTION: Catalyzes the interconversion of 2-phosphoglycerate and 3-phosphoglycerate. {ECO:0000255|HAMAP-Rule:MF_01039, ECO:0000269|PubMed:10437801}.	2,3-bisphosphoglycerate-dependent phosphoglycerate mutase activity [GO:0046538]; ATP binding [GO:0005524]	cytoplasm [GO:0005737]; cytosol [GO:0005829]	canonical glycolysis [GO:0061621]; gluconeogenesis [GO:0006094]	8905232; 9278503; 16738553; 6125934; 9298646; 8670822; 9600841; 9298644; 10437801; 11101675; 18723842; 11038361; 11884145	FALSE	FALSE	FALSE
P0ADU5	3	2	4	5	8	6	1.098000927194715	1.9024245036523708	0.8134374700909369	0.9484274177588271	1.589129538474765	0.6392364542664482	3	6.333333333333333	1.0589311368333467	2.2019347725088947	0.027669916310275145	0.1153315460267036	Protein YgiW OS=Escherichia coli (strain K12) OX=83333 GN=ygiW PE=1 SV=1	YGIW_ECOLI	Protein YgiW	ygiW	NA	NA	NA	periplasmic space [GO:0042597]	cellular response to cadmium ion [GO:0071276]; cellular response to hydrogen peroxide [GO:0070301]; single-species biofilm formation on inanimate substrate [GO:0044011]	9278503; 16738553; 9298646	FALSE	FALSE	FALSE
P0ACF0	10	14	13	15	13	25	1.6890741366868312	-0.18451923449819807	2.3014069156189274	0.9040332984003735	-0.09536863579730574	1.0468944231796942	12.333333333333334	17.666666666666668	0.6185196952609207	2.1973730800366327	0.027993812242589275	0.11625665554863547	DNA-binding protein HU-alpha OS=Escherichia coli (strain K12) OX=83333 GN=hupA PE=1 SV=1	DBHA_ECOLI	DNA-binding protein HU-alpha (HU-2) (NS2)	hupA	NA	FUNCTION: Histone-like DNA-binding protein which is capable of wrapping DNA to stabilize it, and thus to prevent its denaturation under extreme environmental conditions.	DNA binding [GO:0003677]; identical protein binding [GO:0042802]	cytosol [GO:0005829]; HU-DNA complex [GO:1990178]; membrane [GO:0016020]	cellular response to DNA damage stimulus [GO:0006974]; chromosome condensation [GO:0030261]; transcription, DNA-templated [GO:0006351]	3312963; 8265357; 9278503; 16738553; 215461; 6987059; 350619; 2187099; 9298646; 9868784; 227733; 9298644; 21903814	FALSE	FALSE	FALSE
P0C066	0	0	0	4	0	2	2.2902245865215196	0	1.4969726525019904	2.6853930119250333	0	1.7387721278173627	0	2	1.4747217132474653	2.186539345424431	0.02877616939614967	0.11866808173879478	Membrane-bound lytic murein transglycosylase C OS=Escherichia coli (strain K12) OX=83333 GN=mltC PE=1 SV=1	MLTC_ECOLI	Membrane-bound lytic murein transglycosylase C (EC 4.2.2.n1) (Murein lyase C)	mltC	yggZ	FUNCTION: Murein-degrading enzyme. May play a role in recycling of muropeptides during cell elongation and/or cell division. {ECO:0000255|HAMAP-Rule:MF_01616}.	hydrolase activity, acting on glycosyl bonds [GO:0016798]; lyase activity [GO:0016829]; lytic endotransglycosylase activity [GO:0008932]; lytic transglycosylase activity [GO:0008933]	anchored component of membrane [GO:0031225]; cell outer membrane [GO:0009279]; outer membrane-bounded periplasmic space [GO:0030288]	cellular response to oxidative stress [GO:0034599]; cell wall macromolecule catabolic process [GO:0016998]; cell wall organization [GO:0071555]; peptidoglycan catabolic process [GO:0009253]	9278503; 16738553; 9158737; 14594836	FALSE	FALSE	FALSE
P0A8H6	4	5	9	10	6	14	2.127055876336414	0.30664201826714993	1.3173796359587304	1.5009684407876058	0.2265594590900568	0.7387721278173625	6	10	0.822100009231675	2.1656856220212974	0.030335218478708414	0.12422659075387552	Der GTPase-activating protein YihI OS=Escherichia coli (strain K12) OX=83333 GN=yihI PE=1 SV=1	YIHI_ECOLI	Der GTPase-activating protein YihI (GAP)	yihI	NA	FUNCTION: A GTPase-activating protein (GAP) that modifies Der/EngA GTPase function, negatively regulating cell growth, probably via ribosome assembly. Stimulates the GTPase activity of Der; a construct missing the first 45 residues is even more stimulatory. Does not stimulate 2 other GTPases (ObgE and Era). Overexpression inhibits cell growth; precursor 16S rRNA accumulates, the 23S rRNA is 6-7 b…	GTPase activator activity [GO:0005096]	cytosol [GO:0005829]	negative regulation of ribosome biogenesis [GO:0090071]; positive regulation of GTPase activity [GO:0043547]; ribosome biogenesis [GO:0042254]	8346018; 9278503; 16738553; 20434458	FALSE	FALSE	FALSE
P0A7U3	3	11	9	9	14	12	2.2189674055274105	0.6078399254177405	0.9165812469043157	1.685393011925033	0.3260951326409712	0.5323212503499359	7.666666666666667	11.666666666666666	0.84793646497198	2.16124640310276	0.030676310670009626	0.1251981960924448	30S ribosomal protein S19 OS=Escherichia coli (strain K12) OX=83333 GN=rpsS PE=1 SV=2	RS19_ECOLI	30S ribosomal protein S19 (Small ribosomal subunit protein uS19)	rpsS	NA	FUNCTION: In the E.coli 70S ribosome in the initiation state (PubMed:12809609) it has been modeled to contact the 23S rRNA of the 50S subunit forming part of bridge B1a; this bridge is broken in the model with bound EF-G. The 23S rRNA contact site in bridge B1a is modeled to differ in different ribosomal states (PubMed:12859903), contacting alternately S13 or S19. In the 3.5 angstroms resolved ri…	rRNA binding [GO:0019843]; structural constituent of ribosome [GO:0003735]; tRNA binding [GO:0000049]	cytosol [GO:0005829]; cytosolic small ribosomal subunit [GO:0022627]	ribosomal small subunit assembly [GO:0000028]; translation [GO:0006412]	3892488; 9278503; 16738553; 348496; 3279034; 8524654; 24524803; 15496525; 10094780; 12244297; 12809609; 12859903; 16272117; 27906160; 27906161; 27934701; 28077875	FALSE	FALSE	FALSE
P0A8A8	0	2	0	2	2	4	1.6193895274368664	0.0030727105174117204	2.117086177234599	1.948427417758827	0.004167037753608584	2.4757377219835686	0.6666666666666666	2.6666666666666665	1.4761107258320014	2.159029284156937	0.030847895109913797	0.1251981960924448	Ribosome maturation factor RimP OS=Escherichia coli (strain K12) OX=83333 GN=rimP PE=1 SV=2	RIMP_ECOLI	Ribosome maturation factor RimP	rimP	yhbC	FUNCTION: Required for maturation of 30S ribosomal subunits, probably at a late stage of ribosomal protein binding, while Era is associated and after RimM (PubMed:20188109). {ECO:0000269|PubMed:19150615, ECO:0000269|PubMed:20188109}.	NA	cytosol [GO:0005829]	ribosomal small subunit assembly [GO:0000028]; ribosomal small subunit biogenesis [GO:0042274]; translation [GO:0006412]	6326058; 9278503; 16738553; 19150615; 20188109	FALSE	FALSE	FALSE
P0A7T7	7	14	13	12	16	20	1.7502806623782128	0.3736798032637886	1.5478304649297019	1.063904635178763	0.18473928339542958	0.7387721278173622	11.333333333333334	16	0.6624720154638516	2.1199094821735995	0.03401367959643442	0.13594918008055976	30S ribosomal protein S18 OS=Escherichia coli (strain K12) OX=83333 GN=rpsR PE=1 SV=2	RS18_ECOLI	30S ribosomal protein S18 (Small ribosomal subunit protein bS18)	rpsR	NA	FUNCTION: Binds as a heterodimer with protein S6 to the central domain of the 16S rRNA, where it helps stabilize the platform of the 30S subunit.	mRNA 5'-UTR binding [GO:0048027]; small ribosomal subunit rRNA binding [GO:0070181]; structural constituent of ribosome [GO:0003735]	cytosol [GO:0005829]; cytosolic small ribosomal subunit [GO:0022627]	translation [GO:0006412]	3528756; 7610040; 9278503; 16738553; 776663; 7556101; 10094780; 24524803; 12244297; 12809609; 16272117; 27906160; 27906161; 27934701; 28077875	FALSE	FALSE	FALSE
P02359	63	83	70	62	79	93	1.4311532757803753	-0.29521310605913964	2.53520655658425	0.3407448405375874	-0.06622229013778899	0.5586513592691617	72	78	0.27772463655632	2.1195375506670855	0.03404506379354528	0.13594918008055976	30S ribosomal protein S7 OS=Escherichia coli (strain K12) OX=83333 GN=rpsG PE=1 SV=3	RS7_ECOLI	30S ribosomal protein S7 (Small ribosomal subunit protein uS7)	rpsG	NA	FUNCTION: One of the primary rRNA binding proteins, it binds directly to 16S rRNA where it nucleates assembly of the head domain of the 30S subunit (PubMed:2461734). Is located at the subunit interface close to the decoding center, where it has been shown to contact mRNA (PubMed:10606263). Has been shown to contact tRNA in both the P and E sites; it probably blocks exit of the E site tRNA (PubMed…	mRNA binding [GO:0003729]; rRNA binding [GO:0019843]; structural constituent of ribosome [GO:0003735]; tRNA binding [GO:0000049]	cytosol [GO:0005829]; cytosolic small ribosomal subunit [GO:0022627]; membrane [GO:0016020]; ribosome [GO:0005840]	negative regulation of translation [GO:0017148]; ribosomal small subunit assembly [GO:0000028]; translation [GO:0006412]	9278503; 16738553; 385062; 6989816; 1552908; 1398129; 7556101; 7000779; 6349681; 2461734; 7507167; 8524654; 10606263; 10772857; 11160889; 10094780; 24524803; 11684020; 12244297; 12809609; 16272117; 27906160; 27906161; 27934701; 28077875	FALSE	FALSE	FALSE
P0AFR4	2	0	3	3	3	6	0.7551725353284561	1.7347678096843067	1.1723726390645068	0.7785024163165146	2.004167037753609	0.9611645491538106	1.6666666666666667	4	1.2479446677413113	2.1144373872136732	0.03447792724206263	0.13674953164548437	Uncharacterized protein YciO OS=Escherichia coli (strain K12) OX=83333 GN=yciO PE=1 SV=1	YCIO_ECOLI	Uncharacterized protein YciO	yciO	NA	NA	double-stranded RNA binding [GO:0003725]	cytosol [GO:0005829]	NA	9097039; 9278503; 16738553; 6385993; 10493123; 12211024	FALSE	FALSE	FALSE
P0ACX3	0	0	4	1	4	5	1.1450658286619433	2.0031581186618546	0.5045614862876472	1.3634649170376707	2.326095132640971	0.4168440329300001	1.3333333333333333	3.3333333333333335	1.3688013608695473	2.108936653387512	0.0349500498705573	0.1376938348694947	Putative monooxygenase YdhR OS=Escherichia coli (strain K12) OX=83333 GN=ydhR PE=1 SV=1	YDHR_ECOLI	Putative monooxygenase YdhR (EC 1.-.-.-)	ydhR	NA	FUNCTION: May function as monooxygenase and play a role in the metabolism of aromatic compounds. {ECO:0000305}.	oxidoreductase activity [GO:0016491]	cytosol [GO:0005829]	NA	9023191; 9278503; 16738553; 10493123; 16260765	FALSE	FALSE	FALSE
P0ABB4	90	84	88	79	117	83	0.9143856846310647	2.354341314465447	0.36150872816468915	0.17759837172633722	0.4774191509777483	0.07039361890856884	87.33333333333333	93	0.24180371387088478	2.095917574356051	0.036089503433171743	0.14131098673961204	ATP synthase subunit beta OS=Escherichia coli (strain K12) OX=83333 GN=atpD PE=1 SV=2	ATPB_ECOLI	ATP synthase subunit beta (EC 7.1.2.2) (ATP synthase F1 sector subunit beta) (F-ATPase subunit beta)	atpD	papB uncD	FUNCTION: Produces ATP from ADP in the presence of a proton gradient across the membrane. The catalytic sites are hosted primarily by the beta subunits.	ATP binding [GO:0005524]; proton-transporting ATPase activity, rotational mechanism [GO:0046961]; proton-transporting ATP synthase activity, rotational mechanism [GO:0046933]	membrane [GO:0016020]; plasma membrane [GO:0005886]; proton-transporting ATP synthase complex, catalytic core F(1) [GO:0045261]	NA	6395859; 6272217; 6301339; 6285901; 7686882; 9278503; 16738553; 6277310; 2889623; 9298646; 1832155; 9298644; 10570135	FALSE	FALSE	FALSE
P0A887	0	5	2	2	13	2	1.6193895274368664	1.892491878705059	0.11376427175682181	1.948427417758827	1.2265594590900568	0.15380962709620608	2.3333333333333335	5.666666666666667	1.1095988346483634	2.0932675081210452	0.0363252814120241	0.14131098673961204	Ubiquinone/menaquinone biosynthesis C-methyltransferase UbiE OS=Escherichia coli (strain K12) OX=83333 GN=ubiE PE=1 SV=1	UBIE_ECOLI	Ubiquinone/menaquinone biosynthesis C-methyltransferase UbiE (EC 2.1.1.163) (EC 2.1.1.201) (2-methoxy-6-polyprenyl-1,4-benzoquinol methylase) (Demethylmenaquinone methyltransferase)	ubiE	yigO	FUNCTION: Methyltransferase required for the conversion of demethylmenaquinol (DMKH2) to menaquinol (MKH2) and the conversion of 2-polyprenyl-6-methoxy-1,4-benzoquinol (DDMQH2) to 2-polyprenyl-3-methyl-6-methoxy-1,4-benzoquinol (DMQH2) (PubMed:9045837). In vitro, can use demethylphylloquinol, an intermediate in the biosynthesis of phylloquinone (vitamin K1) in plants and cyanobacteria (PubMed:260…	2-octaprenyl-6-methoxy-1,4-benzoquinone methylase activity [GO:0043333]; demethylmenaquinone methyltransferase activity [GO:0043770]; methyltransferase activity [GO:0008168]; quinone cofactor methyltransferase activity [GO:0030580]; S-adenosylmethionine:2-demethylmenaquinol-7 methyltransferase activity [GO:0102955]; S-adenosylmethionine:2-demethylmenaquinol methyltransferase activity [GO:0102094]…	cytoplasm [GO:0005737]; ubiquinone biosynthesis complex [GO:0110142]	aerobic respiration [GO:0009060]; menaquinone biosynthetic process [GO:0009234]; methylation [GO:0032259]; ubiquinone biosynthetic process [GO:0006744]	1379743; 9278503; 16397293; 16738553; 9045837; 26023160; 30686758	FALSE	FALSE	FALSE
P75874	2	2	5	2	10	8	0.2717409947818053	2.3150140572527773	1.038627847442435	0.36346491703767103	1.87863615566975	0.7387721278173625	3	6.666666666666667	0.9936244001749278	2.0931157929285225	0.03633881924268384	0.14131098673961204	Uncharacterized protein YccU OS=Escherichia coli (strain K12) OX=83333 GN=yccU PE=1 SV=2	YCCU_ECOLI	Uncharacterized protein YccU	yccU	NA	NA	NA	cytosol [GO:0005829]	NA	8905232; 9278503; 16738553; 9868784	FALSE	FALSE	FALSE
P76206	0	0	0	1	2	1	1.1450658286619433	1.416417281584673	1.058507727034453	1.3634649170376707	1.589129538474765	1.1538096270962064	0	1.3333333333333333	1.3688013608695473	2.090002684368204	0.03661755856842088	0.14131098673961204	Uncharacterized protein YdiY OS=Escherichia coli (strain K12) OX=83333 GN=ydiY PE=3 SV=1	YDIY_ECOLI	Uncharacterized protein YdiY	ydiY	NA	NA	NA	NA	NA	9278503; 16738553	FALSE	FALSE	FALSE
P37595	0	0	0	1	2	1	1.1450658286619433	1.416417281584673	1.058507727034453	1.3634649170376707	1.589129538474765	1.1538096270962064	0	1.3333333333333333	1.3688013608695473	2.090002684368204	0.03661755856842088	0.14131098673961204	Isoaspartyl peptidase OS=Escherichia coli (strain K12) OX=83333 GN=iaaA PE=1 SV=2	IAAA_ECOLI	Isoaspartyl peptidase (EC 3.4.19.5) (Beta-aspartyl-peptidase) (EcAIII) (Isoaspartyl dipeptidase) [Cleaved into: Isoaspartyl peptidase subunit alpha; Isoaspartyl peptidase subunit beta]	iaaA	spt ybiK	FUNCTION: Degrades proteins damaged by L-isoaspartyl residue formation (also known as beta-Asp residues). Degrades L-isoaspartyl-containing di- and maybe also tripeptides. Also has L-asparaginase activity, although this may not be its principal function. {ECO:0000269|PubMed:11988085}.; FUNCTION: May be involved in glutathione, and possibly other peptide, transport, although these results could al…	asparaginase activity [GO:0004067]; beta-aspartyl-peptidase activity [GO:0008798]; hydrolase activity [GO:0016787]	cytoplasm [GO:0005737]	protein autoprocessing [GO:0016540]	8905232; 9278503; 16738553; 3045084; 11988085; 7984428; 11053866; 12007658; 15265041; 15159592; 15946951; 18323626	FALSE	FALSE	FALSE
P37750	3	0	1	4	3	3	0.7409671583833933	1.7347678096843067	1.1154252244957106	0.6853930119250332	2.004167037753609	1.1538096270962064	1.3333333333333333	3.3333333333333335	1.281123225591616	2.0733573038795536	0.0381390393510238	0.1450541465174941	Putative lipopolysaccharide biosynthesis O-acetyl transferase WbbJ OS=Escherichia coli (strain K12) OX=83333 GN=wbbJ PE=3 SV=2	WBBJ_ECOLI	Putative lipopolysaccharide biosynthesis O-acetyl transferase WbbJ (EC 2.3.1.-)	wbbJ	yefH	FUNCTION: Putative O-acetyltransferase that transfers an O-acetyl group to the O antigen.	O-acyltransferase activity [GO:0008374]	cytosol [GO:0005829]	lipopolysaccharide biosynthetic process [GO:0009103]	7517390; 7517391; 9097040; 9278503; 16738553	FALSE	FALSE	FALSE
P76576	0	2	2	2	16	0	1.6193895274368664	3.3069714245801367	-1.336089259579157	1.948427417758827	2.506667378282792	-1.4311528736249501	1.3333333333333333	6	1.0079806408055563	2.072844328092884	0.038186769527646915	0.1450541465174941	Ancillary SecYEG translocon subunit OS=Escherichia coli (strain K12) OX=83333 GN=yfgM PE=1 SV=1	YFGM_ECOLI	Ancillary SecYEG translocon subunit (Periplasmic chaperone YfgM)	yfgM	NA	FUNCTION: May mediate protein transfer from the SecYEG translocon to the periplasmic chaperone network via its periplasmic C-terminal region (PubMed:24855643). In addition, at the cytosolic site, acts as a negative regulator of RcsB (PubMed:26092727). In stationary phase, the FtsH-dependent degradation of YfgM ensures the release of RcsB from YfgM and thereby permits cellular protection by the Rc…	protein-containing complex binding [GO:0044877]	integral component of external side of plasma membrane [GO:0071575]; protein-containing complex [GO:0032991]	NA	9278503; 16738553; 9205837; 21210718; 24855643; 25403562; 26092727; 31699901	FALSE	FALSE	FALSE
P77717	9	9	7	11	20	8	1.0592072483032648	2.0515419813120537	0.4789899880546475	0.6264993228714648	1.0745563656450066	0.32373462853851864	8.333333333333334	13	0.6749301056849967	2.0725369036423116	0.03821539837429731	0.1450541465174941	Uncharacterized lipoprotein YbaY OS=Escherichia coli (strain K12) OX=83333 GN=ybaY PE=1 SV=1	YBAY_ECOLI	Uncharacterized lipoprotein YbaY	ybaY	NA	NA	NA	plasma membrane [GO:0005886]	NA	9278503; 16738553	FALSE	FALSE	FALSE
P0A8F0	29	31	40	27	37	55	0.7475564770509295	0.7407994051566633	2.0980693450170063	0.2639292434867567	0.25209455119719437	0.6036125445357267	33.333333333333336	39.666666666666664	0.37321211307322594	2.070623570366587	0.03839398771439874	0.14541928823157463	Uracil phosphoribosyltransferase OS=Escherichia coli (strain K12) OX=83333 GN=upp PE=1 SV=1	UPP_ECOLI	Uracil phosphoribosyltransferase (EC 2.4.2.9) (UMP pyrophosphorylase) (UPRTase)	upp	uraP	FUNCTION: Catalyzes the conversion of uracil and 5-phospho-alpha-D-ribose 1-diphosphate (PRPP) to UMP and diphosphate.	GTP binding [GO:0005525]; identical protein binding [GO:0042802]; magnesium ion binding [GO:0000287]; uracil phosphoribosyltransferase activity [GO:0004845]	cytoplasm [GO:0005737]; cytosol [GO:0005829]; membrane [GO:0016020]	nucleoside metabolic process [GO:0009116]; UMP salvage [GO:0044206]; uracil salvage [GO:0006223]	1371255; 9205837; 9278503; 16738553; 9298646; 8856065; 10079076;	FALSE	FALSE	FALSE
P0AE14	3	0	0	5	2	1	1.098000927194715	1.416417281584673	1.058507727034453	0.9484274177588271	1.589129538474765	1.1538096270962064	1	2.6666666666666665	1.2304555277765994	2.062829750836717	0.039128806348819205	0.14631852374081758	Protein AmpE OS=Escherichia coli (strain K12) OX=83333 GN=ampE PE=1 SV=1	AMPE_ECOLI	Protein AmpE	ampE	NA	FUNCTION: Putative signaling protein in beta-lactamase regulation. AmpE seems not to act as a direct sensor for beta-lactams.	NA	integral component of plasma membrane [GO:0005887]; plasma membrane [GO:0005886]	response to antibiotic [GO:0046677]	2691840; 2607970; 9278503; 16738553; 15919996	FALSE	FALSE	FALSE
P0A6H1	31	46	35	40	57	33	2.224857067000681	1.100632538604758	0.22628497327905497	0.7210169216557547	0.3075591812035434	0.07134746690423335	37.333333333333336	43.333333333333336	0.36664118992117717	2.0506180092198325	0.04030416116701147	0.14851115753606522	ATP-dependent Clp protease ATP-binding subunit ClpX OS=Escherichia coli (strain K12) OX=83333 GN=clpX PE=1 SV=2	CLPX_ECOLI	ATP-dependent Clp protease ATP-binding subunit ClpX (ATP-dependent unfoldase ClpX)	clpX	lopC	FUNCTION: ATP-dependent specificity component of the Clp protease. Uses cycles of ATP binding and hydrolysis to unfold proteins and translocate them to the ClpP protease. It directs the protease to specific substrates both with and without the help of adapter proteins such as SspB. Participates in the final steps of RseA-sigma-E degradation, liberating sigma-E to induce the extracytoplasmic-stres…	ATP binding [GO:0005524]; ATP-dependent peptidase activity [GO:0004176]; disordered domain specific binding [GO:0097718]; identical protein binding [GO:0042802]; protease binding [GO:0002020]; protein dimerization activity [GO:0046983]; unfolded protein binding [GO:0051082]; zinc ion binding [GO:0008270]	cytosol [GO:0005829]; HslUV protease complex [GO:0009376]	cell division [GO:0051301]; protein catabolic process [GO:0030163]; protein denaturation [GO:0030164]; protein folding [GO:0006457]; protein unfolding [GO:0043335]; proteolysis [GO:0006508]	8226770; 8093059; 9278503; 16738553; 8226769; 7743994; 12941278; 15371343; 17210793; 18406325; 14525985; 17258768; 19914167; 23622246	FALSE	FALSE	FALSE
P0A935	6	2	1	9	3	5	1.3081741641014095	0.4506727666850114	1.7750772291562564	0.8780380898674293	0.41920453703245264	1.7387721278173627	3	5.666666666666667	1.0120049182390816	2.040312065038627	0.041319253891452426	0.15130390688467538	Membrane-bound lytic murein transglycosylase A OS=Escherichia coli (strain K12) OX=83333 GN=mltA PE=1 SV=1	MLTA_ECOLI	Membrane-bound lytic murein transglycosylase A (EC 4.2.2.n1) (Mlt38) (Murein hydrolase A)	mltA	mlt ygdM	FUNCTION: Murein-degrading enzyme. May play a role in recycling of muropeptides during cell elongation and/or cell division. Degrades murein glycan strands and insoluble, high-molecular weight murein sacculi.	hydrolase activity, hydrolyzing O-glycosyl compounds [GO:0004553]; lyase activity [GO:0016829]; lytic transglycosylase activity [GO:0008933]	anchored component of cell outer membrane [GO:0036405]; cell outer membrane [GO:0009279]; integral component of plasma membrane [GO:0005887]; outer membrane-bounded periplasmic space [GO:0030288]	cell wall organization [GO:0071555]; peptidoglycan catabolic process [GO:0009253]; peptidoglycan turnover [GO:0009254]	9287002; 9278503; 16738553; 8288527; 10037771	FALSE	FALSE	FALSE
P23865	16	18	7	28	17	10	2.7285267004720573	-0.1600003681121049	0.9634859404232108	1.1339830709149037	-0.07383547424766433	0.6132412457335036	13.666666666666666	18.333333333333332	0.5577962808002477	2.039208236472421	0.04142924923153998	0.15139259812353636	Tail-specific protease OS=Escherichia coli (strain K12) OX=83333 GN=prc PE=1 SV=2	PRC_ECOLI	Tail-specific protease (EC 3.4.21.102) (C-terminal-processing peptidase) (PRC protein) (Protease Re)	prc	tsp	FUNCTION: Involved in the cleavage of a C-terminal peptide of 11 residues from the precursor form of penicillin-binding protein 3 (PBP3). May be involved in protection of the bacterium from thermal and osmotic stresses.	endopeptidase activity [GO:0004175]; serine-type endopeptidase activity [GO:0004252]	outer membrane-bounded periplasmic space [GO:0030288]; plasma membrane [GO:0005886]	protein catabolic process [GO:0030163]; proteolysis [GO:0006508]; response to antibiotic [GO:0046677]; signal transduction [GO:0007165]	1856173; 1729701; 9097040; 9278503; 16738553; 1447154; 10049386; 7499412; 8576225	FALSE	FALSE	FALSE
P09348	0	1	0	2	6	0	1.6193895274368664	1.8940268698168834	0	1.948427417758827	1.8115219598112131	0	0.3333333333333333	2.6666666666666665	1.2533164591900134	2.028471902729698	0.04251210812055304	0.1550286587454052	Motility protein A OS=Escherichia coli (strain K12) OX=83333 GN=motA PE=1 SV=1	MOTA_ECOLI	Motility protein A (Chemotaxis protein MotA)	motA	flaJ	FUNCTION: MotA and MotB comprise the stator element of the flagellar motor complex. Required for rotation of the flagellar motor. Probable transmembrane proton channel. Overexpression of MotA, with or without MotB, restores motility in a pdeH disruption, (a c-di-GMP phosphodiesterase) suggesting there is an interaction (direct or indirect) between the c-di-GMP-binding flagellar brake protein YcgR…	NA	integral component of membrane [GO:0016021]; plasma membrane [GO:0005886]	bacterial-type flagellum-dependent cell motility [GO:0071973]; bacterial-type flagellum-dependent swarming motility [GO:0071978]; chemotaxis [GO:0006935]; ion transport [GO:0006811]	6090403; 9097040; 9278503; 16738553; 3007435; 1719217; 7643400; 15919996; 20303158; 20346719; 19081534	FALSE	FALSE	FALSE
P0AG59	4	11	6	8	11	13	1.636218320040245	0.007207491847121846	1.8568311469346637	1.2114618235926213	0.004167037753608584	1.1538096270962064	7	10.666666666666666	0.7898128294808121	2.0208742974087603	0.04329277919980661	0.1555339863241608	30S ribosomal protein S14 OS=Escherichia coli (strain K12) OX=83333 GN=rpsN PE=1 SV=2	RS14_ECOLI	30S ribosomal protein S14 (Small ribosomal subunit protein uS14)	rpsN	NA	FUNCTION: Binds 16S rRNA, required for the assembly of 30S particles and may also be responsible for determining the conformation of the 16S rRNA at the A site.	rRNA binding [GO:0019843]; structural constituent of ribosome [GO:0003735]	cytosolic small ribosomal subunit [GO:0022627]; small ribosomal subunit [GO:0015935]	ribosomal small subunit assembly [GO:0000028]; translation [GO:0006412]	6222285; 9278503; 16738553; 10094780; 24524803; 12244297; 12809609; 16272117; 27906160; 27906161; 27934701; 28077875	FALSE	FALSE	FALSE
P00803	0	0	0	0	4	2	0	2.0031581186618546	1.4969726525019904	0	2.326095132640971	1.7387721278173627	0	2	1.3549557534861112	2.0208014429303387	0.043300323405453305	0.1555339863241608	Signal peptidase I OS=Escherichia coli (strain K12) OX=83333 GN=lepB PE=1 SV=2	LEP_ECOLI	Signal peptidase I (SPase I) (EC 3.4.21.89) (Leader peptidase I)	lepB	NA	NA	endopeptidase activity [GO:0004175]; peptidase activity [GO:0008233]; serine-type endopeptidase activity [GO:0004252]; toxic substance binding [GO:0015643]	integral component of membrane [GO:0016021]; integral component of plasma membrane [GO:0005887]; plasma membrane [GO:0005886]	protein processing [GO:0016485]; proteolysis [GO:0006508]; signal peptide processing [GO:0006465]	6311837; 9278503; 16738553; 16453726; 2202591; 1618816; 1546969; 8394311; 2551889; 15919996; 21778229; 9823901	FALSE	FALSE	FALSE
P0AEB7	0	0	0	0	4	2	0	2.0031581186618546	1.4969726525019904	0	2.326095132640971	1.7387721278173627	0	2	1.3549557534861112	2.0208014429303387	0.043300323405453305	0.1555339863241608	RutC family protein YoaB OS=Escherichia coli (strain K12) OX=83333 GN=yoaB PE=3 SV=1	YOAB_ECOLI	RutC family protein YoaB	yoaB	NA	NA	NA	cytosol [GO:0005829]	NA	9097040; 9278503; 16738553	FALSE	FALSE	FALSE
P0AG80	0	0	0	0	4	2	0	2.0031581186618546	1.4969726525019904	0	2.326095132640971	1.7387721278173627	0	2	1.3549557534861112	2.0208014429303387	0.043300323405453305	0.1555339863241608	sn-glycerol-3-phosphate-binding periplasmic protein UgpB OS=Escherichia coli (strain K12) OX=83333 GN=ugpB PE=1 SV=1	UGPB_ECOLI	sn-glycerol-3-phosphate-binding periplasmic protein UgpB	ugpB	NA	FUNCTION: sn-glycerol-3-phosphate and glycerophosphoryl diester-binding protein interacts with the binding protein-dependent transport system UgpACE.	NA	outer membrane-bounded periplasmic space [GO:0030288]	glycerol-3-phosphate transmembrane transport [GO:0015794]; glycerophosphodiester transmembrane transport [GO:0001407]	3062310; 8041620; 9278503; 16738553	FALSE	FALSE	FALSE
P0A9Q7	77	78	77	82	98	67	2.117897187342419	1.5307388372004107	-0.15236956273696783	0.4531021295223473	0.3297429096561154	-0.0441297505157026	77.33333333333333	82.33333333333333	0.24623842955425337	2.0185703828822747	0.043531891923022904	0.1555339863241608	Aldehyde-alcohol dehydrogenase OS=Escherichia coli (strain K12) OX=83333 GN=adhE PE=1 SV=2	ADHE_ECOLI	Aldehyde-alcohol dehydrogenase [Includes: Alcohol dehydrogenase (ADH) (EC 1.1.1.1); Acetaldehyde dehydrogenase [acetylating] (ACDH) (EC 1.2.1.10); Pyruvate-formate-lyase deactivase (PFL deactivase)]	adhE	ana	FUNCTION: This enzyme has three activities: ADH, ACDH, and PFL-deactivase. In aerobic conditions it acts as a hydrogen peroxide scavenger. The PFL deactivase activity catalyzes the quenching of the pyruvate-formate-lyase catalyst in an iron, NAD, and CoA dependent reaction.	acetaldehyde dehydrogenase (acetylating) activity [GO:0008774]; alcohol dehydrogenase (NAD+) activity [GO:0004022]; identical protein binding [GO:0042802]; metal ion binding [GO:0046872]	cytosol [GO:0005829]; membrane [GO:0016020]	carbon utilization [GO:0015976]; ethanol biosynthetic process [GO:0006115]	2695398; 2015910; 8905232; 9278503; 16738553; 7773397; 7521508; 9298644; 12783863; 18723842	FALSE	FALSE	FALSE
P0A917	10	9	5	7	12	18	-0.17415348336631967	0.6618389032284773	2.988619249564432	-0.09596670159962647	0.3826786610073385	1.8167746398186355	8	12.333333333333334	0.7011621997421158	2.007045436678595	0.04474482519158656	0.15890264881921584	Outer membrane protein X OS=Escherichia coli (strain K12) OX=83333 GN=ompX PE=1 SV=1	OMPX_ECOLI	Outer membrane protein X	ompX	ybiG	NA	NA	cell outer membrane [GO:0009279]; host outer membrane [GO:0044384]; integral component of membrane [GO:0016021]	NA	7836315; 8905232; 9278503; 16738553; 8021175; 9629924; 10545325	FALSE	FALSE	FALSE
P0A8D0	2	0	2	3	3	4	0.7551725353284561	1.7347678096843067	0.9572062704044603	0.7785024163165146	2.004167037753609	0.8907752212624124	1.3333333333333333	3.3333333333333335	1.2244815584441786	1.9902110263472412	0.04656769418179035	0.16438396046171994	Transcriptional repressor NrdR OS=Escherichia coli (strain K12) OX=83333 GN=nrdR PE=1 SV=1	NRDR_ECOLI	Transcriptional repressor NrdR	nrdR	ybaD	FUNCTION: Represses transcription of the class Ib RNR genes nrdHIEF but has much smaller effect on transcription of the class Ia RNR genes nrdAB and class III RNR genes nrdDG. By binding to nrdR boxes in the promoter regions to alter promoter activity, nrdR differentially regulates nrdAB, nrdHIEF and nrdD transcription in aerobic growth. {ECO:0000269|PubMed:17496099}.	ATP binding [GO:0005524]; double-stranded DNA binding [GO:0003690]; zinc ion binding [GO:0008270]	NA	negative regulation of transcription, DNA-templated [GO:0045892]	1406588; 9278503; 16738553; 17496099	FALSE	FALSE	FALSE
P0A9K9	19	24	28	23	24	40	1.5042323961047943	0.010649046771414523	1.9280675142126087	0.6264993228714648	0.004167037753608584	0.6533806365867177	23.666666666666668	29	0.42801566573726374	1.9877875071813702	0.04683519598112548	0.16478180358342642	FKBP-type peptidyl-prolyl cis-trans isomerase SlyD OS=Escherichia coli (strain K12) OX=83333 GN=slyD PE=1 SV=1	SLYD_ECOLI	FKBP-type peptidyl-prolyl cis-trans isomerase SlyD (PPIase) (EC 5.2.1.8) (Histidine-rich protein) (Metallochaperone SlyD) (Rotamase) (Sensitivity to lysis protein D) (WHP)	slyD	NA	FUNCTION: Folding helper with both chaperone and peptidyl-prolyl cis-trans isomerase (PPIase) activities. Chaperone activity prevents aggregation of unfolded or partially folded proteins and promotes their correct folding. PPIases catalyze the cis-trans isomerization of Xaa-Pro bonds of peptides, which accelerates slow steps of protein folding and thus shortens the lifetime of intermediates. Both…	cobalt ion binding [GO:0050897]; copper ion binding [GO:0005507]; nickel cation binding [GO:0016151]; peptidyl-prolyl cis-trans isomerase activity [GO:0003755]; unfolded protein binding [GO:0051082]; zinc ion binding [GO:0008270]	cytosol [GO:0005829]	modulation by symbiont of host adenylate cyclase-mediated signal transduction [GO:0043963]; protein maturation [GO:0051604]; protein maturation by protein folding [GO:0022417]; protein peptidyl-prolyl isomerization [GO:0000413]; protein refolding [GO:0042026]; protein stabilization [GO:0050821]; response to heat [GO:0009408]	8300624; 8300625; 7540828; 9278503; 16738553; 9188461; 12100551; 15569666; 16388577; 17720786; 17215254; 19947632; 19645725; 22412352; 19356587	FALSE	FALSE	FALSE
P29131	2	2	0	4	3	3	1.1568871626120194	0.4506727666850114	1.833429994784639	1.1004305112038768	0.41920453703245264	2.1538096270962064	1.3333333333333333	3.3333333333333335	1.2244815584441786	1.986656458947342	0.04696048000139575	0.16478180358342642	Cell division protein FtsN OS=Escherichia coli (strain K12) OX=83333 GN=ftsN PE=1 SV=3	FTSN_ECOLI	Cell division protein FtsN	ftsN	msgA	FUNCTION: Essential cell division protein that activates septal peptidoglycan synthesis and constriction of the cell. Acts on both sides of the membrane, via interaction with FtsA in the cytoplasm and interaction with the FtsQBL complex in the periplasm. These interactions may induce a conformational switch in both FtsA and FtsQBL, leading to septal peptidoglycan synthesis by FtsI and associated …	peptidoglycan binding [GO:0042834]	cell septum [GO:0030428]; division septum [GO:0000935]; integral component of plasma membrane [GO:0005887]; plasma membrane [GO:0005886]	cell division [GO:0051301]; division septum assembly [GO:0000917]; FtsZ-dependent cytokinesis [GO:0043093]	8509333; 8346018; 9278503; 16738553; 8631709; 9282742; 11703663; 11948172; 12787347; 15466024; 17185541; 19684127; 20497333; 20345660; 22328664; 24056104; 24750258; 25496050; 25496160; 25496259; 25571948; 15101973	FALSE	FALSE	FALSE
P0A870	77	77	80	58	99	94	-0.07182723687719278	1.681770866218234	1.8168697674246066	-0.039294252462736226	0.362621008666085	0.38381523254252925	78	83.66666666666667	0.235713996248626	1.9784716370852629	0.04787552519024089	0.1676593292872523	Transaldolase B OS=Escherichia coli (strain K12) OX=83333 GN=talB PE=1 SV=2	TALB_ECOLI	Transaldolase B (EC 2.2.1.2)	talB	yaaK	FUNCTION: Transaldolase is important for the balance of metabolites in the pentose-phosphate pathway. {ECO:0000269|PubMed:7592346}.	transaldolase activity [GO:0004801]; transketolase or transaldolase activity [GO:0016744]	cytosol [GO:0005829]; membrane [GO:0016020]	carbohydrate metabolic process [GO:0005975]; pentose-phosphate shunt, non-oxidative branch [GO:0009052]	7592346; 1630901; 9278503; 16738553; 9298646; 8805555; 9007983; 11298760; 20148428	FALSE	FALSE	FALSE
P0ADZ0	4	5	2	2	8	13	-0.49124237552299954	0.8377035048832671	3.065584309867897	-0.3735006771285352	0.589129538474765	2.376202048432654	3.6666666666666665	7.666666666666667	0.8639436365929613	1.9699453528256157	0.04884463387786633	0.1700409838154518	50S ribosomal protein L23 OS=Escherichia coli (strain K12) OX=83333 GN=rplW PE=1 SV=1	RL23_ECOLI	50S ribosomal protein L23 (Large ribosomal subunit protein uL23)	rplW	NA	FUNCTION: One of the early assembly proteins, it binds 23S rRNA; is essential for growth. One of the proteins that surround the polypeptide exit tunnel on the outside of the subunit. Acts as the docking site for trigger factor (PubMed:12226666) for Ffh binding to the ribosome (SRP54, PubMed:12756233 and PubMed:12702815) and to nascent polypeptide chains (PubMed:12756233). {ECO:0000269|PubMed:1222…	rRNA binding [GO:0019843]; structural constituent of ribosome [GO:0003735]	cytosolic large ribosomal subunit [GO:0022625]	ribosomal large subunit assembly [GO:0000027]; translation [GO:0006412]	391594; 3892488; 9278503; 16738553; 6170935; 3298242; 2665813; 9298644; 12226666; 12756233; 12702815; 10094780; 16292303; 24524803; 12809609; 16272117; 21499241; 25310980; 24844575; 27906160; 27906161; 27934701; 28077875	FALSE	FALSE	FALSE
P0AFY8	2	3	2	7	1	9	2.089822494656222	-0.9969699935548098	2.3029212086956257	1.7785024163165146	-0.9958329622463911	1.8907752212624123	2.3333333333333335	5.666666666666667	0.8911482251108452	1.9605508654583743	0.04993143885078048	0.17197144715698925	Negative modulator of initiation of replication OS=Escherichia coli (strain K12) OX=83333 GN=seqA PE=1 SV=1	SEQA_ECOLI	Negative modulator of initiation of replication	seqA	NA	FUNCTION: Negative regulator of replication initiation, which contributes to regulation of DNA replication and ensures that replication initiation occurs exactly once per chromosome per cell cycle. Binds to pairs of hemimethylated GATC sequences in the oriC region, thus preventing assembly of replication proteins and re-initiation at newly replicated origins. Repression is relieved when the regio…	DNA replication origin binding [GO:0003688]; double-stranded methylated DNA binding [GO:0010385]; hemi-methylated DNA-binding [GO:0044729]; identical protein binding [GO:0042802]	cytosol [GO:0005829]; protein-containing complex [GO:0032991]; SeqA-DNA complex [GO:1990097]	negative regulation of DNA-dependent DNA replication initiation [GO:0032297]; nucleoid organization [GO:0090143]; regulation of transcription, DNA-templated [GO:0006355]; response to radiation [GO:0009314]; sister chromatid cohesion [GO:0007062]	8011018; 8905232; 9278503; 16738553; 7891562; 7850437; 7553853; 9660922; 9736699; 11080170; 10931282; 12507506; 19254745; 20689753; 12379844; 14704346; 15933720; 19304745; 18849124	FALSE	FALSE	FALSE
P77338	13	7	10	19	37	0	1.83975909330242	4.534937847550993	-2.9878525868310564	0.8780380898674293	2.252094551197194	-3.305621991541091	10	18.666666666666668	-0.05849645015882251	1.955395499498172	0.05053640692028216	0.1735345490550545	Mechanosensitive channel MscK OS=Escherichia coli (strain K12) OX=83333 GN=mscK PE=1 SV=1	MSCK_ECOLI	Mechanosensitive channel MscK (Potassium efflux system KefA)	mscK	aefA kefA	FUNCTION: Mechanosensitive channel that opens in response to membrane tension and specific ionic conditions. Requires high concentrations of external K(+), NH(4)(+), Rb(+) or Cs(+) to gate. May participate in the regulation of osmotic pressure changes within the cell, although it does not appear to have a major role in osmolarity regulation. Forms an ion channel of 1.0 nanosiemens conductance. Th…	NA	integral component of membrane [GO:0016021]; plasma membrane [GO:0005886]	cellular water homeostasis [GO:0009992]; potassium ion transport [GO:0006813]; transmembrane transport [GO:0055085]	9278503; 16738553; 10202137; 12374733; 11985727; 15919996	FALSE	FALSE	FALSE
P33232	0	0	0	2	3	0	1.6193895274368664	1.7347678096843067	0	1.948427417758827	2.004167037753609	0	0	1.6666666666666667	1.317531485170812	1.9365236414912677	0.05280359989934231	0.18060096448459437	L-lactate dehydrogenase OS=Escherichia coli (strain K12) OX=83333 GN=lldD PE=1 SV=1	LLDD_ECOLI	L-lactate dehydrogenase (EC 1.1.-.-)	lldD	lctD	FUNCTION: Catalyzes the conversion of L-lactate to pyruvate. Seems to be a primary dehydrogenase in the respiratory chain. To a lesser extent, can also oxidize DL-alpha-hydroxybutyrate, but not D-lactate. {ECO:0000269|PubMed:18473, ECO:0000269|PubMed:8407843}.	FMN binding [GO:0010181]; L-lactate dehydrogenase activity [GO:0004459]	plasma membrane [GO:0005886]	aerobic respiration [GO:0009060]; lactate oxidation [GO:0019516]; L-fucose catabolic process [GO:0042355]	8407843; 8041620; 9278503; 16738553; 18473	FALSE	FALSE	FALSE
P0A955	10	11	8	11	17	13	0.8430653372854765	1.1423561208290631	1.3538247087924435	0.48899579912152974	0.589129538474765	0.7912395477114982	9.666666666666666	13.666666666666666	0.623121628435931	1.9279146733541728	0.05386574030088647	0.18353867110244138	KHG/KDPG aldolase OS=Escherichia coli (strain K12) OX=83333 GN=eda PE=1 SV=1	ALKH_ECOLI	KHG/KDPG aldolase [Includes: 4-hydroxy-2-oxoglutarate aldolase (EC 4.1.3.16) (2-keto-4-hydroxyglutarate aldolase) (KHG-aldolase); 2-dehydro-3-deoxy-phosphogluconate aldolase (EC 4.1.2.14) (2-keto-3-deoxy-6-phosphogluconate aldolase) (KDPG-aldolase) (Phospho-2-dehydro-3-deoxygluconate aldolase) (Phospho-2-keto-3-deoxygluconate aldolase)]	eda	hga kdgA	FUNCTION: Involved in the degradation of glucose via the Entner-Doudoroff pathway. Catalyzes the reversible, stereospecific retro-aldol cleavage of 2-Keto-3-deoxy-6-phosphogluconate (KDPG) to pyruvate and D-glyceraldehyde-3-phosphate. In the synthetic direction, it catalyzes the addition of pyruvate to electrophilic aldehydes with si-facial selectivity. It accepts some nucleophiles other than pyr…	(4S)-4-hydroxy-2-oxoglutarate aldolase activity [GO:0106009]; 2-dehydro-3-deoxy-phosphogluconate aldolase activity [GO:0008675]; 4-hydroxy-2-oxoglutarate aldolase activity [GO:0008700]; identical protein binding [GO:0042802]; oxaloacetate decarboxylase activity [GO:0008948]; oxo-acid-lyase activity [GO:0016833]	cytosol [GO:0005829]; membrane [GO:0016020]	metabolic process [GO:0008152]	3136164; 1339418; 1624451; 8344525; 9097040; 9278503; 16738553; 1978721; 9298644; 17981470; 11274385; 11342129; 16403639	FALSE	FALSE	FALSE
P0A799	44	54	69	42	72	69	1.0435105341634705	1.622938239807712	0.6692131464803336	0.29787657541009416	0.4126318831089664	0.15380962709620608	55.666666666666664	61	0.2881060285384222	1.925845307698267	0.054123692237490445	0.18406226743578158	Phosphoglycerate kinase OS=Escherichia coli (strain K12) OX=83333 GN=pgk PE=1 SV=2	PGK_ECOLI	Phosphoglycerate kinase (EC 2.7.2.3)	pgk	NA	NA	ADP binding [GO:0043531]; ATP binding [GO:0005524]; phosphoglycerate kinase activity [GO:0004618]	cytosol [GO:0005829]	gluconeogenesis [GO:0006094]; glycolytic process [GO:0006096]	2546007; 9278503; 16738553; 9298646; 9600841; 18723842	FALSE	FALSE	FALSE
P76116	11	12	11	15	16	15	1.4849626783882004	0.7642812985939778	1.076074278414641	0.7785024163165146	0.39119016086285585	0.56884712637505	11.333333333333334	15.333333333333334	0.5795132345181402	1.9198733898945306	0.054873893869419016	0.1858971644520625	Uncharacterized protein YncE OS=Escherichia coli (strain K12) OX=83333 GN=yncE PE=1 SV=1	YNCE_ECOLI	Uncharacterized protein YncE	yncE	NA	NA	DNA binding [GO:0003677]	outer membrane-bounded periplasmic space [GO:0030288]	NA	9278503; 16738553; 12746439; 16352602; 18931447	FALSE	FALSE	FALSE
P0AGD3	13	17	19	15	34	16	1.1007740405772506	2.3927173006793976	-0.17147476080609336	0.5561099949800667	0.9635250532562631	-0.08065562654081657	16.333333333333332	21.666666666666668	0.47965980723183776	1.917967166975528	0.05511517446899426	0.1863568638654691	Superoxide dismutase [Fe] OS=Escherichia coli (strain K12) OX=83333 GN=sodB PE=1 SV=2	SODF_ECOLI	Superoxide dismutase [Fe] (EC 1.15.1.1)	sodB	NA	FUNCTION: Destroys superoxide anion radicals which are normally produced within the cells and which are toxic to biological systems.	iron ion binding [GO:0005506]; oxidoreductase activity [GO:0016491]; superoxide dismutase activity [GO:0004784]	cytoplasm [GO:0005737]; cytosol [GO:0005829]; membrane [GO:0016020]	removal of superoxide radicals [GO:0019430]; response to superoxide [GO:0000303]; superoxide metabolic process [GO:0006801]	2447093; 9097039; 9278503; 16738553; 3305077; 4590170; 9298646; 9600841; 9125513; 9298644; 18723842; 6346322	FALSE	FALSE	FALSE
P45577	19	25	23	23	29	29	1.5042323961047943	0.5559327957859257	1.2442804777787269	0.6264993228714648	0.2106179152210351	0.4757377219835685	22.333333333333332	27	0.43761832002535617	1.9078225969061484	0.0564141491273638	0.19000490088797223	RNA chaperone ProQ OS=Escherichia coli (strain K12) OX=83333 GN=proQ PE=1 SV=2	PROQ_ECOLI	RNA chaperone ProQ	proQ	yebJ yobE yoeC	FUNCTION: RNA chaperone with significant RNA binding, RNA strand exchange and RNA duplexing activities. May regulate ProP activity through an RNA-based, post-transcriptional mechanism. {ECO:0000255|HAMAP-Rule:MF_00749, ECO:0000269|PubMed:21381725}.	mRNA 3'-UTR binding [GO:0003730]; mRNA binding [GO:0003729]; RNA strand annealing activity [GO:0033592]; RNA strand-exchange activity [GO:0034057]	cytosol [GO:0005829]	cellular hyperosmotic salinity response [GO:0071475]; cellular response to DNA damage stimulus [GO:0006974]; osmosensory signaling pathway [GO:0007231]; positive regulation of proline import across plasma membrane [GO:1902836]; posttranscriptional regulation of gene expression [GO:0010608]; single-species biofilm formation [GO:0044010]	10049386; 9097040; 9278503; 16738553; 1856173; 15476391; 7567469; 17319698; 21381725	FALSE	FALSE	FALSE
P65292	0	0	0	0	5	1	0	2.2396221115845645	1.058507727034453	0	2.589129538474765	1.1538096270962064	0	2	1.247646388523657	1.9041761501490266	0.05688724676123213	0.19052370120222906	Uncharacterized lipoprotein YgdI OS=Escherichia coli (strain K12) OX=83333 GN=ygdI PE=3 SV=1	YGDI_ECOLI	Uncharacterized lipoprotein YgdI	ygdI	NA	NA	NA	plasma membrane [GO:0005886]	NA	9278503; 16738553	FALSE	FALSE	FALSE
P0A6F3	0	3	1	0	6	7	0	1.0047039213514213	2.285832553516098	0	0.811521959811213	2.1538096270962064	1.3333333333333333	4.333333333333333	0.9884438623024732	1.8997921195430445	0.05746040551116108	0.19149475688386938	Glycerol kinase OS=Escherichia coli (strain K12) OX=83333 GN=glpK PE=1 SV=2	GLPK_ECOLI	Glycerol kinase (EC 2.7.1.30) (ATP:glycerol 3-phosphotransferase) (Glycerokinase) (GK)	glpK	NA	FUNCTION: Key enzyme in the regulation of glycerol uptake and metabolism. Catalyzes the phosphorylation of glycerol to yield sn-glycerol 3-phosphate. It also catalyzes the phosphorylation of dihydroxyacetone, L-glyceraldehyde and D-glyceraldehyde. It uses only ATP. {ECO:0000255|HAMAP-Rule:MF_00186, ECO:0000269|PubMed:2826434, ECO:0000269|PubMed:4575199, ECO:0000269|PubMed:5335908}.	ATP binding [GO:0005524]; glycerol kinase activity [GO:0004370]; identical protein binding [GO:0042802]; metal ion binding [GO:0046872]; zinc ion binding [GO:0008270]	cytosol [GO:0005829]	cellular response to DNA damage stimulus [GO:0006974]; glycerol-3-phosphate metabolic process [GO:0006072]; glycerol catabolic process [GO:0019563]; glycerol metabolic process [GO:0006071]; phosphorylation [GO:0016310]	2826434; 1372899; 8346018; 9278503; 16738553; 2544860; 8899705; 8631672; 5328677; 5335908; 4934840; 4575199; 215194; 215195; 31903; 2985549; 9298644; 21908771; 8430315; 8170944; 9843423; 9817843; 10090737; 17441732	FALSE	FALSE	FALSE
P0A9Q5	40	34	25	46	31	35	1.9151125480921283	-0.35996162105868323	1.7348280496267174	0.5605017640972247	-0.1251159791913577	0.6232949103974263	33	37.333333333333336	0.3528935651010978	1.8994702478029546	0.0575026748716435	0.19149475688386938	Acetyl-coenzyme A carboxylase carboxyl transferase subunit beta OS=Escherichia coli (strain K12) OX=83333 GN=accD PE=1 SV=1	ACCD_ECOLI	Acetyl-coenzyme A carboxylase carboxyl transferase subunit beta (ACCase subunit beta) (Acetyl-CoA carboxylase carboxyltransferase subunit beta) (EC 2.1.3.15)	accD	dedB usg	FUNCTION: Component of the acetyl coenzyme A carboxylase (ACC) complex. Biotin carboxylase (BC) catalyzes the carboxylation of biotin on its carrier protein (BCCP) and then the CO(2) group is transferred by the transcarboxylase to acetyl-CoA to form malonyl-CoA.; FUNCTION: Controls translation of mRNA for both itself and the alpha-subunit (accA) by binding to a probable hairpin in the 5' of the m…	acetyl-CoA carboxylase activity [GO:0003989]; ATP binding [GO:0005524]; carboxyl- or carbamoyltransferase activity [GO:0016743]; DNA binding [GO:0003677]; mRNA binding [GO:0003729]; zinc ion binding [GO:0008270]	acetate CoA-transferase complex [GO:0009329]; cytosol [GO:0005829]	fatty acid biosynthetic process [GO:0006633]; long-chain fatty acid biosynthetic process [GO:0042759]; malonyl-CoA biosynthetic process [GO:2001295]; negative regulation of translation [GO:0017148]	3040739; 3040734; 9205837; 9278503; 16738553; 7678242; 1886618; 1355086; 15066985; 19965770; 16460018	FALSE	FALSE	FALSE
P37749	15	12	10	19	18	12	1.4851912914528997	1.1042049367355267	0.6940496649474684	0.6853930119250332	0.5516548330561021	0.394817726600001	12.333333333333334	16.333333333333332	0.5439551905270454	1.8956983702715802	0.05799994095387642	0.1927869977092126	Beta-1,6-galactofuranosyltransferase WbbI OS=Escherichia coli (strain K12) OX=83333 GN=wbbI PE=1 SV=1	WBBI_ECOLI	Beta-1,6-galactofuranosyltransferase WbbI (EC 2.4.1.-) (D-Galf:alpha-D-Glc beta-1,6-galactofuranosyltransferase) (GalF transferase)	wbbI	yefG	FUNCTION: Involved in the transfer of galactofuranose (Galf) onto an alpha-D-gluco-configured acceptor substrate to form a beta-1,6-linkage. It uses n-octyl alpha-D-glucopyranoside as an acceptor substrate for the addition of galactofuranose from the donor substrate UDP-galactofuranose. It is not able to use beta-D-glucopyranoside isomers. {ECO:0000269|PubMed:17047874}.	lipopolysaccharide-1,6-galactosyltransferase activity [GO:0008921]	cytoplasm [GO:0005737]	lipopolysaccharide biosynthetic process [GO:0009103]	7517390; 7517391; 9097040; 9278503; 16738553; 17047874	FALSE	FALSE	FALSE
P64596	12	7	3	14	10	7	1.0889876262215419	0.7340715756281768	1.4469858129112694	0.5699157945050972	0.4635986563909063	1.1538096270962064	7.333333333333333	10.333333333333334	0.7291080259974033	1.8879613695344504	0.05903113671547413	0.19584578252408238	Uncharacterized protein YraP OS=Escherichia coli (strain K12) OX=83333 GN=yraP PE=1 SV=1	YRAP_ECOLI	Uncharacterized protein YraP	yraP	NA	NA	NA	cell division site [GO:0032153]; cell outer membrane [GO:0009279]; outer membrane-bounded periplasmic space [GO:0030288]	response to osmotic stress [GO:0006970]	9278503; 16738553	FALSE	FALSE	FALSE
P0A9W6	0	0	0	1	0	4	1.1450658286619433	0	2.117086177234599	1.3634649170376707	0	2.4757377219835686	0	1.6666666666666667	1.2797342130070797	1.8834043387418464	0.059645592820273166	0.19751307941422538	Acid stress protein IbaG OS=Escherichia coli (strain K12) OX=83333 GN=ibaG PE=1 SV=1	IBAG_ECOLI	Acid stress protein IbaG	ibaG	yrbA	FUNCTION: Involved in cell resistance against acid stress. {ECO:0000269|PubMed:22534295}.	2 iron, 2 sulfur cluster binding [GO:0051537]	cytosol [GO:0005829]	NA	9278503; 16738553; 10493123; 22534295;	FALSE	FALSE	FALSE
P0AEE1	1	0	0	0	17	0	-0.8733358601667117	4.130173681581802	0	-0.6365350829623292	4.174092039195921	0	0.3333333333333333	5.666666666666667	1.179185652077864	1.8803361929009568	0.0600622736335814	0.19814937002480593	Inner membrane lipoprotein DcrB OS=Escherichia coli (strain K12) OX=83333 GN=dcrB PE=1 SV=1	DCRB_ECOLI	Inner membrane lipoprotein DcrB	dcrB	yhhR	FUNCTION: Plays a role in cell envelope biogenesis, maintenance of cell envelope integrity and membrane homeostasis (PubMed:30368949, PubMed:33431434). Essential for lipoprotein maturation under conditions where membrane fluidity may be altered (PubMed:33431434). {ECO:0000269|PubMed:30368949, ECO:0000269|PubMed:33431434}.; FUNCTION: (Microbial infection) Involved in phage C1 and phage C6 infectio…	NA	periplasmic space [GO:0042597]	NA	8041620; 9278503; 16738553; 8752353; 12558182; 30368949; 33431434	FALSE	FALSE	FALSE
P0A7W1	76	90	82	68	75	119	0.959436697499134	-1.1499871093466727	3.4280856353834097	0.2052028331209388	-0.25570008900150193	0.6856607913578001	82.66666666666667	87.33333333333333	0.21172117849241232	1.8691918328193304	0.061596130139842005	0.20225869535389013	30S ribosomal protein S5 OS=Escherichia coli (strain K12) OX=83333 GN=rpsE PE=1 SV=2	RS5_ECOLI	30S ribosomal protein S5 (Small ribosomal subunit protein uS5)	rpsE	spc	FUNCTION: With S4 and S12 plays an important role in translational accuracy. Many suppressors of streptomycin-dependent mutants of protein S12 are found in this protein, some but not all of which decrease translational accuracy (ram, ribosomal ambiguity mutations). {ECO:0000269|PubMed:15652481}.; FUNCTION: Located at the back of the 30S subunit body where it stabilizes the conformation of the hea…	rRNA binding [GO:0019843]; structural constituent of ribosome [GO:0003735]	cytosol [GO:0005829]; cytosolic small ribosomal subunit [GO:0022627]	maintenance of translational fidelity [GO:1990145]; response to antibiotic [GO:0046677]; ribosomal small subunit assembly [GO:0000028]; translation [GO:0006412]	6222285; 9278503; 16738553; 363452; 4273819; 4346030; 9298644; 24524803; 2138078; 1712292; 15652481; 10094780; 12244297; 12809609; 16272117; 27906160; 27906161; 27934701; 28077875	FALSE	FALSE	FALSE
Q46868	0	0	0	0	3	2	0	1.7347678096843067	1.4969726525019904	0	2.004167037753609	1.7387721278173627	0	1.6666666666666667	1.2476463885236573	1.8658462257942643	0.06206288284287461	0.20323003379902352	Ubiquinone biosynthesis accessory factor UbiK OS=Escherichia coli (strain K12) OX=83333 GN=ubiK PE=1 SV=2	UBIK_ECOLI	Ubiquinone biosynthesis accessory factor UbiK	ubiK	yqiC	FUNCTION: Required for efficient ubiquinone (coenzyme Q) biosynthesis under aerobic conditions (PubMed:28559279, PubMed:30686758). UbiK is probably an accessory factor of Ubi enzymes and facilitates ubiquinone biosynthesis by acting as an assembly factor, a targeting factor, or both (PubMed:28559279). Dispensable for ubiquinone biosynthesis under anaerobiosis (PubMed:28559279). {ECO:0000269|PubMe…	identical protein binding [GO:0042802]	cytosol [GO:0005829]; membrane [GO:0016020]; ubiquinone biosynthesis complex [GO:0110142]	ubiquinone biosynthetic process [GO:0006744]	9278503; 16738553; 9868784; 28559279; 30686758	FALSE	FALSE	FALSE
P0AG63	6	5	8	7	10	12	0.7698950865223654	1.2971479916906739	1.1505024449164267	0.5561099949800667	0.87863615566975	0.684324343794986	6.333333333333333	9.666666666666666	0.7063568314816009	1.8576507739086725	0.06321862322583618	0.20586876382583186	30S ribosomal protein S17 OS=Escherichia coli (strain K12) OX=83333 GN=rpsQ PE=1 SV=2	RS17_ECOLI	30S ribosomal protein S17 (Small ribosomal subunit protein uS17)	rpsQ	neaA	FUNCTION: One of the primary rRNA binding proteins, it binds specifically to the 5'-end of 16S ribosomal RNA (PubMed:4598121). Also plays a role in translational accuracy; neamine-resistant ribosomes show reduced neamine-induced misreading in vitro (PubMed:765484, PubMed:781296). {ECO:0000269|PubMed:4598121, ECO:0000269|PubMed:765484, ECO:0000269|PubMed:781296}.	rRNA binding [GO:0019843]; small ribosomal subunit rRNA binding [GO:0070181]; structural constituent of ribosome [GO:0003735]	cytosolic small ribosomal subunit [GO:0022627]	response to antibiotic [GO:0046677]; ribosomal small subunit assembly [GO:0000028]; translation [GO:0006412]	3892488; 9278503; 16738553; 344065; 151587; 9868784; 7556101; 4598121; 9298644; 24524803; 108517; 3926498; 10094780; 765484; 781296; 12244297; 12809609; 16272117; 27906160; 27906161; 27934701; 28077875	FALSE	FALSE	FALSE
P0ACE7	4	3	4	5	10	5	0.7440757488224162	1.9472549443458824	0.5045614862876472	0.6264993228714648	1.4635986563909062	0.4168440329300001	3.6666666666666665	6.666666666666667	0.8356473373974571	1.8451492101099103	0.06501583640528509	0.20945462974011772	Purine nucleoside phosphoramidase OS=Escherichia coli (strain K12) OX=83333 GN=hinT PE=1 SV=1	HINT_ECOLI	Purine nucleoside phosphoramidase (EC 3.9.1.-) (Histidine triad nucleotide binding protein HinT) (HIT protein)	hinT	ycfF	FUNCTION: Hydrolyzes purine nucleotide phosphoramidates, including adenosine 5'monophosphoramidate (AMP-NH2), adenosine 5'monophosphomorpholidate (AMP-morpholidate), guanosine 5'monophosphomorpholidate (GMP-morpholidate) and tryptamine 5'guanosine monophosphate (TpGd) (PubMed:15703176, PubMed:20934431). Hydrolyzes lysyl-AMP (AMP-N-epsilon-(N-alpha-acetyl lysine methyl ester)) generated by lysine-…	adenosine 5'-monophosphoramidase activity [GO:0043530]; hydrolase activity [GO:0016787]; nucleotide binding [GO:0000166]	cytoplasm [GO:0005737]; cytosol [GO:0005829]	D-alanine catabolic process [GO:0055130]	8905232; 9278503; 16738553; 2162465; 10493123; 15703176; 21754980; 20934431	FALSE	FALSE	FALSE
P0AFD4	3	0	0	4	6	0	0.7409671583833933	2.453408571584573	0	0.6853930119250332	2.811521959811213	0	1	3.3333333333333335	1.165638323912082	1.844273687589813	0.06514326414203003	0.20945462974011772	NADH-quinone oxidoreductase subunit H OS=Escherichia coli (strain K12) OX=83333 GN=nuoH PE=1 SV=1	NUOH_ECOLI	NADH-quinone oxidoreductase subunit H (EC 7.1.1.-) (NADH dehydrogenase I subunit H) (NDH-1 subunit H) (NUO8)	nuoH	NA	FUNCTION: NDH-1 shuttles electrons from NADH, via FMN and iron-sulfur (Fe-S) centers, to quinones in the respiratory chain. The immediate electron acceptor for the enzyme in this species is believed to be ubiquinone. Couples the redox reaction to proton translocation (for every two electrons transferred, four hydrogen ions are translocated across the cytoplasmic membrane), and thus conserves the …	oxidoreductase activity, acting on NAD(P)H, quinone or similar compound as acceptor [GO:0016655]; quinone binding [GO:0048038]	integral component of plasma membrane [GO:0005887]; NADH dehydrogenase complex [GO:0030964]; plasma membrane [GO:0005886]; plasma membrane respiratory chain complex I [GO:0045272]	aerobic respiration [GO:0009060]	7690854; 9205837; 9278503; 16738553; 15919996	FALSE	FALSE	FALSE
P0A6W5	14	16	20	13	26	25	0.5119344302114572	1.5536691343825286	1.1286864033874404	0.2639292434867567	0.6715916986667378	0.4619319224585381	16.666666666666668	21.333333333333332	0.46581762153734424	1.8442241728837976	0.06515047689933406	0.20945462974011772	Transcription elongation factor GreA OS=Escherichia coli (strain K12) OX=83333 GN=greA PE=1 SV=1	GREA_ECOLI	Transcription elongation factor GreA (Transcript cleavage factor GreA)	greA	NA	FUNCTION: Necessary for efficient RNA polymerase transcription elongation past template-encoded arresting sites. The arresting sites in DNA have the property of trapping a certain fraction of elongating RNA polymerases that pass through, resulting in locked ternary complexes. Cleavage of the nascent transcript by cleavage factors such as GreA or GreB allows the resumption of elongation from the n…	bacterial-type RNA polymerase holo enzyme binding [GO:0001108]; DNA binding [GO:0003677]; RNA polymerase binding [GO:0070063]	cytoplasm [GO:0005737]; cytosol [GO:0005829]	DNA-templated transcription, elongation [GO:0006354]; regulation of DNA-templated transcription, elongation [GO:0032784]	2243801; 9278503; 16738553; 9298644; 7854424	FALSE	FALSE	FALSE
P64604	0	0	0	0	10	0	0	3.1674683830500183	0	0	3.4635986563909062	0	0	3.3333333333333335	1.1545328854636354	1.8287387236035568	0.06743875846008524	0.21602433517613512	Intermembrane phospholipid transport system binding protein MlaD OS=Escherichia coli (strain K12) OX=83333 GN=mlaD PE=1 SV=1	MLAD_ECOLI	Intermembrane phospholipid transport system binding protein MlaD	mlaD	yrbD	FUNCTION: Part of the ABC transporter complex MlaFEDB, which is involved in a phospholipid transport pathway that maintains lipid asymmetry in the outer membrane by retrograde trafficking of phospholipids from the outer membrane to the inner membrane (PubMed:19383799, PubMed:27529189). MlaD functions in substrate binding with strong affinity for phospholipids and modulates ATP hydrolytic activity…	phospholipid binding [GO:0005543]; phospholipid transporter activity [GO:0005548]	integral component of plasma membrane [GO:0005887]; outer membrane-bounded periplasmic space [GO:0030288]; plasma membrane [GO:0005886]; protein-containing complex [GO:0032991]	NA	9278503; 16738553; 19383799; 27529189; 28388411	FALSE	FALSE	FALSE
P0AGD1	0	0	0	2	0	2	1.6193895274368664	0	1.4969726525019904	1.948427417758827	0	1.7387721278173627	0	1.3333333333333333	1.2290665151920632	1.799232543480068	0.07198190358144162	0.22809346467009775	Superoxide dismutase [Cu-Zn] OS=Escherichia coli (strain K12) OX=83333 GN=sodC PE=1 SV=1	SODC_ECOLI	Superoxide dismutase [Cu-Zn] (EC 1.15.1.1) (Bacteriocuprein)	sodC	NA	FUNCTION: Destroys radicals which are normally produced within the cells and which are toxic to biological systems.	copper ion binding [GO:0005507]; superoxide dismutase activity [GO:0004784]; zinc ion binding [GO:0008270]	outer membrane-bounded periplasmic space [GO:0030288]; periplasmic space [GO:0042597]	removal of superoxide radicals [GO:0019430]; superoxide metabolic process [GO:0006801]	8626323; 9278503; 16738553; 9003353; 7929223; 7786035; 7589534; 9405149	FALSE	FALSE	FALSE
P76550	0	0	0	2	0	2	1.6193895274368664	0	1.4969726525019904	1.948427417758827	0	1.7387721278173627	0	1.3333333333333333	1.2290665151920632	1.799232543480068	0.07198190358144162	0.22809346467009775	Uncharacterized protein YffS OS=Escherichia coli (strain K12) OX=83333 GN=yffS PE=4 SV=2	YFFS_ECOLI	Uncharacterized protein YffS	yffS	NA	NA	DNA binding [GO:0003677]	cytosol [GO:0005829]	NA	9278503	FALSE	FALSE	FALSE
P61949	8	9	10	10	17	11	1.0524101575725147	1.5771902360689736	0.4793377850161876	0.6529715342326557	0.8521639443085588	0.2793405091800651	9	12.666666666666666	0.5948253292404265	1.794946294341914	0.07266225704806431	0.22983670912156542	Flavodoxin 1 OS=Escherichia coli (strain K12) OX=83333 GN=fldA PE=1 SV=2	FLAV_ECOLI	Flavodoxin 1 (Flavodoxin A)	fldA	NA	FUNCTION: Low-potential electron donor to a number of redox enzymes (Potential). Involved in the reactivation of inactive cob(II)alamin in methionine synthase. {ECO:0000269|PubMed:9730838, ECO:0000305}.	electron transfer activity [GO:0009055]; FMN binding [GO:0010181]	cytoplasm [GO:0005737]; cytosol [GO:0005829]	NA	1999390; 8905232; 9278503; 16738553; 7961651; 9298644; 9730838; 9119004; 9416602; 25093851	FALSE	FALSE	FALSE
P0A7M2	8	13	14	8	22	18	0.543570226709375	1.5309245805964558	1.030376529831248	0.36346491703767103	0.7203740717530176	0.49484654493127306	11.666666666666666	16	0.526228511240654	1.7925983022952459	0.07303717807963708	0.2302322797798018	50S ribosomal protein L28 OS=Escherichia coli (strain K12) OX=83333 GN=rpmB PE=1 SV=2	RL28_ECOLI	50S ribosomal protein L28 (Large ribosomal subunit protein bL28)	rpmB	NA	NA	rRNA binding [GO:0019843]; structural constituent of ribosome [GO:0003735]	cytosol [GO:0005829]; cytosolic large ribosomal subunit [GO:0022625]	ribosomal large subunit assembly [GO:0000027]; translation [GO:0006412]	7035835; 7686882; 9278503; 16738553; 332524; 7556101; 9298644; 10094780; 24524803; 25310980; 24844575; 27906160; 27906161; 27934701; 28077875	FALSE	FALSE	FALSE
P0ABB8	2	0	0	2	8	0	0.2717409947818053	2.8330110216205515	0	0.36346491703767103	3.174092039195921	0	0.6666666666666666	3.3333333333333335	1.179185652077864	1.7925294124369342	0.07304820208310991	0.2302322797798018	Magnesium-transporting ATPase, P-type 1 OS=Escherichia coli (strain K12) OX=83333 GN=mgtA PE=1 SV=1	ATMA_ECOLI	Magnesium-transporting ATPase, P-type 1 (EC 7.2.2.14) (Mg(2+) transport ATPase, P-type 1)	mgtA	corB mgt	FUNCTION: Mediates magnesium influx to the cytosol. {ECO:0000250|UniProtKB:P36640}.	ATPase-coupled cation transmembrane transporter activity [GO:0019829]; ATP binding [GO:0005524]; metal ion binding [GO:0046872]; P-type ion transporter activity [GO:0015662]; P-type magnesium transporter activity [GO:0015444]	integral component of plasma membrane [GO:0005887]; intracellular membrane-bounded organelle [GO:0043231]; plasma membrane [GO:0005886]	cellular response to magnesium ion [GO:0071286]; magnesium ion transmembrane transport [GO:1903830]	7610040; 9278503; 16738553; 12813061; 15919996; 28512220; 19923713	FALSE	FALSE	FALSE
P76537	3	2	3	6	5	4	1.4169491217393193	1.1380420981056525	0.529105916151795	1.1708198390952749	1.0041670377536085	0.4757377219835688	2.6666666666666665	5	0.883574866277484	1.7806043116746872	0.07497711491484856	0.23463582947643208	Uncharacterized protein YfeY OS=Escherichia coli (strain K12) OX=83333 GN=yfeY PE=1 SV=1	YFEY_ECOLI	Uncharacterized protein YfeY	yfeY	NA	NA	NA	NA	NA	9278503; 16738553; 7764507	FALSE	FALSE	FALSE
P76308	2	0	0	2	3	1	0.2717409947818053	1.7347678096843067	1.058507727034453	0.36346491703767103	2.004167037753609	1.1538096270962064	0.6666666666666666	2	1.1738138606291622	1.7695881195325043	0.07679577941336316	0.23905564491108638	Uncharacterized protein YecR OS=Escherichia coli (strain K12) OX=83333 GN=yecR PE=4 SV=1	YECR_ECOLI	Uncharacterized protein YecR	yecR	NA	NA	NA	NA	NA	9278503; 16738553	FALSE	FALSE	FALSE
P67087	3	3	2	5	6	4	1.098000927194715	1.0047039213514213	0.9572062704044603	0.9484274177588271	0.811521959811213	0.8907752212624124	2.6666666666666665	5	0.8835748662774842	1.7666405082224559	0.07728845242891753	0.24001581467500022	Ribosomal RNA small subunit methyltransferase I OS=Escherichia coli (strain K12) OX=83333 GN=rsmI PE=1 SV=1	RSMI_ECOLI	Ribosomal RNA small subunit methyltransferase I (EC 2.1.1.198) (16S rRNA 2'-O-ribose C1402 methyltransferase) (rRNA (cytidine-2'-O-)-methyltransferase RsmI)	rsmI	yraL	FUNCTION: Catalyzes the 2'-O-methylation of the ribose of cytidine 1402 (C1402) in 16S rRNA. In vitro, active on the assembled 30S subunit, but not naked 16S rRNA or 70S ribosomes. {ECO:0000269|PubMed:19965768}.	rRNA (cytosine-2'-O-)-methyltransferase activity [GO:0070677]	cytoplasm [GO:0005737]	enzyme-directed rRNA 2'-O-methylation [GO:0000453]	9278503; 16738553; 19965768	FALSE	FALSE	FALSE
P0A6P5	17	27	24	25	31	24	2.1274703827299732	0.5372499523276274	0.3942842353844542	0.8939796337364506	0.19681211569600485	0.15380962709620635	22.666666666666668	26.666666666666668	0.41486712550955396	1.7661171121970158	0.07737620314451849	0.24001581467500022	GTPase Der OS=Escherichia coli (strain K12) OX=83333 GN=der PE=1 SV=1	DER_ECOLI	GTPase Der (Double era-like domain protein) (GTP-binding protein EngA)	der	engA yfgK	FUNCTION: GTPase that plays an essential role in the late steps of ribosome biogenesis. GTPase point mutations (but not a deletion mutant) are suppressed by mild overexpression of RelA, probably due to increased levels of the stringent response mediator (p)ppGpp. 50S subunits assembled in the absence of Der are defective and unable to assemble into 70S ribosomes. GTPase activity is stimulated by …	GTPase activating protein binding [GO:0032794]; GTPase activity [GO:0003924]; GTP binding [GO:0005525]; guanosine tetraphosphate binding [GO:0097216]; ribosomal large subunit binding [GO:0043023]; ribosome binding [GO:0043022]	cytosol [GO:0005829]	ribosomal large subunit assembly [GO:0000027]	9205837; 9278503; 16738553; 11387344; 11976298; 16963571; 16930151; 18296517; 20172997; 20434458	FALSE	FALSE	FALSE
P10100	2	0	1	4	8	0	1.1568871626120194	2.8330110216205515	-0.9447472556753326	1.1004305112038768	3.174092039195921	-0.8461903729037936	1	4	1.1427773924986682	1.7581187083255605	0.07872731317508067	0.2429260625070234	Endolytic peptidoglycan transglycosylase RlpA OS=Escherichia coli (strain K12) OX=83333 GN=rlpA PE=1 SV=1	RLPA_ECOLI	Endolytic peptidoglycan transglycosylase RlpA (EC 4.2.2.-) (Rare lipoprotein A)	rlpA	NA	FUNCTION: Lytic transglycosylase with a strong preference for naked glycan strands that lack stem peptides. {ECO:0000255|HAMAP-Rule:MF_02071}.	lyase activity [GO:0016829]; lytic endotransglycosylase activity [GO:0008932]; peptidoglycan binding [GO:0042834]	cell outer membrane [GO:0009279]; plasma membrane [GO:0005886]	cell wall organization [GO:0071555]; peptidoglycan metabolic process [GO:0000270]	3316191; 8905232; 9278503; 16738553; 2644207; 9298644; 19684127; 19880599	FALSE	FALSE	FALSE
P0ACB4	2	0	1	2	7	1	0.2717409947818053	2.6500116415281143	0.08044169646141677	0.36346491703767103	3.004167037753609	0.15380962709620635	1	3.3333333333333335	1.1738138606291622	1.7333177061851002	0.08303921537366933	0.2544517623863305	Protoporphyrinogen IX dehydrogenase [quinone] OS=Escherichia coli (strain K12) OX=83333 GN=hemG PE=1 SV=1	HEMG_ECOLI	Protoporphyrinogen IX dehydrogenase [quinone] (EC 1.3.5.3) (Protoporphyrinogen IX dehydrogenase [menaquinone]) (Protoporphyrinogen IX dehydrogenase [ubiquinone]) (Protoporphyrinogen oxidase) (PPO)	hemG	yihB	FUNCTION: Catalyzes the 6-electron oxidation of protoporphyrinogen IX to form protoporphyrin IX; under anaerobic conditions uses menaquinone as an electron acceptor, under aerobic condition uses ubiquinone as an electron acceptor. {ECO:0000255|HAMAP-Rule:MF_00853}.; FUNCTION: Anaerobically in vitro transfers electrons to fumarate reductase and nitrate reductase; transfer to nitrate reductase coup…	electron transfer activity [GO:0009055]; FMN binding [GO:0010181]; menaquinone-dependent protoporphyrinogen oxidase activity [GO:0070819]; oxygen-dependent protoporphyrinogen oxidase activity [GO:0004729]	cytosol [GO:0005829]; plasma membrane [GO:0005886]	heme biosynthetic process [GO:0006783]; porphyrin-containing compound biosynthetic process [GO:0006779]; protoporphyrinogen IX biosynthetic process [GO:0006782]	2243799; 7916647; 7788523; 1379743; 9278503; 16738553; 390093; 19583219; 20484676	FALSE	FALSE	FALSE
P00954	10	12	13	12	26	10	1.0678913049214642	2.2814730234349536	-0.35385997764697164	0.6044730165414658	1.058614821775985	-0.1941136763241008	11.666666666666666	16	0.48965805399778334	1.7294552432407941	0.08372765020060154	0.2557228956190649	Tryptophan--tRNA ligase OS=Escherichia coli (strain K12) OX=83333 GN=trpS PE=1 SV=3	SYW_ECOLI	Tryptophan--tRNA ligase (EC 6.1.1.2) (Tryptophanyl-tRNA synthetase) (TrpRS)	trpS	NA	FUNCTION: Catalyzes the attachment of tryptophan to tRNA(Trp). Amino acylates tRNA(Trp) with both L- and D-tryptophan, although D-tryptophan is a poor substrate (PubMed:10918062). {ECO:0000255|HAMAP-Rule:MF_00140, ECO:0000269|PubMed:10918062}.	ATP binding [GO:0005524]; tryptophan-tRNA ligase activity [GO:0004830]	cytosol [GO:0005829]	tryptophanyl-tRNA aminoacylation [GO:0006436]	7042706; 7603433; 8555191; 9278503; 16738553; 334569; 6171561; 9298644; 10918062	FALSE	FALSE	FALSE
P0A800	5	8	6	8	8	12	1.3297898726666626	0.006146186739866573	1.6581514976072411	0.9484274177588272	0.004167037753608903	1.0468944231796942	6.333333333333333	9.333333333333334	0.6664962928973768	1.7286372570192092	0.08387403719005315	0.2557228956190649	DNA-directed RNA polymerase subunit omega OS=Escherichia coli (strain K12) OX=83333 GN=rpoZ PE=1 SV=1	RPOZ_ECOLI	DNA-directed RNA polymerase subunit omega (RNAP omega subunit) (EC 2.7.7.6) (RNA polymerase omega subunit) (Transcriptase subunit omega)	rpoZ	NA	FUNCTION: Promotes RNA polymerase (RNAP) assembly. Latches the N- and C-terminal regions of the beta' subunit thereby facilitating its interaction with the beta and alpha subunits. {ECO:0000269|PubMed:24843001}.; FUNCTION: Part of the processive rRNA transcription and antitermination complex (rrnTAC). The complex forms an RNA-chaperone ring around the RNA exit tunnel of RNAP. It supports rapid tr…	DNA binding [GO:0003677]; DNA-directed 5'-3' RNA polymerase activity [GO:0003899]	cytosol [GO:0005829]; RNA polymerase complex [GO:0030880]	protein-containing complex assembly [GO:0065003]; transcription, DNA-templated [GO:0006351]	3549461; 2549050; 7686882; 9278503; 16738553; 9868784; 19903881; 24843001; 32871103	FALSE	FALSE	FALSE
P0A7C2	2	4	4	3	9	6	0.7551725353284561	1.3924792246145747	0.8134374700909369	0.7785024163165146	1.004167037753609	0.6392364542664482	3.3333333333333335	6	0.8073019694455239	1.709585664054613	0.08734251847975455	0.2653348452956399	LexA repressor OS=Escherichia coli (strain K12) OX=83333 GN=lexA PE=1 SV=1	LEXA_ECOLI	LexA repressor (EC 3.4.21.88)	lexA	exrA spr tsl umuA	FUNCTION: Represses a number of genes involved in the response to DNA damage (SOS response), including recA and lexA. Binds to the 16 bp palindromic sequence 5'-CTGTATATATATACAG-3'. In the presence of single-stranded DNA, RecA interacts with LexA causing an autocatalytic cleavage which disrupts the DNA-binding part of LexA, leading to derepression of the SOS regulon and eventually DNA repair. Imp…	DNA binding [GO:0003677]; DNA-binding transcription repressor activity [GO:0001217]; identical protein binding [GO:0042802]; serine-type endopeptidase activity [GO:0004252]; transcription cis-regulatory region binding [GO:0000976]	cytosol [GO:0005829]; protein-DNA complex [GO:0032993]	cellular response to DNA damage stimulus [GO:0006974]; DNA repair [GO:0006281]; DNA replication [GO:0006260]; negative regulation of transcription, DNA-templated [GO:0045892]; SOS response [GO:0009432]; transcription, DNA-templated [GO:0006351]	7013987; 6272195; 8265357; 9278503; 16738553; 2259342; 6261224; 7027255; 7027256; 20005847; 22412352; 2780544; 8076591; 7784426	FALSE	FALSE	FALSE
P0C0S1	7	3	4	10	12	2	1.294767375992445	2.330105618700492	-0.6785356470991318	0.8228965356749679	1.704606755894701	-0.58315596707	4.666666666666667	8	0.6481157748332229	1.7010686607567314	0.08893009492097724	0.26969350092014577	Small-conductance mechanosensitive channel OS=Escherichia coli (strain K12) OX=83333 GN=mscS PE=1 SV=1	MSCS_ECOLI	Small-conductance mechanosensitive channel	mscS	yggB	FUNCTION: Mechanosensitive channel that participates in the regulation of osmotic pressure changes within the cell, opening in response to stretch forces in the membrane lipid bilayer, without the need for other proteins. Contributes to normal resistance to hypoosmotic shock. Forms an ion channel of 1.0 nanosiemens conductance with a slight preference for anions. The channel is sensitive to volta…	identical protein binding [GO:0042802]; mechanosensitive ion channel activity [GO:0008381]	integral component of membrane [GO:0016021]; integral component of plasma membrane [GO:0005887]	cellular water homeostasis [GO:0009992]; ion transmembrane transport [GO:0034220]; protein homooligomerization [GO:0051260]	2546007; 9278503; 16738553; 2436228; 7595939; 10202137; 12080120; 12015316; 12551944; 12767977; 15304354; 16079137; 15919996; 15665866; 12446901; 23012406; 23074248; 23339071; 26551077	FALSE	FALSE	FALSE
P08245	1	0	0	2	0	4	0.81800956267857206	0	2.117086177234599	0.9484274177588271	0	2.4757377219835686	0.3333333333333333	2	1.1413883799141318	1.6945783155361933	0.0901554435213075	0.2724732154368283	Uncharacterized protein YciH OS=Escherichia coli (strain K12) OX=83333 GN=yciH PE=1 SV=1	YCIH_ECOLI	Uncharacterized protein YciH	yciH	NA	NA	mRNA binding [GO:0003729]; ribosomal small subunit binding [GO:0043024]; translation initiation factor activity [GO:0003743]	NA	formation of translation preinitiation complex [GO:0001731]; translation reinitiation [GO:0002188]	2956254; 9097039; 9278503; 16738553; 10497266	FALSE	FALSE	FALSE
P15070	3	2	1	5	5	2	1.098000927194715	1.1380420981056525	0.6768244331065305	0.9484274177588271	1.0041670377536085	0.7387721278173627	2	4	0.8971221944432661	1.6817448112249238	0.09261833457607338	0.2784861337764387	Flagellar motor switch protein FliN OS=Escherichia coli (strain K12) OX=83333 GN=fliN PE=1 SV=1	FLIN_ECOLI	Flagellar motor switch protein FliN	fliN	flaN motD	FUNCTION: FliN is one of three proteins (FliG, FliN, FliM) that form a switch complex that is proposed to be located at the base of the basal body. This complex interacts with the CheY and CheZ chemotaxis proteins, in addition to contacting components of the motor that determine the direction of flagellar rotation.	motor activity [GO:0003774]	bacterial-type flagellum basal body [GO:0009425]; plasma membrane [GO:0005886]	bacterial-type flagellum-dependent cell motility [GO:0071973]; chemotaxis [GO:0006935]	2651416; 9097040; 9278503; 16738553; 19081534	FALSE	FALSE	FALSE
P0AFW8	1	0	1	2	2	2	0.81800956267857206	1.416417281584673	0.6768244331065305	0.9484274177588271	1.589129538474765	0.7387721278173627	0.6666666666666666	2	1.0921096946836517	1.6808117086680818	0.09279949365535668	0.27849180896232445	Protein rof OS=Escherichia coli (strain K12) OX=83333 GN=rof PE=1 SV=1	ROF_ECOLI	Protein rof	rof	yaeO	FUNCTION: Suppresses temperature-sensitive mutations in essential genes by modulating rho-dependent transcription termination.	NA	NA	regulation of DNA-templated transcription, termination [GO:0031554]; transcription antitermination [GO:0031564]	9723924; 9278503; 16738553	FALSE	FALSE	FALSE
P17315	21	11	9	24	12	14	1.3635500627299486	0.21593401507343282	1.3173796359587304	0.5478894881750982	0.11964425517354486	0.7387721278173625	13.666666666666666	16.666666666666668	0.46876862372200184	1.6725050449462144	0.09442477388351372	0.2815137707166651	Colicin I receptor OS=Escherichia coli (strain K12) OX=83333 GN=cirA PE=1 SV=2	CIRA_ECOLI	Colicin I receptor	cirA	cir feuA	FUNCTION: Not yet known. Postulated to participate in iron transport. Outer membrane receptor for colicins IA and IB.	colicin transmembrane transporter activity [GO:0042912]; siderophore transmembrane transporter activity [GO:0015343]; siderophore uptake transmembrane transporter activity [GO:0015344]	cell outer membrane [GO:0009279]; integral component of membrane [GO:0016021]; intrinsic component of cell outer membrane [GO:0031230]	iron ion homeostasis [GO:0055072]; siderophore transmembrane transport [GO:0044718]	2644220; 9278503; 16738553; 3316180; 1315732; 2160948; 9298644	FALSE	FALSE	FALSE
P23847	18	20	31	15	40	28	0.25355672615051905	2.5955090459876002	0.04573254880073587	0.11553740359408537	0.9694016195929323	0.011790622223778566	23	27.666666666666668	0.3655765484702654	1.6713125898437249	0.09465995096744907	0.2815137707166651	Dipeptide-binding protein OS=Escherichia coli (strain K12) OX=83333 GN=dppA PE=1 SV=1	DPPA_ECOLI	Dipeptide-binding protein (DBP) (Periplasmic dipeptide transport protein)	dppA	NA	FUNCTION: Part of the ABC transporter DppABCDF involved in dipeptide transport (PubMed:1702779, PubMed:7536291, PubMed:10537211). Binds dipeptides and accepts a wide range of side chains, including small neutral, bulky hydrophobic, and positively and negatively charged groups (PubMed:10537211). Tripeptides are poor substrates (PubMed:10537211). DppA alone controls the specificity of the Dpp trans…	dipeptide transmembrane transporter activity [GO:0071916]; heme binding [GO:0020037]; peptide binding [GO:0042277]; peptide transmembrane transporter activity [GO:1904680]	ATP-binding cassette (ABC) transporter complex [GO:0043190]; outer membrane-bounded periplasmic space [GO:0030288]	chaperone-mediated protein folding [GO:0061077]; chemotaxis [GO:0006935]; dipeptide transport [GO:0042938]; peptide transport [GO:0015833]; protein transport [GO:0015031]	1702779; 1956284; 7536291; 8041620; 9278503; 16738553; 10537211; 9298646; 9600841; 3520334; 8444807; 9298644; 16905647; 8527431; 8563629	FALSE	FALSE	FALSE
P0A8K1	0	1	0	0	11	0	0	2.8924369383695763	0	0	2.589129538474765	0	0.3333333333333333	3.6666666666666665	0.8630431794915884	1.669949244981692	0.09492940595964038	0.2815973134769164	Phosphatidylserine decarboxylase proenzyme OS=Escherichia coli (strain K12) OX=83333 GN=psd PE=1 SV=1	PSD_ECOLI	Phosphatidylserine decarboxylase proenzyme (EC 4.1.1.65) [Cleaved into: Phosphatidylserine decarboxylase alpha chain; Phosphatidylserine decarboxylase beta chain]	psd	NA	FUNCTION: Catalyzes the formation of phosphatidylethanolamine (PtdEtn) from phosphatidylserine (PtdSer). Only decarboxylates the lipid-linked form of the serine moiety, and not serine alone or derivatives like phosphoserine or glycerophosphoserine. {ECO:0000255|HAMAP-Rule:MF_00662, ECO:0000269|PubMed:4598120}.	phosphatidylserine decarboxylase activity [GO:0004609]	plasma membrane [GO:0005886]	phosphatidylethanolamine biosynthetic process [GO:0006646]; protein autoprocessing [GO:0016540]; zymogen activation [GO:0031638]	3042771; 7610040; 9278503; 16738553; 4598120; 338609; 2406271; 1495415	FALSE	FALSE	FALSE
P0A6Y1	5	6	4	6	8	9	0.7550008008031757	0.5403499228190897	1.5943050687498797	0.585857338374119	0.36673711713831725	1.1538096270962064	5	7.666666666666667	0.7021346942028809	1.6683435495914194	0.09524754744238868	0.28206698193928864	Integration host factor subunit beta OS=Escherichia coli (strain K12) OX=83333 GN=ihfB PE=1 SV=1	IHFB_ECOLI	Integration host factor subunit beta (IHF-beta)	ihfB	himD hip	FUNCTION: One of the 2 subunits of integration host factor (IHF), a specific DNA-binding protein that functions in genetic recombination as well as in transcriptional and translational control.; FUNCTION: Plays a crucial role in the lysogenic life cycle of bacteriophage lambda, as it is required not only in the recombination reaction, which inserts lambda DNA into the E.coli chromosome, but also …	DNA binding [GO:0003677]	chromosome [GO:0005694]; cytosol [GO:0005829]	conjugation [GO:0000746]; DNA recombination [GO:0006310]; regulation of transcription, DNA-templated [GO:0006355]; regulation of translation [GO:0006417]; transcription, DNA-templated [GO:0006351]	3159903; 1917861; 8905232; 9278503; 16738553; 9868784; 1531459; 7499339; 7499340; 17238924; 8980235	FALSE	FALSE	FALSE
P0A6P9	52	72	68	54	73	74	1.5971299017526404	0.10169816306530412	1.183994900018778	0.41690417599913127	0.023795844502541456	0.27410386081391813	64	67	0.2382679604385303	1.664398614774517	0.09603279671955486	0.28215037607556737	Enolase OS=Escherichia coli (strain K12) OX=83333 GN=eno PE=1 SV=2	ENO_ECOLI	Enolase (EC 4.2.1.11) (2-phospho-D-glycerate hydro-lyase) (2-phosphoglycerate dehydratase)	eno	NA	FUNCTION: Catalyzes the reversible conversion of 2-phosphoglycerate into phosphoenolpyruvate. It is essential for the degradation of carbohydrates via glycolysis. It is also a component of the RNA degradosome, a multi-enzyme complex involved in RNA processing and messenger RNA degradation. Its interaction with RNase E is important for the turnover of mRNA, in particular on transcripts encoding en…	identical protein binding [GO:0042802]; magnesium ion binding [GO:0000287]; phosphopyruvate hydratase activity [GO:0004634]	cell surface [GO:0009986]; cytoskeleton [GO:0005856]; cytosol [GO:0005829]; extracellular region [GO:0005576]; membrane [GO:0016020]; phosphopyruvate hydratase complex [GO:0000015]	glycolytic process [GO:0006096]; regulation of vacuole fusion, non-autophagic [GO:0032889]	9278503; 16738553; 3514618; 8610017; 9298646; 9600841; 4942326; 2513001; 9298644; 9732274; 15003462; 14981237; 15522087; 17242352; 18337249; 18723842; 11676541; 16516921; 20823555	FALSE	FALSE	FALSE
P0A7Z4	53	54	56	48	64	61	0.864500053016384	0.9384142505176608	1.0796517495860363	0.22328725898941063	0.24517513725740356	0.27511592331833984	54.333333333333336	57.666666666666664	0.24785943985505135	1.6642502867257558	0.09606242256320907	0.28215037607556737	DNA-directed RNA polymerase subunit alpha OS=Escherichia coli (strain K12) OX=83333 GN=rpoA PE=1 SV=1	RPOA_ECOLI	DNA-directed RNA polymerase subunit alpha (RNAP subunit alpha) (EC 2.7.7.6) (RNA polymerase subunit alpha) (Transcriptase subunit alpha)	rpoA	pez phs sez	FUNCTION: DNA-dependent RNA polymerase (RNAP) catalyzes the transcription of DNA into RNA using the four ribonucleoside triphosphates as substrates. This subunit plays an important role in subunit assembly since its dimerization is the first step in the sequential assembly of subunits to form the holoenzyme. {ECO:0000269|PubMed:1646077, ECO:0000269|PubMed:24843001}.; FUNCTION: Part of the process…	DNA binding [GO:0003677]; DNA-directed 5'-3' RNA polymerase activity [GO:0003899]; protein dimerization activity [GO:0046983]	cytoplasm [GO:0005737]; cytosol [GO:0005829]; membrane [GO:0016020]	transcription, DNA-templated [GO:0006351]	323055; 6379605; 2989779; 2235479; 9278503; 16738553; 387752; 9298646; 3894886; 1095419; 9298644; 1646077; 8978616; 4371081; 10634320; 15489438; 21696463; 7491496; 9657722; 12202833; 19903881; 24843001; 32871103	FALSE	FALSE	FALSE
P23869	18	15	25	20	25	23	1.1655394219658366	1.5915180132265678	0.10498784150040963	0.5078548263728456	0.7046067558947009	0.038332409676270114	19.333333333333332	22.666666666666668	0.41693133064793886	1.6524026109314933	0.09845250364316457	0.28643462458781127	Peptidyl-prolyl cis-trans isomerase B OS=Escherichia coli (strain K12) OX=83333 GN=ppiB PE=1 SV=2	PPIB_ECOLI	Peptidyl-prolyl cis-trans isomerase B (PPIase B) (EC 5.2.1.8) (Rotamase B)	ppiB	NA	FUNCTION: PPIases accelerate the folding of proteins. It catalyzes the cis-trans isomerization of proline imidic peptide bonds in oligopeptides.	peptidyl-prolyl cis-trans isomerase activity [GO:0003755]	cytosol [GO:0005829]	protein folding [GO:0006457]	2007139; 9278503; 16738553; 1864365; 9298646; 9600841; 1606970; 8601841	FALSE	FALSE	FALSE
P76506	20	11	11	23	14	14	1.3534003692262224	0.6078399254177405	0.8856143788422036	0.556109994980067	0.3260951326409712	0.4757377219835685	14	17	0.4526476165348689	1.6436323120809824	0.10025217533058726	0.2910281076619844	Intermembrane phospholipid transport system lipoprotein MlaA OS=Escherichia coli (strain K12) OX=83333 GN=mlaA PE=1 SV=1	MLAA_ECOLI	Intermembrane phospholipid transport system lipoprotein MlaA	mlaA	vacJ	FUNCTION: Involved in a phospholipid transport pathway that maintains lipid asymmetry in the outer membrane by retrograde trafficking of phospholipids from the outer membrane to the inner membrane. {ECO:0000269|PubMed:19383799}.	NA	cell outer membrane [GO:0009279]	intermembrane phospholipid transfer [GO:0120010]	9205837; 9278503; 16738553; 19383799	FALSE	FALSE	FALSE
P0A7X6	9	12	10	12	10	19	1.283635887786682	-0.41929185372065364	1.9809051542274423	0.7419765402914007	-0.23684106175018615	1.0163061033462713	10.333333333333334	13.666666666666666	0.5071471939624953	1.6427053847727995	0.10044390413993923	0.2911058962347992	Ribosome maturation factor RimM OS=Escherichia coli (strain K12) OX=83333 GN=rimM PE=1 SV=1	RIMM_ECOLI	Ribosome maturation factor RimM (21K)	rimM	yfjA	FUNCTION: One of at least 4 proteins (Era, RbfA, RimM and RsgA/YjeQ) that assist in the late assembly stage of the 30S ribosomal subunit. An accessory protein needed during the final step in assembly of the 30S ribosomal subunit, for assembly of the head region (the 16S rRNA 3' domain) (PubMed:11514519, PubMed:15496525, PubMed:20188109, PubMed:23611982, PubMed:27382067). It may act while Era is a…	ribosome binding [GO:0043022]; rRNA binding [GO:0019843]	cytosol [GO:0005829]; ribosome [GO:0005840]	maturation of SSU-rRNA [GO:0030490]; ribosomal small subunit assembly [GO:0000028]	6357787; 9205837; 9278503; 16738553; 1569581; 9226267; 9422595; 11514519; 15496525; 20188109; 23611982; 27382067	FALSE	FALSE	FALSE
P0ADS2	0	1	0	0	4	2	0	1.345147439134788	1.4969726525019904	0	1.3260951326409711	1.7387721278173627	0.3333333333333333	2	1.021622420152778	1.640898799975738	0.10081842417965842	0.2911577180964409	Cell division protein ZapA OS=Escherichia coli (strain K12) OX=83333 GN=zapA PE=1 SV=1	ZAPA_ECOLI	Cell division protein ZapA (Z ring-associated protein ZapA)	zapA	ygfE	FUNCTION: Activator of cell division through the inhibition of FtsZ GTPase activity, therefore promoting FtsZ assembly into bundles of protofilaments necessary for the formation of the division Z ring. It is recruited early at mid-cell but it is not essential for cell division. {ECO:0000269|PubMed:15060045}.	identical protein binding [GO:0042802]	cell division site [GO:0032153]; cell septum [GO:0030428]; cytosol [GO:0005829]; plasma membrane [GO:0005886]	cell division [GO:0051301]; division septum assembly [GO:0000917]; FtsZ-dependent cytokinesis [GO:0043093]; septin ring assembly [GO:0000921]	9278503; 16738553; 1339425; 2579060; 7567469; 12368265; 15060045; 15317782; 15630023; 15752189; 16824093; 17428494; 16511026	FALSE	FALSE	FALSE
P0A937	2	4	2	7	6	2	2.089822494656222	0.6373806242547232	0.11376427175682181	1.7785024163165146	0.4895938649238504	0.15380962709620608	2.6666666666666665	5	0.8073019694455237	1.6402332877609842	0.1009566705240917	0.2911577180964409	Outer membrane protein assembly factor BamE OS=Escherichia coli (strain K12) OX=83333 GN=bamE PE=1 SV=1	BAME_ECOLI	Outer membrane protein assembly factor BamE	bamE	smpA	FUNCTION: Part of the outer membrane protein assembly complex (Bam), which is involved in assembly and insertion of beta-barrel proteins into the outer membrane. Nonessential member of the complex that stabilizes the interaction between the essential proteins BamA and BamD. May modulate the conformation of BamA, likely through interactions with BamD. Efficient substrate folding and insertion into…	identical protein binding [GO:0042802]; protein-macromolecule adaptor activity [GO:0030674]	Bam protein complex [GO:1990063]	Gram-negative-bacterium-type cell outer membrane assembly [GO:0043165]; protein insertion into membrane [GO:0051205]; response to antibiotic [GO:0046677]	9205837; 9278503; 16738553; 2045357; 17404237; 20378773; 21823654; 22178970; 21139201; 21207987; 21212804; 21586578; 27686148; 26900875; 26901871; 26744406	FALSE	FALSE	FALSE
P0A8X2	0	0	0	0	1	3	0	1.0015478680177283	1.833429994784639	0	1.004167037753609	2.1538096270962064	0	1.3333333333333333	1.0526588882832717	1.636775232235577	0.10167744270077979	0.29206166394451866	Protein YceI OS=Escherichia coli (strain K12) OX=83333 GN=yceI PE=1 SV=1	YCEI_ECOLI	Protein YceI	yceI	NA	NA	NA	periplasmic space [GO:0042597]	NA	1840644; 8905232; 9278503; 16738553; 9298646;	FALSE	FALSE	FALSE
P42598	0	0	0	0	1	3	0	1.0015478680177283	1.833429994784639	0	1.004167037753609	2.1538096270962064	0	1.3333333333333333	1.0526588882832717	1.636775232235577	0.10167744270077979	0.29206166394451866	Uncharacterized protein YgjQ OS=Escherichia coli (strain K12) OX=83333 GN=ygjQ PE=4 SV=1	YGJQ_ECOLI	Uncharacterized protein YgjQ	ygjQ	NA	NA	NA	integral component of membrane [GO:0016021]; plasma membrane [GO:0005886]	NA	9278503; 16738553	FALSE	FALSE	FALSE
P0ADK8	3	4	2	5	1	13	1.098000927194715	-1.3382765782145418	3.065584309867897	0.9484274177588271	-1.3177610571337537	2.376202048432654	3	6.333333333333333	0.6689561363525758	1.6311927147297138	0.10284966206388936	0.29206166394451866	Uncharacterized protein YibL OS=Escherichia coli (strain K12) OX=83333 GN=yibL PE=1 SV=1	YIBL_ECOLI	Uncharacterized protein YibL	yibL	NA	NA	NA	cytosol [GO:0005829]	NA	1964486; 8407843; 8041620; 9278503; 16738553; 8300537; 16980477	FALSE	FALSE	FALSE
P27278	0	1	1	1	3	2	1.1450658286619433	1.0031154145896333	0.6768244331065305	1.3634649170376707	1.004167037753609	0.7387721278173627	0.6666666666666666	2	1.035468027536214	1.6310177877075742	0.10288656626330228	0.29206166394451866	Trifunctional NAD biosynthesis/regulator protein NadR OS=Escherichia coli (strain K12) OX=83333 GN=nadR PE=1 SV=2	NADR_ECOLI	Trifunctional NAD biosynthesis/regulator protein NadR [Includes: Transcriptional regulator NadR; Nicotinamide mononucleotide adenylyltransferase (NMN adenylyltransferase) (NMN-AT) (NMNAT) (EC 2.7.7.1) (Nicotinamide ribonucleotide adenylyltransferase) (Nicotinamide-nucleotide adenylyltransferase); Ribosylnicotinamide kinase (RNK) (EC 2.7.1.22) (Nicotinamide riboside kinase) (NRK) (NmR-K)]	nadR	nadI	FUNCTION: This enzyme has three activities: DNA binding, nicotinamide mononucleotide (NMN) adenylyltransferase and ribosylnicotinamide (RN) kinase. The DNA-binding domain binds to the nadB operator sequence in an NAD- and ATP-dependent manner. As NAD levels increase within the cell, the affinity of NadR for the nadB operator regions of nadA, nadB, and pncB increases, repressing the transcription …	ATP binding [GO:0005524]; bacterial-type cis-regulatory region sequence-specific DNA binding [GO:0000986]; identical protein binding [GO:0042802]; magnesium ion binding [GO:0000287]; nicotinamide-nucleotide adenylyltransferase activity [GO:0000309]; ribosylnicotinamide kinase activity [GO:0050262]	catalytic complex [GO:1902494]; cytoplasm [GO:0005737]; plasma membrane [GO:0005886]	cellular response to metal ion [GO:0071248]; NAD biosynthetic process [GO:0009435]; response to alkaline pH [GO:0010446]	7610040; 9278503; 16738553; 1327967; 10464228	FALSE	FALSE	FALSE
P77674	0	0	1	1	1	2	1.1450658286619433	1.0015478680177283	0.6768244331065305	1.3634649170376707	1.004167037753609	0.7387721278173627	0.3333333333333333	1.3333333333333333	1.035468027536214	1.6301127642723174	0.10307766647958214	0.29206166394451866	Gamma-aminobutyraldehyde dehydrogenase OS=Escherichia coli (strain K12) OX=83333 GN=patD PE=1 SV=1	ABDH_ECOLI	Gamma-aminobutyraldehyde dehydrogenase (ABALDH) (EC 1.2.1.19) (1-pyrroline dehydrogenase) (4-aminobutanal dehydrogenase) (5-aminopentanal dehydrogenase) (EC 1.2.1.-)	patD	prr ydcW	FUNCTION: Catalyzes the oxidation 4-aminobutanal (gamma-aminobutyraldehyde) to 4-aminobutanoate (gamma-aminobutyrate or GABA) (PubMed:3510672, PubMed:16023116). This is the second step in one of two pathways for putrescine degradation, where putrescine is converted into 4-aminobutanoate via 4-aminobutanal, which allows E.coli to grow on putrescine as the sole nitrogen source (PubMed:3510672, PubM…	1-pyrroline dehydrogenase activity [GO:0033737]; aldehyde dehydrogenase (NAD+) activity [GO:0004029]; aminobutyraldehyde dehydrogenase activity [GO:0019145]; identical protein binding [GO:0042802]; NAD binding [GO:0051287]	cytosol [GO:0005829]	L-lysine catabolic process [GO:0019477]; protein homotetramerization [GO:0051289]; putrescine catabolic process [GO:0009447]	9097039; 9278503; 16738553; 3510672; 16023116; 22636776; 28522202; 30498244; 15381418	FALSE	FALSE	FALSE
P0ACB7	14	9	10	18	10	14	1.4828030164871897	0.23615912525243074	1.0967614547155637	0.7045018348727381	0.14167056150354373	0.6012686040674275	11	14	0.4824803334812365	1.6256587763769819	0.10402226415894708	0.29206166394451866	Protein HemY OS=Escherichia coli (strain K12) OX=83333 GN=hemY PE=1 SV=1	HEMY_ECOLI	Protein HemY	hemY	NA	FUNCTION: Involved in a late step of protoheme IX synthesis.	NA	integral component of membrane [GO:0016021]; plasma membrane [GO:0005886]	heme metabolic process [GO:0042168]; porphyrin-containing compound biosynthetic process [GO:0006779]	3054815; 1379743; 9278503; 16738553; 15919996	FALSE	FALSE	FALSE
P27303	2	0	0	3	1	1	0.7551725353284561	1.0015478680177283	1.058507727034453	0.7785024163165146	1.004167037753609	1.1538096270962064	0.6666666666666666	1.6666666666666667	0.9788263603887767	1.6253727189054679	0.10408316522442054	0.29206166394451866	Multidrug export protein EmrA OS=Escherichia coli (strain K12) OX=83333 GN=emrA PE=1 SV=2	EMRA_ECOLI	Multidrug export protein EmrA	emrA	NA	FUNCTION: Part of the tripartite efflux system EmrAB-TolC, which confers resistance to antibiotics such as CCCP, FCCP, 2,4-dinitrophenol and nalidixic acid. EmrA is a drug-binding protein that provides a physical link between EmrB and TolC. {ECO:0000269|PubMed:12482849, ECO:0000269|PubMed:1409590}.	identical protein binding [GO:0042802]; xenobiotic transmembrane transporter activity [GO:0042910]	integral component of plasma membrane [GO:0005887]; intrinsic component of plasma membrane [GO:0031226]; outer membrane-bounded periplasmic space [GO:0030288]	response to antibiotic [GO:0046677]; response to toxic substance [GO:0009636]; xenobiotic detoxification by transmembrane export across the plasma membrane [GO:1990961]	1409590; 9205837; 9278503; 16738553; 8203018; 12482849; 19171121; 19805313	FALSE	FALSE	FALSE
P0AG99	1	2	2	3	6	2	1.2809827906516622	1.4186783354817232	0.11376427175682181	1.3634649170376707	1.2265594590900568	0.15380962709620608	1.6666666666666667	3.6666666666666665	0.9146113344079778	1.624331910816841	0.10430499024989176	0.29221953617628404	Protein-export membrane protein SecG OS=Escherichia coli (strain K12) OX=83333 GN=secG PE=1 SV=1	SECG_ECOLI	Protein-export membrane protein SecG (P12) (Preprotein translocase band 1 subunit)	secG	NA	FUNCTION: Subunit of the protein translocation channel SecYEG. Overexpression of some hybrid proteins has been thought to jam the protein secretion apparatus resulting in cell death; while this may be true it also results in FtsH-mediated degradation of SecY. Treatment with antibiotics that block translation elongation such as chloramphenicol also leads to degradation of SecY and SecE but not Sec…	protein transmembrane transporter activity [GO:0008320]; protein-transporting ATPase activity [GO:0015450]	cell envelope Sec protein transport complex [GO:0031522]; integral component of membrane [GO:0016021]; plasma membrane [GO:0005886]	intracellular protein transmembrane transport [GO:0065002]; intracellular protein transport [GO:0006886]; protein insertion into membrane from inner side [GO:0032978]; protein secretion [GO:0009306]; protein transport by the Sec complex [GO:0043952]; SRP-dependent cotranslational protein targeting to membrane, translocation [GO:0006616]	8253068; 8244950; 9278503; 16738553; 8045257; 8034620; 7556084; 15919996; 19661432; 27435098; 16292303; 18078384	FALSE	FALSE	FALSE
P0AC51	1	2	2	2	6	3	0.81800956267857206	1.4186783354817232	0.5751551235569144	0.9484274177588271	1.2265594590900568	0.56884712637505	1.6666666666666667	3.6666666666666665	0.9146113344079779	1.623418325507402	0.10450000988834353	0.2923019294024189	Zinc uptake regulation protein OS=Escherichia coli (strain K12) OX=83333 GN=zur PE=1 SV=1	ZUR_ECOLI	Zinc uptake regulation protein (Zinc uptake regulator)	zur	yjbK	FUNCTION: Acts as a negative controlling element, employing Zn(2+) as a cofactor to bind the operator of the repressed genes (znuACB).	DNA-binding transcription factor activity [GO:0003700]; DNA-binding transcription repressor activity [GO:0001217]; identical protein binding [GO:0042802]; transcription cis-regulatory region binding [GO:0000976]; zinc ion binding [GO:0008270]	cytosol [GO:0005829]; protein-DNA complex [GO:0032993]	negative regulation of transcription, DNA-templated [GO:0045892]; regulation of secondary metabolite biosynthetic process [GO:1900376]; transcription, DNA-templated [GO:0006351]	8265357; 9278503; 16738553; 9680209	FALSE	FALSE	FALSE
P09169	31	10	3	5	23	22	-3.55969925160082	2.2726161410344394	4.09167926320538	-2.051572582241173	1.1296979198374677	2.677371583153219	14.666666666666666	16.666666666666668	0.585165640249838	1.6192343436943153	0.10539685121464633	0.29422984289213244	Protease 7 OS=Escherichia coli (strain K12) OX=83333 GN=ompT PE=1 SV=1	OMPT_ECOLI	Protease 7 (EC 3.4.23.49) (Omptin) (Outer membrane protein 3B) (Protease A) (Protease VII)	ompT	NA	FUNCTION: Protease that can cleave T7 RNA polymerase, ferric enterobactin receptor protein (FEP), antimicrobial peptide protamine and other proteins. This protease has a specificity for paired basic residues. {ECO:0000269|PubMed:9683502}.	aspartic-type endopeptidase activity [GO:0004190]; endopeptidase activity [GO:0004175]; serine-type endopeptidase activity [GO:0004252]	cell outer membrane [GO:0009279]; integral component of membrane [GO:0016021]; intrinsic component of cell outer membrane [GO:0031230]	proteolysis [GO:0006508]	3278297; 3056908; 9278503; 16738553; 8905232; 9629924; 9683502; 10651827; 11576541; 11566868	FALSE	FALSE	FALSE
P64585	2	0	1	2	2	3	0.2717409947818053	1.416417281584673	1.1154252244957106	0.36346491703767103	1.589129538474765	1.1538096270962064	1	2.3333333333333335	1.035468027536214	1.6186496889183781	0.1055226575358186	0.29422984289213244	Inner membrane protein YqjE OS=Escherichia coli (strain K12) OX=83333 GN=yqjE PE=1 SV=1	YQJE_ECOLI	Inner membrane protein YqjE	yqjE	NA	NA	NA	integral component of membrane [GO:0016021]; plasma membrane [GO:0005886]	NA	9278503; 16738553; 15919996	FALSE	FALSE	FALSE
P03004	8	11	9	8	21	10	0.543570226709375	1.7770499980818837	0.4778200852613407	0.36346491703767103	0.87863615566975	0.29131315084614107	9.333333333333334	13	0.511138074517854	1.615680266319968	0.10616345969159673	0.29548548874725494	Chromosomal replication initiator protein DnaA OS=Escherichia coli (strain K12) OX=83333 GN=dnaA PE=1 SV=2	DNAA_ECOLI	Chromosomal replication initiator protein DnaA	dnaA	NA	FUNCTION: Plays a key role in the initiation and regulation of chromosomal replication. Binds in an ATP-dependent fashion to the origin of replication (oriC) to initiate formation of the DNA replication initiation complex exactly once per cell cycle. Binds the DnaA box (consensus sequence 5'-TTATC[CA]A[CA]A-3'); subsequent binding of DNA polymerase III subunits leads to replisome formation. The D…	ATP binding [GO:0005524]; DNA binding [GO:0003677]; DNA replication origin binding [GO:0003688]; identical protein binding [GO:0042802]; sequence-specific DNA binding [GO:0043565]	cytoplasmic side of plasma membrane [GO:0009898]; cytosol [GO:0005829]; plasma membrane [GO:0005886]	DNA replication [GO:0006260]; DNA replication initiation [GO:0006270]; negative regulation of DNA replication [GO:0008156]; regulation of DNA replication [GO:0006275]	6296774; 6234204; 7686882; 9278503; 16738553; 6329723; 2558436; 9298644; 9242693; 16077105; 17699754; 18977760; 27484197; 12682358;	FALSE	FALSE	FALSE
P37774	0	0	0	0	3	1	0	1.7347678096843067	1.058507727034453	0	2.004167037753609	1.1538096270962064	0	1.3333333333333333	1.0526588882832717	1.6126983830453723	0.10681005202308705	0.29548548874725494	L-cystine transport system ATP-binding protein TcyN OS=Escherichia coli (strain K12) OX=83333 GN=tcyN PE=1 SV=2	TCYN_ECOLI	L-cystine transport system ATP-binding protein TcyN (EC 7.4.2.12)	tcyN	yecC	FUNCTION: Part of the ABC transporter complex TcyJLN involved in L-cystine import (PubMed:25139244, PubMed:20351115, PubMed:25837721, PubMed:26350134). This high affinity cystine transporter is involved in resistance to oxidative stress by forming a L-cysteine/L-cystine shuttle system with the EamA transporter, which exports L-cysteine as reducing equivalents to the periplasm to prevent the cells…	ABC-type amino acid transporter activity [GO:0015424]; ATP binding [GO:0005524]; L-cystine transmembrane transporter activity [GO:0015184]	plasma membrane [GO:0005886]	L-cystine transport [GO:0015811]	9097040; 9278503; 16738553; 3515318; 7984428; 20351115; 25139244; 25837721; 26350134; 28911185	FALSE	FALSE	FALSE
P31697	0	0	0	0	3	1	0	1.7347678096843067	1.058507727034453	0	2.004167037753609	1.1538096270962064	0	1.3333333333333333	1.0526588882832717	1.6126983830453723	0.10681005202308705	0.29548548874725494	Chaperone protein FimC OS=Escherichia coli (strain K12) OX=83333 GN=fimC PE=1 SV=3	FIMC_ECOLI	Chaperone protein FimC	fimC	NA	FUNCTION: Required for the biogenesis of type 1 fimbriae. Binds and interact with FimH.	protein folding chaperone [GO:0044183]	outer membrane-bounded periplasmic space [GO:0030288]	cell wall organization [GO:0071555]; chaperone-mediated protein folding [GO:0061077]	1363735; 8104335; 8636962; 7610040; 9278503; 16738553; 9783748	FALSE	FALSE	FALSE
P27242	0	0	0	0	3	1	0	1.7347678096843067	1.058507727034453	0	2.004167037753609	1.1538096270962064	0	1.3333333333333333	1.0526588882832717	1.6126983830453723	0.10681005202308705	0.29548548874725494	Lipopolysaccharide 1,2-N-acetylglucosaminetransferase OS=Escherichia coli (strain K12) OX=83333 GN=waaU PE=4 SV=2	WAAU_ECOLI	Lipopolysaccharide 1,2-N-acetylglucosaminetransferase (EC 2.4.1.56)	waaU	rfaK waaK	FUNCTION: Adds the terminal N-acetyl-D-glucosamine group on the glucose(II) group of LPS.	ADP-heptose-lipopolysaccharide heptosyltransferase activity [GO:0008713]; lipopolysaccharide N-acetylglucosaminyltransferase activity [GO:0008917]	cytosol [GO:0005829]; membrane [GO:0016020]	lipopolysaccharide biosynthetic process [GO:0009103]; lipopolysaccharide core region biosynthetic process [GO:0009244]	1624462; 8041620; 9278503; 16738553	FALSE	FALSE	FALSE
P0A8G3	0	0	0	0	3	1	0	1.7347678096843067	1.058507727034453	0	2.004167037753609	1.1538096270962064	0	1.3333333333333333	1.0526588882832717	1.6126983830453723	0.10681005202308705	0.29548548874725494	Uronate isomerase OS=Escherichia coli (strain K12) OX=83333 GN=uxaC PE=2 SV=1	UXAC_ECOLI	Uronate isomerase (EC 5.3.1.12) (Glucuronate isomerase) (Uronic isomerase)	uxaC	ygjX ygjY ygjZ	NA	glucuronate isomerase activity [GO:0008880]	NA	D-galacturonate catabolic process [GO:0019698]; D-glucuronate catabolic process [GO:0042840]	9278503; 16738553; 19429622	FALSE	FALSE	FALSE
P0AFD6	10	5	3	11	9	5	0.8430653372854765	1.0749507337780906	0.8692069464844256	0.48899579912152974	0.7411326319198149	0.7387721278173627	6	8.333333333333334	0.6563001862862358	1.6092039594728549	0.10757175092271842	0.2971269802481972	NADH-quinone oxidoreductase subunit I OS=Escherichia coli (strain K12) OX=83333 GN=nuoI PE=1 SV=1	NUOI_ECOLI	NADH-quinone oxidoreductase subunit I (EC 7.1.1.-) (NADH dehydrogenase I subunit I) (NDH-1 subunit I) (NUO9)	nuoI	NA	FUNCTION: NDH-1 shuttles electrons from NADH, via FMN and iron-sulfur (Fe-S) centers, to quinones in the respiratory chain. The immediate electron acceptor for the enzyme in this species is believed to be ubiquinone. Couples the redox reaction to proton translocation (for every two electrons transferred, four hydrogen ions are translocated across the cytoplasmic membrane), and thus conserves the …	4 iron, 4 sulfur cluster binding [GO:0051539]; iron ion binding [GO:0005506]; NADH dehydrogenase (quinone) activity [GO:0050136]; quinone binding [GO:0048038]	NADH dehydrogenase complex [GO:0030964]; plasma membrane [GO:0005886]; plasma membrane respiratory chain complex I [GO:0045272]	aerobic respiration [GO:0009060]	7690854; 9205837; 9278503; 16738553; 9298646; 7607227	FALSE	FALSE	FALSE
P0A7B1	5	7	5	9	13	4	1.5875204606661324	1.3487929215989047	-0.16324966648921238	1.1004305112038768	0.811521959811213	-0.10922477873758765	5.666666666666667	8.666666666666666	0.6009092307591674	1.6010290827831564	0.10937047784000677	0.29928510602730535	Polyphosphate kinase OS=Escherichia coli (strain K12) OX=83333 GN=ppk PE=1 SV=2	PPK1_ECOLI	Polyphosphate kinase (EC 2.7.4.1) (ATP-polyphosphate phosphotransferase) (Polyphosphoric acid kinase)	ppk	NA	FUNCTION: Catalyzes the reversible transfer of the terminal phosphate of ATP to form a long-chain polyphosphate (polyP). Can form linear polymers of orthophosphate with chain lengths up to 1000 or more. Can use GTP instead of ATP, but the efficiency of GTP is 5% that of ATP. Also exhibits several other enzymatic activities, which include: ATP synthesis from polyP in the presence of excess ADP, ge…	ATP binding [GO:0005524]; diphosphotransferase activity [GO:0016778]; metal ion binding [GO:0046872]; phosphotransferase activity, phosphate group as acceptor [GO:0016776]; polyphosphate:AMP phosphotransferase activity [GO:0043751]; polyphosphate kinase activity [GO:0008976]	cytosol [GO:0005829]; periplasmic side of cell outer membrane [GO:0031241]; plasma membrane [GO:0005886]; polyphosphate kinase complex [GO:0009358]	ATP generation from ADP [GO:0006757]; polyphosphate biosynthetic process [GO:0006799]; protein autophosphorylation [GO:0046777]	1331061; 9205837; 9278503; 16738553; 3301838; 8380170; 8962061; 10660553; 15947782	FALSE	FALSE	FALSE
P0AFV4	2	0	0	2	1	2	0.2717409947818053	1.0015478680177283	1.4969726525019904	0.36346491703767103	1.004167037753609	1.7387721278173627	0.6666666666666666	1.6666666666666667	1.0354680275362143	1.5994112315849958	0.1097292582997581	0.2993668616698323	Murein DD-endopeptidase MepS/Murein LD-carboxypeptidase OS=Escherichia coli (strain K12) OX=83333 GN=mepS PE=1 SV=1	MEPS_ECOLI	Murein DD-endopeptidase MepS/Murein LD-carboxypeptidase (EC 3.4.-.-) (EC 3.4.17.13) (Lipoprotein Spr) (Murein hydrolase MepS)	mepS	spr yeiV	FUNCTION: A murein DD-endopeptidase with specificity for D-Ala-meso-diaminopimelic acid (mDAP) cross-links. Its role is probably to cleave D-Ala-mDAP cross-links to allow insertion of new glycans and thus cell wall expansion. Functionally redundant with MepM and MepH. Also has weak LD-carboxypeptidase activity on L-mDAP-D-Ala peptide bonds. Partially suppresses a prc disruption mutant. {ECO:00002…	cysteine-type peptidase activity [GO:0008234]; endopeptidase activity [GO:0004175]	cell outer membrane [GO:0009279]	capsule polysaccharide biosynthetic process [GO:0045227]; cell wall organization [GO:0071555]; peptidoglycan metabolic process [GO:0000270]; peptidoglycan turnover [GO:0009254]	9158724; 9097040; 9278503; 16738553; 23062283; 18715016	FALSE	FALSE	FALSE
P0ACF4	9	11	10	12	11	16	1.283635887786682	0.007207491847121846	1.4690543154836484	0.7419765402914007	0.004167037753608584	0.7818408497092485	10	13	0.5093281425847526	1.5934276772118887	0.11106428085689175	0.3015822395575599	DNA-binding protein HU-beta OS=Escherichia coli (strain K12) OX=83333 GN=hupB PE=1 SV=1	DBHB_ECOLI	DNA-binding protein HU-beta (HU-1) (NS1)	hupB	hopD	FUNCTION: Histone-like DNA-binding protein which is capable of wrapping DNA to stabilize it, and thus to prevent its denaturation under extreme environmental conditions.	DNA binding [GO:0003677]; identical protein binding [GO:0042802]	cytosol [GO:0005829]	chromosome condensation [GO:0030261]; transcription, DNA-templated [GO:0006351]	3003540; 9278503; 16738553; 215461; 6987059; 350619; 2187099; 9298646; 9868784; 227733; 2265752; 9298644	FALSE	FALSE	FALSE
Q47710	4	0	0	2	3	2	-0.49124237552299954	1.7347678096843067	1.4969726525019904	-0.3735006771285352	2.004167037753609	1.7387721278173627	1.3333333333333333	2.3333333333333335	1.1231461628141455	1.5822273080487093	0.11359768843201733	0.307044288028347	Uncharacterized protein YqjK OS=Escherichia coli (strain K12) OX=83333 GN=yqjK PE=4 SV=1	YQJK_ECOLI	Uncharacterized protein YqjK	yqjK	NA	NA	NA	cytosol [GO:0005829]	NA	9278503; 16738553	FALSE	FALSE	FALSE
P0AE52	8	9	8	5	12	19	-0.3498944857662282	0.6618389032284773	2.416654434952744	-0.22149758368348532	0.3826786610073385	1.3058127205412564	8.333333333333334	12	0.4889979326217032	1.5753572819523003	0.11517399884098375	0.3106615203325416	Peroxiredoxin Bcp OS=Escherichia coli (strain K12) OX=83333 GN=bcp PE=1 SV=1	BCP_ECOLI	Peroxiredoxin Bcp (EC 1.11.1.24) (Bacterioferritin comigratory protein) (Thioredoxin peroxidase) (Thioredoxin-dependent peroxiredoxin Bcp)	bcp	NA	FUNCTION: Thiol-specific peroxidase that catalyzes the reduction of hydrogen peroxide and organic hydroperoxides to water and alcohols, respectively. Plays a role in cell protection against oxidative stress by detoxifying peroxides and as sensor of hydrogen peroxide-mediated signaling events. {ECO:0000269|PubMed:21910476}.	hydroperoxide reductase activity [GO:0032843]; thioredoxin peroxidase activity [GO:0008379]	cytoplasm [GO:0005737]; cytosol [GO:0005829]	cell redox homeostasis [GO:0045454]; cellular response to oxidative stress [GO:0034599]; response to oxidative stress [GO:0006979]	2016588; 9205837; 9278503; 16738553; 9537378; 9298646; 10644761; 19298085; 21910476	FALSE	FALSE	FALSE
P0ABI4	1	1	0	1	3	2	0.19214470218979846	1.0031154145896333	1.4969726525019904	0.3634649170376708	1.004167037753609	1.7387721278173627	0.6666666666666666	2	1.035468027536214	1.5543613140657608	0.12009825564363799	0.3198133828827654	Magnesium transport protein CorA OS=Escherichia coli (strain K12) OX=83333 GN=corA PE=1 SV=1	CORA_ECOLI	Magnesium transport protein CorA	corA	NA	FUNCTION: Mediates influx of magnesium ions. Can also mediate cobalt and manganese uptake (PubMed:780341). Alternates between open and closed states. Activated by low cytoplasmic Mg(2+) levels. Inactive when cytoplasmic Mg(2+) levels are high (By similarity). {ECO:0000250|UniProtKB:Q9WZ31, ECO:0000269|PubMed:780341}.	cobalt ion transmembrane transporter activity [GO:0015087]; magnesium ion transmembrane transporter activity [GO:0015095]; nickel cation transmembrane transporter activity [GO:0015099]	integral component of membrane [GO:0016021]; plasma membrane [GO:0005886]	cobalt ion transport [GO:0006824]; magnesium ion transport [GO:0015693]; nickel cation transmembrane transport [GO:0035444]	8314774; 1379743; 8346018; 9278503; 16738553; 780341; 15919996	FALSE	FALSE	FALSE
P0A8R0	0	0	2	0	3	4	0	1.7347678096843067	0.9572062704044603	0	2.004167037753609	0.8907752212624124	0.6666666666666666	2.3333333333333335	0.9649807530053405	1.554211959790745	0.12013386563811529	0.3198133828827654	Regulator of ribonuclease activity A OS=Escherichia coli (strain K12) OX=83333 GN=rraA PE=1 SV=1	RRAA_ECOLI	Regulator of ribonuclease activity A	rraA	menG yiiV	FUNCTION: Globally modulates RNA abundance by binding to RNase E (Rne) and regulating its endonucleolytic activity. Can modulate Rne action in a substrate-dependent manner by altering the composition of the degradosome. Modulates RNA-binding and helicase activities of the degradosome. {ECO:0000269|PubMed:13678585, ECO:0000269|PubMed:16725107, ECO:0000269|PubMed:16771842, ECO:0000269|PubMed:185105…	endoribonuclease inhibitor activity [GO:0060698]; enzyme binding [GO:0019899]; ribonuclease inhibitor activity [GO:0008428]	cytosol [GO:0005829]	negative regulation of endoribonuclease activity [GO:0060702]; negative regulation of RNA catabolic process [GO:1902369]; protein homotrimerization [GO:0070207]	8346018; 9278503; 16738553; 13678585; 16725107; 16621818; 16771842; 18510556; 20106955; 14499605	FALSE	FALSE	FALSE
P33219	3	0	0	2	1	3	-0.14753297954714414	1.0015478680177283	1.833429994784639	-0.05157258224117294	1.004167037753609	2.1538096270962064	1	2	1.035468027536214	1.5515970267796857	0.12075867502726664	0.32099256238422536	Protein YebF OS=Escherichia coli (strain K12) OX=83333 GN=yebF PE=1 SV=2	YEBF_ECOLI	Protein YebF	yebF	NA	NA	NA	extracellular region [GO:0005576]	NA	9097040; 9278503; 16738553; 16369539	FALSE	FALSE	FALSE
P69913	2	0	2	1	3	5	-0.3473467195050167	1.7347678096843067	1.2863157213874836	-0.22149758368348532	2.004167037753609	1.1538096270962062	1.3333333333333333	3	0.9788263603887766	1.5436826679002886	0.12266522713091217	0.32365698540775484	Carbon storage regulator OS=Escherichia coli (strain K12) OX=83333 GN=csrA PE=1 SV=1	CSRA_ECOLI	Carbon storage regulator (Translational dual regulator CsrA)	csrA	zfiA	FUNCTION: A key translational regulator that binds mRNA to regulate translation initiation and/or mRNA stability, initially identified for its effects on central carbon metabolism (PubMed:8393005). Mediates global changes in gene expression, shifting from rapid growth to stress survival by linking envelope stress, the stringent response and the catabolite repression systems (PubMed:21488981, PubM…	mRNA 5'-UTR binding [GO:0048027]	cytosol [GO:0005829]	mRNA catabolic process [GO:0006402]; mRNA stabilization [GO:0048255]; negative regulation of glycogen biosynthetic process [GO:0045719]; negative regulation of mRNA cleavage [GO:0031438]; negative regulation of translation [GO:0017148]; negative regulation of translational initiation [GO:0045947]; positive regulation of translational initiation [GO:0045948]	8393005; 8604133; 9205837; 9278503; 16738553; 7751274; 7493933; 9211896; 11298291; 11741870; 12193630; 12067347; 12694612; 16352847; 16923806; 18223068; 18713317; 19103924; 19460094; 21488981; 21696456; 28851853; 28924029; 25833324; 15866937	FALSE	FALSE	FALSE
P0A725	0	0	2	1	4	1	1.1450658286619433	2.0031581186618546	-0.4797811285715778	1.3634649170376707	2.326095132640971	-0.43115287362495003	0.6666666666666666	2	1.0861357253512307	1.540626179723718	0.12340779251900535	0.32412909791078043	UDP-3-O-acyl-N-acetylglucosamine deacetylase OS=Escherichia coli (strain K12) OX=83333 GN=lpxC PE=1 SV=1	LPXC_ECOLI	UDP-3-O-acyl-N-acetylglucosamine deacetylase (UDP-3-O-acyl-GlcNAc deacetylase) (EC 3.5.1.108) (Protein EnvA) (UDP-3-O-[R-3-hydroxymyristoyl]-N-acetylglucosamine deacetylase)	lpxC	asmB envA	FUNCTION: Catalyzes the hydrolysis of UDP-3-O-myristoyl-N-acetylglucosamine to form UDP-3-O-myristoylglucosamine and acetate, the committed step in lipid A biosynthesis. {ECO:0000255|HAMAP-Rule:MF_00388, ECO:0000269|PubMed:10026271, ECO:0000269|PubMed:8530464, ECO:0000269|PubMed:8824222, ECO:0000269|Ref.7}.	deacetylase activity [GO:0019213]; iron ion binding [GO:0005506]; UDP-3-O-[3-hydroxymyristoyl] N-acetylglucosamine deacetylase activity [GO:0008759]; UDP-3-O-acyl-N-acetylglucosamine deacetylase activity [GO:0103117]; zinc ion binding [GO:0008270]	cytoplasm [GO:0005737]	lipid A biosynthetic process [GO:0009245]	2824434; 1630901; 9278503; 16738553; 3000876; 8530464; 8752330; 8824222; 10026271; 10048027; 11148046; 15705580; 16420369; 18289052; 20136146; 20709752; 20019290; 21193611; 23417489; 24108127; 24117400	FALSE	FALSE	FALSE
P04846	0	0	0	0	7	0	0	2.6500116415281143	0	0	3.004167037753609	0	0	2.3333333333333335	1.0013890125845364	1.529984934591899	0.12602045804479853	0.329520160665288	Lipoprotein 28 OS=Escherichia coli (strain K12) OX=83333 GN=nlpA PE=1 SV=1	NLPA_ECOLI	Lipoprotein 28	nlpA	NA	NA	NA	plasma membrane [GO:0005886]	NA	3003106; 7686882; 9278503; 16738553	FALSE	FALSE	FALSE
P0AG82	0	0	0	0	7	0	0	2.6500116415281143	0	0	3.004167037753609	0	0	2.3333333333333335	1.0013890125845364	1.529984934591899	0.12602045804479853	0.329520160665288	Phosphate-binding protein PstS OS=Escherichia coli (strain K12) OX=83333 GN=pstS PE=1 SV=1	PSTS_ECOLI	Phosphate-binding protein PstS (PBP)	pstS	phoS	FUNCTION: Part of the ABC transporter complex PstSACB involved in phosphate import.	phosphate ion binding [GO:0042301]	ATP-binding cassette (ABC) transporter complex [GO:0043190]; outer membrane-bounded periplasmic space [GO:0030288]	cellular response to DNA damage stimulus [GO:0006974]; phosphate ion transmembrane transport [GO:0035435]; phosphate ion transport [GO:0006817]; regulation of phosphatase activity [GO:0010921]; response to radiation [GO:0009314]	6321434; 6365894; 7686882; 9278503; 16738553; 9298646; 2215649; 9228942; 9671506	FALSE	FALSE	FALSE
P0ACQ4	4	8	8	6	13	9	1.068047479489688	1.0983703673141045	0.4775386561203963	0.8488917442079127	0.6415969583689006	0.3058127205412564	6.666666666666667	9.333333333333334	0.5987671410393566	1.526488998688942	0.12688812818233086	0.32983438327218556	Hydrogen peroxide-inducible genes activator OS=Escherichia coli (strain K12) OX=83333 GN=oxyR PE=1 SV=1	OXYR_ECOLI	Hydrogen peroxide-inducible genes activator (Morphology and auto-aggregation control protein)	oxyR	momR mor	FUNCTION: Hydrogen peroxide sensor. Activates the expression of a regulon of hydrogen peroxide-inducible genes such as katG, gor, ahpC, ahpF, oxyS (a regulatory RNA), dps, fur and grxA. OxyR expression is negatively autoregulated by binding to a 43 bp region upstream of its own coding sequence. OxyR is inactivated by reduction of its essential disulfide bond by the product of GrxA, itself positiv…	bacterial-type cis-regulatory region sequence-specific DNA binding [GO:0000986]; DNA-binding transcription factor activity [GO:0003700]	cytosol [GO:0005829]; protein-DNA complex [GO:0032993]	cellular response to DNA damage stimulus [GO:0006974]; regulation of DNA-templated transcription, initiation [GO:2000142]; regulation of transcription, DNA-templated [GO:0006355]; response to nitrosative stress [GO:0051409]; response to oxidative stress [GO:0006979]	2471187; 2551682; 2511419; 2167922; 8265357; 9278503; 16738553; 1864839; 9497290; 12015987; 18223068	FALSE	FALSE	FALSE
P0AAP3	0	0	0	1	0	2	1.1450658286619433	0	1.4969726525019904	1.3634649170376707	0	1.7387721278173627	0	1	1.0340790149516779	1.5253816283093473	0.12716393836387196	0.3300652223709324	Transcriptional repressor FrmR OS=Escherichia coli (strain K12) OX=83333 GN=frmR PE=1 SV=1	FRMR_ECOLI	Transcriptional repressor FrmR	frmR	yaiN	FUNCTION: Repressor of the frmRAB operon. {ECO:0000269|PubMed:15466022}.	DNA binding [GO:0003677]; metal ion binding [GO:0046872]	cytoplasm [GO:0005737]	negative regulation of transcription, DNA-templated [GO:0045892]	8808933; 9278503; 16738553; 15466022	FALSE	FALSE	FALSE
P0AD57	1	0	0	0	6	1	-0.8733358601667117	2.453408571584573	1.058507727034453	-0.6365350829623292	2.811521959811213	1.1538096270962064	0.3333333333333333	2.3333333333333335	1.1095988346483634	1.5233851264189244	0.12766238094525592	0.3303347909811067	Octaprenyl diphosphate synthase OS=Escherichia coli (strain K12) OX=83333 GN=ispB PE=1 SV=1	ISPB_ECOLI	Octaprenyl diphosphate synthase (EC 2.5.1.90) (All-trans-octaprenyl-diphosphate synthase) (Octaprenyl pyrophosphate synthase) (OPP synthase)	ispB	cel yhbD	FUNCTION: Supplies octaprenyl diphosphate, the precursor for the side chain of the isoprenoid quinones ubiquinone and menaquinone. {ECO:0000269|PubMed:8037730}.	identical protein binding [GO:0042802]; metal ion binding [GO:0046872]; octaprenyl pyrophosphate synthase activity [GO:0106350]; prenyltransferase activity [GO:0004659]	cytosol [GO:0005829]	isoprenoid biosynthetic process [GO:0008299]; polyprenol biosynthetic process [GO:0016094]; ubiquinone biosynthetic process [GO:0006744]	8312607; 9278503; 16738553; 2670911; 8037730	FALSE	FALSE	FALSE
P0AF06	0	4	1	4	3	2	2.2902245865215196	-0.37392744531680944	0.6768244331065305	2.6853930119250333	-0.3177610571337536	0.7387721278173627	1.6666666666666667	3	1.035468027536214	1.4971394389700212	0.13435697950051506	0.3422597928597099	Motility protein B OS=Escherichia coli (strain K12) OX=83333 GN=motB PE=1 SV=1	MOTB_ECOLI	Motility protein B (Chemotaxis protein MotB)	motB	NA	FUNCTION: MotA and MotB comprise the stator element of the flagellar motor complex. Required for the rotation of the flagellar motor. Probably a linker that fastens the torque-generating machinery to the cell wall. Overexpression of this protein with MotA improves motility in a pdeH disruption, (a c-di-GMP phosphodiesterase) suggesting there is an interaction (direct or indirect) between the c-di…	NA	integral component of membrane [GO:0016021]; plasma membrane [GO:0005886]	archaeal or bacterial-type flagellum-dependent cell motility [GO:0097588]; chemotaxis [GO:0006935]	3007435; 9097040; 9278503; 16738553; 2002011; 2447650; 2061285; 20346719; 19081534	FALSE	FALSE	FALSE
P0AEG6	0	0	0	0	0	6	0	0	2.5929481879080525	0	0	2.9611645491538106	0	2	0.9870548497179369	1.4970393342834665	0.1343830234854272	0.3422597928597099	Thiol:disulfide interchange protein DsbC OS=Escherichia coli (strain K12) OX=83333 GN=dsbC PE=1 SV=1	DSBC_ECOLI	Thiol:disulfide interchange protein DsbC	dsbC	xprA	FUNCTION: Acts as a disulfide isomerase, interacting with incorrectly folded proteins to correct non-native disulfide bonds. DsbG and DsbC are part of a periplasmic reducing system that controls the level of cysteine sulfenylation, and provides reducing equivalents to rescue oxidatively damaged secreted proteins. Acts by transferring its disulfide bond to other proteins and is reduced in the proc…	protein disulfide isomerase activity [GO:0003756]; protein-disulfide reductase activity [GO:0015035]	outer membrane-bounded periplasmic space [GO:0030288]; periplasmic space [GO:0042597]	chaperone-mediated protein folding [GO:0061077]; response to copper ion [GO:0046688]	1987126; 9278503; 16738553; 9298646; 8168498; 7536035; 8168497; 9254601; 19965429; 10700276	FALSE	FALSE	FALSE
P0A6S0	10	11	5	11	11	11	0.8430653372854765	0.007207491847121846	1.7302512020417289	0.48899579912152974	0.004167037753608584	1.1538096270962062	8.666666666666666	11	0.5489908213237815	1.4898662440487962	0.1362594088079243	0.34554289733618737	Flagellar L-ring protein OS=Escherichia coli (strain K12) OX=83333 GN=flgH PE=3 SV=1	FLGH_ECOLI	Flagellar L-ring protein (Basal body L-ring protein)	flgH	fla FVIII flaY	FUNCTION: Assembles around the rod to form the L-ring and probably protects the motor/basal body from shearing forces during rotation. {ECO:0000250}.	motor activity [GO:0003774]	bacterial-type flagellum basal body, distal rod, L ring [GO:0009427]; cell outer membrane [GO:0009279]	bacterial-type flagellum-dependent cell motility [GO:0071973]; response to osmotic stress [GO:0006970]	8905232; 9278503; 16738553	FALSE	FALSE	FALSE
P65367	0	0	2	0	6	2	0	2.453408571584573	0.11376427175682181	0	2.811521959811213	0.15380962709620608	0.6666666666666666	2.6666666666666665	0.988443862302473	1.4821579321594514	0.1382982770863366	0.34870922722483444	Flavodoxin YqcA OS=Escherichia coli (strain K12) OX=83333 GN=yqcA PE=1 SV=1	YQCA_ECOLI	Flavodoxin YqcA	yqcA	NA	FUNCTION: Probable electron transporter.	FMN binding [GO:0010181]	NA	NA	9278503; 16738553; 23749454; 25093851	FALSE	FALSE	FALSE
P21369	0	0	0	1	2	0	1.1450658286619433	1.416417281584673	0	1.3634649170376707	1.589129538474765	0	0	1	0.9841981518374786	1.4788729632255637	0.13917427057840384	0.3499182159129384	Nicotinamidase OS=Escherichia coli (strain K12) OX=83333 GN=pncA PE=1 SV=1	PNCA_ECOLI	Nicotinamidase (EC 3.5.1.19) (Nicotinamide deamidase) (NAMase) (Pyrazinamidase) (PZAase) (EC 3.5.1.-)	pncA	nam ydjB	FUNCTION: Catalyzes the deamidation of nicotinamide (NAM) into nicotinate (PubMed:4399474, PubMed:8726014). Likely functions in the cyclical salvage pathway for production of NAD from nicotinamide (PubMed:4399474). {ECO:0000269|PubMed:4399474, ECO:0000305|PubMed:8726014}.; FUNCTION: Is also able to hydrolyze the first-line antituberculous drug pyrazinamide (PZA) into pyrazinoic acid in vitro, but…	hydrolase activity, acting on carbon-nitrogen (but not peptide) bonds, in linear amides [GO:0016811]; metal ion binding [GO:0046872]; nicotinamidase activity [GO:0008936]	NA	pyridine nucleotide salvage [GO:0019365]	2670682; 8726014; 9097039; 9278503; 16738553; 4399474	FALSE	FALSE	FALSE
P0A6J5	16	9	13	13	19	14	0.1695078612042071	1.8985057652992339	0.48846311189105507	0.08335699784493553	1.004167037753609	0.25334530064712046	12.666666666666666	15.333333333333334	0.4469564454152216	1.475982533089079	0.1399485813368927	0.35136450364098953	D-amino acid dehydrogenase OS=Escherichia coli (strain K12) OX=83333 GN=dadA PE=1 SV=1	DADA_ECOLI	D-amino acid dehydrogenase (EC 1.4.99.-) (D-alanine dehydrogenase)	dadA	dadR	FUNCTION: Catalyzes the oxidative deamination of D-amino acids. Has broad substrate specificity; is mostly active on D-alanine, and to a lesser extent, on several other D-amino acids such as D-methionine, D-serine and D-proline, but not on L-alanine. Participates in the utilization of L-alanine and D-alanine as the sole source of carbon, nitrogen and energy for growth. Is also able to oxidize D-a…	D-amino-acid dehydrogenase activity [GO:0008718]; oxidoreductase activity [GO:0016491]	cytoplasm [GO:0005737]; plasma membrane [GO:0005886]	D-alanine catabolic process [GO:0055130]; L-alanine oxidation to pyruvate via D-alanine [GO:0019480]	7906689; 8905232; 9278503; 16738553; 13292; 10383414; 15358424; 21754980	FALSE	FALSE	FALSE
P23893	16	11	15	16	19	15	0.7688908628567296	1.469467503471396	0.31164653419904015	0.3634649170376708	0.7411326319198149	0.15380962709620635	14	16.666666666666668	0.419469058684564	1.472246015754224	0.14095445538828197	0.35334891814613595	Glutamate-1-semialdehyde 2,1-aminomutase OS=Escherichia coli (strain K12) OX=83333 GN=hemL PE=1 SV=2	GSA_ECOLI	Glutamate-1-semialdehyde 2,1-aminomutase (GSA) (EC 5.4.3.8) (Glutamate-1-semialdehyde aminotransferase) (GSA-AT)	hemL	gsa popC	NA	glutamate-1-semialdehyde 2,1-aminomutase activity [GO:0042286]; identical protein binding [GO:0042802]; pyridoxal phosphate binding [GO:0030170]; transaminase activity [GO:0008483]	cytosol [GO:0005829]	porphyrin-containing compound biosynthetic process [GO:0006779]; protoporphyrinogen IX biosynthetic process [GO:0006782]; tetrapyrrole biosynthetic process [GO:0033014]	1900346; 8202364; 9278503; 16738553; 2045363; 1643048; 12813061	FALSE	FALSE	FALSE
P68191	3	4	4	5	6	6	1.098000927194715	0.6373806242547232	0.8134374700909369	0.9484274177588271	0.4895938649238504	0.6392364542664482	3.6666666666666665	5.666666666666667	0.6924192456497086	1.4715613482019743	0.14113936957111947	0.35334891814613595	Stationary-phase-induced ribosome-associated protein OS=Escherichia coli (strain K12) OX=83333 GN=sra PE=1 SV=1	SRA_ECOLI	Stationary-phase-induced ribosome-associated protein (Protein D) (SRA) (30S ribosomal protein S22)	sra	rpsV	FUNCTION: Although this protein associates with the 30S subunit of the ribosome it is not considered to be a bona fide ribosomal protein. {ECO:0000269|PubMed:11292794, ECO:0000269|PubMed:17277072}.	structural constituent of ribosome [GO:0003735]	cytosol [GO:0005829]; cytosolic small ribosomal subunit [GO:0022627]	translation [GO:0006412]	11292794; 2199308; 9278503; 16738553; 3553168; 17277072; 10094780; 21903814	FALSE	FALSE	FALSE
P0DMC7	16	16	12	20	22	11	1.488695357467622	0.9831879097217043	0.06394992575445424	0.6683194985660917	0.44026615256028206	0.038332409676270114	14.666666666666666	17.666666666666668	0.38230602026754795	1.4640639765660801	0.14317646881341983	0.35701320938104286	Transcriptional regulatory protein RcsB OS=Escherichia coli (strain K12) OX=83333 GN=rcsB PE=1 SV=1	RCSB_ECOLI	Transcriptional regulatory protein RcsB (Capsular synthesis regulator component B)	rcsB	NA	FUNCTION: Component of the Rcs signaling system, which controls transcription of numerous genes. RcsB is the response regulator that binds to regulatory DNA regions. Can function both in an RcsA-dependent or RcsA-independent manner. The system regulates expression of numerous genes, including genes involved in colanic acid capsule synthesis, biofilm formation, cell division and outer membrane pro…	DNA binding [GO:0003677]; DNA-binding transcription activator activity [GO:0001216]; DNA-binding transcription repressor activity [GO:0001217]; identical protein binding [GO:0042802]	cytosol [GO:0005829]	negative regulation of transcription, DNA-templated [GO:0045892]; phosphorelay signal transduction system [GO:0000160]; positive regulation of cell projection organization [GO:0031346]; positive regulation of transcription, DNA-templated [GO:0045893]; response to antibiotic [GO:0046677]; single-species biofilm formation on inanimate substrate [GO:0044011]; transcription, DNA-templated [GO:0006351]	2404948; 9097040; 9278503; 16738553; 1597415; 1999391; 10702265; 11758943; 11566985; 11309126; 13129944; 15476819; 19240136; 20005847; 20952573; 20189963	FALSE	FALSE	FALSE
P37648	1	2	2	2	5	3	0.81800956267857206	1.1380420981056525	0.5751551235569144	0.9484274177588271	1.0041670377536085	0.56884712637505	1.6666666666666667	3.3333333333333335	0.8404805272958286	1.4613929183139636	0.14390764302626452	0.3572390857121756	Protein YhjJ OS=Escherichia coli (strain K12) OX=83333 GN=yhjJ PE=1 SV=1	YHJJ_ECOLI	Protein YhjJ	yhjJ	NA	NA	metal ion binding [GO:0046872]; metallopeptidase activity [GO:0008237]	periplasmic space [GO:0042597]	NA	8041620; 9278503; 16738553; 9298646	FALSE	FALSE	FALSE
P39356	0	3	2	1	7	2	1.1450658286619433	1.2699025639535468	0.11376427175682181	1.3634649170376707	1.004167037753609	0.15380962709620608	1.6666666666666667	3.3333333333333335	0.8404805272958286	1.459964484483954	0.14429983502346427	0.3577095629444023	Uncharacterized transcriptional regulator YjhU OS=Escherichia coli (strain K12) OX=83333 GN=yjhU PE=3 SV=2	YJHU_ECOLI	Uncharacterized transcriptional regulator YjhU	yjhU	NA	NA	carbohydrate binding [GO:0030246]; DNA binding [GO:0003677]	cytosol [GO:0005829]	NA	7610040; 9278503; 16738553	FALSE	FALSE	FALSE
P0A6G3	8	5	7	8	7	12	0.543570226709375	0.58274541390238	1.3971607930435561	0.36346491703767103	0.41920453703245264	0.8542493452372983	6.666666666666667	9	0.5456395997691407	1.4569297982645708	0.14513575957406952	0.35927716079696026	Nicotinamide-nucleotide amidohydrolase PncC OS=Escherichia coli (strain K12) OX=83333 GN=pncC PE=1 SV=1	PNCC_ECOLI	Nicotinamide-nucleotide amidohydrolase PncC (NMN amidohydrolase PncC) (EC 3.5.1.42) (NMN deamidase) (Nicotinamide-nucleotide amidase)	pncC	ygaD	FUNCTION: Has nicotinamidemononucleotide (NMN) aminohydrolase activity, not active on other substrates. {ECO:0000269|PubMed:21953451}.	nicotinamide-nucleotide amidase activity [GO:0019159]	NA	pyridine nucleotide biosynthetic process [GO:0019363]	7476170; 9205837; 9278503; 16738553; 6930655; 10493123; 21953451	FALSE	FALSE	FALSE
P0AAS0	0	0	3	1	9	0	1.1450658286619433	3.0048931539885473	-1.636386690249686	1.3634649170376707	3.326095132640971	-1.8461903729037936	1	3.3333333333333335	0.9477898922582827	1.4512116396451895	0.14672093673018893	0.3621852494108859	Inner membrane protein YlaC OS=Escherichia coli (strain K12) OX=83333 GN=ylaC PE=1 SV=2	YLAC_ECOLI	Inner membrane protein YlaC	ylaC	NA	NA	NA	integral component of membrane [GO:0016021]; plasma membrane [GO:0005886]	NA	9278503; 16738553; 15919996	FALSE	FALSE	FALSE
P17993	1	2	3	3	9	1	1.2809827906516622	2.1159188223043977	-0.8878966809820668	1.3634649170376707	1.741132631919815	-0.8461903729037936	2	4.333333333333333	0.7528023920178973	1.4485746728732838	0.14745639843364688	0.36298541594893546	Ubiquinone biosynthesis O-methyltransferase OS=Escherichia coli (strain K12) OX=83333 GN=ubiG PE=1 SV=1	UBIG_ECOLI	Ubiquinone biosynthesis O-methyltransferase (2-octaprenyl-6-hydroxyphenol methylase) (EC 2.1.1.222) (3-demethylubiquinone-8 3-O-methyltransferase) (EC 2.1.1.64)	ubiG	pufX yfaB	FUNCTION: O-methyltransferase that catalyzes the 2 O-methylation steps in the ubiquinone biosynthetic pathway. {ECO:0000255|HAMAP-Rule:MF_00472, ECO:0000269|PubMed:10419476}.	2-octaprenyl-3-methyl-5-hydroxy-6-methoxy-1,4-benzoquinone methyltransferase activity [GO:0043431]; 2-polyprenyl-6-hydroxyphenol methylase activity [GO:0102208]; 2-polyprenyl-6-methoxy-1,4-benzoquinone methyltransferase activity [GO:0008425]; 3-demethylubiquinol-8 3-O-methyltransferase activity [GO:0099119]; 3-demethylubiquinone-9 3-O-methyltransferase activity [GO:0008689]; phosphatidylglycerol …	cytosol [GO:0005829]; ubiquinone biosynthesis complex [GO:0110142]	hyperosmotic salinity response [GO:0042538]; methylation [GO:0032259]; ubiquinone biosynthetic process [GO:0006744]	1479344; 2834621; 9205837; 9278503; 16738553; 10419476; 30686758;	FALSE	FALSE	FALSE
P03817	0	0	0	0	1	2	0	1.0015478680177283	1.4969726525019904	0	1.004167037753609	1.7387721278173627	0	1	0.9143130551903239	1.4425214950978638	0.14915531216554204	0.36462482821631814	Protein MioC OS=Escherichia coli (strain K12) OX=83333 GN=mioC PE=1 SV=4	MIOC_ECOLI	Protein MioC	mioC	yieB	FUNCTION: Probable electron transporter required for biotin synthase activity.	FMN binding [GO:0010181]	cytosol [GO:0005829]	regulation of cell division [GO:0051302]	6357950; 370833; 6169112; 7686882; 9278503; 16738553; 370832; 6395859; 1620598; 10913144	FALSE	FALSE	FALSE
P0AD24	0	0	0	0	1	2	0	1.0015478680177283	1.4969726525019904	0	1.004167037753609	1.7387721278173627	0	1	0.9143130551903239	1.4425214950978638	0.14915531216554204	0.36462482821631814	UPF0352 protein YejL OS=Escherichia coli (strain K12) OX=83333 GN=yejL PE=1 SV=1	YEJL_ECOLI	UPF0352 protein YejL	yejL	NA	NA	NA	cytosol [GO:0005829]	NA	9278503; 16738553	FALSE	FALSE	FALSE
P0ADS9	0	0	0	0	1	2	0	1.0015478680177283	1.4969726525019904	0	1.004167037753609	1.7387721278173627	0	1	0.9143130551903239	1.4425214950978638	0.14915531216554204	0.36462482821631814	Uncharacterized protein YggN OS=Escherichia coli (strain K12) OX=83333 GN=yggN PE=4 SV=1	YGGN_ECOLI	Uncharacterized protein YggN	yggN	NA	NA	NA	NA	NA	9278503; 16738553; 2407723; 2144836; 7567469	FALSE	FALSE	FALSE
P36649	0	0	0	0	1	2	0	1.0015478680177283	1.4969726525019904	0	1.004167037753609	1.7387721278173627	0	1	0.9143130551903239	1.4425214950978638	0.14915531216554204	0.36462482821631814	Blue copper oxidase CueO OS=Escherichia coli (strain K12) OX=83333 GN=cueO PE=1 SV=2	CUEO_ECOLI	Blue copper oxidase CueO (Copper efflux oxidase)	cueO	yacK	FUNCTION: Probably involved in periplasmic detoxification of copper by oxidizing Cu(+) to Cu(2+) and thus preventing its uptake into the cytoplasm. Possesses phenoloxidase and ferroxidase activities and might be involved in the production of polyphenolic compounds and the prevention of oxidative damage in the periplasm.	copper ion binding [GO:0005507]; ferroxidase activity [GO:0004322]; oxidoreductase activity [GO:0016491]; oxidoreductase activity, acting on diphenols and related substances as donors, oxygen as acceptor [GO:0016682]; oxidoreductase activity, acting on metal ions [GO:0016722]; oxidoreductase activity, acting on metal ions, oxygen as acceptor [GO:0016724]	outer membrane-bounded periplasmic space [GO:0030288]; periplasmic space [GO:0042597]	detoxification of copper ion [GO:0010273]; response to copper ion [GO:0046688]	8202364; 9278503; 16738553; 9298646; 10493123; 11222619; 11399769; 10915804; 11466290; 11527384; 17218314; 11867755	FALSE	FALSE	FALSE
P75797	9	10	14	4	25	17	-0.9097892719105248	2.545479549821592	0.8566747964221099	-0.636535082962329	1.2451751372574036	0.4168440329300001	11	15.333333333333334	0.3418280290750249	1.4389676465850816	0.15015968957718984	0.3659141877286204	Glutathione-binding protein GsiB OS=Escherichia coli (strain K12) OX=83333 GN=gsiB PE=1 SV=1	GSIB_ECOLI	Glutathione-binding protein GsiB	gsiB	yliB	FUNCTION: Part of the ABC transporter complex GsiABCD involved in glutathione import (PubMed:16109926). Binds glutathione (PubMed:30515393). {ECO:0000269|PubMed:16109926, ECO:0000269|PubMed:30515393}.	peptide transmembrane transporter activity [GO:1904680]	ATP-binding cassette (ABC) transporter complex [GO:0043190]; outer membrane-bounded periplasmic space [GO:0030288]	cellular response to DNA damage stimulus [GO:0006974]; dipeptide transport [GO:0042938]; peptide transport [GO:0015833]	8905232; 9278503; 16738553; 10493123; 16109926; 30515393; 14649299	FALSE	FALSE	FALSE
P42641	13	15	16	16	19	17	1.294357281570089	0.6951985924720453	0.5012916969595252	0.6435728362304062	0.3260951326409712	0.23627178728817944	14.666666666666666	17.333333333333332	0.4019799187198523	1.4380915156281338	0.15040808963373425	0.3659141877286204	GTPase ObgE/CgtA OS=Escherichia coli (strain K12) OX=83333 GN=obgE PE=1 SV=1	OBG_ECOLI	GTPase ObgE/CgtA (EC 3.6.5.-) (GTP-binding protein Obg)	obgE	cgtA obg yhbZ	FUNCTION: An abundant, essential GTPase which binds GTP, GDP and ppGpp with moderate affinity. Has high guanosine nucleotide exchange rate constants for GTP and GDP, and a relatively low GTP hydrolysis rate stimulated by the 50S ribosomal subunit. It is estimated there are 34000 molecules in log-phase cells and 5600 molecules in stationary-phase cells. Required for chromosome segregation. Plays a…	DNA binding [GO:0003677]; GDP binding [GO:0019003]; GTPase activity [GO:0003924]; GTP binding [GO:0005525]; guanyl ribonucleotide binding [GO:0032561]; magnesium ion binding [GO:0000287]; ribosomal large subunit binding [GO:0043023]; rRNA binding [GO:0019843]	cytosol [GO:0005829]	chromosome segregation [GO:0007059]; dormancy process [GO:0022611]; negative regulation of ribosome biogenesis [GO:0090071]; ribosome assembly [GO:0042255]	9278503; 16738553; 9743119; 11555285; 12402086; 11976298; 12855728; 12826057; 15292126; 15836769; 15721258; 16518617; 16980477; 17616600; 17578452; 19555460; 22863262; 26051177; 15827604; 15737924; 24844575	FALSE	FALSE	FALSE
P0AFB5	0	1	0	1	4	0	1.1450658286619433	1.345147439134788	0	1.3634649170376707	1.3260951326409711	0	0.3333333333333333	1.6666666666666667	0.8965200165595473	1.4377253005020205	0.15051201149630505	0.3659141877286204	Sensory histidine kinase/phosphatase NtrB OS=Escherichia coli (strain K12) OX=83333 GN=glnL PE=1 SV=1	NTRB_ECOLI	Sensory histidine kinase/phosphatase NtrB (EC 2.7.13.3) (EC 3.1.3.-) (Nitrogen regulation protein NR(II)) (Nitrogen regulator II) (NRII)	glnL	glnR ntrB	FUNCTION: Member of the two-component regulatory system NtrB/NtrC, which controls expression of the nitrogen-regulated (ntr) genes in response to nitrogen limitation. Under conditions of nitrogen limitation, NtrB autophosphorylates and transfers the phosphoryl group to NtrC. In the presence of nitrogen, acts as a phosphatase that dephosphorylates and inactivates NtrC. {ECO:0000269|PubMed:10074086…	ATP binding [GO:0005524]; identical protein binding [GO:0042802]; phosphoprotein phosphatase activity [GO:0004721]; phosphorelay sensor kinase activity [GO:0000155]	cytoplasm [GO:0005737]	nitrogen fixation [GO:0009399]; protein autophosphorylation [GO:0046777]; regulation of nitrogen compound metabolic process [GO:0051171]; regulation of transcription, DNA-templated [GO:0006355]	2882477; 8346018; 9278503; 16738553; 6148334; 2865194; 2874557; 3304660; 2574599; 2016302; 7961766; 10074086; 10231487; 15157101	FALSE	FALSE	FALSE
P0ADZ7	9	7	6	13	9	7	1.4983382678465984	0.5062298402633382	0.4829506261349911	0.8488917442079127	0.3260951326409712	0.346454705038602	7.333333333333333	9.666666666666666	0.5071471939624953	1.4361696108305462	0.1509540840443601	0.3659807120031532	Sec translocon accessory complex subunit YajC OS=Escherichia coli (strain K12) OX=83333 GN=yajC PE=1 SV=1	YAJC_ECOLI	Sec translocon accessory complex subunit YajC	yajC	NA	FUNCTION: The SecYEG-SecDF-YajC-YidC holo-translocon (HTL) protein secretase/insertase is a supercomplex required for protein secretion, insertion of proteins into membranes, and assembly of membrane protein complexes (PubMed:27435098). The SecYEG complex is essential for assembly of a number of proteins and complexes, assembly is facilitated in the presence of the SecDF-YajC-YidC subcomplex (Pub…	NA	integral component of plasma membrane [GO:0005887]	protein transport [GO:0015031]	2170107; 2249673; 1706703; 7507921; 9278503; 16738553; 16079137; 27435098	FALSE	FALSE	FALSE
P0A6P7	5	12	10	9	11	14	1.5875204606661324	-0.20119490564271392	1.0967614547155637	1.1004305112038768	-0.11131017966632732	0.6012686040674275	9	11.333333333333334	0.5301296452016591	1.4336109534940644	0.15168331595078743	0.3672237638091025	Probable GTP-binding protein EngB OS=Escherichia coli (strain K12) OX=83333 GN=engB PE=1 SV=1	ENGB_ECOLI	Probable GTP-binding protein EngB	engB	yihA	FUNCTION: Necessary for normal cell division and for the maintenance of normal septation. Depletion of this protein leads to a severe reduction in growth rate and to extensive filamentation, with a block beyond the stage of segregation. Essential for bacteria survival. {ECO:0000255|HAMAP-Rule:MF_00321, ECO:0000269|PubMed:10572302}.	GTP binding [GO:0005525]; metal ion binding [GO:0046872]	cytosol [GO:0005829]	division septum assembly [GO:0000917]	6183253; 8346018; 9278503; 16738553; 10572302;	FALSE	FALSE	FALSE
P10371	0	0	0	0	2	1	0	1.416417281584673	1.058507727034453	0	1.589129538474765	1.1538096270962064	0	1	0.9143130551903238	1.4288986199503892	0.15303337416757726	0.3672237638091025	1-(5-phosphoribosyl)-5-[(5-phosphoribosylamino)methylideneamino] imidazole-4-carboxamide isomerase OS=Escherichia coli (strain K12) OX=83333 GN=hisA PE=3 SV=2	HIS4_ECOLI	1-(5-phosphoribosyl)-5-[(5-phosphoribosylamino)methylideneamino] imidazole-4-carboxamide isomerase (EC 5.3.1.16) (Phosphoribosylformimino-5-aminoimidazole carboxamide ribotide isomerase)	hisA	NA	NA	1-(5-phosphoribosyl)-5-[(5-phosphoribosylamino)methylideneamino]imidazole-4-carboxamide isomerase activity [GO:0003949]	cytoplasm [GO:0005737]; cytosol [GO:0005829]	cellular response to DNA damage stimulus [GO:0006974]; histidine biosynthetic process [GO:0000105]; tryptophan biosynthetic process [GO:0000162]	3062174; 9097040; 9278503; 16738553	FALSE	FALSE	FALSE
P04128	0	0	0	0	2	1	0	1.416417281584673	1.058507727034453	0	1.589129538474765	1.1538096270962064	0	1	0.9143130551903238	1.4288986199503892	0.15303337416757726	0.3672237638091025	Type-1 fimbrial protein, A chain OS=Escherichia coli (strain K12) OX=83333 GN=fimA PE=1 SV=2	FIMA1_ECOLI	Type-1 fimbrial protein, A chain (Type-1A pilin)	fimA	pilA	FUNCTION: Fimbriae (also called pili), polar filaments radiating from the surface of the bacterium to a length of 0.5-1.5 micrometers and numbering 100-300 per cell, enable bacteria to colonize the epithelium of specific host organs.	identical protein binding [GO:0042802]	pilus [GO:0009289]	cell adhesion [GO:0007155]; cell adhesion involved in single-species biofilm formation [GO:0043709]	2858471; 6147250; 7610040; 9278503; 16738553	FALSE	FALSE	FALSE
P0AD96	0	0	0	0	2	1	0	1.416417281584673	1.058507727034453	0	1.589129538474765	1.1538096270962064	0	1	0.9143130551903238	1.4288986199503892	0.15303337416757726	0.3672237638091025	Leu/Ile/Val-binding protein OS=Escherichia coli (strain K12) OX=83333 GN=livJ PE=1 SV=1	LIVJ_ECOLI	Leu/Ile/Val-binding protein (LIV-BP)	livJ	NA	FUNCTION: This protein is a component of the leucine, isoleucine, valine, (threonine) transport system, which is one of the two periplasmic binding protein-dependent transport systems of the high-affinity transport of the branched-chain amino acids.	NA	outer membrane-bounded periplasmic space [GO:0030288]	isoleucine transport [GO:0015818]; leucine transport [GO:0015820]; valine transport [GO:0015829]	3891753; 4077929; 2195019; 8041620; 9278503; 16738553; 328304; 9298646; 9298644; 2649682	FALSE	FALSE	FALSE
P0AEM0	0	0	0	0	2	1	0	1.416417281584673	1.058507727034453	0	1.589129538474765	1.1538096270962064	0	1	0.9143130551903238	1.4288986199503892	0.15303337416757726	0.3672237638091025	FKBP-type 16 kDa peptidyl-prolyl cis-trans isomerase OS=Escherichia coli (strain K12) OX=83333 GN=fkpB PE=1 SV=2	FKBX_ECOLI	FKBP-type 16 kDa peptidyl-prolyl cis-trans isomerase (PPIase) (EC 5.2.1.8) (Rotamase)	fkpB	slpA yaaD	FUNCTION: PPIases accelerate the folding of proteins. Substrate specificity investigated with 'Suc-Ala-Xaa-Pro-Phe-4-nitroanilide' where Xaa is the amino acid tested, was found to be Phe > Leu >> Ile > Lys = Ala > Trp > His >> Gln.	peptidyl-prolyl cis-trans isomerase activity [GO:0003755]	cytosol [GO:0005829]	chaperone-mediated protein folding [GO:0061077]	2011499; 1630901; 9278503; 16738553; 9188461	FALSE	FALSE	FALSE
P39172	0	0	0	0	2	1	0	1.416417281584673	1.058507727034453	0	1.589129538474765	1.1538096270962064	0	1	0.9143130551903238	1.4288986199503892	0.15303337416757726	0.3672237638091025	High-affinity zinc uptake system protein ZnuA OS=Escherichia coli (strain K12) OX=83333 GN=znuA PE=1 SV=4	ZNUA_ECOLI	High-affinity zinc uptake system protein ZnuA	znuA	yebL yzzP	FUNCTION: Involved in the high-affinity zinc uptake transport system.	zinc ion binding [GO:0008270]	periplasmic space [GO:0042597]	cell adhesion [GO:0007155]; zinc ion transport [GO:0006829]	9097040; 9278503; 16738553; 9298646; 9600841; 9680209; 22196016	FALSE	FALSE	FALSE
P0A7V3	63	87	75	65	78	84	1.7184944176832773	-0.6820851024791601	1.4346668271933258	0.4078590363961244	-0.1514838327065856	0.3152730497903226	75	75.66666666666667	0.19054941782662047	1.4266764760012258	0.15367316926938288	0.3675245850412747	30S ribosomal protein S3 OS=Escherichia coli (strain K12) OX=83333 GN=rpsC PE=1 SV=2	RS3_ECOLI	30S ribosomal protein S3 (Small ribosomal subunit protein uS3)	rpsC	NA	FUNCTION: Binds the lower part of the 30S subunit head. Binds mRNA in the 70S ribosome, positioning it for translation (By similarity). {ECO:0000250}.; FUNCTION: Plays a role in mRNA unwinding by the ribosome, possibly by forming part of a processivity clamp. {ECO:0000269|PubMed:15652481}.	mRNA binding [GO:0003729]; rRNA binding [GO:0019843]; structural constituent of ribosome [GO:0003735]	cytosol [GO:0005829]; cytosolic small ribosomal subunit [GO:0022627]	ribosomal small subunit assembly [GO:0000028]; translation [GO:0006412]	3892488; 9278503; 16738553; 387449; 7556101; 9716382; 15652481; 10094780; 24524803; 12244297; 12809609; 16272117; 27906160; 27906161; 27934701; 28077875	FALSE	FALSE	FALSE
P0ABD5	47	34	39	53	39	34	1.9668056593333267	0.5987864177462613	-0.10025361496908175	0.5333899184799832	0.19681211569600457	-0.038835450846189744	40	42	0.23045552777659933	1.423363824743039	0.15463071361719702	0.369314221291411	Acetyl-coenzyme A carboxylase carboxyl transferase subunit alpha OS=Escherichia coli (strain K12) OX=83333 GN=accA PE=1 SV=2	ACCA_ECOLI	Acetyl-coenzyme A carboxylase carboxyl transferase subunit alpha (ACCase subunit alpha) (Acetyl-CoA carboxylase carboxyltransferase subunit alpha) (EC 2.1.3.15)	accA	NA	FUNCTION: Component of the acetyl coenzyme A carboxylase (ACC) complex. First, biotin carboxylase catalyzes the carboxylation of biotin on its carrier protein (BCCP) and then the CO(2) group is transferred by the carboxyltransferase to acetyl-CoA to form malonyl-CoA. {ECO:0000255|HAMAP-Rule:MF_00823, ECO:0000269|PubMed:15066985}.	acetyl-CoA carboxylase activity [GO:0003989]; ATP binding [GO:0005524]; carboxyl- or carbamoyltransferase activity [GO:0016743]; identical protein binding [GO:0042802]	acetate CoA-transferase complex [GO:0009329]; cytoplasm [GO:0005737]; cytosol [GO:0005829]	fatty acid biosynthetic process [GO:0006633]; long-chain fatty acid biosynthetic process [GO:0042759]; malonyl-CoA biosynthetic process [GO:2001295]	1355089; 9339543; 9278503; 16738553; 9226257; 3316192; 9298646; 15066985; 16460018	FALSE	FALSE	FALSE
P46837	16	18	14	16	21	19	0.7688908628567296	0.4901776457557403	1.1989842089396432	0.3634649170376708	0.21567114294732076	0.56884712637505	16	18.666666666666668	0.38266106212001383	1.4191573981610037	0.15585313304308923	0.3696026968881989	Protein YhgF OS=Escherichia coli (strain K12) OX=83333 GN=yhgF PE=1 SV=3	YHGF_ECOLI	Protein YhgF	yhgF	NA	NA	mRNA binding [GO:0003729]; structural constituent of ribosome [GO:0003735]	cytosol [GO:0005829]	nucleobase-containing compound metabolic process [GO:0006139]; response to ionizing radiation [GO:0010212]; translation [GO:0006412]	9278503; 16738553; 10493123	FALSE	FALSE	FALSE
P0AA91	5	4	5	8	6	6	1.3297898726666626	0.6373806242547232	0.49070709525489564	0.9484274177588272	0.4895938649238504	0.37620204843265415	4.666666666666667	6.666666666666667	0.6047411103717772	1.4190562894781253	0.1558826059825839	0.3696026968881989	Uncharacterized lipoprotein YeaY OS=Escherichia coli (strain K12) OX=83333 GN=yeaY PE=3 SV=1	YEAY_ECOLI	Uncharacterized lipoprotein YeaY	yeaY	NA	NA	NA	outer membrane [GO:0019867]; plasma membrane [GO:0005886]	NA	9097040; 9278503; 16738553; 8107670	FALSE	FALSE	FALSE
P76578	0	3	5	4	5	3	2.2902245865215196	0.7115119924123088	-0.5474186605472472	2.6853930119250333	0.589129538474765	-0.43115287362495003	2.6666666666666665	4	0.9477898922582828	1.4170011108574145	0.1564826026921856	0.3696026968881989	Alpha-2-macroglobulin OS=Escherichia coli (strain K12) OX=83333 GN=yfhM PE=1 SV=1	A2MG_ECOLI	Alpha-2-macroglobulin (ECAM)	yfhM	NA	FUNCTION: Protects the bacterial cell from host peptidases (PubMed:18697741, PubMed:26143919, PubMed:26100869). Acts by a 'trapping' mechanism. Cleavage of the bait-region domain by host peptidases leads to a global conformational change, which results in entrapment of the host peptidase and activation of the thioester bond that covalently binds the attacking host peptidase (PubMed:26143919, PubM…	endopeptidase inhibitor activity [GO:0004866]	anchored component of external side of plasma membrane [GO:0031362]; extracellular space [GO:0005615]	negative regulation of endopeptidase activity [GO:0010951]	9278503; 16738553; 15186489; 18697741; 21210718; 26143919; 26100869	FALSE	FALSE	FALSE
P0ABU9	0	0	0	0	6	0	0	2.453408571584573	0	0	2.811521959811213	0	0	2	0.9371739866037377	1.4164760992364887	0.15663615709482875	0.3696026968881989	Tol-Pal system protein TolQ OS=Escherichia coli (strain K12) OX=83333 GN=tolQ PE=1 SV=1	TOLQ_ECOLI	Tol-Pal system protein TolQ	tolQ	fii	FUNCTION: Part of the Tol-Pal system, which plays a role in outer membrane invagination during cell division and is important for maintaining outer membrane integrity (PubMed:1683466, PubMed:17233825). Required, with TolR, for the proton motive force-dependent activation of TolA and for TolA-Pal interaction (PubMed:11722743). The Tol-Pal system is also required for polar localization of chemorece…	NA	cell division site [GO:0032153]; cell envelope [GO:0030313]; integral component of membrane [GO:0016021]; integral component of plasma membrane [GO:0005887]; plasma membrane [GO:0005886]	bacteriocin transport [GO:0043213]; cell cycle [GO:0007049]; cell division [GO:0051301]; protein import [GO:0017038]	3294803; 8905232; 9278503; 16738553; 1683466; 8331075; 8300535; 7744737; 10419942; 11722743; 15919996; 17233825; 24720726; 32152098	FALSE	FALSE	FALSE
P23894	0	0	0	0	6	0	0	2.453408571584573	0	0	2.811521959811213	0	0	2	0.9371739866037377	1.4164760992364887	0.15663615709482875	0.3696026968881989	Protease HtpX OS=Escherichia coli (strain K12) OX=83333 GN=htpX PE=1 SV=1	HTPX_ECOLI	Protease HtpX (EC 3.4.24.-) (Heat shock protein HtpX)	htpX	NA	FUNCTION: Membrane-localized protease able to endoproteolytically degrade overproduced SecY but not YccA, another membrane protein. It seems to cleave SecY at specific cytoplasmic sites. Does not require ATP. Its natural substrate has not been identified. Probably plays a role in the quality control of integral membrane proteins. {ECO:0000269|PubMed:16076848}.	metalloendopeptidase activity [GO:0004222]; zinc ion binding [GO:0008270]	integral component of membrane [GO:0016021]; plasma membrane [GO:0005886]	proteolysis [GO:0006508]; response to temperature stimulus [GO:0009266]	1826904; 9097040; 9278503; 16738553; 8524875; 12081643; 16076848; 15919996; 19454621	FALSE	FALSE	FALSE
P03024	0	0	0	0	6	0	0	2.453408571584573	0	0	2.811521959811213	0	0	2	0.9371739866037377	1.4164760992364887	0.15663615709482875	0.3696026968881989	HTH-type transcriptional regulator GalR OS=Escherichia coli (strain K12) OX=83333 GN=galR PE=1 SV=1	GALR_ECOLI	HTH-type transcriptional regulator GalR (Galactose operon repressor)	galR	NA	FUNCTION: Repressor of the galactose operon. Binds galactose as an inducer.	DNA binding [GO:0003677]; DNA-binding transcription factor activity [GO:0003700]; identical protein binding [GO:0042802]; transcription cis-regulatory region binding [GO:0000976]	NA	galactose metabolic process [GO:0006012]; regulation of transcription, DNA-templated [GO:0006355]; transcription, DNA-templated [GO:0006351]	6283521; 9278503; 16738553; 6350601; 8188660; 8982002	FALSE	FALSE	FALSE
P26608	0	0	0	0	6	0	0	2.453408571584573	0	0	2.811521959811213	0	0	2	0.9371739866037377	1.4164760992364887	0.15663615709482875	0.3696026968881989	Flagellar secretion chaperone FliS OS=Escherichia coli (strain K12) OX=83333 GN=fliS PE=3 SV=1	FLIS_ECOLI	Flagellar secretion chaperone FliS	fliS	NA	NA	NA	cytosol [GO:0005829]	bacterial-type flagellum assembly [GO:0044780]; bacterial-type flagellum-dependent cell motility [GO:0071973]	1527488; 9097040; 9278503; 16738553	FALSE	FALSE	FALSE
P33940	0	0	0	0	6	0	0	2.453408571584573	0	0	2.811521959811213	0	0	2	0.9371739866037377	1.4164760992364887	0.15663615709482875	0.3696026968881989	Malate:quinone oxidoreductase OS=Escherichia coli (strain K12) OX=83333 GN=mqo PE=1 SV=2	MQO_ECOLI	Malate:quinone oxidoreductase (EC 1.1.5.4) (MQO) (Malate dehydrogenase [quinone])	mqo	yojH	NA	flavin adenine dinucleotide binding [GO:0050660]; malate dehydrogenase (menaquinone) activity [GO:0052589]; malate dehydrogenase (quinone) activity [GO:0008924]; oxidoreductase activity [GO:0016491]	cytoplasm [GO:0005737]; cytoplasmic side of plasma membrane [GO:0009898]; cytosol [GO:0005829]	tricarboxylic acid cycle [GO:0006099]	9097040; 9278503; 16738553; 10809701	FALSE	FALSE	FALSE
P0AE67	8	8	4	6	9	12	-0.031085786344713116	0.24891413192051604	2.231148617950761	8.948376529627893e-4	0.15617013119865905	1.532321250349936	6.666666666666667	9	0.5631287397338526	1.4139175091312541	0.15738612436755373	0.37087651469790694	Chemotaxis protein CheY OS=Escherichia coli (strain K12) OX=83333 GN=cheY PE=1 SV=2	CHEY_ECOLI	Chemotaxis protein CheY	cheY	NA	FUNCTION: Involved in the transmission of sensory signals from the chemoreceptors to the flagellar motors. In its active (phosphorylated or acetylated) form, CheY exhibits enhanced binding to a switch component, FliM, at the flagellar motor which induces a change from counterclockwise to clockwise flagellar rotation. Overexpression of CheY in association with MotA and MotB improves motility of a …	acetyltransferase activity [GO:0016407]; magnesium ion binding [GO:0000287]; phosphorelay response regulator activity [GO:0000156]	cytosol [GO:0005829]	aerotaxis [GO:0009454]; archaeal or bacterial-type flagellum-dependent cell motility [GO:0097588]; chemotaxis [GO:0006935]; internal peptidyl-lysine acetylation [GO:0018393]; protein acetylation [GO:0006473]; regulation of bacterial-type flagellum-dependent cell motility [GO:1902021]; thermotaxis [GO:0043052]	6090423; 3510184; 9097040; 9278503; 16738553; 3280143; 2689446; 1390767; 8820640; 9298644; 9560203; 11359578; 17998207; 20346719; 1869568; 8176739; 8632450; 9030562; 9761905; 9437425; 9636149; 10748173; 9761838; 11023787; 12080332; 8354264; 10731410	FALSE	FALSE	FALSE
P75937	2	2	2	4	2	5	1.1568871626120194	0.0030727105174117204	1.2863157213874836	1.1004305112038768	0.004167037753608584	1.1538096270962062	2	3.6666666666666665	0.7528023920178972	1.4123578730063526	0.15784461391823362	0.37130924708019836	Flagellar hook protein FlgE OS=Escherichia coli (strain K12) OX=83333 GN=flgE PE=3 SV=3	FLGE_ECOLI	Flagellar hook protein FlgE	flgE	fla FV flaK	NA	NA	bacterial-type flagellum basal body [GO:0009425]; bacterial-type flagellum hook [GO:0009424]; cytosol [GO:0005829]	bacterial-type flagellum-dependent swarming motility [GO:0071978]	8905232; 9278503; 16738553	FALSE	FALSE	FALSE
P14175	2	2	2	5	6	1	1.5039132055724431	1.4186783354817232	-0.4797811285715778	1.3634649170376711	1.2265594590900568	-0.43115287362495003	2	4	0.7196238341675927	1.4103572492260434	0.15843422199009807	0.3718569173038871	Glycine betaine/proline betaine transport system ATP-binding protein ProV OS=Escherichia coli (strain K12) OX=83333 GN=proV PE=1 SV=1	PROV_ECOLI	Glycine betaine/proline betaine transport system ATP-binding protein ProV	proV	NA	FUNCTION: Part of the ProU ABC transporter complex involved in glycine betaine and proline betaine uptake (PubMed:3305496, PubMed:7898450, PubMed:23249124). Probably responsible for energy coupling to the transport system (Probable). {ECO:0000269|PubMed:23249124, ECO:0000269|PubMed:3305496, ECO:0000269|PubMed:7898450, ECO:0000305}.	amine transmembrane transporter activity [GO:0005275]; ATPase-coupled transmembrane transporter activity [GO:0042626]; ATP binding [GO:0005524]; osmosensor activity [GO:0005034]	ATP-binding cassette (ABC) transporter complex [GO:0043190]	amino acid transport [GO:0006865]; glycine betaine transport [GO:0031460]; hyperosmotic response [GO:0006972]	2649479; 9205837; 9278503; 16738553; 2691838; 3305496; 7898450; 9298644; 16079137; 23249124	FALSE	FALSE	FALSE
P10346	5	7	3	6	12	4	0.7550008008031757	1.154004184772266	0.529105916151795	0.585857338374119	0.7046067558947009	0.4757377219835688	5	7.333333333333333	0.5887339387507963	1.4076439854263816	0.15923651598919714	0.3727486083832002	Glutamine transport ATP-binding protein GlnQ OS=Escherichia coli (strain K12) OX=83333 GN=glnQ PE=1 SV=1	GLNQ_ECOLI	Glutamine transport ATP-binding protein GlnQ	glnQ	NA	FUNCTION: Part of the binding-protein-dependent transport system for glutamine. Probably responsible for energy coupling to the transport system.	ABC-type amino acid transporter activity [GO:0015424]; ATP binding [GO:0005524]	plasma membrane [GO:0005886]	NA	3027504; 8905232; 9278503; 16738553; 9298644; 16079137	FALSE	FALSE	FALSE
P02919	2	0	1	3	1	2	0.7551725353284561	1.0015478680177283	0.6768244331065305	0.7785024163165146	1.004167037753609	0.7387721278173627	1	2	0.8404805272958288	1.405007766410999	0.1600189688464474	0.3735892592777509	Penicillin-binding protein 1B OS=Escherichia coli (strain K12) OX=83333 GN=mrcB PE=1 SV=2	PBPB_ECOLI	Penicillin-binding protein 1B (PBP-1b) (PBP1b) (Murein polymerase) [Includes: Penicillin-insensitive transglycosylase (EC 2.4.1.129) (Peptidoglycan TGase) (Peptidoglycan glycosyltransferase); Penicillin-sensitive transpeptidase (EC 3.4.16.4) (DD-transpeptidase)]	mrcB	pbpF ponB	FUNCTION: Cell wall formation. Synthesis of cross-linked peptidoglycan from the lipid intermediates. The enzyme has a penicillin-insensitive transglycosylase N-terminal domain (formation of linear glycan strands) and a penicillin-sensitive transpeptidase C-terminal domain (cross-linking of the peptide subunits).	drug binding [GO:0008144]; lipopeptide binding [GO:0071723]; penicillin binding [GO:0008658]; peptidoglycan glycosyltransferase activity [GO:0008955]; serine-type D-Ala-D-Ala carboxypeptidase activity [GO:0009002]	integral component of plasma membrane [GO:0005887]; membrane [GO:0016020]; outer membrane-bounded periplasmic space [GO:0030288]; peptidoglycan-based cell wall [GO:0009274]; plasma membrane [GO:0005886]	cell wall organization [GO:0071555]; peptidoglycan biosynthetic process [GO:0009252]; positive regulation of bipolar cell growth [GO:0051518]; regulation of cell shape [GO:0008360]; response to antibiotic [GO:0046677]; response to X-ray [GO:0010165]	3882429; 8202364; 9278503; 16738553; 3920658; 6389538; 8645198; 9244263; 3330753; 1885547; 10037771; 10564478; 9841666; 19458048	FALSE	FALSE	FALSE
P76569	0	1	1	2	0	5	1.6193895274368664	-0.9984752531910914	1.7750772291562564	1.948427417758827	-0.9958329622463911	1.7387721278173627	0.6666666666666666	2.3333333333333335	0.8971221944432662	1.383326339465219	0.16656482524103772	0.38631657890989696	Uncharacterized protein YfgD OS=Escherichia coli (strain K12) OX=83333 GN=yfgD PE=1 SV=1	YFGD_ECOLI	Uncharacterized protein YfgD	yfgD	NA	NA	arsenate reductase (glutaredoxin) activity [GO:0008794]	cytosol [GO:0005829]	NA	9205837; 9278503; 16738553; 10493123	FALSE	FALSE	FALSE
P38489	17	20	23	16	35	19	0.6050675301051657	2.035157657621026	-0.24970587768651575	0.2810027568456978	0.781774616417161	-0.10922477873758765	20	23.333333333333332	0.31785086484175706	1.3801669671544055	0.16753524213772933	0.3870414952527386	Oxygen-insensitive NAD(P)H nitroreductase OS=Escherichia coli (strain K12) OX=83333 GN=nfsB PE=1 SV=1	NFSB_ECOLI	Oxygen-insensitive NAD(P)H nitroreductase (EC 1.-.-.-) (Dihydropteridine reductase) (EC 1.5.1.34) (FMN-dependent nitroreductase)	nfsB	dprA nfnB nfsI ntr	FUNCTION: Reduction of a variety of nitroaromatic compounds using NADH (and to lesser extent NADPH) as source of reducing equivalents; two electrons are transferred. Capable of reducing nitrofurazone, quinones and the anti-tumor agent CB1954 (5-(aziridin-1-yl)-2,4-dinitrobenzamide). The reduction of CB1954 results in the generation of cytotoxic species. {ECO:0000269|PubMed:15684426}.	6,7-dihydropteridine reductase activity [GO:0004155]; FMN binding [GO:0010181]; identical protein binding [GO:0042802]; NAD(P)H nitroreductase activity [GO:0018545]; oxidoreductase activity [GO:0016491]	cytosol [GO:0005829]; membrane [GO:0016020]	2,4,6-trinitrotoluene catabolic process [GO:0046256]	8947835; 7813889; 8905232; 9278503; 16738553; 1472094; 9298646; 3060113; 11020276; 11491290; 12954054; 15684426	FALSE	FALSE	FALSE
P10121	7	6	11	3	20	12	-0.84700961961082	2.754206141710085	0.48175982915587934	-0.6365350829623292	1.5891295384747652	0.269286844516142	8	11.666666666666666	0.40729376667619266	1.3792645924794238	0.1678131892015796	0.38717683521671625	Signal recognition particle receptor FtsY OS=Escherichia coli (strain K12) OX=83333 GN=ftsY PE=1 SV=1	FTSY_ECOLI	Signal recognition particle receptor FtsY (SRP receptor)	ftsY	NA	FUNCTION: Involved in targeting and insertion of nascent membrane proteins into the cytoplasmic membrane. Acts as a receptor for the complex formed by the signal recognition particle (SRP) and the ribosome-nascent chain (RNC). Interaction with SRP-RNC leads to the transfer of the RNC complex to the Sec translocase for insertion into the membrane, the hydrolysis of GTP by both Ffh and FtsY, and th…	GTPase activity [GO:0003924]; GTP binding [GO:0005525]; signal recognition particle binding [GO:0005047]	cytosol [GO:0005829]; extrinsic component of plasma membrane [GO:0019897]; intrinsic component of plasma membrane [GO:0031226]; membrane [GO:0016020]; plasma membrane [GO:0005886]	protein targeting [GO:0006605]; SRP-dependent cotranslational protein targeting to membrane [GO:0006614]	3025556; 8041620; 9278503; 16738553; 18281057; 2161989; 8194520; 9305630; 9177162; 11735405; 11353766; 11741850; 15148364; 17726013; 17682051; 19414018; 21255212; 20682283; 9002525; 17726012; 21543314; 21330537	FALSE	FALSE	FALSE
P0AF70	2	1	0	0	7	2	-1.2351001230572696	2.1258446785511373	1.4969726525019904	-1.2214975836834854	2.004167037753609	1.7387721278173627	1	3	0.8404805272958288	1.3785491727851105	0.16803379688296396	0.38717970169508015	Uncharacterized protein YjeI OS=Escherichia coli (strain K12) OX=83333 GN=yjeI PE=3 SV=1	YJEI_ECOLI	Uncharacterized protein YjeI	yjeI	NA	NA	NA	NA	cellular response to DNA damage stimulus [GO:0006974]	7610040; 9278503; 16738553	FALSE	FALSE	FALSE
P30750	2	3	4	7	8	1	2.089822494656222	1.5128265542919814	-1.2166904148757836	1.7785024163165146	1.1740920391959213	-1.1681184677911562	3	5.333333333333333	0.5948253292404265	1.3775338596570235	0.16834725376718923	0.38739622281497915	Methionine import ATP-binding protein MetN OS=Escherichia coli (strain K12) OX=83333 GN=metN PE=1 SV=4	METN_ECOLI	Methionine import ATP-binding protein MetN (EC 7.4.2.11)	metN	abc	FUNCTION: Part of the ABC transporter complex MetNIQ involved in methionine import (PubMed:12169620, PubMed:12218041, PubMed:12819857, PubMed:18621668, PubMed:30352853). Responsible for energy coupling to the transport system (PubMed:18621668, PubMed:25678706). It has also been shown to be involved in formyl-L-methionine transport (PubMed:12819857). {ECO:0000269|PubMed:12169620, ECO:0000269|PubMe…	ABC-type D-methionine transporter activity [GO:0033232]; ATPase-coupled transmembrane transporter activity [GO:0042626]; ATP binding [GO:0005524]; catalytic activity [GO:0003824]; L-methionine transmembrane transporter activity [GO:0015191]	ATP-binding cassette (ABC) transporter complex, substrate-binding subunit-containing [GO:0055052]; Gram-negative-bacterium-type cell wall [GO:0009276]	D-methionine transport [GO:0048473]; metabolic process [GO:0008152]	9278503; 16738553; 7904973; 12169620; 12218041; 12819857; 25678706; 18621668; 22095702; 30352853	FALSE	FALSE	FALSE
P0AG07	6	10	15	8	15	15	1.0479850449958508	1.007944241357472	0.31164653419904015	0.7260349964223793	0.5447354191163116	0.15380962709620635	10.333333333333334	12.666666666666666	0.47486001421163243	1.366920537322756	0.17165021393020027	0.39420858064338665	Ribulose-phosphate 3-epimerase OS=Escherichia coli (strain K12) OX=83333 GN=rpe PE=1 SV=1	RPE_ECOLI	Ribulose-phosphate 3-epimerase (EC 5.1.3.1) (Pentose-5-phosphate 3-epimerase) (PPE) (R5P3E)	rpe	dod yhfD	FUNCTION: Catalyzes the reversible epimerization of D-ribulose 5-phosphate to D-xylulose 5-phosphate. {ECO:0000255|HAMAP-Rule:MF_02227, ECO:0000269|PubMed:21402925}.	ferrous iron binding [GO:0008198]; metal ion binding [GO:0046872]; ribulose-phosphate 3-epimerase activity [GO:0004750]	cytosol [GO:0005829]	cellular carbohydrate metabolic process [GO:0044262]; pentose catabolic process [GO:0019323]; pentose-phosphate shunt, non-oxidative branch [GO:0009052]	7603433; 9278503; 16738553; 21402925	FALSE	FALSE	FALSE
P77695	0	0	0	0	0	5	0	0	2.3670006619896125	0	0	2.7387721278173625	0	1.6666666666666667	0.9129240426057875	1.3665884693717252	0.1717543334361271	0.39420858064338665	Protein GnsB OS=Escherichia coli (strain K12) OX=83333 GN=gnsB PE=3 SV=2	GNSB_ECOLI	Protein GnsB	gnsB	ydfY	FUNCTION: Overexpression increases levels of unsaturated fatty acids and suppresses both the temperature-sensitive fabA6 mutation and cold-sensitive secG null mutation. {ECO:0000269|PubMed:11544213}.	NA	cytosol [GO:0005829]	NA	9097039; 9278503; 16738553; 11544213	FALSE	FALSE	FALSE
P65556	7	2	5	2	7	12	-1.2745443699282923	1.6714336655637967	1.9353805090288392	-1.051572582241173	1.4192045370324526	1.269286844516142	4.666666666666667	7	0.5456395997691406	1.3465365995457945	0.17812952523424294	0.4041113265275563	Uncharacterized Nudix hydrolase YfcD OS=Escherichia coli (strain K12) OX=83333 GN=yfcD PE=1 SV=1	YFCD_ECOLI	Uncharacterized Nudix hydrolase YfcD (EC 3.6.-.-)	yfcD	NA	NA	hydrolase activity, acting on acid anhydrides, in phosphorus-containing anhydrides [GO:0016818]; metal ion binding [GO:0046872]	cytosol [GO:0005829]	NA	9278503; 16738553;	FALSE	FALSE	FALSE
P0A7D7	30	39	37	28	33	53	0.7702818350938874	-0.6945910707785303	2.231118414694456	0.26724960177836765	-0.23029821588341423	0.6607696158160894	35.333333333333336	38	0.23257366723701428	1.3318369004704154	0.1829137894181219	0.4130057176012299	Phosphoribosylaminoimidazole-succinocarboxamide synthase OS=Escherichia coli (strain K12) OX=83333 GN=purC PE=1 SV=1	PUR7_ECOLI	Phosphoribosylaminoimidazole-succinocarboxamide synthase (EC 6.3.2.6) (SAICAR synthetase)	purC	NA	NA	ATP binding [GO:0005524]; phosphoribosylaminoimidazolesuccinocarboxamide synthase activity [GO:0004639]	cytosol [GO:0005829]; membrane [GO:0016020]	'de novo' IMP biosynthetic process [GO:0006189]; cobalamin biosynthetic process [GO:0009236]	2120198; 9205837; 9278503; 16738553; 1885529; 9298646; 1534690; 9298644	FALSE	FALSE	FALSE
P0A6N8	3	4	4	3	8	6	0.3328223935445099	1.160168295019179	0.8134374700909369	0.3634649170376708	0.8521639443085588	0.6392364542664482	3.6666666666666665	5.666666666666667	0.6182884385375592	1.331616918265781	0.18298610264258455	0.4130057176012299	Elongation factor P-like protein OS=Escherichia coli (strain K12) OX=83333 GN=yeiP PE=1 SV=1	EFPL_ECOLI	Elongation factor P-like protein	yeiP	NA	NA	translation elongation factor activity [GO:0003746]	cytoplasm [GO:0005737]; cytosol [GO:0005829]	NA	9097040; 9278503; 16738553; 7764507; 10493123	FALSE	FALSE	FALSE
P30178	2	1	6	5	9	1	1.5039132055724431	2.5349464433511946	-1.742523499555271	1.3634649170376711	2.326095132640971	-1.653545294961398	3	5	0.6786715849057481	1.3257902939876953	0.18490916885966452	0.41628148346595395	Hydroxycarboxylate dehydrogenase B OS=Escherichia coli (strain K12) OX=83333 GN=hcxB PE=1 SV=2	HCXB_ECOLI	Hydroxycarboxylate dehydrogenase B (EC 1.1.1.-) (2-oxoglutarate reductase) (Hydroxyphenylpyruvate reductase) (EC 1.1.1.237) (Phenylpyruvate reductase)	hcxB	ybiC	FUNCTION: Catalyzes the NAD(P)H-dependent reduction of 2-oxoglutarate, phenylpyruvate and (4-hydroxyphenyl)pyruvate, leading to the respective 2-hydroxycarboxylate in vitro. Shows a preference for NADPH over NADH as a redox partner. Do not catalyze the reverse reactions. {ECO:0000269|PubMed:27941785}.	hydroxyphenylpyruvate reductase activity [GO:0047995]; R(+)-3,4-dihydroxyphenyllactate:NADP+ oxidoreductase activity [GO:0102742]	cytosol [GO:0005829]	NA	8037924; 8905232; 9278503; 16738553; 27941785;	FALSE	FALSE	FALSE
[truncated: 1,379 more rows]
