# Supplementary material for: Membrane-associated σ factors disrupt rRNA operon clustering in Escherichia coli
Source: PLoS Biol. 2025 Apr 17;23(4):e3003113. doi: 10.1371/journal.pbio.3003113 (PMC12037070; doi:10.1371/journal.pbio.3003113)
Supplement: S1 Data — The name on each tab indicates the figure for which the data were used to plot. (XLSX) [file pbio.3003113.s021.xlsx]

## Sheet: Fig 1B
Distance (nm)/ Stress	Heat	None	EtOH	Cold	SHX
	0	0	0	0	0
	10	10	10	1021.76	816.088
	20	60	20	10	10
	960	20	216.333	134.164	169.706
	30	247.386	30	20	20
	40	30	134.164	402.492	30
	50	84.8528	40	30	216.333
	60	40	50	758.947	40
	70	60	1236.93	40	120
	80	50	60	120	50
	1236.93	0	758.947	50	84.8528
	90	60	70	189.737	60
	100	134.164	468.615	60	169.706
	110	70	80	134.164	70
	1047.86	134.164	729.932	70	1154.12
	120	80	90	60	80
	130	60	120	80	1181.86
	1081.66	90	100	169.706	90
	140	100	84.8528	90	891.964
	150	110	110	189.737	100
	160	180	0	100	120
	0	120	120	120	110
	170	134.164	130	110	120
	180	130	240	189.737	120
	190	1201.5	140	120	247.386
	891.964	140	1132.08	254.558	130
	200	1032.28	150	130	216.333
	210	150	180	216.333	140
	220	1223.77	160	140	948.683
	230	160	976.729	134.164	150
	873.613	170	170	150	1103.09
	240	60	180	384.188	160
	250	180	189.737	160	170
	1106.35	190	190	189.737	60
	260	200	268.328	170	180
	270	268.328	200	339.411	0
	280	210	210	180	190
	1200	220	1047.86	1183.38	134.164
	290	60	220	190	200
	300	230	1116.07	134.164	323.11
	310	134.164	230	200	210
	1200	240	1154.12	134.164	134.164
	320	250	240	210	220
	330	120	300	305.941	1164.99
	340	260	250	220	230
	1081.66	134.164	384.188	180	900
	350	270	260	230	240
	1223.77	134.164	134.164	216.333	60
	360	280	270	240	250
	370	60	1032.28	216.333	216.333
	600	290	280	250	260
	380	84.8528	742.159	134.164	120
	390	300	290	260	270
	400	310	436.807	270	84.8528
	1047.86	60	300	134.164	280
	410	320	247.386	280	967.471
	420	0	310	60	290
	430	330	216.333	290	1068.27
	937.23	60	320	169.706	300
	440	340	134.164	300	789.177
	450	60	330	247.386	310
	360	350	216.333	310	189.737
	460	360	340	216.333	320
	470	370	789.177	320	0
	480	380	350	216.333	330
	742.159	852.76	180	330	180
	490	390	360	268.328	340
	729.932	400	602.992	340	300
	500	349.857	370	247.386	350
	859.069	410	60	350	216.333
	510	420	380	360	360
	520	0	189.737	370	216.333
	530	430	390	120	370
	540	120	180	380	240
	1132.08	440	400	390	380
	550	60	247.386	400	180
	560	450	410	180	390
	570	460	180	410	134.164
	580	470	420	134.164	400
	590	480	553.173	420	180
	420	180	430	120	410
	600	490	60	430	835.703
	937.23	60	440	169.706	420
	610	500	450	440	134.164
	1146.3	134.164	339.411	60	430
	620	510	460	450	440
	630	84.8528	84.8528	216.333	134.164
	1164.99	520	470	460	450
	640	530	1146.3	134.164	460
	650	540	480	470	120
	660	180	84.8528	189.737	470
	670	550	490	480	840
	1235.48	216.333	84.8528	84.8528	480
	680	560	500	490	180
	483.736	189.737	364.966	60	490
	690	570	510	500	84.8528
	976.729	216.333	254.558	180	500
	700	580	520	510	268.328
	840	590	189.737	60	510
	710	120	530	520	134.164
	720	600	0	84.8528	520
	730	610	540	530	180
	740	120	550	134.164	530
	247.386	620	468.615	540	268.328
	750	630	560	550	540
	760	1183.38	873.613	349.857	120
	323.11	640	570	560	550
	770	84.8528	216.333	134.164	240
	722.496	650	580	570	560
	780	1164.99	189.737	216.333	570
	268.328	660	590	580	580
	790	120	216.333	268.328	60
	1140	670	600	590	590
	800	134.164	134.164	600	600
	810	680	610	247.386	120
	569.21	180	763.675	610	610
	820	690	620	620	620
	830	60	722.496	60	189.737
	840	700	630	630	630
	850	710	268.328	169.706	120
	860	720	640	640	640
	1164.99	120	939.149	216.333	134.164
	870	730	650	650	650
	1213.42	1035.76	494.773	60	134.164
	880	740	660	660	660
	913.893	134.164	617.738	134.164	84.8528
	890	750	670	670	670
	364.966	760	648.999	134.164	240
	900	60	680	680	680
	910	770	305.941	120	240
	1025.28	60	690	690	690
	920	780	917.823	700	0
	930	84.8528	700	710	700
	940	790	1021.76	720	602.992
	626.418	169.706	710	730	710
	950	800	976.729	134.164	134.164
	1021.76	810	720	740	720
	960	134.164	730	750	180
	626.418	820	169.706	364.966	730
	970	120	740	760	240
	980	830	339.411	216.333	740
	990	60	750	770	984.073
	1000	840	379.473	120	750
	1248.52	60	760	780	760
	1010	850	268.328	300	180
	1021.76	860	770	790	770
	1020	0	424.264	134.164	189.737
	1030	870	780	800	780
	1040	880	1032.28	810	180
	1050	890	790	915.86	790
	379.473	1086.65	816.088	820	180
	1060	900	800	134.164	800
	1070	0	379.473	830	84.8528
	961.873	910	810	60	810
	1080	920	648.999	840	820
	891.964	1120.89	820	850	180
	1090	930	670.82	247.386	830
	1100	120	830	860	134.164
	848.528	940	134.164	134.164	840
	1110	60	840	870	180
	1120	950	848.528	379.473	850
	1130	120	850	880	240
	1140	960	494.773	424.264	860
	1150	970	860	890	662.722
	1160	980	1181.86	60	870
	800.5	134.164	870	900	180
	1170	990	917.823	216.333	880
	1207.48	84.8528	880	910	0
	1180	1000	890	60	890
	480	134.164	590.932	920	189.737
	1190	1010	900	134.164	900
	1190.97	60	456.946	930	84.8528
	1200	1020	910	402.492	910
	1210	60	920	940	169.706
	1220	1030	930	950	920
	1230	60	483.736	180	180
	602.992	1040	940	960	930
	1240	1050	134.164	432.666	483.736
	569.21	1106.35	950	970	940
	1081.66	1060	960	1200	189.737
	483.736	120	970	980	950
	1127.3	1070	84.8528	60	379.473
	364.966	60	980	990	960
	729.932	1080	1200	120	216.333
	611.882	120	990	1000	970
	566.039	1090	305.941	300	60
	0	134.164	1000	1010	980
	842.14	1100	169.706	60	134.164
	420	169.706	1010	1020	990
	969.33	1110	512.64	60	859.069
	180	134.164	1020	1030	1000
	1164.99	1120	216.333	254.558	189.737
	833.547	84.8528	1030	1040	1010
	1207.48	1130	60	268.328	1020
	804.985	84.8528	1040	1050	189.737
	900	1140	84.8528	247.386	1030
	169.706	0	1050	1060	569.21
	216.333	1150	436.807	216.333	1040
	848.528	247.386	1060	1070	1050
	360	1160	1070	134.164	216.333
	1081.66	134.164	364.966	1080	1060
	859.069	1170	1080	0	247.386
	724.983	189.737	84.8528	1090	1070
	891.964	1180	1090	402.492	120
	1138.42	0	169.706	1100	1080
	483.736	1190	1100	247.386	120
	364.966	268.328	742.159	1110	1090
	662.722	1200	1110	216.333	1100
	323.11	84.8528	364.966	1120	670.82
	885.889	1210	1120	84.8528	1110
	865.332	180	456.946	1130	180
	180	1220	1130	323.11	1120
	1195.49	60	384.188	1140	268.328
	699.714	1230	1140	120	1130
	602.992	1240	1190.97	1150	967.471
	678.822	84.8528	1150	134.164	1140
	835.703	1200	339.411	1160	120
	702.282	60	1160	300	1150
	189.737	84.8528	1231.1	1170	120
	1068.27	0	1170	120	1160
	120	60	722.496	1180	216.333
	169.706	134.164	1180	424.264	1170
	364.966	885.889	268.328	1190	134.164
	1164.99	0	1190	169.706	1180
	553.173	84.8528	732.393	1200	189.737
	300	189.737	1200	553.173	1190
	915.86	254.558	300	1210	456.946
	969.33	169.706	1210	247.386	1200
	907.965	1021.76	0	1220	268.328
	483.736	268.328	1220	1230	1210
	1138.42	180	516.139	662.722	729.932
	300	60	1230	1240	1220
	660	134.164	424.264	120	247.386
	967.471	216.333	1240	120	1230
	402.492	180	216.333	268.328	169.706
	722.496	84.8528	189.737	364.966	1240
	917.823	134.164	134.164	134.164	268.328
	901.998	60	323.11	300	891.964
	648.999	240	180	247.386	60
	816.088	60	670.82	189.737	169.706
	859.069	60	1200	189.737	134.164
	1146.3	84.8528	424.264	84.8528	364.966
	384.188	134.164	569.21	169.706	189.737
	732.393	134.164	189.737	247.386	751.798
	702.282	120	300	240	732.393
	702.282	120	494.773	60	684.105
	468.615	60	859.069	134.164	180
	782.304	189.737	1005.78	384.188	189.737
	494.773	134.164	804.985	169.706	247.386
	349.857	189.737	873.613	300	60
	134.164	134.164	247.386	240	134.164
	617.738	1103.09	247.386	1236.93	180
	305.941	134.164	722.496	84.8528	961.873
	1005.78	84.8528	247.386	254.558	189.737
	702.282	729.932	134.164	637.809	189.737
	937.23	189.737	134.164	180	540
	1018.23	60	1190.97	480	931.451
	180	134.164	468.615	120	60
	216.333	60	637.809	240	247.386
	763.675	0	216.333	180	134.164
	931.451	60	360	216.333	268.328
	758.947	134.164	816.088	0	134.164
	553.173	134.164	134.164	60	247.386
	873.613	189.737	300	349.857	240
	424.264	84.8528	456.946	120	60
	553.173	60	169.706	134.164	120
	901.998	84.8528	590.932	300	189.737
	494.773	967.471	848.528	216.333	483.736
	602.992	0	300	180	60
	670.82	60	60	60	1154.12
	907.965	60	593.97	180	646.22
	702.282	84.8528	120	84.8528	961.873
	536.656	84.8528	216.333	254.558	134.164
	1195.49	60	360	247.386	1207.48
	768.375	216.333	1164.99	216.333	729.932
	1101.45	84.8528	60	60	300
	1061.51	60	240	134.164	189.737
	300	84.8528	268.328	60	961.873
	1086.65	60	516.139	0	247.386
	360	1094.9	848.528	305.941	189.737
	1049.57	789.177	120	84.8528	134.164
	60	120	948.683	134.164	84.8528
	247.386	84.8528	611.882	84.8528	268.328
	323.11	60	732.393	60	961.873
	885.889	60	729.932	134.164	134.164
	424.264	960	300	379.473	134.164
	646.22	60	216.333	120	84.8528
	1231.1	84.8528	1103.09	189.737	134.164
	751.798	84.8528	247.386	180	134.164
	976.729	60	931.451	189.737	913.893
	189.737	1140	483.736	189.737	84.8528
	349.857	169.706	0	216.333	169.706
	800.5	134.164	512.64	456.946	134.164
	931.451	84.8528	1201.5	120	189.737
	611.882	913.893	646.22	120	134.164
	480	84.8528	1106.35	216.333	891.964
	1021.76	0	1068.27	60	1073.31
	1101.45	60	240	216.333	189.737
	976.729	60	566.039	84.8528	180
	1248.52	84.8528	84.8528	305.941	134.164
	948.683	84.8528	379.473	60	60
	1021.76	120	180	60	120
	1195.49	120	84.8528	268.328	240
	1236.93	134.164	1068.27	180	758.947
	516.139	134.164	758.947	120	180
	913.893	84.8528	436.807	169.706	180
	1146.3	60	1187.94	468.615	120
	402.492	134.164	216.333	189.737	169.706
	494.773	84.8528	254.558	60	268.328
	240	84.8528	60	216.333	134.164
	1200	948.683	617.738	300	120
	189.737	134.164	339.411	364.966	247.386
	602.992	120	937.23	84.8528	120
	901.998	180	456.946	180	180
	189.737	60	60	0	134.164
	840	1231.1	349.857	512.64	1178.81
	1200	60	1190.97	216.333	84.8528
	948.683	134.164	1081.66	189.737	967.471
	961.873	120	816.088	120	134.164
	873.613	134.164	384.188	300	1141.58
	780	84.8528	424.264	240	865.332
	751.798	216.333	1061.51	189.737	989.545
	931.451	60	384.188	216.333	247.386
	800.5	1236.93	1032.28	216.333	948.683
	901.998	84.8528	807.217	180	300
	976.729	84.8528	1146.3	120	0
	180	84.8528	637.809	169.706	540
	536.656	84.8528	268.328	134.164	216.333
	1047.86	0	305.941	180	339.411
	1021.76	134.164	751.798	189.737	216.333
	1138.42	84.8528	553.173	60	189.737
		84.8528	300	134.164	646.22
		626.418	1106.35	0	216.333
		84.8528	379.473	169.706	216.333
		189.737	662.722	169.706	134.164
		189.737	180	305.941	84.8528
		60	1101.45	216.333	180
		169.706	1200	134.164	984.073
		1063.2	216.333	600	189.737
		60	1068.27	169.706	300
		60	917.823	134.164	240
		323.11	120	305.941	1207.48
		60	254.558	84.8528	84.8528
		901.998	189.737	240	247.386
		60	402.492	134.164	134.164
		782.304	901.998	247.386	180
		120	180	134.164	1164.99
		1021.76	662.722	1154.12	134.164
		84.8528	364.966	84.8528	602.992
		60	402.492	84.8528	300
		402.492	120	84.8528	300
		254.558	402.492	134.164	180
		1231.1	800.5	134.164	120
		120	189.737	835.703	1086.65
		989.545	915.86	180	180
		0	189.737	268.328	120
		0	84.8528	189.737	120
		134.164	1146.3	600	134.164
		84.8528	553.173	180	60
		60	134.164	216.333	134.164
		384.188	1103.09	134.164	305.941
		60	169.706	120	432.666
		1020	323.11	247.386	662.722
		120	268.328	300	1146.3
		189.737	240	120	216.333
		60	724.983	724.983	305.941
		1154.12	891.964	120	216.333
		60	300	722.496	120
		134.164	134.164	300	305.941
		169.706	120	120	169.706
		134.164	134.164	120	436.807
		456.946	305.941	180	189.737
		456.946	536.656	300	60
		134.164	134.164	60	240
		60	120	424.264	84.8528
		84.8528	384.188	120	268.328
		84.8528	60	84.8528	84.8528
		1021.76	120	0	300
		134.164	247.386	384.188	120
		134.164	553.173	169.706	323.11
		915.86	432.666	247.386	758.947
		1005.78	339.411	216.333	189.737
		60	420		169.706
		134.164	722.496		169.706
		189.737	553.173		360
		969.33	60		189.737
		456.946	247.386		247.386
		1236.93	120		189.737
		134.164	247.386		323.11
		247.386	268.328		189.737
		180	976.729		84.8528
		84.8528	254.558		134.164
		134.164	180		216.333
		134.164	732.393		180
		0	254.558		134.164
		134.164	424.264		134.164
		120	120		134.164
		134.164	189.737		807.217
		120	468.615		254.558
		120	189.737		134.164
		180	816.088		189.737
		84.8528	993.177		189.737
		84.8528	637.809		961.873
		84.8528	976.729		120
		84.8528	180		254.558
		120	873.613		247.386
		1231.1	134.164		180
		120	480		180
		247.386	543.323		247.386
		134.164	684.105		180
		169.706	247.386		216.333
		60	702.282		1068.27
		60	247.386		967.471
		84.8528	722.496		835.703
		120	1116.07		134.164
		180	339.411		1164.99
		189.737	436.807		169.706
		134.164	134.164		1086.65
		0	134.164		247.386
		670.82	384.188		189.737
		120	134.164		268.328
		60	216.333		134.164
		60	865.332		939.149
		60	0		120
		120	512.64		60
		84.8528	1201.5		300
		84.8528	646.22		180
		0	1106.35		180
		134.164	1068.27		1020
		120	240		134.164
		617.738	566.039		865.332
		1138.42	84.8528		120
		189.737	379.473		913.893
		134.164	180		134.164
		1025.28	84.8528		247.386
		134.164	1068.27		134.164
		134.164	758.947		134.164
		84.8528	436.807		268.328
		120	1187.94		134.164
		1103.09	216.333		180
		134.164	254.558		189.737
		60	60		189.737
		120	617.738		134.164
		268.328	339.411		993.177
		189.737	937.23		216.333
		0	456.946		804.985
		120	60		722.496
		960	349.857		134.164
		134.164	1190.97		120
		134.164	1081.66		134.164
		816.088	816.088		180
		84.8528	384.188		134.164
		84.8528	424.264		180
		84.8528	1061.51		60
		60	384.188		216.333
		134.164	1032.28		134.164
		60	807.217		60
		60	1146.3		1106.35
		180	637.809		305.941
		120	268.328		1116.07
		60	305.941		873.613
		1047.86	751.798		84.8528
		60	553.173		60
		120	300		268.328
		216.333	1106.35		60
		60	379.473		247.386
		60	662.722		216.333
		120	180		432.666
		60	1101.45		216.333
		84.8528	1200		189.737
		60	216.333		180
		60	1068.27		189.737
		566.039	917.823		758.947
		0	120		1086.65
		1214.91	254.558		323.11
		134.164	189.737		134.164
		60	402.492		1120.89
		84.8528	901.998		120
		60	180		134.164
		0	662.722		84.8528
		60	364.966		189.737
		84.8528	402.492		134.164
		60	120		216.333
		60	402.492		323.11
		120	800.5		379.473
		134.164	189.737		134.164
		1132.08	915.86		939.149
		134.164	189.737		240
		120	84.8528		134.164
		989.545	1146.3		247.386
		60	553.173		722.496
		134.164	134.164		216.333
		120	1103.09		120
		120	169.706		60
		84.8528	323.11		424.264
		60	268.328		180
		60	240		240
		134.164	724.983		169.706
		120	891.964		134.164
		120	300		509.117
		60	134.164		60
		134.164	120		180
		84.8528	134.164		189.737
		84.8528	305.941		247.386
		364.966	536.656		364.966
		120	134.164		120
		134.164	120		553.173
		180	384.188		60
		617.738	60		1035.76
		60	120		169.706
		134.164	247.386		60
		120	553.173		169.706
		60	432.666		240
		84.8528	339.411		873.613
		0	420		84.8528
		84.8528	722.496		134.164
		724.983	553.173		189.737
		247.386	60		268.328
		120	247.386		1223.77
		84.8528	120		247.386
		120	247.386		300
		1081.66	268.328		84.8528
		134.164	976.729		1132.08
		134.164	254.558		84.8528
		134.164	180		961.873
		0	732.393		216.333
		60	254.558		1063.2
		722.496	424.264		494.773
		84.8528	120		891.964
		134.164	189.737		1094.9
		240	468.615		1061.51
		134.164	189.737		134.164
		1081.66	816.088		189.737
		84.8528	993.177		216.333
		189.737	637.809		180
		84.8528	976.729		60
		60	180		1068.27
		120	873.613		134.164
		134.164	134.164		120
		84.8528	480		84.8528
		134.164	543.323		60
		134.164	684.105		300
		60	247.386		240
		349.857	702.282		859.069
		134.164	247.386		60
		134.164	722.496		323.11
		134.164	1116.07		913.893
		913.893	339.411		216.333
		189.737	436.807		1101.45
		60	134.164		189.737
		84.8528	134.164		662.722
		0	384.188		120
		84.8528	134.164		240
		189.737	216.333		180
		859.069	865.332		134.164
		60			134.164
		120			432.666
		60			1200
		60			189.737
		543.323			180
		247.386			134.164
		60			84.8528
		60			800.5
		84.8528			189.737
		60			180
		859.069			180
		1236.93			323.11
		84.8528			134.164
		305.941			1061.51
		60			84.8528
		0			169.706
		60			60
		60			0
		84.8528			216.333
		60			134.164
		84.8528			84.8528
		60			134.164
		240			60
		189.737			180
		402.492			134.164
		60			216.333
		247.386			134.164
		84.8528			1061.51
		901.998			961.873
		134.164			305.941
		60			84.8528
		60			1081.66
		60			134.164
		120			134.164
		84.8528			1005.78
		120			189.737
		134.164			937.23
		134.164			323.11
		180			1146.3
		180			976.729
		134.164			120
		60			84.8528
		60			240
		60			254.558
		120			134.164
		120			134.164
		60			323.11
		169.706			247.386
		60			180
		60			134.164
		60			84.8528
		60			120
		134.164			60
		60			134.164
		254.558			240
		60			189.737
		0			134.164
		134.164			134.164
		134.164			305.941
		60			169.706
		134.164			300
		60			180
		180			364.966
		60			247.386
		134.164			436.807
		60			268.328
		120			60
		60			969.33
		0			120
		0			0
		60			134.164
		60			268.328
		60			134.164
		180			134.164
		60			305.941
		84.8528			120
		60			1103.09
		60			268.328
		84.8528			240
		120			247.386
		134.164			169.706
		120			134.164
		60			180
		84.8528			254.558
		169.706			268.328
		0			216.333
		134.164			247.386
		60			240
		60			268.328
		0			189.737
		611.882			134.164
		120			189.737
		189.737			84.8528
		60			1158.79
		900			169.706
		60			120
		60			84.8528
		993.177			134.164
		84.8528			189.737
		84.8528			216.333
		84.8528			169.706
		60			60
		60			989.545
		84.8528			1195.49
		84.8528			247.386
		189.737			240
		169.706			134.164
		60			240
		84.8528			134.164
		60			247.386
		134.164			134.164
		60			379.473
		60			323.11
		0			637.809
		300			84.8528
					60
					134.164
					169.706
					1035.76
					300
					60
					240
					349.857
					134.164
					247.386
					305.941
					134.164
					189.737
					134.164
					134.164
					120
					169.706
					120
					84.8528
					180
					120
					305.941
					60
					134.164
					848.528
					134.164
					305.941
					134.164
					483.736
					0
					189.737
					189.737
					189.737
					134.164
					84.8528
					349.857
					189.737
					268.328
					180
					134.164
					84.8528
					60
					134.164
					891.964
					724.983
					216.333
					120
					684.105
					384.188
					670.82
					216.333
					216.333
					611.882
					1081.66
					247.386
					134.164
					305.941
					516.139
					323.11
					961.873
					842.14
					169.706
					60
					189.737
					134.164
					247.386
					240
					247.386
					60
					247.386
					240
					60
					169.706
					134.164
					379.473
					240
					323.11
					180
					180
					189.737
					60
					180
					134.164
					180
					189.737
					300
					134.164
					189.737
					120
					134.164
					189.737
					84.8528
					384.188
					84.8528
					189.737
					120
					134.164
					268.328
					120
					268.328
					364.966
					1201.5
					189.737
					169.706
					268.328
					323.11
					240
					120
					169.706
					84.8528
					0
					134.164
					189.737
					189.737
					300
					180
					268.328
					840
					189.737
					0
					134.164
					120
					180
					169.706
					960
					216.333
					424.264
					120
					247.386
					240
					120

## Sheet: Fig 2A
Distance (nm)/ Stress	Empty	RpoH	RpoH RpoD	+RpoH
	0	998.599	189.737	566.039
	10	543.323	84.8528	543.323
	60	768.375	349.857	483.736
	20	1236.93	1178.81	536.656
	216.333	742.159	84.8528	480
	30	662.722	180	566.039
	120	432.666	134.164	436.807
	40	637.809	939.149	626.418
	247.386	768.375	300	540
	50	300	180	1094.9
	60	566.039	134.164	402.492
	852.76	384.188	305.941	917.823
	70	807.217	913.893	456.946
	80	379.473	305.941	873.613
	120	180	189.737	268.328
	90	432.666	120	339.411
	722.496	516.139	134.164	660
	100	300	323.11	967.471
	1205.98	512.64	189.737	543.323
	110	1236.93	0	216.333
	0	360	180	0
	120	569.21	180	134.164
	1101.45	323.11	189.737	1032.28
	130	901.998	268.328	536.656
	140	602.992	300	699.714
	60	240	120	915.86
	150	1164.99	134.164	180
	456.946	254.558	216.333	60
	160	305.941	180	384.188
	885.889	637.809	60	349.857
	170	553.173	268.328	948.683
	1101.45	782.304	180	724.983
	180	569.21	134.164	189.737
	84.8528	789.177	84.8528	543.323
	190	349.857	305.941	1018.23
	662.722	456.946	169.706	402.492
	200	494.773	816.088	684.105
	84.8528	300	1158.79	1132.08
	210	424.264	432.666	553.173
	268.328	729.932	169.706	216.333
	220	1231.1	134.164	349.857
	384.188	553.173	60	134.164
	230	742.159	189.737	637.809
	60	724.983	134.164	254.558
	240	553.173	247.386	169.706
	84.8528	699.714	216.333	976.729
	250	120	0	432.666
	84.8528	516.139	189.737	360
	260	1195.49	1231.1	216.333
	189.737	1236.93	833.547	240
	270	516.139	60	189.737
	0	536.656	364.966	402.492
	280	1073.31	134.164	300
	84.8528	662.722	60	254.558
	290	189.737	180	189.737
	0	1106.35	268.328	300
	300	780	1005.78	189.737
	134.164	379.473	120	782.304
	310	1120.89	268.328	134.164
	84.8528	268.328	1021.76	842.14
	320	859.069	84.8528	456.946
	84.8528	984.073	662.722	216.333
	330	1073.31	84.8528	134.164
	134.164	566.039	189.737	536.656
	340	602.992	1152.56	432.666
	60	84.8528	216.333	60
	350	254.558	60	189.737
	60	240	134.164	536.656
	360	384.188	617.738	512.64
	84.8528	424.264	189.737	169.706
	370	1132.08	134.164	339.411
	84.8528	339.411	724.983	662.722
	380	268.328	60	1103.09
	300	180	180	1181.86
	390	967.471	254.558	424.264
	216.333	569.21	1035.76	436.807
	400	424.264	0	323.11
	907.965	509.117	189.737	323.11
	410	1063.2	60	384.188
	84.8528	873.613	917.823	247.386
	420	648.999	0	1101.45
	780	1035.76	323.11	323.11
	430	742.159	120	939.149
	84.8528	1236.93	134.164	1005.78
	440	1061.51	247.386	939.149
	84.8528	84.8528	1127.3	509.117
	450	536.656	1005.78	865.332
	424.264	1132.08	1116.07	865.332
	460	120	305.941	782.304
	470	848.528	917.823	323.11
	84.8528	1201.5	0	543.323
	480	1146.3	189.737	60
	169.706	483.736	60	216.333
	490	782.304	1047.86	702.282
	543.323	268.328	247.386	722.496
	500	816.088	216.333	189.737
	780	948.683	1183.38	216.333
	510	1236.93	60	859.069
	169.706	967.471	1154.12	339.411
	520	1106.35	180	216.333
	60	339.411	60	900
	530	512.64	189.737	379.473
	722.496	1080	60	60
	540	402.492	60	768.375
	699.714	732.393	432.666	937.23
	550	722.496	816.088	969.33
	84.8528	134.164	189.737	339.411
	560	804.985	60	702.282
	240	480	1086.65	483.736
	570	780	216.333	134.164
	268.328	732.393	780	1106.35
	580	617.738	60	891.964
	432.666	732.393	873.613	732.393
	590	305.941	120	134.164
	60	907.965	84.8528	553.173
	600	254.558	134.164	512.64
	134.164	240	134.164	424.264
	610	1152.56	384.188	60
	120	566.039	969.33	468.615
	620	915.86	134.164	384.188
	60	569.21	247.386	247.386
	630	134.164	1235.48	120
	84.8528	646.22	120	1025.28
	640	684.105	402.492	60
	699.714	536.656	240	189.737
	650	84.8528	789.177	216.333
	134.164	913.893	84.8528	384.188
	660	1207.48	120	684.105
	763.675	483.736	364.966	1146.3
	670	180	134.164	804.985
	1236.93	1081.66	305.941	637.809
	680	468.615	516.139	553.173
	364.966	536.656	84.8528	751.798
	690	1154.12	134.164	989.545
	1061.51	536.656	1020	432.666
	700	1081.66	180	468.615
	134.164	699.714	835.703	483.736
	710	323.11	402.492	323.11
	134.164	512.64	424.264	436.807
	720	602.992	169.706	807.217
	120	360	134.164	432.666
	730	189.737	60	305.941
	240	840	702.282	120
	740	364.966	60	536.656
	384.188	384.188	84.8528	456.946
	750	247.386	84.8528	384.188
	84.8528	180	402.492	662.722
	760	566.039	268.328	1081.66
	60	939.149	804.985	780
	770	891.964	424.264	600
	216.333	169.706	120	722.496
	780	804.985	722.496	848.528
	0	216.333	349.857	483.736
	790	907.965	60	509.117
	169.706	637.809	379.473	646.22
	800	1103.09	60	722.496
	134.164	732.393	722.496	566.039
	810	891.964	134.164	835.703
	84.8528	780	891.964	900
	820	512.64	120	305.941
	360	536.656	305.941	699.714
	830	646.22	268.328	865.332
	134.164	247.386	1073.31	931.451
	840	1081.66	189.737	60
	84.8528	536.656	509.117	180
	850	553.173	931.451	1116.07
	134.164	483.736	240	1047.86
	860	254.558	848.528	536.656
	1146.3	1120.89	169.706	536.656
	870	189.737	961.873	468.615
	169.706	305.941	1236.93	648.999
	880	247.386	60	483.736
	890	780	852.76	800.5
	169.706	1068.27	816.088	216.333
	900	1106.35	536.656	900
	84.8528	305.941	169.706	60
	910	722.496	189.737	1061.51
	84.8528	768.375	84.8528	512.64
	920	512.64	720	780
	349.857	617.738	134.164	626.418
	930	268.328	60	722.496
	169.706	364.966	120	1101.45
	940	1021.76	300	648.999
	120	216.333	768.375	432.666
	950	600	300	729.932
	742.159	807.217	240	1190.97
	960	512.64	724.983	300
	60	1164.99	120	512.64
	970	1081.66	364.966	300
	852.76	1073.31	60	305.941
	980	758.947	189.737	189.737
	84.8528	670.82	169.706	216.333
	990	300	763.675	848.528
	432.666	384.188	180	626.418
	1000	722.496	456.946	804.985
	512.64	600	300	939.149
	1010	300	84.8528	120
	84.8528	1005.78	1195.49	670.82
	1020	859.069	989.545	305.941
	84.8528	729.932	134.164	626.418
	1030	1032.28	180	617.738
	0	60	254.558	84.8528
	1040	1021.76	180	1073.31
	984.073	424.264	180	305.941
	1050	268.328	364.966	268.328
	1060	590.932	1020	402.492
	848.528	553.173	120	848.528
	1070	402.492	84.8528	216.333
	1080	1027.04	300	339.411
	720	516.139	424.264	424.264
	1090	483.736	247.386	216.333
	134.164	729.932	254.558	268.328
	1100	402.492	240	120
	349.857	702.282	782.304	1187.94
	1110	648.999	300	379.473
	0	189.737	590.932	816.088
	1120	602.992	247.386	456.946
	84.8528	835.703	189.737	379.473
	1130	268.328	742.159	611.882
	84.8528	553.173	0	247.386
	1140	722.496	84.8528	189.737
	84.8528	602.992	60	569.21
	1150	247.386	646.22	553.173
	1160	742.159	305.941	782.304
	724.983	1214.91	1138.42	1141.58
	1170	626.418	134.164	268.328
	1180	553.173	1101.45	751.798
	134.164	305.941	913.893	134.164
	1190	432.666	1201.5	989.545
	60	1213.42	120	494.773
	1200	379.473	216.333	300
	617.738	1094.9	216.333	1127.3
	1210	722.496	1138.42	254.558
	729.932	247.386	216.333	1081.66
	1220	1146.3	1021.76	917.823
	84.8528	134.164	169.706	662.722
	1230	1205.98	180	917.823
	84.8528	1205.98	300	780
	1240	456.946	134.164	662.722
	842.14	590.932	60	859.069
	84.8528	543.323	216.333	189.737
	1127.3	1032.28	1200	1035.76
	468.615	84.8528	885.889	684.105
	900	480	967.471	768.375
	780	424.264	216.333	1063.2
	216.333	323.11	189.737	384.188
	60	553.173	240	768.375
	84.8528	1213.42	60	566.039
	402.492	617.738	780	960
	722.496	134.164	134.164	323.11
	60	1101.45	305.941	1035.76
	516.139	600	120	722.496
	134.164	804.985	216.333	1081.66
	84.8528	468.615	84.8528	1094.9
	84.8528	483.736	134.164	483.736
	1047.86	254.558	60	384.188
	60	247.386	134.164	456.946
	60	216.333	1195.49	1146.3
	939.149	590.932	134.164	134.164
	60	189.737	247.386	1081.66
	84.8528	1047.86	134.164	216.333
	339.411	468.615	189.737	763.675
	0	637.809	305.941	323.11
	60	937.23	169.706	569.21
	134.164	180	268.328	1005.78
	120	180	240	648.999
	60	1152.56	379.473	420
	84.8528	189.737	268.328	300
	1235.48	611.882	120	891.964
	84.8528	384.188	0	216.333
	120	590.932	60	134.164
	1068.27	494.773	300	436.807
	1195.49	268.328	268.328	424.264
	120	247.386	84.8528	1178.81
	60	1223.77	84.8528	993.177
	84.8528	189.737	1183.38	648.999
	134.164	960	402.492	189.737
	134.164	268.328	180	967.471
	84.8528	323.11	1181.86	566.039
	84.8528	300	0	436.807
	84.8528	670.82	120	648.999
	134.164	865.332	637.809	1164.99
	60	804.985	364.966	617.738
	180	948.683	189.737	432.666
	120	1068.27	134.164	1214.91
	432.666	816.088	917.823	553.173
	134.164	939.149	189.737	1158.79
	134.164	364.966	60	1200
	134.164	300	60	602.992
	120	948.683	84.8528	456.946
	60	1020	300	807.217
	60	1183.38	60	600
	120	859.069	751.798	699.714
	189.737	247.386	732.393	569.21
	976.729	379.473	948.683	742.159
	120	60	516.139	699.714
	180	268.328	268.328	553.173
	180	768.375	84.8528	323.11
	0	600	84.8528	611.882
	134.164	901.998	169.706	1195.49
	84.8528	60	189.737	364.966
	84.8528	432.666	937.23	662.722
	84.8528	456.946	913.893	300
	134.164	300	300	483.736
	1027.04	169.706	84.8528	933.381
	268.328	865.332	120	1236.93
	134.164	1063.2	120	569.21
	0	300	339.411	789.177
	432.666	1020	1146.3	512.64
	120	402.492	1223.77	758.947
	84.8528	602.992	0	900
	684.105	648.999	1154.12	1106.35
	120	169.706	379.473	780
	60	436.807	0	323.11
	60	468.615	134.164	360
	602.992	684.105	216.333	216.333
	60	247.386	349.857	553.173
	60	189.737	1158.79	134.164
	60	1061.51	84.8528	553.173
	305.941	969.33	268.328	134.164
	134.164	339.411	84.8528	553.173
	913.893	1207.48	800.5	300
	134.164	967.471	0	516.139
	84.8528	456.946	60	364.966
	60	1223.77	189.737	804.985
	120	254.558	189.737	678.822
	722.496	852.76	782.304	536.656
	134.164	976.729	247.386	268.328
	134.164	602.992	84.8528	1235.48
	84.8528	60	1235.48	915.86
	865.332	1103.09	247.386	646.22
	60	969.33	432.666	323.11
	84.8528	758.947	678.822	247.386
	509.117	60	1094.9	722.496
	60	626.418	60	1047.86
	189.737	512.64	424.264	254.558
	120	1214.91	349.857	1205.98
	84.8528	494.773	189.737	247.386
	0	967.471	189.737	816.088
	84.8528	339.411	134.164	300
	0	600	120	590.932
	60	424.264	722.496	134.164
	134.164	931.451	216.333	1025.28
	1020	891.964	134.164	420
	180	865.332	169.706	1183.38
	60	590.932	134.164	891.964
	134.164	885.889	134.164	732.393
	60	998.599	84.8528	134.164
	189.737	804.985	300	789.177
	84.8528	816.088	60	216.333
	915.86	516.139	364.966	480
	134.164	662.722	120	1081.66
	60	852.76	169.706	699.714
	84.8528	424.264	134.164	1146.3
	84.8528	915.86	483.736	456.946
	0	268.328	1094.9	384.188
	1021.76	742.159	189.737	456.946
	134.164	60	937.23	300
	84.8528	364.966	240	1195.49
	84.8528	84.8528	989.545	848.528
	60	782.304	349.857	305.941
	84.8528	300	268.328	722.496
	134.164	722.496	300	216.333
	600	852.76	300	134.164
	60	948.683	134.164	602.992
	169.706	432.666	323.11	939.149
	134.164	1080	134.164	436.807
	134.164	1106.35	189.737	804.985
	60	134.164	216.333	732.393
	60	789.177	0	648.999
	134.164	468.615	247.386	349.857
	134.164	553.173	84.8528	456.946
	967.471	494.773	189.737	1178.81
	0	384.188	216.333	1200
	60	364.966	180	364.966
	84.8528	1146.3	60	1106.35
	60	1187.94	268.328	1063.2
	60	456.946	939.149	1140
	134.164	268.328	349.857	494.773
	60	180	1021.76	900
	268.328	402.492	967.471	913.893
	120	722.496	1047.86	543.323
	134.164	84.8528	247.386	913.893
	120	169.706	189.737	516.139
	60	933.381	268.328	189.737
	60	948.683	364.966	967.471
	300	852.76	84.8528	1213.42
	134.164	436.807	816.088	600
	134.164	1027.04	189.737	1200
	84.8528	937.23	84.8528	1207.48
	134.164	1094.9	84.8528	637.809
	60	432.666	120	268.328
	189.737	840	305.941	865.332
	84.8528	536.656	323.11	247.386
	480	424.264	1195.49	939.149
	60	684.105	120	480
	60	602.992	566.039	468.615
	60	384.188	60	483.736
	60	120	684.105	1047.86
	120	891.964	300	240
	120	1141.58	134.164	424.264
	134.164	120	134.164	169.706
	1061.51	913.893	189.737	553.173
	268.328	247.386	216.333	402.492
	1235.48	268.328	240	969.33
	84.8528	1152.56	134.164	751.798
	134.164	432.666	268.328	300
	84.8528	684.105	84.8528	480
	84.8528	1141.58	60	732.393
	1248.52	873.613	360	1213.42
	915.86	1094.9	120	254.558
	120	566.039	1049.57	590.932
	626.418	216.333	323.11	646.22
	807.217	732.393	84.8528	780
	1073.31	216.333	0	216.333
	402.492	436.807	169.706	432.666
	60	1141.58	948.683	948.683
	901.998	742.159	60	384.188
	662.722	543.323	134.164	254.558
	84.8528	1138.42	134.164	684.105
	379.473	1080	1027.04	1152.56
	516.139	360	268.328	732.393
	305.941	300	323.11	512.64
	84.8528	216.333	120	189.737
	84.8528	1154.12	240	758.947
	300	722.496	216.333	1190.97
	722.496	998.599	120	1152.56
	84.8528	240	247.386	468.615
	84.8528	432.666	60	1101.45
	536.656	180	189.737	364.966
	60	976.729	1021.76	768.375
	134.164	1021.76	134.164	483.736
	84.8528	384.188	848.528	732.393
	84.8528	300		646.22
	60	483.736		420
	364.966	1236.93		590.932
	216.333	859.069		305.941
	134.164	540		1081.66
	349.857	180		364.966
	873.613	379.473		1063.2
	900	873.613		553.173
	0	984.073		600
	60	483.736		722.496
	84.8528	593.97		254.558
	120	240		134.164
	60	323.11		1152.56
	84.8528	1032.28		1035.76
	134.164	424.264		494.773
	60	300		782.304
	60	543.323		134.164
	305.941	1049.57		1106.35
	60	1146.3		1154.12
	84.8528	60		1020
	120	420		804.985
	120	684.105		969.33
	305.941	536.656		189.737
	339.411	349.857		512.64
	0	240		967.471
	0	702.282		722.496
	60	512.64		247.386
	84.8528	566.039		384.188
	84.8528	402.492		402.492
	483.736	1213.42		134.164
	84.8528	180		900
	384.188	1178.81		678.822
	891.964	60		885.889
	699.714	432.666		569.21
	60	402.492		468.615
	84.8528	626.418		216.333
	60	907.965		512.64
	670.82	268.328		384.188
	134.164	722.496		782.304
	626.418	247.386		216.333
	134.164	702.282		1106.35
	120	732.393		180
	254.558	300		305.941
	189.737	1248.52		1020
	120	859.069		436.807
	1027.04	247.386		134.164
	1063.2	379.473		60
	120	84.8528		305.941
	60	660		553.173
	60	722.496		339.411
	120	84.8528		216.333
	134.164	1236.93		600
	189.737	722.496		300
	84.8528	456.946		1035.76
	134.164	780		852.76
	494.773	268.328		402.492
	134.164	804.985		1183.38
	60	859.069		976.729
	60	349.857		915.86
	915.86	436.807		379.473
	732.393	247.386		816.088
	60	602.992		300
	189.737	134.164		384.188
	120	134.164		553.173
	84.8528	169.706		268.328
	120	216.333		120
	134.164	1141.58		300
	0	240		1154.12
	1081.66	782.304		1201.5
	84.8528	1049.57		247.386
	939.149	189.737		120
	120	84.8528		1025.28
	60	364.966		998.599
	84.8528	835.703		84.8528
	60	254.558		840
	60	617.738		480
	0	543.323		180
	169.706	240		758.947
	60	169.706		300
	84.8528	300		626.418
	60	84.8528		1164.99
	60	247.386		1146.3
	0	379.473		961.873
	120	483.736		216.333
	60	120		1047.86
	60	323.11		885.889
	268.328	566.039		364.966
	60	468.615		300
		120		84.8528
		483.736		379.473
		436.807		1049.57
		536.656		1101.45
		670.82		180
		300		516.139
				637.809
				1063.2
				424.264
				134.164
				646.22
				536.656
				833.547
				134.164
				120
				702.282
				553.173
				540
				468.615
				305.941
				134.164
				0
				424.264
				60
				540
				254.558
				189.737
				424.264
				780
				590.932
				402.492
				468.615
				600
				1223.77
				483.736
				483.736
				360
				60
				134.164
				1005.78
				768.375
				483.736
				617.738
				254.558
				349.857
				349.857
				120
				699.714
				969.33
				349.857
				516.139
				0
				180
				60
				240
				1248.52
				637.809
				134.164
				169.706
				323.11
				254.558
				480
				833.547
				483.736
				432.666
				134.164
				305.941
				1236.93
				300
				180
				1201.5
				240
				483.736
				998.599
				891.964
				60
				1020
				189.737
				516.139
				364.966
				660
				254.558
				566.039
				300
				247.386
				216.333
				600
				247.386
				569.21
				84.8528
				456.946
				807.217
				254.558
				216.333
				1190.97
				420
				569.21
				960
				120
				600
				840
				247.386
				993.177
				189.737
				512.64
				402.492
				169.706
				1141.58
				842.14
				768.375
				268.328
				180
				536.656
				865.332
				1103.09
				305.941
				240
				816.088
				456.946
				900
				684.105
				553.173
				339.411
				1248.52
				637.809
				678.822
				323.11
				134.164
				483.736
				917.823
				240
				216.333
				134.164
				420
				913.893
				189.737
				134.164
				1187.94
				364.966
				60
				60
				432.666
				300
				816.088
				424.264
				993.177
				800.5
				626.418
				816.088
				600
				432.666
				379.473
				84.8528
				254.558
				1132.08
				216.333
				189.737
				993.177
				420
				379.473
				436.807
				967.471
				1061.51
				483.736
				247.386
				1073.31
				169.706
				553.173
				901.998
				833.547
				483.736
				833.547
				670.82
				494.773
				300
				602.992
				247.386
				816.088
				1146.3
				1236.93
				268.328
				300
				553.173
				602.992
				1214.91
				305.941
				300
				933.381
				699.714
				543.323
				1236.93
				436.807
				379.473
				424.264
				483.736
				247.386
				948.683
				699.714
				648.999
				456.946
				684.105
				0

## Sheet: Fig 2B
-aTc			+aTc			Time (minutes)
240	251	296	301	314	271	0
225	227	230	241	262	273	10
216	193	230	264	263	273	20
209	202	204	267	268	264	30
203	206	221	280	299	297	45
199	206	206	299	304	319	60

## Sheet: Fig 2C
Distance (nm)/ Stress	Empty	WT RpoH	E265A	L245P	I54N
	120	998.599	189.737	379.473	240
	134.164	543.323	1005.78	84.8528	729.932
	1141.58	768.375	300	305.941	84.8528
	1021.76	1236.93	134.164	247.386	1235.48
	134.164	742.159	1195.49	611.882	873.613
	873.613	662.722	60	1140	384.188
	120	432.666	247.386	189.737	300
	60	637.809	134.164	268.328	384.188
	216.333	768.375	180	780	1106.35
	216.333	300	84.8528	379.473	84.8528
	60	566.039	120	967.471	349.857
	189.737	384.188	268.328	247.386	993.177
	189.737	807.217	268.328	901.998	60
	1248.52	379.473	169.706	189.737	646.22
	84.8528	180	216.333	379.473	553.173
	134.164	432.666	120	553.173	180
	84.8528	516.139	60	247.386	0
	134.164	300	60	254.558	120
	216.333	512.64	323.11	60	670.82
	84.8528	1236.93	268.328	364.966	699.714
	60	360	216.333	247.386	432.666
	0	569.21	60	300	1200
	60	323.11	1063.2	323.11	967.471
	120	901.998	120	967.471	60
	189.737	602.992	268.328	364.966	305.941
	120	240	84.8528	742.159	468.615
	134.164	1164.99	247.386	268.328	300
	120	254.558	169.706	189.737	566.039
	60	305.941	384.188	917.823	1214.91
	60	637.809	134.164	456.946	84.8528
	120	553.173	483.736	180	134.164
	134.164	782.304	305.941	512.64	323.11
	120	569.21	134.164	268.328	305.941
	180	789.177	60	1201.5	509.117
	180	349.857	134.164	300	1207.48
	84.8528	456.946	60	569.21	134.164
	1032.28	494.773	134.164	1120.89	364.966
	189.737	300	134.164	134.164	349.857
	134.164	424.264	60	189.737	134.164
	0	729.932	1025.28	1141.58	60
	670.82	1231.1	0	189.737	189.737
	0	553.173	134.164	349.857	816.088
	60	742.159	1195.49	468.615	216.333
	84.8528	724.983	247.386	134.164	1164.99
	254.558	553.173	189.737	120	189.737
	60	699.714	169.706	0	1061.51
	0	120	134.164	349.857	1061.51
	189.737	516.139	305.941	967.471	180
	134.164	1195.49	247.386	240	216.333
	169.706	1236.93	900	189.737	134.164
	189.737	516.139	300	216.333	724.983
	84.8528	536.656	216.333	300	684.105
	84.8528	1073.31	1231.1	180	780
	180	662.722	268.328	120	134.164
	602.992	189.737	339.411	120	379.473
	84.8528	1106.35	420	189.737	1120.89
	120	780	84.8528	169.706	1183.38
	84.8528	379.473	189.737	480	189.737
	120	1120.89	180	379.473	84.8528
	0	268.328	0	134.164	626.418
	247.386	859.069	189.737	1106.35	512.64
	60	984.073	120	339.411	84.8528
	189.737	1073.31	420	134.164	180
	247.386	566.039	268.328	768.375	134.164
	247.386	602.992	189.737	848.528	600
	84.8528	84.8528	305.941	494.773	60
	134.164	254.558	84.8528	648.999	349.857
	0	240	169.706	189.737	247.386
	216.333	384.188	873.613	1154.12	180
	84.8528	424.264	782.304	702.282	323.11
	60	1132.08	247.386	84.8528	134.164
	189.737	339.411	1106.35	900	247.386
	180	268.328	84.8528	339.411	305.941
	60	180	84.8528	600	424.264
	0	967.471	300	384.188	432.666
	134.164	569.21	300	852.76	379.473
	901.998	424.264	189.737	590.932	907.965
	189.737	509.117	180	323.11	1178.81
	1018.23	1063.2	60	758.947	268.328
	134.164	873.613	247.386	989.545	60
	134.164	648.999	169.706	913.893	424.264
	84.8528	1035.76	300	1183.38	268.328
	189.737	742.159	268.328	247.386	120
	60	1236.93	134.164	724.983	804.985
	84.8528	1061.51	134.164	1138.42	432.666
	84.8528	84.8528	134.164	1061.51	134.164
	915.86	536.656	300	364.966	247.386
	60	1132.08	456.946	240	480
	84.8528	120	512.64	969.33	456.946
	84.8528	848.528	600	379.473	60
	134.164	1201.5	134.164	0	1214.91
	60	1146.3	432.666	1146.3	468.615
	60	483.736	134.164	216.333	169.706
	993.177	782.304	169.706	842.14	900
	189.737	268.328	60	1027.04	120
	134.164	816.088	268.328	254.558	247.386
	216.333	948.683	758.947	1061.51	976.729
	84.8528	1236.93	240	268.328	120
	1020	967.471	169.706	323.11	349.857
	134.164	1106.35	84.8528	1178.81	917.823
	180	339.411	60	268.328	169.706
	512.64	512.64	180	1231.1	1200
	134.164	1080	1081.66	169.706	134.164
	134.164	402.492	364.966	247.386	84.8528
	134.164	732.393	722.496	169.706	134.164
	566.039	722.496	254.558	240	907.965
	835.703	134.164	60	402.492	300
	60	804.985	948.683	216.333	120
	169.706	480	60	134.164	169.706
	60	780	216.333	961.873	1207.48
	180	732.393	432.666	189.737	436.807
	120	617.738	84.8528	268.328	848.528
	300	732.393	216.333	1081.66	216.333
	976.729	305.941	120	865.332	901.998
	134.164	907.965	268.328	1201.5	1158.79
	60	254.558	1103.09	1158.79	323.11
	60	240	180	1200	512.64
	84.8528	1152.56	84.8528	842.14	134.164
	120	566.039	240	134.164	120
	120	915.86	84.8528	1138.42	323.11
	84.8528	569.21	300	216.333	907.965
	120	134.164	84.8528	134.164	891.964
	189.737	646.22	590.932	240	120
	216.333	684.105	1047.86	1120.89	360
	180	536.656	180	931.451	349.857
	189.737	84.8528	60	611.882	134.164
	180	913.893	60	300	553.173
	134.164	1207.48	169.706	646.22	300
	0	483.736	134.164	1181.86	268.328
	84.8528	180	536.656	300	268.328
	1205.98	1081.66	180	339.411	134.164
	60	468.615	60	901.998	1106.35
	134.164	536.656	189.737	816.088	300
	1032.28	1154.12	247.386	169.706	424.264
	305.941	536.656	84.8528	60	247.386
	60	1081.66	169.706	120	120
	60	699.714	120	1086.65	590.932
	0	323.11	189.737	1231.1	180
	84.8528	512.64	189.737	120	300
	134.164	602.992	268.328	84.8528	305.941
	120	360	300	976.729	780
	134.164	189.737	247.386	948.683	732.393
	84.8528	840	134.164	1005.78	602.992
	120	364.966	134.164	339.411	169.706
	120	384.188	169.706	670.82	662.722
	169.706	247.386	216.333	1152.56	323.11
	134.164	180	323.11	254.558	840
	134.164	566.039	1140	424.264	480
	134.164	939.149	84.8528	169.706	300
	1021.76	891.964	360	1164.99	84.8528
	84.8528	169.706	480	60	480
	169.706	804.985	134.164	169.706	1213.42
	134.164	216.333	134.164	216.333	169.706
	789.177	907.965	240	305.941	247.386
	60	637.809	349.857	678.822	169.706
	60	1103.09	60	84.8528	134.164
	60	732.393	180	885.889	323.11
	84.8528	891.964	907.965	268.328	268.328
	134.164	780	1103.09	1021.76	509.117
	134.164	512.64	180	1081.66	364.966
	120	536.656	360	240	180
	84.8528	646.22	742.159	134.164	349.857
	379.473	247.386	247.386	976.729	984.073
	134.164	1081.66	247.386	553.173	0
	60	536.656	84.8528	305.941	901.998
	60	553.173	169.706	360	216.333
	134.164	483.736	120	1195.49	432.666
	216.333	254.558	169.706	84.8528	189.737
	189.737	1120.89	216.333	432.666	268.328
	84.8528	189.737	364.966	0	1138.42
	84.8528	305.941	684.105	917.823	360
	0	247.386	364.966	84.8528	169.706
	84.8528	780	240	180	1027.04
	84.8528	1068.27	84.8528	516.139	305.941
	134.164	1106.35	216.333	900	189.737
	134.164	305.941	134.164	1103.09	553.173
	60	722.496	120	180	323.11
	134.164	768.375	247.386	915.86	240
	432.666	512.64	300	305.941	722.496
	180	617.738	247.386	1236.93	724.983
	1005.78	268.328	84.8528	512.64
	120	364.966	120	1164.99
	120	1021.76	60	120
	180	216.333	268.328	763.675
	900	600	254.558	553.173
	84.8528	807.217	512.64	323.11
	60	512.64	60	402.492
	134.164	1164.99	0	268.328
	84.8528	1081.66	300	120
	134.164	1073.31	384.188	169.706
	134.164	758.947	120	961.873
	134.164	670.82	60	134.164
	60	300	60	247.386
	120	384.188	134.164	1106.35
	300	722.496	1025.28	1181.86
	60	600	216.333	1195.49
	134.164	300	379.473	247.386
	84.8528	1005.78	216.333	134.164
	169.706	859.069	134.164	180
	891.964	729.932	216.333	1073.31
	305.941	1032.28	939.149	780
	120	60	848.528	379.473
	60	1021.76	169.706	1214.91
	120	424.264	349.857
	84.8528	268.328	1214.91
	134.164	590.932	247.386
	120	553.173	120
	84.8528	402.492	120
	134.164	1027.04	600
	189.737	516.139	1154.12
	84.8528	483.736	169.706
	60	729.932	842.14
	189.737	402.492	247.386
	60	702.282	0
	84.8528	648.999	859.069
	84.8528	189.737	300
	751.798	602.992	189.737
	120	835.703	0
	169.706	268.328	364.966
	60	553.173	216.333
	134.164	722.496	60
	189.737	602.992	180
	670.82	247.386	60
	0	742.159	240
	134.164	1214.91	120
	84.8528	626.418	436.807
	670.82	553.173	180
	84.8528	305.941	1200
	189.737	432.666	134.164
	134.164	1213.42	1061.51
	134.164	379.473	384.188
	0	1094.9	189.737
	134.164	722.496	268.328
	180	247.386	600
	84.8528	1146.3	134.164
	967.471	134.164	216.333
	120	1205.98	134.164
	120	1205.98	300
	84.8528	456.946	891.964
	0	590.932	189.737
	120	543.323	84.8528
	84.8528	1032.28	84.8528
	300	84.8528	436.807
	120	480	60
	169.706	424.264	216.333
	134.164	323.11	120
	1152.56	553.173	483.736
	60	1213.42	364.966
	189.737	617.738	120
	84.8528	134.164	240
	169.706	1101.45	120
	134.164	600	60
	60	804.985	364.966
	0	468.615	169.706
	84.8528	483.736	60
	84.8528	254.558	516.139
	300	247.386	134.164
	780	216.333	254.558
	120	590.932	1200
	960	189.737	216.333
	120	1047.86	424.264
	134.164	468.615	169.706
	84.8528	637.809	84.8528
	84.8528	937.23	180
	84.8528	180	216.333
	60	180	84.8528
	60	1152.56	84.8528
	780	189.737	379.473
	1154.12	611.882	536.656
	84.8528	384.188	60
	553.173	590.932	660
	120	494.773	84.8528
	180	268.328	216.333
	60	247.386	134.164
	120	1223.77	189.737
	134.164	189.737	60
	134.164	960	134.164
	84.8528	268.328	120
	216.333	323.11	1081.66
	120	300	189.737
	120	670.82	216.333
	216.333	865.332	240
	0	804.985	120
	60	948.683	189.737
	60	1068.27	134.164
	134.164	816.088	305.941
	134.164	939.149	134.164
	60	364.966	915.86
	169.706	300	268.328
	240	948.683	300
	120	1020	216.333
	169.706	1183.38	960
	189.737	859.069	120
	84.8528	247.386	120
	60	379.473	216.333
	60	60	384.188
	120	268.328	84.8528
	134.164	768.375	268.328
	134.164	600	1047.86
	60	901.998	120
	84.8528	60	189.737
	84.8528	432.666	216.333
	483.736	456.946	60
	339.411	300	240
	120	169.706	323.11
	120	865.332	134.164
	360	1063.2	169.706
	84.8528	300	247.386
	189.737	1020	84.8528
	216.333	402.492	305.941
	84.8528	602.992	842.14
	323.11	648.999	60
	180	169.706	216.333
	169.706	436.807	216.333
	120	468.615	969.33
	169.706	684.105	60
	134.164	247.386	60
	60	189.737	305.941
	216.333	1061.51	816.088
	120	969.33	268.328
	120	339.411	60
	60	1207.48	305.941
	84.8528	967.471	134.164
	60	456.946	134.164
	84.8528	1223.77	1103.09
	169.706	254.558	84.8528
	1214.91	852.76	1035.76
	134.164	976.729	134.164
	120	602.992	120
	84.8528	60	189.737
	189.737	1103.09	60
	60	969.33	480
	60	758.947	180
	134.164	60	247.386
	60	626.418	360
	189.737	512.64	134.164
	120	1214.91	189.737
	134.164	494.773	134.164
	134.164	967.471	1027.04
	84.8528	339.411	169.706
	189.737	600	300
	84.8528	424.264	60
	60	931.451	626.418
	120	891.964	268.328
	0	865.332	216.333
	60	590.932	189.737
	120	885.889	436.807
	60	998.599	247.386
	60	804.985	807.217
	120	816.088	1081.66
	268.328	516.139	120
	84.8528	662.722	1248.52
	0	852.76	169.706
	134.164	424.264	60
	60	915.86	254.558
	913.893	268.328	84.8528
	120	742.159	509.117
	120	60	84.8528
	134.164	364.966	134.164
	120	84.8528	60
	60	782.304	722.496
	60	300	360
		722.496	268.328
		852.76	189.737
		948.683	300
		432.666	305.941
		1080	120
		1106.35	420
		134.164	134.164
		789.177	891.964
		468.615	804.985
		553.173	180
		494.773	1049.57
		384.188	364.966
		364.966	339.411
		1146.3	917.823
		1187.94	134.164
		456.946	1200
		268.328	247.386
		180	169.706
		402.492	0
		722.496	305.941
		84.8528	216.333
		169.706	360
		933.381	480
		948.683	134.164
		852.76	134.164
		436.807	848.528
		1027.04	432.666
		937.23	216.333
		1094.9	323.11
		432.666	240
		840	189.737
		536.656	842.14
		424.264	60
		684.105	84.8528
		602.992	134.164
		384.188	134.164
		120	134.164
		891.964	134.164
		1141.58	134.164
		120	84.8528
		913.893	120
		247.386	852.76
		268.328	134.164
		1152.56	384.188
		432.666	1195.49
		684.105	247.386
		1141.58	216.333
		873.613	180
		1094.9	468.615
		566.039	420
		216.333	0
		732.393	120
		216.333	247.386
		436.807	60
		1141.58	134.164
		742.159	254.558
		543.323	120
		1138.42	247.386
		1080	216.333
		360	120
		300	60
		216.333	364.966
		1154.12	240
		722.496	169.706
		998.599	300
		240	120
		432.666	180
		180	216.333
		976.729	424.264
		1021.76	240
		384.188	84.8528
		300	216.333
		483.736	216.333
		1236.93	247.386
		859.069	84.8528
		540	60
		180	247.386
		379.473	1214.91
		873.613	1235.48
		984.073	134.164
		483.736	120
		593.97	189.737
		240	60
		323.11	134.164
		1032.28	84.8528
		424.264	134.164
		300	60
		543.323	800.5
		1049.57	247.386
		1146.3	254.558
		60	782.304
		420	384.188
		684.105	134.164
		536.656	84.8528
		349.857	169.706
		240	84.8528
		702.282	1138.42
		512.64	602.992
		566.039	60
		402.492	768.375
		1213.42	60
		180	216.333
		1178.81	189.737
		60	84.8528
		432.666	323.11
		402.492	216.333
		626.418	1020
		907.965	0
		268.328	120
		722.496	216.333
		247.386	60
		702.282	189.737
		732.393	247.386
		300	512.64
		1248.52	134.164
		859.069	60
		247.386	323.11
		379.473
		84.8528
		660
		722.496
		84.8528
		1236.93
		722.496
		456.946
		780
		268.328
		804.985
		859.069
		349.857
		436.807
		247.386
		602.992
		134.164
		134.164
		169.706
		216.333
		1141.58
		240
		782.304
		1049.57
		189.737
		84.8528
		364.966
		835.703
		254.558
		617.738
		543.323
		240
		169.706
		300
		84.8528
		247.386
		379.473
		483.736
		120
		323.11
		566.039
		468.615
		120
		483.736
		436.807
		536.656
		670.82
		300

## Sheet: Fig 2D
Wt			I54N			L245P			E265A			Time (minutes)
240	251	296	292	293	317	166	163	166	161	162	154	0
225	227	230	292	303	268	160	173	160	167	184	127	10
216	193	230	253	297	279	145	149	145	190	176	185	20
209	202	204	251	267	237	133	153	133	211	203	183	30
203	206	221	279	304	262	135	151	135	155	148	143	45
199	206	206	296	307	283	137	141	137	154	143	147	60

## Sheet: Fig 3A
A-D-	A-D+	D-G-	D-G-	E-H+	E-H+	H-B-	H-B+	H-D-	H-D+	C-G-	C-G+
0	0	626.418	0	732.393	234.492	680.528	478.22	0	0	181.857	0
10	10	84.8528	0	432.666	79.3863	1.70563	821.545	21.7367	0	0	0
60	20	702.282	0	758.947	583.798	747.86	0	0	0	368.656	0
20	960	590.932	0	384.188	12	84.8528	469.809	0	0	216.188	0
247.386	30	84.8528	0	512.64	192	234.492	0	60	132	0	0
30	40	247.386	0	268.328	1120.26	120	1231.43	0	0	344.64	531.714
84.8528	50	60	0	915.86	21.7367	0	0	134.164	0	0	0
40	60	180	60	722.496	422.932	0	0	0	0	632.5	0
60	70	436.807	502.82	553.173	132	0	0	0	0	264.666	0
50	80	84.8528	326.773	436.807	134.164	0	181.857	100.328	0	0	0
0	1236.93	339.411	12	247.386	771.149	0	0	0	0	288.946	84.8528
60	90	120	134.164	939.149	120	516.105	0	171.411	0	326.773	0
134.164	100	84.8528	0	1120.89	516.105	0	79.3863	300.615	0	434.993	0
70	110	1086.65	0	1047.86	21.7367	458.418	0	196.966	21.7367	216.188	0
134.164	1047.86	1068.27	120	1103.09	502.82	120	432	561.932	0	134.164	288.946
80	120	268.328	21.7367	900	48.3331	1114.65	0	256.264	0	79.3863	86.5584
60	130	120	79.3863	1236.93	680.528	0	0	1067.48	0	326.773	0
90	1081.66	60	132	432.666	48.3331	0	0	648.088	0	100.328	256.264
100	140	169.706	348.139	976.729	288.946	0	315.736	0	0	344.64	372
110	150	189.737	120	432.666	137.941	368.656	0	0	0	171.411	341.117
180	160	509.117	181.857	848.528	211.473	120	312	0	0	312	264.666
120	0	84.8528	268.807	1236.93	996.989	134.164	375.323	48.3331	0	534.282	196.966
134.164	170	189.737	857.28	1195.49	120	469.809	595.675	0	120	132	344.64
130	180	722.496	79.3863	566.039	60	60	234.492	134.164	0	234.492	368.656
1201.5	190	189.737	132	1061.51	952.893	0	21.7367	48.3331	0	288.946	48.3331
140	891.964	216.333	137.941	349.857	21.7367	21.7367	0	0	0	211.473	132
1032.28	200	216.333	216.188	1035.76	996.989	0	926.897	0	0	398.039	137.941
150	210	1005.78	48.3331	670.82	211.473	0	432	268.807	0	510.822	315.736
1223.77	220	553.173	780.683	900	288.946	0	171.411	0	0	385.173	12
160	230	169.706	120	848.528	234.492	0	300.615	0	0	84.8528	79.3863
170	873.613	590.932	137.941	885.889	315.736	0	0	0	0	86.5584	268.807
60	240	1021.76	192	432.666	1092	134.164	0	0	12	315.736	264.666
180	250	602.992	134.164	646.22	315.736	0	1149.27	326.773	120	268.807	315.736
190	1106.35	84.8528	21.7367	939.149	134.164	0	348.139	120	0	864.279	300.615
200	260	424.264	60	1213.42	0	132	341.117	48.3331	252	234.492	0
268.328	270	169.706	1068.93	364.966	0	181.857	534.282	1.70563	0	181.857	590.947
210	280	483.736	648.088	976.729	614.304	0	0	0	590.947	216.188	300.615
220	1200	134.164	60	611.882	12	120	21.7367	1.70563	0	375.323	583.798
60	290	509.117	443.882	536.656	0	0	0	0	120	234.492	348.139
230	300	637.809	288.946	780	0	0	0	0	12	132	192
134.164	310	1047.86	211.473	1049.57	385.173	12	0	0	171.411	256.264	614.304
240	1200	134.164	300.615	1235.48	137.941	134.164	72	0	614.304	341.117	132
250	320	216.333	171.411	720	134.164	60	1142.42	0	385.173	181.857	60
120	330	648.999	432	617.738	264.666	0	502.82	0	84.8528	100.328	344.64
260	340	1005.78	1068.93	216.333	134.164	0	0	0	256.264	132	155.11
134.164	1081.66	1047.86	100.328	480	134.164	0	0	0	132	192	344.64
270	350	60	79.3863	989.545	312	0	0	0	288.946	385.173	264.666
134.164	1223.77	134.164	48.3331	483.736	552	0	0	0	432	132	344.64
280	360	84.8528	60	420	21.7367	120	0	0	0	137.941	368.656
60	370	1081.66	268.807	300	1027.49	401.21	84.8528	0	0	326.773	100.328
290	600	456.946	315.736	1116.07	600.375	0	0	398.039	0	134.164	60
84.8528	380	566.039	674.14	816.088	132	84.8528	458.418	443.882	84.8528	86.5584	458.418
300	390	134.164	171.411	702.282	196.966	0	0	0	21.7367	137.941	192
310	400	780	84.8528	873.613	816.073	48.3331	100.328	60	0	0	79.3863
60	1047.86	84.8528	79.3863	998.599	368.656	0	816.073	134.164	0	375.323	21.7367
320	410	189.737	211.473	60	867.761	0	1157.44	120	534.282	79.3863	264.666
0	420	216.333	288.946	722.496	494.722	155.11	0	48.3331	0	300.615	181.857
330	430	729.932	583.798	758.947	401.21	986.123	990.793	120	494.722	0	502.82
60	937.23	300	268.807	702.282	48.3331	0	0	0	79.3863	300.615	21.7367
340	440	120	120	1231.1	375.323	84.8528	0	0	0	196.966	132
60	450	120	181.857	993.177	1068.93	0	0	300.615	0	100.328	134.164
350	360	494.773	79.3863	939.149	315.736	0	155.11	0	181.857	458.418	134.164
360	460	1081.66	458.418	536.656	1202.84	0	134.164	0	799.471	432	595.675
370	470	349.857	48.3331	468.615	691.069	0	0	600.375	825.177	268.807	137.941
380	480	84.8528	469.809	646.22	948.064	0	432	0	155.11	443.882	120
852.76	742.159	684.105	171.411	1021.76	830.599	0	0	0	21.7367	516.105	315.736
390	490	600	21.7367	859.069	554.496	0	612	84.8528	132	256.264	288.946
400	729.932	169.706	326.773	617.738	256.264	0	0	134.164	86.5584	234.492	192
349.857	500	1205.98	171.411	300	864.279	0	0	120	816.073	315.736	375.323
410	859.069	247.386	120	1027.04	926.897	0	0	21.7367	0	385.173	422.932
420	510	512.64	211.473	1132.08	72	0	132	0	895.203	120	288.946
0	520	134.164	134.164	913.893	986.123	60	1068.93	0	264.666	234.492	312
430	530	509.117	344.64	626.418	1068.93	0	0	0	372	60	326.773
120	540	915.86	256.264	1181.86	120	0	60	84.8528	84.8528	326.773	494.722
440	1132.08	134.164	739.965	670.82	79.3863	0	0	134.164	432	196.966	288.946
60	550	189.737	636.985	948.683	1103.38	0	769.23	48.3331	155.11	256.264	385.173
450	560	742.159	79.3863	976.729	211.473	0	959.298	0	48.3331	12	432
460	570	684.105	132	216.333	256.264	0	0	0	132	0	344.64
470	580	931.451	264.666	1154.12	100.328	0	808.729	0	100.328	60	375.323
480	590	1061.51	132	323.11	60	0	84.8528	134.164	252	192	636.985
180	420	600	132	1073.31	256.264	0	79.3863	0	134.164	612	425.97
490	600	600	132	590.932	1013.86	0	0	0	79.3863	326.773	825.177
60	937.23	722.496	155.11	611.882	100.328	134.164	0	0	913.665	432	300.615
500	610	699.714	300.615	424.264	749.823	0	0	0	600.375	732	600.375
134.164	1146.3	1081.66	155.11	780	368.656	0	0	0	372	0	315.736
510	620	494.773	100.328	134.164	478.22	0	0	21.7367	478.22	256.264	86.5584
84.8528	630	617.738	132	1027.04	171.411	0	21.7367	134.164	155.11	368.656	312
520	1164.99	323.11	196.966	915.86	79.3863	0	534.282	0	155.11	192	326.773
530	640	553.173	211.473	60	100.328	0	0	0	398.039	494.722	134.164
540	650	543.323	134.164	360	368.656	0	0	21.7367	0	264.666	211.473
180	660	758.947	1.70563	1047.86	256.264	0	0	639.217	434.993	132	434.993
550	670	254.558	516.105	360	181.857	0	0	256.264	879.855	0	554.496
216.333	1235.48	169.706	137.941	323.11	252	0	48.3331	0	268.807	326.773	256.264
560	680	1020	234.492	540	554.496	0	0	763.451	268.807	0	401.21
189.737	483.736	989.545	137.941	300	705.613	0	0	134.164	137.941	0	434.993
570	690	216.333	60	758.947	79.3863	0	315.736	0	443.882	48.3331	326.773
216.333	976.729	600	458.418	1214.91	315.736	0	0	21.7367	749.823	469.809	234.492
580	700	134.164	494.722	590.932	192	0	0	60	100.328	181.857	137.941
590	840	859.069	326.773	670.82	326.773	0	0	443.882	0	171.411	216.188
120	710	637.809	196.966	670.82	79.3863	745.893	0	561.932	84.8528	137.941	341.117
600	720	913.893	120	722.496	857.28	0	0	60	86.5584	531.714	132
610	730	780	211.473	516.139	100.328	857.28	0	21.7367	132	288.946	264.666
120	740	84.8528	268.807	305.941	621.177	859.035	0	12	469.809	348.139	137.941
620	247.386	0	288.946	780	853.763	765.381	458.418	120	315.736	234.492	268.807
630	750	169.706	933.454	648.999	12	60	0	0	0	181.857	315.736
1183.38	760	84.8528	268.807	516.139	344.64	0	0	72	469.809	155.11	469.809
640	323.11	1081.66	21.7367	1068.27	733.998	0	0	21.7367	0	48.3331	288.946
84.8528	770	84.8528	234.492	648.999	181.857	60	0	84.8528	0	86.5584	132
650	722.496	134.164	326.773	468.615	21.7367	60	0	48.3331	808.729	385.173	375.323
1164.99	780	543.323	21.7367	1101.45	100.328	100.328	0	134.164	134.164	312	12
660	268.328	216.333	60	1094.9	648.088	60	0	72	1124.44	341.117	120
120	790	637.809	79.3863	509.117	632.5	0	0	830.599	0	385.173	211.473
670	1140	648.999	137.941	967.471	432	155.11	0	21.7367	86.5584	252	134.164
134.164	800	1049.57	132	134.164	821.545	564.393	0	959.298	959.298	132	79.3863
680	810	1018.23	0	384.188	155.11	120	0	134.164	614.304	300.615	256.264
180	569.21	60	155.11	189.737	913.665	137.941	0	12	799.471	401.21	315.736
690	820	134.164	422.932	848.528	552	1.70563	0	48.3331	120	0	300.615
60	830	84.8528	312	268.328	1037.98	60	0	21.7367	134.164	0	234.492
700	840	901.998	137.941	268.328	79.3863	132	0	21.7367	196.966	211.473	478.22
710	850	60	268.807	305.941	1027.49	120	0	48.3331	0	100.328	48.3331
720	860	424.264	120	600	100.328	60	0	0	120	12	100.328
120	1164.99	436.807	196.966	1154.12	300.615	252	0	79.3863	21.7367	120	667.703
730	870	516.139	268.807	483.736	256.264	0	0	0	120	300.615	300.615
1035.76	1213.42	84.8528	12	268.328	344.64	0	0	0	134.164	469.809	171.411
740	880	134.164	120	1200	478.22	48.3331	0	648.088	137.941	315.736	733.998
134.164	913.893	134.164	21.7367	379.473	799.471	86.5584	0	0	21.7367	0	100.328
750	890	602.992	648.088	494.773	60	1173.64	0	79.3863	48.3331	315.736	268.807
760	364.966	1154.12	21.7367	216.333	852	134.164	0	234.492	288.946	0	534.282
60	900	364.966	137.941	984.073	100.328	60	0	134.164	134.164	0	531.714
770	910	509.117	181.857	1063.2	155.11	502.82	0	134.164	401.21	385.173	234.492
60	1025.28	0	859.035	134.164	264.666	60	0	1.70563	21.7367	12	672
780	920	169.706	0	1068.27	264.666	48.3331	0	21.7367	155.11	120	697.332
84.8528	930	782.304	1032	432.666	667.703	84.8528	0	60	0	268.807	72
790	940	509.117	196.966	699.714	691.069	60	0	79.3863	0	648.088	510.822
169.706	626.418	323.11	137.941	602.992	137.941	84.8528	0	0	132	211.473	385.173
800	950	976.729	344.64	483.736	134.164	0	0	268.807	288.946	315.736	348.139
810	1021.76	134.164	0	1235.48	21.7367	120	0	12	739.965	264.666	434.993
134.164	960	134.164	268.807	782.304	60	12	0	1097.7	48.3331	120	449.738
820	626.418	804.985	926.897	1101.45	398.039	0	959.298	134.164	60	648.088	132
120	970	900	132	1106.35	132	120	895.203	60	132	502.82	211.473
830	980	300	443.882	1035.76	636.985	84.8528	1104.79	0	564.393	574.159	196.966
60	990	742.159	449.738	1103.09	697.332	155.11	100.328	0	0	0	859.035
840	1000	670.82	385.173	569.21	155.11	48.3331	315.736	100.328	0	0	385.173
60	1248.52	961.873	801.33	339.411	12	120	134.164	84.8528	763.451	256.264	196.966
850	1010	180	21.7367	891.964	171.411	137.941	799.471	252	0	0	315.736
860	1021.76	648.999	48.3331	268.328	554.496	300.615	264.666	120	0	432	72
0	1020	512.64	134.164	646.22	256.264	134.164	0	79.3863	0	211.473	312
870	1030	169.706	211.473	780	79.3863	60	0	21.7367	181.857	234.492	132
880	1040	189.737	341.117	566.039	264.666	48.3331	793.873	211.473	691.069	398.039	155.11
890	1050	134.164	264.666	684.105	432	60	1068.93	1097.7	534.282	196.966	534.282
1086.65	379.473	254.558	137.941	976.729	449.738	120	12	134.164	0	196.966	72
900	1060	729.932	385.173	1138.42	401.21	300.615	84.8528	120	48.3331	1.70563	1444.2
0	1070	553.173	556.983	300	749.823	964.078	745.893	48.3331	808.729	0	234.492
910	961.873	724.983	155.11	468.615	852	134.164	771.149	0	0	432	385.173
920	1080	60	264.666	1138.42	234.492	84.8528	264.666	120	48.3331	0	469.809
1120.89	891.964	424.264	252	646.22	990.793	84.8528	561.932	21.7367	674.14	434.993	268.807
930	1090	134.164	79.3863	1035.76	879.855	21.7367	747.86	268.807	211.473	132	211.473
120	1100	120	196.966	1154.12	516.105	134.164	137.941	0	632.5	196.966	554.496
940	848.528	134.164	181.857	646.22	155.11	0	155.11	79.3863	648.088	48.3331	48.3331
60	1110	848.528	132	782.304	614.304	0	556.983	134.164	0	48.3331	434.993
950	1120	134.164	48.3331	720	684.76	84.8528	0	1.70563	1164.22	422.932	196.966
120	1130	323.11	100.328	763.675	368.656	48.3331	1149.27	48.3331	478.22	134.164	137.941
960	1140	120	216.188	873.613	636.985	691.069	375.323	0	137.941	84.8528	155.11
970	1150	134.164	288.946	1063.2	375.323	1.70563	0	534.282	732	120	478.22
980	1160	662.722	1.70563	1213.42	84.8528	12	196.966	84.8528	12	252	288.946
134.164	800.5	617.738	793.873	1248.52	970.42	502.82	268.807	315.736	137.941	385.173	315.736
990	1170	60	264.666		723.964	984.562	326.773	84.8528	1.70563	375.323	216.188
84.8528	1207.48	84.8528	132		155.11	0	449.738	134.164	900.27	0	375.323
1000	1180	379.473	211.473		21.7367	0	780.683	0	48.3331	268.807	256.264
134.164	480	1021.76	21.7367		697.332	21.7367	733.998	0	196.966	171.411	502.82
1010	1190	180	1.70563		196.966	621.177	100.328	120	211.473	614.304	667.703
60	1190.97	768.375	100.328		425.97	134.164	745.893	21.7367	0	554.496	134.164
1020	1200	670.82	837.783		264.666	134.164	288.946	134.164	372	132	531.714
60	1210	456.946	137.941		100.328	196.966	0	134.164	1.70563	432	733.998
1030	1220	189.737	12		648.088	134.164	0	0	326.773	252	256.264
60	1230	480	155.11		422.932	867.761	268.807	60	1120.26	155.11	492
1040	602.992	134.164	211.473		288.946	344.64	0	132	315.736	134.164	21.7367
1050	1240	134.164	256.264		132	978.298	0	134.164	300.615	196.966	21.7367
1106.35	569.21	84.8528	348.139		211.473	21.7367	0	134.164	632.5	372	288.946
1060	1081.66	483.736	137.941		100.328	913.665	288.946	48.3331	556.983	211.473	192
120	483.736	305.941	234.492		837.783	181.857	72	970.42	0	300.615	211.473
1070	1127.3	483.736	192		612	134.164	12	60	0	196.966	256.264
60	364.966	1248.52	192		137.941	0	21.7367	0	0	100.328	196.966
1080	729.932	1138.42	211.473		561.932	21.7367	799.471	72	368.656	449.738	256.264
120	611.882	0	192		556.983	0	0	1149.27	288.946	443.882	315.736
1090	566.039	84.8528	134.164		48.3331	134.164	648.088	864.279	665.547	443.882	432
134.164	0	84.8528	60		120	1093.43	72	21.7367	137.941	264.666	216.188
1100	842.14	626.418	554.496		341.117	0	0	12	574.159	256.264	137.941
169.706	420	120	155.11		561.932	264.666	733.998	0	926.897	401.21	564.393
1110	969.33	300	211.473		554.496	432	732	134.164	132	494.722	252
134.164	180	134.164	1.70563		723.964	0	867.761	0	723.964	84.8528	348.139
1120	1164.99	216.333	137.941		494.722	830.599	385.173	79.3863	747.86	368.656	326.773
84.8528	833.547	436.807	211.473		48.3331	60	1.70563	60	443.882	315.736	137.941
1130	1207.48	593.97	799.471		268.807	84.8528	84.8528	684.76	0	79.3863	857.28
84.8528	804.985	240	216.188		216.188	84.8528	132	134.164	137.941	256.264	72
1140	900	134.164	422.932		1147.9	84.8528	344.64	134.164	0	315.736	252
0	169.706	134.164	264.666		60	134.164	853.763	134.164	478.22	264.666	196.966
1150	216.333	763.675	134.164		799.471	801.33	181.857	0	458.418	134.164	315.736
247.386	848.528	60	79.3863		480.999	0	0	1.70563	48.3331	315.736	667.703
1160	360	782.304	256.264		196.966	60	516.105	120	732	434.993	348.139
134.164	1081.66	364.966	443.882		48.3331	60	120	0	964.078	590.947	385.173
1170	859.069	60	196.966		21.7367	385.173	132	100.328	449.738	348.139	196.966
189.737	724.983	216.333	398.039		341.117	0	155.11	12	264.666	234.492	458.418
1180	891.964	300	234.492		181.857	0	1084.84	120	134.164	432	480.999
0	1138.42	780	216.188		132	864.279	0	84.8528	0	21.7367	256.264
1190	483.736	134.164	100.328		986.123	1015.38	132	0	0	348.139	554.496
268.328	364.966	120	12		697.332	0	0	1227.56	0	132	234.492
1200	662.722	120	398.039		134.164	100.328	60	132	12	458.418	401.21
84.8528	323.11	60	181.857		100.328	181.857	1104.79	458.418	680.528	864.279	326.773
1210	885.889	134.164	181.857		401.21	60	665.547	0	0	100.328	792
180	865.332	1025.28	72		79.3863	155.11	12	648.088	0	171.411	401.21
1220	180	724.983	134.164		864.279	1.70563	952.893	79.3863	60	134.164	385.173
60	1195.49	247.386	120		632.5	385.173	21.7367	48.3331	120	816.073	181.857
1230	699.714	134.164	181.857		21.7367	79.3863	48.3331	84.8528	155.11	21.7367	458.418
1240	602.992	402.492	181.857		171.411	449.738	680.528	134.164	502.82	574.159	211.473
84.8528	678.822	169.706	48.3331		732	0	1.70563	120	155.11	458.418	288.946
1200	835.703	670.82	192		639.217	0	1202.84	434.993	48.3331	375.323	312
60	702.282	742.159	132		636.985	211.473	1022.97	0	0	86.5584	368.656
84.8528	189.737	305.941	256.264		79.3863	137.941	344.64	344.64	0	315.736	155.11
0	1068.27	873.613	723.964		132	72	900.27	21.7367	1212	264.666	881.571
60	120	120	134.164		60	1.70563	1015.38	72	120	583.798	443.882
134.164	169.706	637.809	494.722		398.039	60	216.188	134.164	48.3331	913.665	12
885.889	364.966	804.985	120		425.97	1.70563	234.492	926.897	852	494.722	300.615
0	1164.99	84.8528	375.323		84.8528	21.7367	0	0	300.615	72	132
84.8528	553.173	305.941	288.946		326.773	120	134.164	913.665	0	554.496	48.3331
189.737	300	120	100.328		799.471	84.8528	996.989	120	256.264	252	234.492
254.558	915.86	807.217	216.188		375.323	120	745.893	134.164	21.7367	216.188	879.855
169.706	969.33	593.97	79.3863		86.5584	60	0	120	0	86.5584	79.3863
1021.76	907.965	1141.58	155.11		595.675	0	0	84.8528	264.666	234.492	326.773
268.328	483.736	189.737	48.3331		60	1.70563	0	120	216.188	434.993	531.714
180	1138.42	60	469.809		665.547	84.8528	732	21.7367	134.164	326.773	348.139
60	300	134.164	132		434.993	12	12	1015.38	531.714	171.411	368.656
134.164	660	678.822	86.5584		100.328	84.8528	614.304	0	0	120	469.809
216.333	967.471	120	432		879.855	120	216.188	181.857	315.736	425.97	398.039
180	402.492	84.8528	84.8528		799.471	48.3331	595.675	60	632.5	196.966	234.492
84.8528	722.496	432.666	211.473		134.164	0	905.313	72	554.496	196.966	432
134.164	917.823	1081.66	100.328		385.173	478.22	375.323	12	964.078	385.173	912
60	901.998	169.706	449.738		348.139	84.8528	100.328	0	12	211.473	196.966
240	648.999	84.8528	134.164		449.738	84.8528	672	0	256.264	492	341.117
60	816.088	169.706	1097.7		155.11	60	449.738	120	21.7367	120	196.966
60	859.069	1103.09	60		531.714	1032	21.7367	120	60	181.857	561.932
84.8528	1146.3	364.966	449.738		1200.21	134.164	0	84.8528	1120.26	574.159	385.173
134.164	384.188	349.857	86.5584		516.105	84.8528	120	72	100.328	494.722	614.304
134.164	732.393	84.8528	196.966		60	12	211.473	326.773	120	1.70563	216.188
120	702.282	134.164	134.164		48.3331	0	857.28	134.164	0	132	155.11
120	702.282	0	181.857		853.763	60	432	0	1.70563	12	590.947
60	468.615	907.965	211.473		134.164	0	181.857	0	48.3331	171.411	422.932
189.737	782.304	305.941	84.8528		425.97	717.889	155.11	852	632.5	48.3331	478.22
134.164	494.773	915.86	196.966		300.615	134.164	326.773	0	1237.85	12	449.738
189.737	349.857	247.386	79.3863		564.393	986.123	0	0	171.411	120	288.946
134.164	134.164	134.164	171.411		432	256.264	137.941	134.164	84.8528	134.164	155.11
1103.09	617.738	189.737	315.736		425.97	48.3331	600.375	134.164	84.8528	300.615	256.264
134.164	305.941	268.328	300.615		900.27	120	12	134.164	684.76	341.117	196.966
84.8528	1005.78	134.164	385.173		1.70563	216.188	1068.93	60	155.11	134.164	1361.71
729.932	702.282	84.8528	948.064		881.571	155.11	79.3863	0	478.22	385.173	264.666
189.737	937.23	611.882	264.666		48.3331	12	134.164	120	372	449.738	137.941
60	1018.23	646.22	648.088		256.264	0	21.7367	12	132	155.11	120
134.164	180	134.164	315.736		1068.93	1055.77	385.173	0	0	315.736	458.418
60	216.333	84.8528	0		252	72	137.941	60	12	300.615	72
0	763.675	1158.79	48.3331		100.328	216.188	300.615	134.164	315.736	155.11	155.11
60	931.451	948.683	134.164		155.11	21.7367	0	134.164	0	0	132
134.164	758.947	60	216.188		256.264	60	375.323	79.3863	0	234.492	256.264
134.164	553.173	84.8528	434.993		821.545	60	84.8528	60	137.941	449.738	636.985
189.737	873.613	789.177	100.328		155.11	132	432	134.164	632.5	132	432
84.8528	424.264	976.729	502.82		375.323	667.703	100.328	100.328	0	264.666	216.188
60	553.173	1035.76	196.966		1.70563	72	0	134.164	385.173	348.139	385.173
84.8528	901.998	134.164	432		264.666	134.164	268.807	12	900.27	443.882	137.941
967.471	494.773	602.992	0		600.375	60	0	120	79.3863	723.964	1068.93
0	602.992	670.82	256.264		375.323	315.736	516.105	12	368.656	312	458.418
60	670.82	1116.07	60		1015.38	48.3331	425.97	134.164	478.22	79.3863	341.117
60	907.965	0	401.21		449.738	134.164	375.323	84.8528	973.578	372	665.547
84.8528	702.282	120	574.159		1114.65	181.857	1093.43	268.807	458.418	312	434.993
84.8528	536.656	553.173	132		312	765.381	434.993	0	12	256.264	216.188
60	1195.49	509.117	234.492		612	84.8528	100.328	799.471	21.7367	171.411	86.5584
216.333	768.375	134.164	234.492		72	134.164	422.932	60	674.14	385.173	0
84.8528	1101.45	180	134.164		632.5	120	134.164	21.7367	913.665	723.964	614.304
60	1061.51	134.164	84.8528		375.323	632.5	196.966	134.164	1013.86	1.70563	665.547
84.8528	300	424.264	458.418		268.807	12	732	749.823	918.646	134.164	422.932
60	1086.65	134.164	21.7367		100.328	480.999	181.857	100.328	234.492	312	697.332
1094.9	360	590.932	252		1068.93	100.328	211.473	12	48.3331	0	268.807
789.177	1049.57	349.857	134.164		1124.44	0	0	120	100.328	385.173	830.599
120	60	169.706	12		434.993	84.8528	0	48.3331	48.3331	100.328	326.773
84.8528	247.386	494.773	21.7367		100.328	60	0	1.70563	48.3331	288.946	422.932
60	323.11	60	196.966		443.882	132	137.941	79.3863	853.763	315.736	853.763
60	885.889	852.76	432		516.105	300.615	516.105	385.173	0	315.736	288.946
960	424.264	60	134.164		913.665	0	595.675	120	211.473	583.798	48.3331
60	646.22	1035.76	79.3863		132	60	196.966	0	0	256.264	648.088
84.8528	1231.1	722.496	72		422.932	181.857	181.857	134.164	211.473	984.562	256.264
84.8528	751.798	247.386	134.164		256.264	134.164	12	60	192	326.773	181.857
60	976.729	536.656	216.188		134.164	895.203	79.3863	12	0	100.328	723.964
1140	189.737	134.164	434.993		12	691.069	385.173	1.70563	0	79.3863	1.70563
169.706	349.857	702.282	211.473		300.615	60	1157.44	120	0	368.656	385.173
134.164	800.5	833.547	913.665		120	680.528	1164.22	935.087	0	155.11	469.809
84.8528	931.451	189.737	192		216.188	556.983	913.665	733.998	100.328	434.993	341.117
913.893	611.882	637.809	648.088		480.999	0	21.7367	120	60	211.473	769.23
84.8528	480	1195.49	449.738		196.966	0	234.492	12	1.70563	211.473	502.82
0	1021.76	305.941	315.736		494.722	614.304	0	134.164	315.736	697.332	315.736
60	1101.45	60	132		385.173	0	0	134.164	132	171.411	216.188
60	976.729	134.164	120		48.3331	808.729	79.3863	300.615	422.932	425.97	494.722
84.8528	1248.52	84.8528	315.736		792	12	234.492	21.7367	100.328	79.3863	554.496
84.8528	948.683	216.333	134.164		1068.93	763.451	0	0	763.451	344.64	348.139
120	1021.76	553.173	84.8528		534.282	100.328	0	1.70563	864.279	155.11	196.966
120	1195.49	120	120		612	21.7367	134.164	48.3331	48.3331	181.857	434.993
134.164	1236.93	1146.3	21.7367		211.473	0	432	134.164	590.947	155.11	344.64
134.164	516.139	216.333	134.164		79.3863	234.492	905.313	12	0	531.714	256.264
84.8528	913.893	134.164	368.656		12	372	137.941	84.8528	84.8528	315.736	132
60	1146.3	702.282	368.656		1104.79	21.7367	1217.21	0	780.683	288.946	300.615
134.164	402.492	134.164	21.7367		733.998	0	1130	60	134.164	375.323	425.97
84.8528	494.773	678.822	312		857.28	192	12	0	556.983	385.173	1068.93
84.8528	240	134.164	120		375.323	84.8528	60	134.164	120	348.139	449.738
948.683	1200	729.932	132		879.855	48.3331	859.035	723.964	1.70563	648.088	747.86
134.164	189.737	1183.38	300.615		137.941	0	732	60	21.7367	554.496	480.999
120	602.992	931.451	583.798		1010.81	0	48.3331	79.3863	134.164	155.11	315.736
180	901.998	648.999	134.164		1107.62	1.70563	100.328	120	132	341.117	12
60	189.737	684.105	264.666		100.328	196.966	0	0	84.8528	434.993	79.3863
1231.1	840	432.666	449.738		137.941	552	84.8528	216.188	0	21.7367	1180.33
60	1200	960	216.188		434.993	181.857	326.773	0	0	192	469.809
134.164	948.683	247.386	0		691.069	385.173	0	1.70563	0	79.3863	315.736
120	961.873	660	134.164		211.473	120	1027.49	12	913.665	315.736	234.492
134.164	873.613	984.073	60		375.323	120	1046.91	181.857	480.999	288.946	216.188
84.8528	780	60	120		801.33	120	0	134.164	1080.52	171.411	252
216.333	751.798	134.164	60		480.999	1192.29	120	398.039	132	1.70563	211.473
60	931.451	216.333	48.3331		211.473	0	0	72	79.3863	372	134.164
1236.93	800.5	247.386	134.164		216.188	0	674.14	79.3863	0	326.773	132
84.8528	901.998	134.164	132		60	234.492	341.117	60	0	256.264	315.736
84.8528	976.729	120	132		100.328	1046.91	134.164	0	196.966	502.82	300.615
84.8528	180	240	100.328		972	84.8528	935.087	86.5584	398.039	1107.62	256.264
84.8528	536.656	1081.66	723.964		771.149	120	312	86.5584	935.087	516.105	531.714
0	1047.86	617.738	385.173		1124.44	60	234.492	120	621.177	312	763.451
134.164	1021.76	569.21	264.666		234.492	21.7367	691.069	0	970.42	132	344.64
84.8528	1138.42	323.11	181.857		632.5	12	852	913.665	769.23	398.039	216.188
84.8528		247.386	86.5584		684.76	0	680.528	21.7367	0	516.105	268.807
626.418		134.164	134.164		494.722	84.8528	171.411	79.3863	216.188	458.418	665.547
84.8528		1164.99	300.615		12	1.70563	181.857	12	120	211.473	973.578
189.737		300	84.8528		705.613	315.736	0	79.3863	632.5	315.736	72
189.737		189.737	552		234.492	21.7367	425.97	1180.33	574.159	132	137.941
60		169.706	79.3863		422.932	375.323	264.666	21.7367	181.857	234.492	79.3863
169.706		670.82	315.736		852	0	300.615	48.3331	959.298	590.947	531.714
1063.2		569.21	137.941		372	84.8528	60	12	933.454	192	881.571
60		134.164	48.3331		978.298	667.703	502.82	134.164	648.088	171.411	192
60		379.473	132		120	665.547	502.82	60	0	100.328	556.983
323.11		553.173	192		48.3331	134.164	0	12	120	100.328	385.173
60		859.069	648.088		326.773	211.473	0	21.7367	132	171.411	211.473
901.998		84.8528	256.264		155.11	84.8528	612	60	348.139	134.164	749.823
60		900	48.3331		434.993	134.164	674.14	21.7367	326.773	288.946	216.188
782.304		84.8528	300.615		211.473	288.946	636.985	84.8528	86.5584	425.97	510.822
120		602.992	288.946		21.7367	72	458.418	211.473	0	137.941	385.173
1021.76		84.8528	385.173		510.822	1067.48	434.993	0	134.164	614.304	264.666
84.8528		432.666	926.897		793.873	60	821.545	120	268.807	375.323	79.3863
60		134.164	256.264		691.069	84.8528	120	564.393	672	1.70563	422.932
402.492		60	79.3863		432	120	449.738	12	984.562	48.3331	134.164
254.558		84.8528	1.70563		1027.49	0	564.393	134.164	1.70563	211.473	86.5584
1231.1		1195.49	252		268.807	895.203	60	100.328	326.773	385.173	312
120		189.737	252		614.304	1046.91	196.966	60	132	192	216.188
989.545		120	12		1033.5	368.656	614.304	155.11	516.105	398.039	196.966
0		180	79.3863		348.139	60	0	21.7367	1107.62	315.736	268.807
0		120	84.8528		12	0	264.666	84.8528	0	368.656	181.857
134.164		670.82	132		973.578	120	918.646	0	48.3331	348.139	375.323
84.8528		300	181.857		216.188	21.7367	1231.43	120	494.722	0	300.615
60		553.173	72		636.985	72	973.578	636.985	1013.86	478.22	564.393
384.188		611.882	21.7367		771.149	137.941	12	72	84.8528	723.964	60
60		84.8528	120		1124.44	86.5584	913.665	0	425.97	432	368.656
1020		402.492	864.279		385.173	84.8528	900.27	574.159	935.087	264.666	344.64
120		120	48.3331		60	469.809	398.039	1.70563	674.14	196.966	372
189.737		60	60		913.665	171.411	1124.44	554.496	48.3331	264.666	137.941
60		84.8528	72		100.328	134.164	554.496	326.773	879.855	494.722	132
1154.12		134.164	137.941		84.8528	234.492	385.173	134.164	534.282	341.117	288.946
60		670.82	48.3331		84.8528	234.492	480.999	196.966	48.3331	556.983	216.188
134.164		134.164	288.946		913.665	0	973.578	556.983	1.70563	155.11	48.3331
169.706		268.328	792		86.5584	0	84.8528	60	913.665	216.188	181.857
134.164		648.999	21.7367		21.7367	120	132	21.7367	0	264.666	680.528
456.946		84.8528	48.3331		60	0	422.932	21.7367	432	137.941	375.323
456.946		1201.5	21.7367		48.3331	422.932	1213.3	120	648.088	434.993	864.279
134.164		436.807	134.164		1.70563	739.965	348.139	120	134.164	341.117	372
60		648.999	211.473		422.932	84.8528	648.088	137.941	21.7367	385.173	434.993
84.8528		0	155.11		516.105	84.8528	554.496	72	494.722	234.492	196.966
84.8528		536.656	288.946		434.993	120	134.164	100.328	84.8528	211.473	134.164
1021.76		1025.28	60		256.264	120	556.983	137.941	211.473	72	368.656
134.164		247.386	368.656		1180.33	84.8528	680.528	516.105	216.188	300.615	312
134.164		120	181.857		385.173	0	938.345	0	510.822	134.164	132
915.86		722.496	326.773		21.7367	84.8528	1200.21	84.8528	84.8528	216.188	401.21
1005.78		1116.07	196.966		674.14	0	554.496	780.683	763.451	132	132
60		60	132		132	502.82	780.683	134.164	561.932	348.139	211.473
134.164		984.073	12		1153.36	0	0	315.736	79.3863	216.188	132
189.737		816.088	72		268.807	1010.81	747.86	196.966	256.264	564.393	216.188
969.33		702.282	137.941		1055.77	216.188	717.889	1.70563	48.3331	72	21.7367
456.946		120	132		432	120	132	401.21	469.809	639.217	749.823
1236.93		516.139	86.5584		422.932	134.164	196.966	79.3863	348.139	181.857	264.666
134.164		134.164	137.941		469.809	84.8528	48.3331	84.8528	300.615	155.11	344.64
247.386		732.393	341.117		300.615	0	0	970.42	300.615	300.615	256.264
180		84.8528	881.571		312	155.11	881.571	48.3331	171.411	799.471	256.264
84.8528		1061.51	216.188		21.7367	12	1232.71	1.70563	516.105	21.7367	196.966
134.164		1141.58	288.946		21.7367	492	155.11	21.7367	1055.77	348.139	612
134.164		842.14	134.164		132	21.7367	132	0	171.411	674.14	432
0		169.706	48.3331		155.11	344.64	769.23	79.3863	1010.81	425.97	155.11
134.164		120	816.073		480.999	12	155.11	120	0	100.328	300.615
120		662.722	564.393		933.454	134.164	674.14	84.8528	79.3863	516.105	315.736
134.164		1236.93	859.035		443.882	0	72	48.3331	492	256.264	494.722
120		1146.3	300.615		691.069	84.8528	600.375	0	375.323	268.807	134.164
120		602.992	948.064		300.615	84.8528	1027.49	79.3863	120	79.3863	264.666
180		976.729	264.666		137.941	0	697.332	48.3331	1.70563	895.203	621.177
84.8528		60	449.738		312	935.087	341.117	84.8528	1237.85	614.304	723.964
84.8528		993.177	216.188		181.857	900.27	621.177	84.8528	155.11	1.70563	84.8528
84.8528		360	12		443.882	0	1033.5	60	79.3863	531.714	554.496
84.8528		189.737	432		79.3863	120	0	12	0	717.889	100.328
120		134.164	458.418		137.941	494.722	636.985	134.164	926.897	1200.21	574.159
1231.1		84.8528	264.666		216.188	84.8528	196.966	120	171.411	216.188	288.946
120		1152.56	564.393		684.76	385.173	120	0	1217.21	315.736	348.139
247.386		789.177	192		344.64	134.164	368.656	0	492	120	132
134.164		134.164	315.736		79.3863	853.763	79.3863	0	0	344.64	531.714
169.706		1152.56	100.328		300.615	1185.66	534.282	1.70563	268.807	326.773	385.173
60		800.5	211.473		986.123	0	79.3863	60	852	256.264	137.941
60		120	48.3331		134.164	79.3863	12	0	100.328	867.761	326.773
84.8528		468.615	171.411		1147.9	79.3863	0	72	583.798	256.264	564.393
120		835.703	853.763		502.82	0	0	120	344.64	196.966	385.173
180		600	256.264		1068.93	60	100.328	134.164	1.70563	348.139	264.666
189.737		865.332	21.7367		867.761	385.173	60	60	100.328	458.418	132
134.164		169.706	1147.9		252	60	0	385.173	723.964	264.666	171.411
0		1132.08	100.328		100.328	72	268.807	12	134.164	674.14	155.11
670.82		600	132		531.714	100.328	895.203	137.941	0	72	793.873
120		134.164	398.039		100.328	0	680.528	0	134.164	300.615	312
60		702.282	691.069		100.328	60	926.897	60	564.393	583.798	84.8528
60		120	21.7367		1120.26	1.70563	368.656	21.7367	799.471	132	368.656
60		670.82	100.328		590.947	134.164	132	134.164	134.164	132	799.471
120		512.64	196.966		79.3863	60	1127.22	84.8528	996.989	554.496	458.418
84.8528		134.164	216.188		300.615	0	938.345	0	691.069	300.615	422.932
84.8528		590.932	211.473		137.941	1033.5	300.615	48.3331	1192.29	211.473	401.21
0		379.473	556.983		155.11	733.998	665.547	21.7367	1.70563	132	132
134.164		84.8528	268.807		86.5584	84.8528	181.857	60	458.418	449.738	341.117
120		989.545	234.492		132	120	341.117	84.8528	879.855	398.039	1027.49
617.738		1021.76	648.088		612	256.264	554.496	100.328	1192.29	86.5584	132
1138.42		134.164	132		48.3331	0	268.807	0	1068.93	86.5584	137.941
189.737		859.069	60		60	60	0	12	0	434.993	600.375
134.164		456.946	21.7367		120	1.70563	1116.06	137.941	132	256.264	312
1025.28		84.8528	252		895.203	0	268.807	84.8528	315.736	1232.71	137.941
134.164		891.964	196.966		368.656	211.473	672	60	326.773	554.496	134.164
134.164		180	667.703		432	60	60	12	134.164	348.139	72
84.8528		189.737	72		674.14	181.857	0	21.7367	733.998	398.039	432
120		120	344.64		344.64	288.946	216.188	561.932	181.857	181.857	171.411
1103.09		60	375.323		21.7367	134.164	0	100.328	155.11	1063.1	137.941
134.164		134.164	72		986.123	134.164	531.714	60	21.7367	564.393	697.332
60		804.985	211.473		216.188	480.999	211.473	192	705.613	155.11	434.993
120		180	216.188		857.28	984.562	867.761	134.164	48.3331	234.492	372
268.328		180	691.069		326.773	60	120	196.966	132	398.039	372
189.737		0	60		211.473	48.3331	918.646	134.164	181.857	432	196.966
0		512.64	315.736		134.164	422.932	837.783	132	155.11	502.82	385.173
120		852.76	84.8528		60	0	1217.21	0	893.508	422.932	86.5584
960		684.105	60		534.282	60	100.328	211.473	458.418	134.164	60
134.164		751.798	216.188		256.264	0	1149.27	60	344.64	425.97	216.188
134.164		859.069	134.164		132	672	1027.49	134.164	100.328	732	252
816.088		1138.42	79.3863		21.7367	534.282	821.545	120	1013.86	480.999	315.736
84.8528		494.773	745.893		348.139	60	134.164	84.8528	948.064	100.328	171.411
84.8528		989.545	288.946		432	120	879.855	0	137.941	434.993	385.173
84.8528		1086.65	600.375		155.11	120	192	192	79.3863	171.411	256.264
60		60	21.7367		852	120	449.738	86.5584	1212	84.8528	132
134.164		553.173	978.298		192	0	120	256.264	1107.62	1.70563	155.11
60		865.332	132		691.069	134.164	234.492	60	21.7367	132	344.64
60		120	134.164		648.088	134.164	368.656	134.164	48.3331	216.188	590.947
180		60	134.164		933.454	385.173	196.966	0	1.70563	264.666	879.855
120		1154.12	84.8528		990.793	0	733.998	120	1.70563	288.946	344.64
60		1181.86	256.264		771.149	79.3863	1213.3	60	422.932	79.3863	422.932
1047.86		305.941	648.088		137.941	120	86.5584	134.164	933.454	137.941	368.656
60		494.773	252		1093.43	857.28	1032	120	1153.36	348.139	120
120		763.675	264.666		211.473	120	134.164	155.11	256.264	717.889	502.82
216.333		60	134.164		494.722	0	574.159	432	0	86.5584	288.946
60		569.21	763.451		155.11	60	912	196.966	72	256.264	264.666
60		751.798	1055.77		614.304	368.656	48.3331	1046.91	120	79.3863	375.323
120		424.264	137.941		1015.38	132	375.323	120	234.492	256.264	12
60		0	264.666		1201.53	134.164	132	120	492	315.736	300.615
84.8528		483.736	478.22		808.729	0	733.998	84.8528	494.722	252	502.82
60		553.173	21.7367		808.729	100.328	469.809	1093.43	556.983	100.328	385.173
60		216.333	793.873		288.946	132	120	192	134.164	196.966	79.3863
566.039		483.736	132		1120.26	1231.43	531.714	268.807	780.683	583.798	120
0		60	879.855		72	21.7367	137.941	120	0	502.82	216.188
1214.91		494.773	134.164		531.714	300.615	510.822	155.11	745.893	264.666	432
134.164		699.714	48.3331		595.675	48.3331	0	0	0	100.328	192
60		169.706	1.70563		434.993	926.897	853.763	86.5584	72	534.282	478.22
84.8528		300	234.492		933.454	84.8528	196.966	21.7367	132	79.3863	401.21
60		120	134.164		574.159	60	691.069	60	216.188	134.164	268.807
0		216.333	494.722		326.773	120	0	100.328	137.941	48.3331	196.966
60		60	132		341.117	0	134.164	120	12	458.418	458.418
84.8528		84.8528	155.11		986.123	155.11	799.471	300.615	216.188	372	344.64
60		349.857	100.328		825.177	368.656	801.33	134.164	155.11	171.411	234.492
60		134.164	60		132	60	648.088	120	211.473	739.965	372
120		998.599	120		86.5584	723.964	480.999	48.3331	137.941	502.82	12
134.164		648.999	385.173		478.22	792	21.7367	12	1097.7	422.932	614.304
1132.08		729.932	155.11		100.328	825.177	72	1022.97	211.473	554.496	434.993
134.164		913.893	867.761		590.947	0	561.932	132	0	432	385.173
120		84.8528	72		632.5	134.164	881.571	21.7367	171.411	434.993	252
989.545		180	234.492		79.3863	134.164	1.70563	12	21.7367	398.039	132
60		0	926.897		648.088	0	422.932	879.855	680.528	564.393	344.64
134.164		216.333	21.7367		1244.23	60	432	84.8528	196.966	86.5584	590.947
120		189.737	60		723.964	84.8528	86.5584	134.164	134.164	564.393	837.783
120		323.11	79.3863		375.323	120	978.298	0	100.328	216.188	368.656
84.8528		553.173	1013.86		926.897	192	492	134.164	137.941	432	264.666
60		84.8528	181.857		502.82	60	315.736	134.164	79.3863	398.039	449.738
60		189.737	192		192	234.492	510.822	0	614.304	556.983	120
134.164		84.8528	552		288.946	0	1092	84.8528	368.656	590.947	134.164
120		240	612		398.039	443.882	100.328	134.164	852	21.7367	48.3331
120		540	375.323		21.7367	134.164	134.164	0	137.941	534.282	574.159
60		84.8528	422.932		137.941	0	401.21	60	60	385.173	674.14
134.164		189.737	211.473		900.27	134.164	1227.56	84.8528	0	595.675	60
84.8528		566.039	181.857		132	252	288.946	1.70563	171.411	385.173	211.473
84.8528		216.333	48.3331		21.7367	1015.38	155.11	171.411	0	837.783	48.3331
364.966		60	21.7367		723.964	84.8528	181.857	12	120	691.069	1.70563
120		84.8528	155.11		256.264	155.11	502.82	0	60	134.164	554.496
134.164		384.188	48.3331		375.323	859.035	792	196.966	256.264	211.473	401.21
180		1106.35	155.11		234.492	48.3331	0	401.21	315.736	516.105	326.773
617.738		120	905.313		12	211.473	959.298	60	881.571	825.177	60
60		961.873	375.323		933.454	825.177	134.164	134.164	494.722	79.3863	1147.9
134.164		1181.86	867.761		398.039	315.736	326.773	134.164	879.855	348.139	516.105
120		134.164	134.164		612	137.941	749.823	216.188	132	86.5584	385.173
60		670.82	256.264		425.97	375.323	990.793	137.941	1147.9	48.3331	531.714
84.8528		60	516.105		574.159	84.8528	100.328	72	132	749.823	434.993
0		536.656	211.473		86.5584	60	341.117	120	732	211.473	344.64
84.8528		169.706	48.3331		665.547	516.105	780.683	268.807	926.897	492	300.615
724.983		268.328	134.164		933.454	0	12	816.073	674.14	137.941	1067.48
247.386		553.173	120		480.999	12	561.932	1.70563	134.164	375.323	959.298
120		780	134.164		315.736	0	84.8528	723.964	821.545	837.783	300.615
84.8528		120	137.941		21.7367	1200.21	264.666	84.8528	315.736	132	181.857
120		84.8528	12		315.736	134.164	48.3331	0	502.82	48.3331	723.964
1081.66		189.737	216.188		780.683	0	480.999	137.941	667.703	196.966	372
134.164		1106.35	137.941		181.857	181.857	196.966	84.8528	48.3331	341.117	84.8528
134.164		339.411	315.736		86.5584	60	697.332	100.328	60	385.173	574.159
134.164		768.375	48.3331		252	21.7367	816.073	120	84.8528	510.822	211.473
0		84.8528	60		502.82	0	72	893.508	100.328	326.773	79.3863
60		600	256.264		86.5584	905.313	478.22	0	1022.97	79.3863	252
722.496		961.873	432		534.282	0	684.76	60	48.3331	590.947	385.173
84.8528		540	134.164		516.105	48.3331	385.173	84.8528	132	155.11	134.164
134.164		120	1180.33		385.173	745.893	1153.36	120	0	574.159	315.736
240		456.946	84.8528		672	21.7367	300.615	494.722	155.11	443.882	554.496
134.164		84.8528	234.492		502.82	84.8528	120	0	0	256.264	216.188
1081.66		536.656	196.966		155.11	134.164	1037.98	137.941	799.471	132	648.088
84.8528		732.393	1142.42		990.793	564.393	300.615	48.3331	864.279	1296.79	458.418
189.737		722.496	134.164		84.8528	1160.16	933.454	48.3331	667.703	326.773	216.188
84.8528		134.164	895.203		196.966	84.8528	48.3331	0	84.8528	79.3863	348.139
60		189.737	300.615		120	134.164	432	134.164	134.164	268.807	196.966
120		468.615	502.82		12	12	268.807	1201.53	60	234.492	385.173
134.164		134.164	132		155.11	60	639.217	21.7367	938.345	375.323	502.82
84.8528		891.964	196.966		196.966	137.941	0	48.3331	621.177	315.736	385.173
134.164		480	300.615		1022.97	48.3331	385.173	84.8528	326.773	556.983	422.932
134.164		456.946	0		864.279	1032	84.8528	697.332	385.173	192	385.173
60		84.8528	60		372	1.70563	315.736	0	0	590.947	516.105
349.857		432.666	100.328		665.547	1.70563	12	60	134.164	556.983	264.666
134.164		84.8528	84.8528		216.188	12	315.736	21.7367	264.666	510.822	449.738
134.164		84.8528	793.873		21.7367	0	691.069	21.7367	864.279	196.966	155.11
134.164		553.173	137.941		469.809	120	1130	134.164	612	344.64	478.22
913.893		590.932	132		913.665	84.8528	100.328	137.941	1093.43	21.7367	268.807
189.737		1025.28	60		799.471	21.7367	0	171.411	1231.43	234.492	268.807
60		768.375	256.264		554.496	1236.56	449.738	60	288.946	21.7367	502.82
84.8528		120	21.7367		636.985	799.471	132	120	808.729	315.736	256.264
0		569.21	425.97		478.22	60	60	79.3863	21.7367	632.5	808.729
84.8528		134.164	132		385.173	60	21.7367	84.8528	401.21	132	100.328
189.737		84.8528	12		60	375.323	264.666	192	614.304	234.492	432
859.069		84.8528	79.3863		12	0	1046.91	21.7367	632.5	181.857	216.188
60		611.882	60		100.328	1093.43	1200.21	422.932	196.966	510.822	348.139
120		84.8528	852		86.5584	583.798	554.496	0	211.473	534.282	449.738
60		134.164	264.666		216.188	60	12	341.117	684.76	288.946	132
60		0	516.105		79.3863	561.932	674.14	674.14	171.411	312	155.11
543.323		60	502.82		879.855	216.188	268.807	132	21.7367	583.798	368.656
247.386		859.069	300.615		181.857	84.8528	12	21.7367	0	86.5584	469.809
60		732.393	315.736		1068.93	84.8528	132	60	256.264	583.798	600.375
60		553.173	120		799.471	1067.48	502.82	100.328	372	132	268.807
84.8528		684.105	385.173		171.411	1.70563	256.264	134.164	1068.93	808.729	516.105
60		169.706	935.087		1201.53	84.8528	79.3863	21.7367	256.264	137.941	425.97
859.069		432.666	132		938.345	12	621.177	21.7367	793.873	368.656	341.117
1236.93		742.159	134.164		60	632.5	1092	837.783	132	256.264	79.3863
84.8528		1081.66	723.964		1157.44	134.164	913.665	0	697.332	84.8528	502.82
305.941		768.375	120		1201.53	0	959.298	86.5584	769.23	100.328	375.323
60		566.039	288.946		639.217	0	120	84.8528	0	315.736	268.807
0		536.656	256.264		348.139	84.8528	808.729	132	745.893	137.941	853.763
60		120	216.188		84.8528	21.7367	264.666	84.8528	72	375.323	531.714
60		593.97	691.069		155.11	12	0	120	48.3331	288.946	385.173
84.8528		305.941	86.5584		181.857	60	492	79.3863	1093.43	268.807	375.323
60		789.177	256.264		155.11	0	1160.16	134.164	0	155.11	480.999
84.8528		553.173	234.492		614.304	21.7367	132	134.164	0	385.173	516.105
60		305.941	531.714		196.966	385.173	0	120	192	137.941	171.411
240		216.333	72		895.203	300.615	171.411	137.941	732	978.298	769.23
189.737		60	769.23		600.375	0	134.164	554.496	697.332	196.966	480.999
402.492		1020	48.3331		132	60	120	72	21.7367	132	480.999
60		553.173	155.11		554.496	134.164	723.964	84.8528	60	132	375.323
247.386		84.8528	434.993		717.889	134.164	181.857	264.666	1022.97	216.188	256.264
84.8528		247.386	300.615		375.323	86.5584	137.941	401.21	938.345	256.264	375.323
901.998		339.411	1055.77		348.139	60	494.722	137.941	1033.5	288.946	341.117
134.164		60	21.7367		372	192	72	1223.69	60	12	458.418
60		180	375.323		398.039	0	86.5584	134.164	680.528	326.773	234.492
60		216.333	120		494.722	84.8528	398.039	134.164	691.069	697.332	691.069
60		247.386	79.3863		978.298	648.088	516.105	84.8528	21.7367	326.773	1093.43
120		891.964	268.807		155.11	100.328	398.039	0	134.164	0	132
84.8528		699.714	252		938.345	667.703	181.857	21.7367	181.857	79.3863	531.714
120		646.22	534.282		674.14	1164.22	534.282	84.8528	368.656	326.773	79.3863
134.164		566.039	449.738		181.857	674.14	288.946	375.323	181.857	268.807	264.666
134.164		617.738	1180.33		502.82	60	964.078	120	1.70563	120	372
180		456.946	48.3331		137.941	120	1032	134.164	723.964	1.70563	674.14
180		483.736	216.188		344.64	60	196.966	300.615	12	434.993	264.666
134.164		1063.2	134.164		964.078	723.964	574.159	134.164	132	268.807	79.3863
60		240	684.76		935.087	0	0	181.857	288.946	120	256.264
60		967.471	60		852	84.8528	155.11	192	211.473	256.264	256.264
60		323.11	216.188		315.736	137.941	717.889	816.073	614.304	137.941	100.328
120		60	268.807		264.666	134.164	516.105	326.773	216.188	478.22	252
120		120	0		799.471	134.164	132	516.105	1104.79	256.264	621.177
60		247.386	372		375.323	60	1055.77	84.8528	852	1389.69	478.22
169.706		84.8528	100.328		348.139	1010.81	132	79.3863	0	375.323	315.736
60		364.966	268.807		534.282	120	959.298	132	574.159	72	385.173
60		84.8528	691.069		21.7367	1032	0	181.857	12	531.714	600.375
60		0	469.809		816.073	691.069	401.21	100.328	12	100.328	137.941
60		989.545	132		583.798	348.139	600.375	211.473	1116.06	12	534.282
134.164		483.736	84.8528		801.33	84.8528	1227.56	60	137.941	137.941	590.947
60		835.703	1213.3		368.656	12	315.736	900.27	155.11	12	705.613
254.558		216.333	680.528		1153.36	120	723.964	60	12	612	372
60		1132.08	793.873		372	1104.79	79.3863	21.7367	614.304	60	344.64
0		300	401.21		264.666	134.164	181.857	21.7367	449.738	268.807	667.703
134.164		960	905.313		935.087	60	1093.43	72	1010.81	449.738	315.736
134.164		1086.65	48.3331		952.893	72	1093.43	0	48.3331	554.496	1032
60		468.615	100.328		674.14	21.7367	552	348.139	132	181.857	1185.66
134.164		648.999	132		48.3331	134.164	216.188	256.264	667.703	478.22	648.088
60		468.615	86.5584		181.857	84.8528	60	21.7367	0	0	72
180		120	137.941		771.149	825.177	893.508	21.7367	443.882	134.164	348.139
60		60	935.087		749.823	1093.43	747.86	211.473	554.496	368.656	234.492
134.164		134.164	84.8528		432	534.282	0	134.164	0	21.7367	155.11
60		180	458.418		315.736	0	21.7367	134.164	72	425.97	268.807
120		915.86	21.7367		1045.42	256.264	691.069	60	799.471	0	372
60		1116.07	84.8528		1107.62	893.508	1231.43	120	155.11	79.3863	315.736
0		240	1.70563		252	100.328	1046.91	60	0	12	79.3863
0		134.164	79.3863		21.7367	181.857	614.304	72	632.5	348.139	348.139
60		729.932	216.188		120	60	1046.91	84.8528	952.893	449.738	480.999
60		364.966	60		913.665	155.11	913.665	120	432	264.666	48.3331
60		364.966	385.173		372	1.70563	1173.64	0	893.508	432	344.64
180		729.932	531.714		216.188	769.23	375.323	84.8528	691.069	793.873	211.473
60		1047.86	132		312	401.21	432	132	425.97	79.3863	120
84.8528		637.809	385.173		137.941	84.8528	614.304	21.7367	48.3331	1013.86	368.656
60		483.736	1201.53		852	60	79.3863	21.7367	583.798	211.473	401.21
60		1178.81	1192.29		1046.91	639.217	385.173	120	1120.26	300.615	48.3331
84.8528		468.615	1092		385.173	590.947	1080.52	60	315.736	48.3331	48.3331
120		1236.93	398.039		857.28	12	984.562	120	749.823	132	256.264
134.164		84.8528	211.473		614.304	48.3331	552	0	933.454	449.738	288.946
120		189.737	192		684.76	86.5584	458.418	86.5584	60	234.492	268.807
60		84.8528	288.946		134.164	134.164	100.328	0	614.304	234.492	48.3331
84.8528		134.164	326.773		181.857	60	344.64	181.857	432	132	385.173
169.706		937.23	368.656		614.304	372	583.798	0	502.82	398.039	401.21
0		948.683	256.264		79.3863	502.82	913.665	0	326.773	401.21	385.173
134.164		937.23	648.088		853.763	134.164	21.7367	300.615	780.683	211.473	502.82
60		216.333	100.328		739.965	120	0	79.3863	799.471	181.857	763.451
60		134.164	48.3331		398.039	120	300.615	12	134.164	181.857	561.932
0		300	100.328		288.946	0	1.70563	137.941	0	48.3331	372
611.882		1005.78	216.188		315.736	60	733.998	84.8528	632.5	372	72
120		84.8528	134.164		348.139	368.656	665.547	72	401.21	196.966	216.188
189.737		60	1201.53		264.666	84.8528	996.989	79.3863	1202.84	401.21	385.173
60		1205.98	1046.91		1147.9	913.665	1160.16	86.5584	1.70563	171.411	171.411
900		247.386	132		973.578	84.8528	100.328	132	1.70563	181.857	155.11
60		1120.89	1039.48		478.22	60	134.164	1.70563	86.5584	100.328	155.11
60		1158.79	12		1160.16	84.8528	196.966	134.164	79.3863	211.473	300.615
993.177		1063.2	449.738		534.282	134.164	1236.56	326.773	134.164	48.3331	398.039
84.8528		420	84.8528		449.738	0	964.078	134.164	60	401.21	648.088
84.8528		424.264	432		132	84.8528	0	612	120	137.941	264.666
84.8528		626.418	196.966		348.139	0	1223.69	134.164	554.496	1010.81	375.323
60		722.496	667.703		1010.81	60	1032	859.035	132	268.807	326.773
60		600	211.473		1067.48	480.999	516.105	134.164	1019.94	1.70563	385.173
84.8528		134.164	1.70563		458.418	1063.1	132	1.70563	84.8528	552	458.418
84.8528		1025.28	84.8528		853.763	1.70563	385.173	60	739.965	458.418	181.857
189.737		1140	425.97		648.088	60	216.188	12	21.7367	717.889	155.11
169.706		859.069	21.7367		667.703	0	867.761	84.8528	171.411	510.822	368.656
60		456.946	100.328		769.23	134.164	554.496	21.7367	0	368.656	264.666
84.8528		1035.76	48.3331		534.282	134.164	458.418	192	0	288.946	79.3863
60		1141.58	100.328		469.809	21.7367	326.773	733.998	48.3331	422.932	665.547
134.164		189.737	315.736		808.729	996.989	952.893	72	674.14	268.807	315.736
60		516.139	1080.52		723.964	0	672	0	1.70563	252	554.496
60		891.964	181.857		986.123	132	1080.52	84.8528	1114.65	375.323	137.941
0		1146.3	181.857		1.70563	134.164	120	86.5584	680.528	516.105	288.946
300		216.333	79.3863		1201.53	564.393	502.82	636.985	502.82	375.323	830.599
		84.8528	211.473		432	1.70563	1114.65	21.7367	100.328	268.807	79.3863
		84.8528	771.149		1130	120	268.807	196.966	492	60	385.173
		1020	312		749.823	1.70563	639.217	120	0	315.736	181.857
		1190.97	60		315.736	120	732	516.105	264.666	326.773	564.393
		1073.31	192		1185.66	84.8528	469.809	0	1152	691.069	636.985
		835.703	211.473		978.298	60	84.8528	60	1.70563	79.3863	132
		1106.35	502.82		1045.42	825.177	432	137.941	480.999	21.7367	612
		323.11	256.264		850.234	84.8528	697.332	315.736	801.33	612	680.528
		120	155.11		1045.42	315.736	583.798	100.328	300.615	12	256.264
		180	100.328		1.70563	60	792	0	137.941	315.736	385.173
		84.8528	134.164		385.173	574.159	385.173	132	684.76	137.941	211.473
		268.328	432		1160.16	879.855	48.3331	256.264	745.893	600.375	256.264
		960	492		745.893	614.304	600.375	155.11	745.893	684.76	268.807
		976.729	155.11		375.323	84.8528	614.304	134.164	79.3863	717.889	264.666
		60	120		315.736	84.8528	614.304	516.105	1120.26	100.328	21.7367
		646.22	986.123		155.11	60	733.998	0	990.793	0	478.22
		780	458.418		12	1147.9	434.993	21.7367	21.7367	300.615	595.675
		216.333	137.941		733.998	0	79.3863	0	1037.98	674.14	211.473
		134.164	614.304		132	0	612	21.7367	137.941	494.722	216.188
		742.159	300.615		590.947	72	216.188	134.164	1.70563	181.857	120
		1081.66	155.11		469.809	425.97	181.857	84.8528	632.5	469.809	155.11
		349.857	134.164		780.683	986.123	443.882	1.70563	86.5584	315.736	132
		60	60		132	0	926.897	21.7367	155.11	132	691.069
		758.947	120		554.496	120	288.946	134.164	100.328	552	422.932
		169.706	315.736		344.64	0	312	1.70563	132	401.21	691.069
		134.164	986.123		181.857	120	964.078	0	21.7367	48.3331	211.473
		699.714	614.304		639.217	60	341.117	84.8528	300.615	691.069	315.736
		961.873	697.332		385.173	256.264	494.722	0	48.3331	155.11	137.941
		600	0		288.946	1033.5	315.736	1.70563	830.599	375.323	252
		553.173	211.473		268.807	84.8528	134.164	134.164	636.985	443.882	639.217
		84.8528	256.264		1037.98	84.8528	837.783	554.496	684.76	1212	401.21
		543.323	534.282		372	134.164	216.188	978.298	348.139	234.492	449.738
		189.737	372		48.3331	84.8528	1067.48	134.164	132	196.966	398.039
		134.164	385.173		234.492	990.793	1107.62	516.105	1.70563	79.3863	375.323
		729.932	612		385.173	952.893	837.783	0	48.3331	398.039	837.783
		360	100.328		84.8528	60	315.736	120	48.3331	100.328	674.14
		617.738	192		1164.22	134.164	72	48.3331	1.70563	326.773	739.965
		553.173	84.8528		181.857	79.3863	79.3863	879.855	1114.65	211.473	120
			256.264		48.3331	964.078	134.164	0	0	614.304	739.965
			21.7367		315.736	171.411	1236.56	264.666	893.508	256.264	769.23
			216.188		534.282	100.328	315.736	100.328	952.893	691.069	268.807
			12		793.873	0	155.11	978.298	401.21	315.736	372
			211.473		765.381	561.932	478.22	132	469.809	171.411	252
			552		211.473	60	134.164	84.8528	100.328	155.11	256.264
			196.966		425.97	948.064	120	0	1.70563	684.76	621.177
			1236.56		132	256.264	830.599	0	723.964	192	639.217
			516.105		494.722	120	1046.91	723.964	705.613	918.646	72
			449.738		667.703	211.473	769.23	181.857	120	502.82	385.173
			288.946		648.088	964.078	1063.1	134.164	341.117	312	1120.26
			256.264		765.381	48.3331	132	780.683	134.164	256.264	375.323
			268.807		234.492	952.893	732	48.3331	264.666	315.736	268.807
			79.3863		312	256.264	372	0	192	256.264	256.264
			648.088		850.234	1227.56	48.3331	134.164	1010.81	181.857	344.64
			268.807		1068.93	137.941	636.985	84.8528	614.304	181.857	86.5584
			171.411		434.993	21.7367	780.683	84.8528	12	216.188	723.964
			100.328		100.328	1068.93	516.105	60	132	1332	211.473
			300.615		100.328	84.8528	970.42	1068.93	12	192	494.722
			1173.64		852	134.164	458.418	60	808.729	192	132
			972		478.22	84.8528	315.736	648.088	494.722	600.375	48.3331
			717.889		852	268.807	84.8528	0	636.985	132	48.3331
			494.722		574.159	0	385.173	48.3331	1104.79	84.8528	268.807
			79.3863		747.86	120	691.069	0	192	48.3331	192
			120		554.496	132	432	134.164	0	315.736	665.547
			600.375		680.528	134.164	385.173	0	1160.16	348.139	326.773
			1097.7		196.966	100.328	1142.42	0	1068.93	344.64	348.139
			614.304		639.217	192	84.8528	0	850.234	385.173	516.105
			1153.36		432	120	86.5584	1103.38	120	72	531.714
			1116.06		859.035	1.70563	100.328	211.473	84.8528	268.807	612
			780.683		1202.84	1.70563	478.22	0	830.599	300.615	554.496
					636.985	732	478.22	0	996.989	554.496	348.139
					859.035	821.545	72	134.164	12	853.763	155.11
					1046.91	86.5584	723.964	912	100.328	612	680.528
						60	84.8528	12	0	132	554.496
						134.164	134.164	469.809	134.164	300.615	432
						1.70563	913.665	0	799.471	234.492	913.665
						252	1147.9	1147.9	0	137.941	211.473
						120	852	0	612	288.946	84.8528
						196.966	612	0	120	639.217	480.999
						60	120	0	120	134.164	234.492
						60	723.964	0	79.3863	21.7367	614.304
						0	1045.42	0	1232.71	21.7367	48.3331
						717.889	216.188	0	723.964	134.164	315.736
						84.8528	84.8528	0	120	667.703	211.473
						1022.97	48.3331	0	0	155.11	211.473
						120	574.159	0	234.492	21.7367	171.411
						372	252	0	913.665	434.993	1.70563
						665.547	432	0	574.159	120	502.82
						763.451	1093.43	0	216.188	326.773	48.3331
						134.164		134.164	449.738	375.323	590.947
						12		0	132	425.97	375.323
						196.966		857.28	192	21.7367	432
						933.454		0	216.188	964.078	300.615
						0		0	780.683	516.105	315.736
						0		0	691.069	196.966	268.807
						21.7367		0	264.666	398.039	341.117
						132		0	100.328	256.264	181.857
						120		0	1015.38	21.7367	375.323
						60		0	432	134.164	181.857
						120		0	0	344.64	155.11
						134.164		0	48.3331	385.173	132
						60		0	372	372	315.736
						48.3331			315.736	155.11	561.932
						21.7367			216.188	341.117	132
						0			857.28	1.70563	181.857
						84.8528			1142.42	556.983	100.328
						84.8528			612	21.7367	216.188
						234.492			72	72	375.323
						120			674.14	137.941	288.946
						0			48.3331	211.473	612
						21.7367			0	385.173	268.807
						264.666			134.164	315.736	120
						134.164			0	84.8528	132
						0			21.7367	137.941	385.173
						0			636.985	137.941	639.217
						0			510.822	132	315.736
						348.139			480.999	799.471	196.966
						21.7367			614.304	368.656	86.5584
						516.105			86.5584	196.966	401.21
						21.7367			799.471	534.282	84.8528
						0			793.873	21.7367	554.496
						48.3331			1.70563	86.5584	72
						12			326.773	211.473	480.999
						879.855			733.998	79.3863	256.264
						181.857			600.375	132	315.736
						0			132	155.11	288.946
						0			100.328	155.11	502.82
						1033.5			0	134.164	181.857
						0			717.889	72	288.946
						134.164			256.264	216.188	458.418
						1.70563			385.173	315.736	398.039
						0			72	132	79.3863
						0			717.889	132	315.736
						0			648.088	192	137.941
						0			234.492	401.21	196.966
						0			368.656	401.21	502.82
						449.738			21.7367	312	137.941
						155.11			680.528	502.82	256.264
						0			574.159	268.807	181.857
						1.70563			0	211.473	216.188
						0			48.3331	216.188	288.946
						0			0	612	252
						1084.84			492	216.188	264.666
						0			867.761	48.3331	196.966
						0			1055.77	12	432
						0			72	1.70563	315.736
						801.33			398.039	196.966	211.473
									857.28	341.117	216.188
									583.798	79.3863	137.941
									100.328	79.3863	134.164
									434.993	132	372
									300.615	100.328	288.946
									502.82	234.492	478.22
									134.164	554.496	344.64
									0	268.807	171.411
									0	780.683	60
									0	636.985	502.82
									132	268.807	600.375
									72	134.164	385.173
									825.177	211.473	425.97
									344.64	252	79.3863
									938.345	100.328	211.473
									1201.53	554.496	469.809
									590.947	561.932	432
									120	256.264	132
									79.3863	432	723.964
									1200.21	534.282	443.882
									561.932	879.855	443.882
									398.039	621.177	234.492
									256.264	288.946	181.857
									1046.91	732	21.7367
									1.70563	211.473	288.946
									1189.64	79.3863	385.173
									211.473	478.22	256.264
									879.855	252	341.117
									705.613	79.3863	196.966
									771.149	234.492	1.70563
									705.613	256.264	590.947
									857.28	0	134.164
									0	256.264	79.3863
									211.473	196.966	432
									600.375	315.736	769.23
									385.173	48.3331	1173.64
									1153.36	21.7367	216.188
									181.857	494.722	808.729
									502.82	600.375	502.82
									216.188	256.264	315.736
									769.23	155.11	667.703
									799.471	196.966	72
									850.234	315.736	372
									60	132	1022.97
									181.857	100.328	881.571
									691.069	425.97	867.761
									449.738	1.70563	196.966
									996.989	268.807	234.492
									0	648.088	12
									821.545	132	315.736
									137.941	425.97	1032
									0	134.164	100.328
									21.7367	132	181.857
									288.946	12	422.932
									556.983	134.164	1.70563
									12	21.7367	480.999
									648.088	264.666	211.473
									990.793	401.21	196.966
									0	234.492	181.857
									918.646	1.70563	196.966
									79.3863	552	21.7367
									300.615	86.5584	132
									60	264.666	234.492
									912	84.8528	531.714
									12	808.729	256.264
									672	211.473	312
									341.117	211.473	60
									1.70563	100.328	234.492
									315.736	315.736	256.264
									132	443.882	723.964
									684.76	132	432
									134.164	196.966	264.666
									595.675	556.983	100.328
									211.473	434.993	134.164
									171.411	252	234.492
									531.714	134.164	268.807
									449.738	780.683	256.264
									84.8528	134.164	181.857
									691.069	211.473	256.264
									134.164	326.773	745.893
									368.656	48.3331	288.946
									913.665	326.773	134.164
									375.323	211.473	830.599
									12	315.736	181.857
									132	510.822	639.217
									315.736	300.615	326.773
									691.069	137.941	137.941
									134.164	315.736	211.473
									583.798	326.773	134.164
									556.983	494.722	155.11
									516.105	516.105	432
									502.82	132	100.328
									60	196.966	315.736
									72	385.173	326.773
									0	494.722	268.807
									516.105	443.882	516.105
									100.328	288.946	534.282
									315.736	216.188	385.173
									100.328	853.763	385.173
									978.298	48.3331	21.7367
									155.11	79.3863	422.932
									72	326.773	398.039
									60	12	1027.49
									494.722	137.941	196.966
									79.3863	171.411	21.7367
									72	315.736	48.3331
									1202.84	256.264	534.282
									1093.43	12	449.738
									816.073	100.328	21.7367
									502.82	171.411	534.282
									745.893	288.946	1160.16
									771.149	256.264	432
									79.3863	502.82	326.773
									443.882	256.264	268.807
									739.965	385.173	252
									749.823	134.164	171.411
									48.3331	0	155.11
									905.313	84.8528	516.105
									60	458.418	401.21
									48.3331	84.8528	48.3331
									745.893	502.82	211.473
									552	480.999	134.164
									326.773	458.418	531.714
									432	100.328	252
									723.964	21.7367	268.807
									137.941	100.328	211.473
									48.3331	288.946	120
									375.323	252	288.946
									1032	326.773	344.64
									691.069	84.8528	401.21
									100.328	252	268.807
									801.33	691.069	134.164
									912	120	211.473
									315.736	480.999	288.946
									564.393	691.069	134.164
									1.70563	344.64	192
									612	315.736	196.966
									867.761	132	12
									1045.42	502.82	100.328
									434.993	300.615	252
									1153.36	443.882	348.139
									171.411	268.807	48.3331
									648.088	368.656	79.3863
									134.164	502.82	84.8528
									432	48.3331	300.615
									48.3331	502.82	216.188
									0	196.966	344.64
									84.8528	561.932	234.492
									621.177	79.3863	216.188
									674.14	48.3331	252
									1147.9	816.073	132
									216.188	288.946	21.7367
									134.164	234.492	300.615
									234.492	132	478.22
									516.105	368.656	793.873
									192	434.993	137.941
									636.985	300.615	398.039
									959.298	134.164	216.188
									21.7367	79.3863	120
									171.411	196.966	288.946
									84.8528	996.989	48.3331
									850.234	449.738	341.117
									895.203	691.069	300.615
									211.473	234.492	554.496
									398.039	211.473	312
									733.998	312	211.473
									749.823	561.932	86.5584
									816.073	300.615	72
									12	181.857	632.5
									480.999	60	780.683
									531.714	84.8528	100.328
									86.5584	315.736	449.738
									478.22	79.3863	79.3863
									264.666	72	502.82
									648.088	348.139	134.164
									60	792	86.5584
									155.11	120	132
									326.773	155.11	84.8528
									192	368.656	192
									134.164	72	100.328
									100.328	375.323	315.736
									771.149	469.809	86.5584
									234.492	132	913.665
									300.615	684.76	667.703
									478.22	341.117	72
									0	341.117	480.999
									674.14	134.164	425.97
									552	375.323	348.139
									300.615	449.738	312
									288.946	368.656	422.932
									181.857	155.11	434.993
									288.946	502.82	492
									864.279	385.173	120
									60	155.11	120
									564.393	79.3863	458.418
									137.941	1045.42	469.809
									857.28	100.328	192
									211.473	972	86.5584
									192	385.173	368.656
									1120.26	315.736	480.999
									21.7367	422.932	375.323
									531.714	300.615	12
									732	763.451	733.998
									432	300.615	84.8528
									583.798	84.8528	590.947
									132	137.941	970.42
									268.807	574.159	134.164
									120	422.932	211.473
									315.736	72	234.492
									632.5	48.3331	458.418
									636.985	1019.94	48.3331
									516.105	458.418	100.328
									749.823	556.983	432
									401.21	1015.38	21.7367
									458.418	256.264	531.714
									84.8528	385.173	264.666
									134.164	171.411	348.139
									60	554.496	315.736
									181.857	315.736	667.703
									86.5584	449.738	348.139
									79.3863	344.64	132
									1104.79	434.993	739.965
									853.763	368.656	234.492
									850.234	385.173	398.039
									432	196.966	134.164
									665.547	181.857	264.666
									21.7367	494.722	749.823
									348.139	401.21	469.809
									132	564.393	48.3331
									850.234	469.809	372
									132	632.5	196.966
									312	344.64	132
									1202.84	216.188	469.809
									0	315.736	385.173
									120	79.3863	368.656
									895.203	216.188	434.993
									216.188	494.722	792
									531.714	554.496	556.983
									256.264	264.666	680.528
									137.941	398.039	315.736
									0	478.22	181.857
									1237.85	171.411	434.993
									492	564.393	300.615
									938.345	181.857	895.203
									385.173	268.807	469.809
									100.328	449.738	1406.93
									134.164	680.528	1479.54
									964.078	315.736	480.999
									132	326.773	348.139
									825.177	315.736	288.946
									0	268.807	398.039
									552	1.70563	196.966
									793.873	964.078	196.966
									0	86.5584	100.328
									996.989	256.264	79.3863
									1092	480.999	264.666
									234.492	171.411	341.117
									256.264	155.11	432
									691.069	256.264	1153.36
									132	216.188	79.3863
									196.966	264.666	256.264
									564.393	21.7367	600.375
									881.571	134.164	1032
									648.088	211.473	348.139
									639.217	326.773	401.21
									171.411	733.998	211.473
									344.64	256.264	422.932
									1164.22	398.039	348.139
									21.7367	155.11	900.27
									100.328	368.656	935.087
									0	134.164	48.3331
									913.665	211.473	256.264
									852	385.173	534.282
									564.393	268.807	326.773
									978.298	155.11	12
									1164.22	502.82	375.323
									554.496	372	665.547
									574.159	84.8528	21.7367
									401.21	155.11	434.993
									196.966	534.282	12
									639.217	211.473	574.159
									196.966	234.492	401.21
									256.264	385.173	680.528
									801.33	120	84.8528
									264.666	216.188	422.932
									100.328	401.21	288.946
									134.164	21.7367	385.173
									385.173	348.139	639.217
									717.889	137.941	234.492
									132	401.21	79.3863
									211.473	502.82	636.985
									801.33	825.177	443.882
									0	196.966	1.70563
									86.5584	100.328	137.941
									1180.33	12	1033.5
									155.11	192	449.738
									375.323	196.966	732
									1067.48	137.941	21.7367
									502.82	315.736	469.809
									717.889	79.3863	48.3331
									1.70563	48.3331	516.105
									0	385.173	48.3331
									132	264.666	348.139
									134.164	422.932	434.993
									132	155.11	385.173
									978.298	132	234.492
									256.264	86.5584	315.736
									0	614.304	972
									745.893	192	264.666
									48.3331	564.393	583.798
									691.069	375.323	478.22
									326.773	494.722	385.173
									86.5584	432	326.773
									0	315.736	326.773
									315.736	574.159	691.069
									422.932	86.5584	171.411
									21.7367	385.173	432
									48.3331	134.164	120
									534.282	478.22	672
									534.282	134.164	385.173
									432	648.088	100.328
									300.615	315.736	120
									132	385.173	234.492
									469.809	375.323	155.11
									614.304	137.941	1149.27
									492	72	79.3863
									469.809	385.173	913.665
									79.3863	268.807	434.993
									1.70563	234.492	100.328
									665.547	590.947	48.3331
									256.264	771.149	211.473
									79.3863	1124.44	48.3331
									211.473	494.722	137.941
									12	155.11	534.282
									21.7367	171.411	614.304
									933.454	100.328	1093.43
									137.941	155.11	385.173
									234.492	234.492	216.188
									137.941	368.656	312
									12	636.985	398.039
									312	79.3863	480.999
									516.105	590.947	348.139
									648.088	86.5584	385.173
									211.473	458.418	494.722
									1046.91	132	137.941
									234.492	531.714	375.323
									978.298	256.264	234.492
									1185.66	264.666	552
									0	21.7367	196.966
									780.683	100.328	375.323
									595.675	375.323	264.666
									494.722	341.117	478.22
									132	100.328	171.411
									531.714	268.807	288.946
									1068.93	312	181.857
									264.666	621.177	554.496
									60	300.615	256.264
									216.188	1173.64	234.492
									1067.48	763.451	132
									554.496	986.123	552
									0	385.173	288.946
									0	288.946	79.3863
									60	211.473	132
									196.966	1.70563	793.873
									432	978.298	938.345
									867.761	341.117	639.217
									181.857	21.7367	252
									268.807	256.264	348.139
									300.615	137.941	326.773
									717.889	60	48.3331
									181.857	398.039	697.332
									79.3863	372	268.807
									1127.22	808.729	72
									534.282	1296.79	667.703
									600.375	268.807	432
									375.323	12	375.323
									881.571	674.14	1063.1
									830.599	401.21	853.763
									12	480.999	256.264
									996.989	621.177	478.22
									312	443.882	181.857
									853.763	252	256.264
									1180.33	0	216.188
									918.646	1202.84	155.11
									264.666	372	155.11
									959.298	100.328	134.164
									48.3331	434.993	401.21
									1200.21	385.173	648.088
									86.5584	401.21	134.164
									564.393	368.656	665.547
									1103.38	348.139	422.932
									132	385.173	181.857
									793.873	300.615	385.173
									398.039	935.087	458.418
									12	48.3331	732
									480.999	368.656	48.3331
									0	288.946	300.615
									1019.94	132	315.736
									137.941	256.264	398.039
									978.298	368.656	432
									100.328	401.21	256.264
									852	120	21.7367
									612	120	432
									434.993	531.714	583.798
									1.70563	268.807	680.528
									21.7367	300.615	264.666
									48.3331	196.966	375.323
									905.313	458.418	264.666
									120	72	192
									771.149	100.328	48.3331
									401.21	590.947	621.177
									132	132	300.615
									132	134.164	368.656
									348.139	502.82	516.105
									0	799.471	196.966
									739.965	100.328	348.139
									0	120	268.807
									857.28	531.714	1033.5
									799.471	134.164	964.078
									48.3331	132	132
									84.8528	0	739.965
									211.473	100.328	134.164
									717.889	256.264	132
									612	375.323	196.966
									0	368.656	211.473
									48.3331	155.11	256.264
									745.893	264.666	252
									385.173	881.571	636.985
									344.64	48.3331	72
									0	234.492	196.966
									0	315.736	60
									1200.21	120	256.264
									385.173	492	132
									432	216.188	12
									300.615	881.571	478.22
									326.773	171.411	684.76
									181.857	132	510.822
									621.177	326.773	600.375
									1104.79	398.039	564.393
									825.177	134.164	398.039
									723.964	561.932	268.807
									986.123	155.11	691.069
									84.8528	368.656	1185.66
									21.7367	434.993	326.773
									315.736	48.3331	933.454
									375.323	1464.18	72
									636.985	268.807	398.039
									1164.22	385.173	600.375
									449.738	120	986.123
									48.3331	554.496	137.941
									621.177	1402.35	234.492
									211.473	769.23	155.11
									1104.79	1244.23	1027.49
									79.3863	469.809	171.411
									315.736	913.665	315.736
									1068.93	1213.3	288.946
									0	21.7367	881.571
									978.298	171.411	100.328
									0	502.82	341.117
									799.471	697.332	494.722
									1097.7	632.5	401.21
									825.177	132	315.736
									0	973.578	612
									443.882	913.665	120
									0	372	449.738
									181.857	1237.85	155.11
									0	398.039	326.773
									0	312	234.492
									0	1068.93	478.22
									808.729	1173.64	516.105
									100.328	1202.84	326.773
									0	0	368.656
									732	1464.18	234.492
									0	747.86	556.983
									0	825.177	853.763
									0	1200.21	211.473
									0	857.28	494.722
									705.613	1223.69	614.304
									0	830.599	401.21
									1180.33	1232.71	665.547
									0	1.70563	192
										1202.84	375.323
										375.323	732
										879.855	100.328
										1276.99	534.282
										1055.77	86.5584
										449.738	72
										1402.35	288.946
										531.714	300.615
											516.105
											1313.89
											60
											344.64
											422.932
											264.666
											494.722
											458.418
											375.323
											398.039
											134.164
											132
											252
											478.22
											478.22
											256.264
											315.736
											132
											216.188
											268.807
											398.039
											256.264
											825.177
											326.773
											256.264
											425.97
											837.783
											211.473
											132
											216.188
											648.088
											234.492
											793.873
											879.855
											401.21
											590.947
											315.736
											0
											315.736
											398.039
											21.7367
											368.656
											134.164
											793.873
											556.983
											79.3863
											1.70563
											326.773
											315.736
											648.088
											100.328
											432
											632.5
											434.993
											918.646
											516.105
											723.964
											134.164
											312
											132
											583.798
											478.22
											79.3863
											691.069
											48.3331
											268.807
											422.932
											79.3863
											425.97
											502.82
											132
											561.932
											469.809
											171.411
											1200.21
											256.264
											60
											288.946
											134.164
											494.722
											256.264
											268.807
											344.64
											680.528
											1093.43
											667.703
											137.941
											132
											434.993
											398.039
											926.897
											348.139
											697.332
											315.736
											348.139
											216.188
											252
											372
											134.164
											432
											502.82
											72
											181.857
											469.809
											48.3331
											264.666
											801.33
											288.946
											935.087
											348.139
											680.528
											171.411
											137.941
											368.656
											216.188
											137.941
											564.393
											372
											315.736
											300.615
											432
											432
											554.496
											1142.42
											636.985
											256.264
											137.941
											1389.69
											691.069
											913.665
											449.738
											913.665
											171.411
											432
											132
											264.666
											21.7367
											469.809
											181.857
											458.418
											432
											100.328
											372
											1103.38
											21.7367
											531.714
											665.547
											534.282
											100.328
											288.946
											458.418
											780.683
											449.738
											554.496
											12
											300.615
											639.217
											315.736
											288.946
											120
											134.164
											348.139
											458.418
											480.999
											348.139
											155.11
											492
											621.177
											216.188
											100.328
											100.328
											684.76
											21.7367
											492
											268.807
											216.188
											733.998
											100.328
											268.807
											632.5
											556.983
											621.177
											132
											556.983
											534.282
											398.039
											502.82
											816.073
											502.82
											171.411
											443.882
											600.375
											432
											398.039
											155.11
											264.666
											288.946
											469.809
											312
											554.496
											691.069
											171.411
											531.714
											385.173
											48.3331
											137.941
											132
											120
											155.11
											432
											326.773
											717.889
											72
											808.729
											181.857
											480.999
											348.139
											326.773
											315.736
											614.304
											574.159
											510.822
											1.70563
											155.11
											621.177
											401.21
											385.173
											134.164
											86.5584
											564.393
											181.857
											192
											705.613
											155.11
											705.613
											192
											516.105
											534.282
											853.763
											315.736
											234.492
											478.22
											196.966
											326.773
											478.22
											234.492
											1114.65
											705.613
											510.822
											964.078
											480.999
											132
											385.173
											21.7367
											155.11
											60
											72
											268.807
											155.11
											234.492
											368.656
											132
											216.188
											385.173
											401.21
											79.3863
											84.8528
											723.964
											155.11
											120
											398.039
											48.3331
											564.393
											614.304
											86.5584
											691.069
											100.328
											425.97
											469.809
											252
											478.22
											852
											211.473
											583.798
											100.328
											155.11
											792
											268.807
											348.139
											211.473
											315.736
											12
											21.7367
											348.139
											612
											372
											120
											1114.65
											132
											665.547
											449.738
											853.763
											181.857
											554.496
											1223.69
											449.738
											385.173
											595.675
											171.411
											667.703
											510.822
											614.304
											48.3331
											216.188
											137.941
											155.11
											288.946
											1015.38
											252
											181.857
											155.11
											72
											502.82
											561.932
											268.807
											733.998
											432
											590.947
											216.188
											434.993
											300.615
											48.3331
											216.188
											48.3331
											368.656
											84.8528
											434.993
											268.807
											385.173
											665.547
											385.173
											300.615
											300.615
											211.473
											60
											458.418
											288.946
											425.97
											155.11
											478.22
											134.164
											132
											808.729
											821.545
											216.188
											372
											137.941
											480.999
											480.999
											312
											434.993
											434.993
											181.857
											315.736
											256.264
											256.264
											155.11
											120
											48.3331
											697.332
											348.139
											252
											234.492
											134.164
											341.117
											48.3331
											196.966
											905.313
											401.21
											449.738
											315.736
											312
											674.14
											315.736
											100.328
											264.666
											288.946
											300.615
											552
											432
											732
											502.82
											905.313
											432
											375.323
											970.42
											256.264
											196.966
											84.8528
											132
											155.11
											84.8528
											196.966
											808.729
											857.28
											422.932
											344.64
											171.411
											315.736
											84.8528
											256.264
											341.117
											326.773
											48.3331
											614.304
											120
											648.088
											86.5584
											72
											434.993
											326.773
											48.3331
											574.159
											469.809
											691.069
											893.508
											211.473
											458.418
											554.496
											84.8528
											556.983
											913.665
											84.8528
											816.073
											691.069
											432
											434.993
											432
											554.496
											48.3331
											344.64
											155.11
											234.492
											137.941
											632.5
											155.11
											733.998
											21.7367
											912
											808.729
											443.882
											181.857
											288.946
											443.882
											256.264
											853.763
											895.203
											48.3331
											288.946
											348.139
											315.736
											747.86
											211.473
											216.188
											264.666
											211.473
											385.173
											288.946
											181.857
											268.807
											100.328
											155.11
											990.793
											344.64
											614.304
											432
											665.547
											375.323
											595.675
											648.088
											1392
											315.736
											632.5
											134.164
											480.999
											268.807
											312
											372
											315.736
											852
											60
											1157.44
											879.855
											268.807
											665.547
											986.123
											612
											134.164
											300.615
											252
											234.492
											84.8528
											799.471
											935.087
											196.966
											72
											502.82
											181.857
											137.941
											21.7367
											211.473
											72
											375.323
											1157.44
											196.966
											344.64
											155.11
											234.492
											648.088
											268.807
											733.998
											100.328
											48.3331
											443.882
											192
											234.492
											196.966
											978.298
											732
											48.3331
											385.173
											134.164
											434.993
											375.323
											574.159
											1022.97
											315.736
											100.328
											398.039
											348.139
											256.264
											181.857
											300.615
											216.188
											531.714
											912
											434.993
											398.039
											155.11
											449.738
											300.615
											816.073
											86.5584
											216.188
											372
											1223.69
											132
											84.8528
											732
											315.736
											1127.22
											72
											288.946
											665.547
											216.188
											732
											732
											134.164
											583.798
											385.173
											502.82
											480.999
											120
											443.882
											733.998
											315.736
											300.615
											256.264
											171.411
											574.159
											256.264
											72
											216.188
											926.897
											211.473
											12
											79.3863
											368.656
											893.508
											443.882
											639.217
											196.966
											100.328
											216.188
											48.3331
											344.64
											348.139
											326.773
											256.264
											747.86
											252
											211.473
											100.328
											478.22
											100.328
											137.941
											590.947
											432
											502.82
											132
											132
											385.173
											72
											132
											425.97
											171.411
											312
											315.736
											196.966
											264.666
											648.088
											315.736
											672
											196.966
											348.139
											913.665
											234.492
											443.882
											368.656
											137.941
											697.332
											134.164
											723.964
											469.809
											100.328
											264.666
											48.3331
											432
											288.946
											480.999
											913.665
											859.035
											1281.97
											216.188
											132
											432
											79.3863
											315.736
											422.932
											315.736
											268.807
											155.11
											769.23
											825.177
											268.807
											434.993
											252
											636.985
											216.188
											256.264
											422.932
											852
											614.304
											554.496
											84.8528
											674.14
											344.64
											256.264
											621.177
											398.039
											422.932
											312
											234.492
											192
											326.773
											600.375
											986.123
											79.3863
											432
											385.173
											1.70563
											315.736
											211.473
											79.3863
											256.264
											344.64
											385.173
											79.3863
											60
											639.217
											853.763
											256.264
											132
											132
[truncated: 359 more rows]

## Sheet: Fig 3C
A-D -	D-G -	H-D -	A-D +	D-G+	H-D+	H-E-	H-E+
0	626.418	989.545	566.039	424.264	1020	680.528	502.82
0	84.8528	247.386	543.323	364.966	120	1.70563	0
0	702.282	216.333	483.736	483.736	189.737	747.86	211.473
60	590.932	436.807	536.656	800.5	84.8528	84.8528	0
0	84.8528	216.333	480	670.82	1146.3	234.492	312
561.932	247.386	134.164	566.039	742.159	339.411	120	0
134.164	60	247.386	436.807	969.33	60	0	0
134.164	180	379.473	626.418	678.822	84.8528	0	21.7367
0	436.807	494.773	540	494.773	254.558	0	12
1.70563	84.8528	323.11	1094.9	670.82	360	0	0
60	339.411	189.737	402.492	600	907.965	0	556.983
60	120	84.8528	917.823	969.33	780	516.105	21.7367
0	84.8528	180	456.946	1146.3	660	0	1217.21
60	1086.65	553.173	873.613	1032.28	216.333	458.418	1010.81
60	1068.27	84.8528	268.328	543.323	646.22	120	0
84.8528	268.328	134.164	339.411	600	379.473	1114.65	216.188
120	120	300	660	509.117	516.139	0	60
21.7367	60	480	967.471	216.333	189.737	0	0
120	169.706	247.386	543.323	553.173	134.164	0	0
60	189.737	268.328	216.333	724.983	60	368.656	0
0	509.117	300	0	800.5	402.492	120	0
120	84.8528	300	134.164	323.11	254.558	134.164	0
120	189.737	436.807	1032.28	420	424.264	469.809	0
60	722.496	268.328	536.656	1200	180	60	0
84.8528	189.737	305.941	699.714	670.82	323.11	0	0
120	216.333	305.941	915.86	729.932	323.11	21.7367	0
12	216.333	189.737	180	804.985	189.737	0	0
60	1005.78	1101.45	60	1214.91	402.492	0	86.5584
84.8528	553.173	305.941	384.188	662.722	424.264	0	0
60	169.706	180	349.857	702.282	134.164	0	0
84.8528	590.932	384.188	948.683	553.173	60	0	192
134.164	1021.76	0	724.983	602.992	468.615	134.164	0
171.411	602.992	300	189.737	931.451	848.528	0	84.8528
60	84.8528	216.333	543.323	1116.07	364.966	0	0
137.941	424.264	402.492	1018.23	1248.52	424.264	132	0
0	169.706	134.164	402.492	516.139	384.188	181.857	0
120	483.736	323.11	684.105	543.323	483.736	0	21.7367
60	134.164	247.386	1132.08	729.932	169.706	120	0
0	509.117	364.966	553.173	1081.66	600	0	0
84.8528	637.809	349.857	216.333	436.807	998.599	0	425.97
0	1047.86	60	349.857	648.999	907.965	12	0
21.7367	134.164	216.333	134.164	379.473	1195.49	134.164	0
60	216.333	424.264	637.809	1020	134.164	60	0
84.8528	648.999	420	254.558	553.173	120	0	0
84.8528	1005.78	247.386	169.706	424.264	379.473	0	0
60	1047.86	339.411	976.729	349.857	339.411	0	120
0	60	483.736	432.666	566.039	216.333	0	134.164
21.7367	134.164	300	360	626.418	763.675	0	0
84.8528	84.8528	240	216.333	1081.66	60	120	0
84.8528	1081.66	247.386	240	948.683	323.11	401.21	21.7367
84.8528	456.946	323.11	189.737	729.932	569.21	0	12
84.8528	566.039	134.164	402.492	915.86	169.706	84.8528	84.8528
0	134.164	305.941	300	602.992	216.333	0	732
21.7367	780	134.164	254.558	543.323	989.545	48.3331	120
0	84.8528	247.386	189.737	379.473	553.173	0	60
84.8528	189.737	483.736	300	891.964	189.737	0	60
12	216.333	569.21	189.737	662.722	189.737	155.11	732
516.105	729.932	84.8528	782.304	516.139	254.558	986.123	48.3331
60	300	379.473	134.164	1187.94	84.8528	0	443.882
48.3331	120	1032.28	842.14	1063.2	816.088	84.8528	134.164
1.70563	120	247.386	456.946	553.173	305.941	0	0
132	494.773	323.11	216.333	722.496	84.8528	0	0
211.473	1081.66	120	134.164	254.558	268.328	0	0
79.3863	349.857	480	536.656	189.737	569.21	0	0
134.164	84.8528	240	432.666	364.966	494.773	0	256.264
120	684.105	349.857	60	483.736	120	0	120
60	600	364.966	189.737	379.473	247.386	0	134.164
60	169.706	0	536.656	509.117	384.188	0	0
134.164	1205.98	189.737	512.64	1181.86	729.932	0	0
21.7367	247.386	169.706	169.706	729.932	536.656	0	0
60	512.64	323.11	339.411	617.738	800.5	0	60
84.8528	134.164	323.11	662.722	1141.58	180	60	1107.62
134.164	509.117	305.941	1103.09	60	349.857	0	398.039
134.164	915.86	468.615	1181.86	1032.28	134.164	0	192
120	134.164	268.328	424.264	602.992	468.615	0	0
60	189.737	180	436.807	751.798	402.492	0	155.11
12	742.159	216.333	323.11	648.999	543.323	0	0
120	684.105	180	323.11	1138.42	379.473	0	21.7367
60	931.451	134.164	384.188	247.386	602.992	0	12
120	1061.51	948.683	247.386	724.983	483.736	0	913.665
763.45	600	483.736	1101.45	1020	758.947	0	0
120	600	379.473	323.11	1063.2	189.737	0	667.703
21.7367	722.496	732.393	939.149	852.76	402.492	134.164	60
84.8528	699.714	323.11	1005.78	240	885.889	0	905.313
84.8528	1081.66	339.411	939.149	379.473	268.328	0	132
84.8528	494.773	364.966	509.117	247.386	885.889	0	132
60	617.738	300	865.332	702.282	670.82	0	0
48.3331	323.11	305.941	865.332	939.149	305.941	0	0
134.164	553.173	600	782.304	240	169.706	0	516.105
60	543.323	516.139	323.11	600	268.328	0	0
120	758.947	247.386	543.323	662.722	913.893	0	492
0	254.558	180	60	1020	180	0	288.946
120	169.706	456.946	216.333	424.264	483.736	0	120
21.7367	1020	247.386	702.282	216.333	961.873	0	21.7367
84.8528	989.545	1164.99	722.496	915.86	512.64	0	84.8528
0	216.333	364.966	189.737	268.328	939.149	0	0
21.7367	600	483.736	216.333	891.964	967.471	0	134.164
84.8528	134.164	384.188	859.069	873.613	268.328	0	120
72	859.069	216.333	339.411	483.736	84.8528	0	0
60	637.809	384.188	216.333	789.177	670.82	745.893	0
84.8528	913.893	300	900	848.528	804.985	0	0
120	780	494.773	379.473	134.164	424.264	857.28	134.164
60	84.8528	379.473	60	1207.48	684.105	859.035	120
120	0	300	768.375	189.737	189.737	765.381	252
60	169.706	1164.99	937.23	602.992	247.386	60	134.164
84.8528	84.8528	120	969.33	722.496	364.966	0	134.164
120	1081.66	907.965	339.411	600	0	0	723.964
134.164	84.8528	948.683	702.282	722.496	120	60	132
120	134.164	339.411	483.736	789.177	349.857	60	134.164
12	543.323	247.386	134.164	662.722	268.328	100.328	0
134.164	216.333	300	1106.35	670.82	915.86	60	181.857
60	637.809	553.173	891.964	543.323	976.729	0	0
60	648.999	247.386	732.393	1080	247.386	155.11	771.149
60	1049.57	60	134.164	569.21	364.966	564.393	137.941
0	1018.23	216.333	553.173	436.807	379.473	120	315.736
134.164	60	247.386	512.64	424.264	483.736	137.941	60
21.7367	134.164	432.666	424.264	1021.76	1063.2	1.70563	120
0	84.8528	189.737	60	984.073	84.8528	60	72
134.164	901.998	1047.86	468.615	989.545	1027.04	132	0
120	60	305.941	384.188	611.882	424.264	120	60
1.70563	424.264	420	247.386	901.998	300	60	639.217
60	436.807	349.857	120	468.615	189.737	252	0
60	516.139	432.666	1025.28	1086.65	873.613	0	21.7367
48.3331	84.8528	189.737	60	1213.42	60	0	0
60	134.164	268.328	189.737	1081.66	900	48.3331	1.70563
134.164	134.164	379.473	216.333	254.558	84.8528	86.5584	120
134.164	602.992	169.706	384.188	720	349.857	1173.64	134.164
84.8528	1154.12	323.11	684.105	835.703	323.11	134.164	0
134.164	364.966	247.386	1146.3	646.22	134.164	60	449.738
134.164	509.117	240	804.985	626.418	349.857	502.82	0
0	0	339.411	637.809	989.545	1025.28	60	964.078
60	169.706	494.773	553.173	1047.86	1236.93	48.3331	84.8528
21.7367	782.304	60	751.798	553.173	84.8528	84.8528	211.473
120	509.117	384.188	989.545	323.11	349.857	60	0
84.8528	323.11	189.737	432.666	543.323	360	84.8528	100.328
84.8528	976.729	84.8528	468.615	516.139	180	0	60
12	134.164	436.807	483.736	1223.77	300	120	60
21.7367	134.164	134.164	323.11	134.164	254.558	12	385.173
1.70563	804.985	364.966	436.807	1032.28	305.941	0	48.3331
134.164	900	494.773	807.217	1183.38	189.737	120	12
60	300	60	432.666	842.14	0	84.8528	21.7367
134.164	742.159	84.8528	305.941	1236.93	349.857	155.11	326.773
120	670.82	432.666	120	120	247.386	48.3331	1.70563
84.8528	961.873	456.946	536.656	509.117	134.164	120	0
60	180	468.615	456.946	1207.48	660	137.941	0
0	648.999	494.773	384.188	1068.27	134.164	300.615	155.11
134.164	512.64	684.105	662.722	835.703	305.941	134.164	825.177
60	169.706	626.418	1081.66	1248.52	424.264	60	84.8528
21.7367	189.737	216.333	780	900	323.11	48.3331	120
60	134.164	424.264	600	842.14	600	60	84.8528
60	254.558	323.11	722.496	915.86	937.23	120	747.86
84.8528	729.932	662.722	848.528	989.545	300	300.615	100.328
84.8528	553.173	420	483.736	1187.94	516.139	964.078	60
120	724.983	216.333	509.117	969.33	480	134.164	120
134.164	60	134.164	646.22	483.736	339.411	84.8528	120
60	424.264	240	722.496	483.736	384.188	84.8528	502.82
12	134.164	300	566.039	420	420	21.7367	1227.56
60	120	60	835.703	763.675	0	134.164	853.763
134.164	134.164	189.737	900	891.964	379.473	0	857.28
60	848.528	402.492	305.941	512.64	917.823	0	531.714
120	134.164	189.737	699.714	611.882	379.473	84.8528	648.088
134.164	323.11	247.386	865.332	384.188	1061.51	48.3331	1.70563
120	120	169.706	931.451	960	364.966	691.069	0
120	134.164	379.473	60	424.264	424.264	1.70563	86.5584
120	662.722	360	180	662.722	1068.27	12	84.8528
12	617.738	384.188	1116.07	436.807	384.188	502.82	252
60	60	216.333	1047.86	780	60	984.562	134.164
84.8528	84.8528	305.941	536.656	456.946	305.941	0	132
120	379.473	516.139	536.656	998.599	300	0	893.508
120	1021.76	323.11	468.615	842.14	189.737	21.7367	60
60	180	120	648.999	758.947	1120.89	621.177	12
60	768.375	254.558	483.736	483.736	569.21	134.164	84.8528
84.8528	670.82	1068.27	800.5	1032.28	1235.48	134.164	881.571
134.164	456.946	216.333	216.333	816.088	566.039	196.966	79.3863
134.164	189.737	247.386	900	780	339.411	134.164	552
120	480	360	60	1106.35	379.473	867.761	100.328
60	134.164	240	1061.51	494.773	494.773	344.64	181.857
84.8528	134.164	360	512.64	670.82	254.558	978.298	1093.43
134.164	84.8528	364.966	780	1106.35	732.393	21.7367	252
84.8528	483.736	247.386	626.418	553.173	300	913.665	181.857
120	305.941	134.164	722.496	468.615	300	181.857	134.164
0	483.736	84.8528	1101.45	913.893	420	134.164	1.70563
120	1248.52	402.492	648.999	268.328	379.473	0	60
84.8528	1138.42	483.736	432.666	751.798	240	21.7367	867.761
84.8528	0	1103.09	729.932	907.965	169.706	0	134.164
84.8528	84.8528	569.21	1190.97	662.722	189.737	134.164	120
120	84.8528	480	300	516.139	436.807	1093.43	680.528
60	626.418	1236.93	512.64	379.473	483.736	0	21.7367
84.8528	120	816.088	300	360	349.857	264.666	0
1.70563	300	120	305.941	678.822	540	432	84.8528
84.8528	134.164	60	189.737	611.882	483.736	0	614.304
60	216.333	384.188	216.333	134.164	436.807	830.599	554.496
216.187	436.807	247.386	848.528	993.177	420	60	79.3863
1.70563	593.97	247.386	626.418	569.21	993.177	84.8528	1037.98
12	240	134.164	804.985	789.177	268.328	84.8528	181.857
21.7367	134.164	402.492	939.149	379.473	134.164	84.8528	60
60	134.164	436.807	120	611.882	240	134.164	0
12	763.675	364.966	670.82	662.722	436.807	801.33	134.164
84.8528	60	189.737	305.941	835.703	180	0	60
12	782.304	189.737	626.418	1214.91	553.173	60	614.304
84.8528	364.966	189.737	617.738	1120.89	379.473	60	0
84.8528	60	553.173	84.8528	216.333	456.946	385.173	134.164
60	216.333	120	1073.31	931.451	402.492	0	60
134.164	300	424.264	305.941	1047.86	169.706	0	60
60	780	402.492	268.328	247.386	483.736	864.279	134.164
84.8528	134.164	189.737	402.492	670.82	134.164	1015.38	84.8528
134.164	120	254.558	848.528	848.528	216.333	0	1147.9
0	120	254.558	216.333	339.411	424.264	100.328	0
12	60	364.966	339.411	456.946	729.932	181.857	0
134.164	134.164	456.946	424.264	364.966	424.264	60	375.323
60	1025.28	436.807	216.333	931.451	424.264	155.11	1164.22
21.7367	724.983	84.8528	268.328	1236.93	483.736	1.70563	134.164
60	247.386	626.418	120	349.857	480	385.173	48.3331
12	134.164	216.333	1187.94	662.722	60	79.3863	120
60	402.492	364.966	379.473	553.173	134.164	449.738	21.7367
134.164	169.706	323.11	816.088	816.088	379.473	0	60
120	670.82	216.333	456.946	684.105	268.328	0	84.8528
21.7367	742.159	254.558	379.473	553.173	339.411	211.473	234.492
120	305.941	722.496	611.882	1154.12	189.737	137.941	1.70563
134.164	873.613	84.8528	247.386	483.736	626.418	72	134.164
60	120	553.173	189.737	436.807	543.323	1.70563	348.139
0	637.809	84.8528	569.21	859.069	1073.31	60	60
84.8528	804.985	323.11	553.173	646.22	305.941	1.70563	84.8528
134.164	84.8528	189.737	782.304	339.411	323.11	21.7367	60
84.8528	305.941	512.64	1141.58	364.966	933.381	120	120
134.164	120	617.738	268.328	1047.86	339.411	84.8528	84.8528
84.8528	807.217	189.737	751.798	948.683	424.264	120	723.964
79.3863	593.97	300	134.164	670.82	456.946	60	739.965
60	1141.58	300	989.545	1032.28	254.558	0	60
120	189.737	189.737	494.773	724.983	939.149	1.70563	84.8528
120	60	240	300	758.947	349.857	84.8528	680.528
60	134.164	180	1127.3	483.736	569.21	12	181.857
1.70563	678.822	436.807	254.558	602.992	180	84.8528	0
134.164	120	1120.89	1081.66	865.332	84.8528	120	0
120	84.8528	216.333	917.823	1214.91	540	48.3331	134.164
21.7367	432.666	553.173	662.722	835.703	300	0	134.164
48.3331	1081.66	189.737	917.823	842.14	254.558	478.22	0
132	169.706	189.737	780	865.332	189.737	84.8528	398.039
84.8528	84.8528	300	662.722	670.82	134.164	84.8528	48.3331
84.8528	169.706	247.386	859.069	1021.76	134.164	60	0
60	1103.09	1213.42	189.737	134.164	60	1032	196.966
120	364.966	60	1035.76	602.992	364.966	134.164	84.8528
1.70563	349.857	379.473	684.105	494.773	0	84.8528	733.998
48.3331	84.8528	611.882	768.375	1154.12	758.947	12	680.528
48.3331	134.164	268.328	1063.2	536.656	1086.65	0	60
60	0	364.966	384.188	602.992	553.173	60	769.23
1.70563	907.965	305.941	768.375	1021.76	323.11	0	0
21.7367	305.941	494.773	566.039	456.946	536.656	717.889	48.3331
84.8528	915.86	134.164	960	1080	268.328	134.164	120
1.70563	247.386	360	323.11	216.333	339.411	986.123	137.941
60	134.164	216.333	1035.76	684.105	516.139	256.264	216.188
60	189.737	364.966	722.496	720	169.706	48.3331	60
84.8528	268.328	268.328	1081.66	1152.56	300	120	60
1.70563	134.164	536.656	1094.9	553.173	349.857	216.188	583.798
84.8528	84.8528	602.992	483.736	1073.31	436.807	155.11	1.70563
60	611.882	384.188	384.188	323.11	456.946	12	84.8528
60	646.22	216.333	456.946	420	512.64	0	79.3863
60	134.164	180	1146.3	323.11	402.492	1055.77	0
120	84.8528	323.11	134.164	967.471	617.738	72	134.164
0	1158.79	189.737	1081.66	1021.76	349.857	216.188	60
84.8528	948.683	305.941	216.333	859.069	268.328	21.7367	1153.36
84.8528	60	300	763.675	593.97	360	60	60
60	84.8528	189.737	323.11	569.21	0	60	60
60	789.177	305.941	569.21	780	134.164	132	134.164
21.7367	976.729	1047.86	1005.78	424.264	859.069	667.703	648.088
12	1035.76	789.177	648.999	1068.27	758.947	72	134.164
134.164	134.164	364.966	420	732.393	216.333	134.164	534.282
84.8528	602.992	134.164	300	468.615	379.473	60	84.8528
0	670.82	84.8528	891.964	833.547	1116.07	315.736	134.164
120	1116.07	323.11	216.333	1103.09	816.088	48.3331	79.3863
84.8528	0	360	134.164	742.159	468.615	134.164	0
84.8528	120	300	436.807	483.736	780	181.857	256.264
120	553.173	349.857	424.264	1106.35	84.8528	765.381	12
60	509.117	509.117	1178.81	339.411	60	84.8528	60
372	134.164	384.188	993.177	432.666	891.964	134.164	0
1.70563	180	424.264	648.999	553.173	240	120	0
556.983	134.164	180	189.737	1201.5	180	632.5	120
48.3331	424.264	189.737	967.471	1103.09	216.333	12	216.188
120	134.164	646.22	566.039	1047.86	436.807	480.999	0
120	590.932	379.473	436.807	758.947	189.737	100.328	1.70563
60	349.857	300	648.999	900	384.188	0	0
60	169.706	134.164	1164.99	323.11	247.386	84.8528	0
84.8528	494.773	512.64	617.738	960	305.941	60	134.164
120	60	323.11	432.666	917.823	512.64	132	372
667.703	852.76	254.558	1214.91	364.966	724.983	300.615	680.528
21.7367	60	134.164	553.173		590.932	0	120
21.7367	1035.76	432.666	1158.79		536.656	60	1032
60	722.496	120	1200		456.946	181.857	192
134.164	247.386	536.656	602.992		602.992	134.164	132
134.164	536.656	339.411	456.946		670.82	895.203	72
134.164	134.164	60	807.217		120	691.069	21.7367
84.8528	702.282	494.773	600		900	60	60
120	833.547	300	699.714		782.304	680.528	747.86
60	189.737	722.496	569.21		120	556.983	0
134.164	637.809	364.966	742.159		702.282	0	326.773
1.70563	1195.49	120	699.714		300	0	84.8528
84.8528	305.941	180	553.173		1214.91	614.304	1.70563
134.164	60	247.386	323.11		364.966	0	0
1.70563	134.164	134.164	611.882		432.666	808.729	268.807
134.164	84.8528	360	1195.49		915.86	12	48.3331
120	216.333	432.666	364.966		1081.66	763.451	12
79.3863	553.173	456.946	662.722		483.736	100.328	348.139
21.7367	120	379.473	300		782.304	21.7367	288.946
60	1146.3	646.22	483.736		60	0	556.983
134.164	216.333	364.966	933.381		384.188	234.492	21.7367
60	134.164	758.947	1236.93		536.656	372	0
60	702.282	268.328	569.21		349.857	21.7367	48.3331
134.164	134.164	180	789.177		566.039	0	691.069
0	678.822	189.737	512.64		360	192	134.164
60	134.164	134.164	758.947		169.706	84.8528	554.496
84.8528	729.932	0	900		254.558	48.3331	134.164
60	1183.38	247.386	1106.35		305.941	0	268.807
60	931.451	305.941	780		120	0	155.11
60	648.999	323.11	323.11		323.11	1.70563	60
60	684.105	84.8528	360		247.386	196.966	134.164
120	432.666	120	216.333		915.86	552	196.966
134.164	960	402.492	553.173		189.737	181.857	0
60	247.386	305.941	134.164		364.966	385.173	86.5584
120	660	512.64	553.173		483.736	120	60
100.328	984.073	305.941	134.164		402.492	120	1097.7
1.70563	60	424.264	553.173		120	120	300.615
134.164	134.164	339.411	300		789.177	1192.29	120
84.8528	216.333	402.492	516.139		937.23	0	134.164
60	247.386	305.941	364.966		993.177	0	134.164
21.7367	134.164	432.666	804.985		268.328	234.492	155.11
120	120	590.932	678.822		424.264	1046.91	84.8528
84.8528	240	305.941	536.656		961.873	84.8528	181.857
60	1081.66	424.264	268.328		349.857	120	60
0	617.738	600	1235.48		782.304	60	84.8528
60	569.21	216.333	915.86		722.496	21.7367	0
60	323.11	120	646.22		993.177	12	12
21.7367	247.386	543.323	323.11		468.615	0	134.164
1.70563	134.164	247.386	247.386		456.946	84.8528	181.857
0	1164.99	268.328	722.496		120	1.70563	636.985
60	300	339.411	1047.86		134.164	315.736	1.70563
879.855	189.737	494.773	254.558		933.381	21.7367	0
120	169.706	120	1205.98		216.333	375.323	84.8528
132	670.82	339.411	247.386		611.882	0	0
12	569.21	379.473	816.088		566.039	84.8528	84.8528
120	134.164	84.8528	300		169.706	667.703	0
60	379.473	189.737	590.932		268.328	665.547	256.264
458.418	553.173	349.857	134.164		807.217	134.164	552
769.23	859.069	305.941	1025.28		993.177	211.473	84.8528
134.164	84.8528	364.966	420		254.558	84.8528	1248.05
0	900	84.8528	1183.38		602.992	134.164	60
21.7367	84.8528	402.492	891.964		617.738	288.946	0
120	602.992	684.105	732.393		543.323	72	120
84.8528	84.8528	384.188	134.164		536.656	1067.48	1039.48
60	432.666	134.164	789.177		1236.93	60	48.3331
60	134.164	60	216.333		456.946	84.8528	120
120	60	543.323	480		134.164	120	385.173
60	84.8528	424.264	1081.66		134.164	0	531.714
134.164	1195.49	339.411	699.714		216.333	895.203	134.164
134.164	189.737	189.737	1146.3		364.966	1046.91	0
60	120	364.966	456.946		626.418	368.656	60
134.164	180	300	384.188		789.177	60	1.70563
0	120	120	456.946		865.332	0	516.105
84.8528	670.82	247.386	300		189.737	120	120
79.3863	300	84.8528	1195.49		424.264	21.7367	134.164
84.8528	553.173	402.492	848.528		569.21	72	1046.91
48.3331	611.882	134.164	305.941		742.159	137.941	48.3331
84.8528	84.8528	432.666	722.496		254.558	86.5584	21.7367
134.164	402.492	216.333	216.333		339.411	84.8528	60
60	120	536.656	134.164		782.304	469.809	60
120	60	998.599	602.992		60	171.411	60
60	84.8528	247.386	939.149		722.496	134.164	0
12	134.164	553.173	436.807		432.666	234.492	60
1.70563	670.82	0	804.985		300	234.492	614.304
84.8528	134.164	84.8528	732.393		364.966	0	913.665
60	268.328	189.737	648.999		300	0	60
21.7367	648.999	323.11	349.857		247.386	120	0
60	84.8528	468.615	456.946		907.965	0	21.7367
134.164	1201.5	323.11	1178.81		323.11	422.932	12
120	436.807	189.737	1200		931.451	739.965	48.3331
84.8528	648.999	349.857	364.966		424.264	84.8528	0
0	0	305.941	1106.35		323.11	84.8528	84.8528
84.8528	536.656	216.333	1063.2		569.21	120	21.7367
120	1025.28	323.11	1140		1068.27	120	60
315.735	247.386	169.706	494.773		566.039	84.8528	120
120	120	1138.42	900		1032.28	0	0
192	722.496	300	913.893		169.706	84.8528	0
12	1116.07	300	543.323		1103.09	0	12
120	60	384.188	913.893		240	502.82	300.615
84.8528	984.073	424.264	516.139		993.177	0	134.164
134.164	816.088	247.386	189.737		835.703	1010.81	583.798
84.8528	702.282	384.188	967.471		1049.57	216.188	211.473
0	120	84.8528	1213.42		247.386	120	516.105
60	516.139	268.328	600		626.418	134.164	84.8528
48.3331	134.164	384.188	1200		543.323	84.8528	561.932
84.8528	732.393	543.323	1207.48		768.375	0	137.941
60	84.8528	0	637.809		483.736	155.11	1.70563
60	1061.51	84.8528	268.328		684.105	12	100.328
60	1141.58	420	865.332		842.14	492	132
120	842.14	134.164	247.386		240	21.7367	196.966
60	169.706	268.328	939.149		1047.86	344.64	469.809
100.328	120	134.164	480		816.088	12	264.666
60	662.722	891.964	468.615		670.82	134.164	0
120	1236.93	339.411	483.736		134.164	0	1.70563
1.70563	1146.3	360	1047.86		305.941	84.8528	502.82
84.8528	602.992	768.375	240		120	84.8528	79.3863
120	976.729	305.941	424.264		216.333	0	879.855
0	60	247.386	169.706		593.97	935.087	739.965
268.807	993.177	189.737	553.173		169.706	900.27	0
134.164	360	254.558	402.492		543.323	0	134.164
48.3331	189.737	670.82	969.33		305.941	120	60
155.11	134.164	566.039	751.798		617.738	494.722	913.665
120	84.8528	240	300		180	84.8528	385.173
60	1152.56	180	480		483.736	385.173	84.8528
134.164	789.177	247.386	732.393		384.188	134.164	134.164
60	134.164	189.737	1213.42		543.323	853.763	0
216.187	1152.56	300	254.558		593.97	1185.66	86.5584
583.798	800.5	216.333	590.932		120	0	84.8528
134.164	120	169.706	646.22		543.323	79.3863	60
132	468.615	424.264	780		483.736	79.3863	132
60	835.703	323.11	216.333		169.706	0	120
72	600	247.386	432.666		543.323	60	132
120	865.332	536.656	948.683		84.8528	385.173	134.164
120	169.706	364.966	384.188		780	60	60
48.3331	1132.08	1152.56	254.558		432.666	72	0
60	600	268.328	684.105		969.33	100.328	134.164
60	134.164	169.706	1152.56		379.473	0	134.164
60	702.282	240	732.393		300	60	84.8528
60	120	468.615	512.64		494.773	1.70563	1103.38
1.70563	670.82	247.386	189.737		732.393	134.164	155.11
60	512.64	512.64	758.947		268.328	60	84.8528
134.164	134.164	483.736	1190.97		169.706	0	134.164
134.164	590.932	247.386	1152.56		305.941	1033.5	60
100.328	379.473	432.666	468.615		360	733.998	120
60	84.8528	189.737	1101.45		432.666	84.8528	0
60	989.545	349.857	364.966		247.386	120	60
60	1021.76	189.737	768.375		364.966	256.264	134.164
0	134.164	468.615	483.736		553.173	0	134.164
134.164	859.069	268.328	732.393		967.471	60	60
134.164	456.946	134.164	646.22		60	1.70563	368.656
21.7367	84.8528	84.8528	420		1068.27	0	132
84.8528	891.964	360	590.932		268.328	211.473	120
120	180	120	305.941		216.333	60	648.088
60	189.737	494.773	1081.66		859.069	181.857	252
434.993	120	120	364.966		509.117	288.946	134.164
84.8528	60	169.706	1063.2		247.386	134.164	0
134.164	134.164	254.558	553.173		984.073	134.164	84.8528
84.8528	804.985	60	600		364.966	480.999	21.7367
84.8528	180	189.737	722.496		553.173	984.562	60
1.70563	180	300	254.558		758.947	60	502.82
60	0	424.264	134.164		268.328	48.3331	0
134.164	512.64	216.333	1152.56		169.706	422.932	60
268.807	852.76	364.966	1035.76		268.328	0	21.7367
120	684.105	268.328	494.773		600	60	808.729
12	751.798	384.188	782.304		305.941	0	443.882
120	859.069	1223.77	134.164		134.164	672	60
21.7367	1138.42	169.706	1106.35		268.328	534.282	120
84.8528	494.773	120	1154.12		169.706	60	21.7367
84.8528	989.545	247.386	1020		339.411	120	60
134.164	1086.65	189.737	804.985		1214.91	120	79.3863
0	60	240	969.33		300	120	0
60	553.173	323.11	189.737		553.173	0	60
48.3331	865.332	216.333	512.64			134.164	12
60	120	247.386	967.471			134.164	60
120	60	120	722.496			385.173	574.159
120	1154.12	339.411	247.386			0	132
12	1181.86	268.328	384.188			79.3863	60
21.7367	305.941	360	402.492			120	132
134.164	494.773	432.666	134.164			857.28	60
21.7367	763.675	349.857	900			120	134.164
134.164	60	483.736	678.822			0	684.76
134.164	569.21	566.039	885.889			60	234.492
84.8528	751.798	724.983	569.21			368.656	0
60	424.264	189.737	468.615			132	60
60	0	379.473	216.333			134.164	1.70563
1317.53	483.736	240	512.64			0	120
120	553.173	240	384.188			100.328	134.164
60	216.333	432.666	782.304			132	60
134.164	483.736		216.333			1231.43	564.393
60	60		1106.35			21.7367	0
72	494.773		180			300.615	771.149
385.173	699.714		305.941			48.3331	84.8528
134.164	169.706		1020			926.897	816.073
120	300		436.807			84.8528	12
12	120		134.164			60	134.164
84.8528	216.333		60			120	84.8528
134.164	60		305.941			0	84.8528
60	84.8528		553.173			155.11	48.3331
21.7367	349.857		339.411			368.656	0
60	134.164		216.333			60	79.3863
1.70563	998.599		600			723.964	0
84.8528	648.999		300			792	0
134.164	729.932		1035.76			825.177	120
134.164	913.893		852.76			0	84.8528
60	84.8528		402.492			134.164	12
60	180		1183.38			134.164	821.545
120	0		976.729			0	79.3863
60	216.333		915.86			60	21.7367
959.298	189.737		379.473			84.8528	1.70563
120	323.11		816.088			120	171.411
134.164	553.173		300			192	48.3331
84.8528	84.8528		384.188			60	21.7367
458.418	189.737		553.173			234.492	132
60	84.8528		268.328			0	60
0	240		120			443.882	60
84.8528	540		300			134.164	120
84.8528	84.8528		1154.12			0	0
21.7367	189.737		1201.5			134.164	348.139
1.70563	566.039		247.386			252	0
120	216.333		120			1015.38	100.328
60	60		1025.28			84.8528	0
134.164	84.8528		998.599			155.11	84.8528
84.8528	384.188		84.8528			859.035	48.3331
84.8528	1106.35		840			48.3331	0
134.164	120		480			211.473	84.8528
1.70563	961.873		180			825.177	132
134.164	1181.86		758.947			315.736	0
60	134.164		300			137.941	398.039
84.8528	670.82		626.418			375.323	12
60	60		1164.99			84.8528	60
84.8528	536.656		1146.3			60	0
21.7367	169.706		961.873			516.105	48.3331
0	268.328		216.333			0	531.714
1217.21	553.173		1047.86			12	84.8528
79.3863	780		885.889			0	0
60	120		364.966			1200.21	84.8528
120	84.8528		300			134.164	691.069
60	189.737		84.8528			0	21.7367
1.70563	1106.35		379.473			181.857	21.7367
60	339.411		1049.57			60	252
60	768.375		1101.45			21.7367	155.11
79.3863	84.8528		180			0	765.381
134.164	600		516.139			905.313	134.164
385.173	961.873		637.809			0	134.164
60	540		1063.2			48.3331	48.3331
375.323	120		424.264			745.893	341.117
134.164	456.946		134.164			21.7367	84.8528
12	84.8528		646.22			84.8528	134.164
84.8528	536.656		536.656			134.164	120
120	732.393		833.547			564.393	986.123
79.3863	722.496		134.164			1160.16	21.7367
60	134.164		120			84.8528	60
21.7367	189.737		702.282			134.164	134.164
84.8528	468.615		553.173			12	21.7367
84.8528	134.164		540			60	134.164
72	891.964		468.615			137.941	120
120	480		305.941			48.3331	155.11
84.8528	456.946		134.164			1032	0
21.7367	84.8528		0			1.70563	60
60	432.666		424.264			1.70563	134.164
12	84.8528		60			12	1.70563
72	84.8528		540			0	852
12	553.173		254.558			120	964.078
100.328	590.932		189.737			84.8528	1147.9
84.8528	1025.28		424.264			21.7367	0
84.8528	768.375		780			1236.56	120
84.8528	120		590.932			799.471	84.8528
0	569.21		402.492			60	60
60	134.164		468.615			60	60
60	84.8528		600			375.323	211.473
60	84.8528		1223.77			0	120
60	611.882		483.736			1093.43	315.736
48.3331	84.8528		483.736			583.798	181.857
134.164	134.164		360			60	60
84.8528	0		60			561.932	171.411
100.328	60		134.164			216.188	0
12	859.069		1005.78			84.8528	0
134.164	732.393		768.375			84.8528	21.7367
0	553.173		483.736			1067.48	100.328
134.164	684.105		617.738			1.70563	84.8528
84.8528	169.706		254.558			84.8528	60
134.164	432.666		349.857			12	120
60	742.159		349.857			632.5	1.70563
21.7367	1081.66		120			134.164	137.941
60	768.375		699.714			0	1130
48.3331	566.039		969.33			0	120
60	536.656		349.857			84.8528	120
84.8528	120		516.139			21.7367	86.5584
60	593.97		0			12	1.70563
84.8528	305.941		180			60	196.966
0	789.177		60			0	1.70563
60	553.173		240			21.7367	84.8528
134.164	305.941		1248.52			385.173	120
60	216.333		637.809			300.615	864.279
134.164	60		134.164			0	79.3863
21.7367	1020		169.706			60	84.8528
134.164	553.173		323.11			134.164	134.164
422.931	84.8528		254.558			134.164	0
1.70563	247.386		480			86.5584	48.3331
84.8528	339.411		833.547			60	84.8528
84.8528	60		483.736			192	196.966
60	180		432.666			0	134.164
12	216.333		134.164			84.8528	0
60	247.386		305.941			648.088	84.8528
120	891.964		1236.93			100.328	0
60	699.714		300			667.703	300.615
84.8528	646.22		180			1164.22	60
867.761	566.039		1201.5			674.14	120
134.164	617.738		240			60	60
1.70563	456.946		483.736			120	120
12	483.736		998.599			60	256.264
120	1063.2		891.964			723.964	84.8528
60	240		60			0	763.451
84.8528	967.471		1020			84.8528	171.411
60	323.11		189.737			137.941	1.70563
134.164	60		516.139			134.164	972
21.7367	120		364.966			134.164	84.8528
84.8528	247.386		660			60	134.164
134.164	84.8528		254.558			1010.81	86.5584
120	364.966		566.039			120	192
84.8528	84.8528		300			1032	120
1276.99	0		247.386			691.069	120
134.164	989.545		216.333			348.139	432
21.7367	483.736		600			84.8528	137.941
134.164	835.703		247.386			12	21.7367
120	216.333		569.21			120	60
21.7367	1132.08		84.8528			1104.79	0
60	300		456.946			134.164	680.528
134.164	960		807.217			60	0
60	1086.65		254.558			72	196.966
134.164	468.615		216.333			21.7367	134.164
21.7367	648.999		1190.97			134.164	60
86.5584	468.615		420			84.8528	48.3331
134.164	120		569.21			825.177	315.736
0	60		960			1093.43	621.177
120	134.164		120			534.282	84.8528
134.164	180		600			0	134.164
120	915.86		840			256.264	12
134.164	1116.07		247.386			893.508	12
120	240		993.177			100.328	632.5
79.3863	134.164		189.737			181.857	1045.42
837.783	729.932		512.64			60	368.656
60	364.966		402.492			155.11	134.164
691.069	364.966		169.706			1.70563	48.3331
132	729.932		1141.58			769.23	132
120	1047.86		842.14			401.21	60
120	637.809		768.375			84.8528	100.328
134.164	483.736		268.328			60	134.164
561.932	1178.81		180			639.217	48.3331
21.7367	468.615		536.656			590.947	21.7367
859.035	1236.93		865.332			12	48.3331
72	84.8528		1103.09			48.3331	443.882
84.8528	189.737		305.941			86.5584	60
120	84.8528		240			134.164	0
134.164	134.164		816.088			60	561.932
84.8528	937.23		456.946			372	0
134.164	948.683		900			502.82	84.8528
60	937.23		684.105			134.164	12
134.164	216.333		553.173			120	12
134.164	134.164		339.411			120	21.7367
48.3331	300		1248.52			0	665.547
134.164	1005.78		637.809			60	0
60	84.8528		678.822			368.656	134.164
21.7367	60		323.11			84.8528	12
799.471	1205.98		134.164			913.665	375.323
84.8528	247.386		483.736			84.8528	211.473
134.164	1120.89		917.823			60	60
60	1158.79		240			84.8528	120
60	1063.2		216.333			134.164	84.8528
84.8528	420		134.164			0	0
134.164	424.264		420			84.8528	192
21.7367	626.418		913.893			0	0
84.8528	722.496		189.737			60	48.3331
60	600		134.164			480.999	0
134.164	134.164		1187.94			1063.1	1.70563
48.3331	1025.28		364.966			1.70563	134.164
1.70563	1140		60			60	60
1.70563	859.069		60			0	132
134.164	456.946		432.666			134.164	211.473
1010.81	1035.76		300			134.164	60
60	1141.58		816.088			21.7367	120
0	189.737		424.264			996.989	84.8528
368.656	516.139		993.177			0	60
12	891.964		800.5			132	84.8528
60	1146.3		626.418			134.164	134.164
84.8528	216.333		816.088			564.393	0
84.8528	84.8528		600			1.70563	531.714
60	84.8528		432.666			120	973.578
21.7367	1020		379.473			1.70563	84.8528
1.70563	1190.97		84.8528			120	137.941
120	1073.31		254.558			84.8528	84.8528
0	835.703		1132.08			60	134.164
100.328	1106.35		216.333			825.177	120
100.328	323.11		189.737			84.8528	134.164
717.889	120		993.177			315.736	134.164
84.8528	180		420			60	256.264
0	84.8528		379.473			574.159	100.328
84.8528	268.328		436.807			879.855	0
134.164	960		967.471			614.304	1032
134.164	976.729		1061.51			84.8528	0
0	60		483.736			84.8528	84.8528
134.164	646.22		247.386			60	554.496
1037.99	780		1073.31			1147.9	859.035
21.7367	216.333		169.706			0	1055.77
134.164	134.164		553.173			0	554.496
134.164	742.159		901.998			72	348.139
120	1081.66		833.547			425.97	12
60	349.857		483.736			986.123	21.7367
84.8528	60		833.547			0	0
84.8528	758.947		670.82			120	749.823
60	169.706		494.773			0	0
134.164	134.164		300			120	134.164
60	699.714		602.992			60	264.666
120	961.873		247.386			256.264	120
192	600		816.088			1033.5	134.164
60	553.173		1146.3			84.8528	315.736
134.164	84.8528		1236.93			84.8528	1.70563
60	543.323		268.328			134.164	60
48.3331	189.737		300			84.8528	978.298
84.8528	134.164		553.173			990.793	21.7367
21.7367	729.932		602.992			952.893	0
0	360		1214.91			60	648.088
12	617.738		305.941			134.164	918.646
155.11	553.173		300			79.3863	100.328
84.8528			933.381			964.078	0
60			699.714			171.411	134.164
84.8528			543.323			100.328	732
84.8528			1236.93			0	134.164
84.8528			436.807			561.932	21.7367
134.164			379.473			60	120
134.164			424.264			948.064	0
749.824			483.736			256.264	60
21.7367			247.386			120	268.807
134.164			948.683			211.473	21.7367
60			699.714			964.078	0
959.298			648.999			48.3331	48.3331
211.473			456.946			952.893	60
134.164			684.105			256.264	134.164
84.8528			0			1227.56	0
134.164						137.941	21.7367
86.5584						21.7367	1.70563
0						1068.93	120
60						84.8528	134.164
60						134.164	181.857
134.164						84.8528	79.3863
1.70563						268.807	385.173
1.70563						0	84.8528
1.70563						120	0
120						132	60
21.7367						134.164	590.947
60						100.328	733.998
84.8528						192	0
84.8528						120	48.3331
84.8528						1.70563	120
1.70563						1.70563	0
21.7367						732	60
134.164						821.545	100.328
12						86.5584	84.8528
60						60	48.3331
120						134.164	134.164
21.7367						1.70563	60
134.164						252	717.889
1200.21						120	84.8528
288.946						196.966	216.188
434.993						60	1092
0						60	120
120						0	469.809
48.3331						717.889	134.164
0						84.8528	494.722
60						1022.97	134.164
134.164						120	0
84.8528						372	60
120						665.547	134.164
120						763.451	60
60						134.164	100.328
1.70563						12	600.375
84.8528						196.966	181.857
745.893						933.454	996.989
134.164						0	84.8528
134.164						0	0
134.164						21.7367	86.5584
0						132	211.473
60						120	60
12						60	48.3331
84.8528						120	48.3331
256.264						134.164	134.164
120						60	120
60						48.3331	84.8528
134.164						21.7367	211.473
21.7367						0	79.3863
60						84.8528	84.8528
48.3331						84.8528	60
986.123						234.492	12
120						120	12
21.7367						0	0
1.70563						21.7367	79.3863
60						264.666	853.763
120						134.164	84.8528
288.946						0	134.164
60						0	0
84.8528						0	256.264
60						348.139	120
84.8528						21.7367	1116.06
21.7367						516.105	84.8528
60						21.7367	1.70563
134.164						0	60
1.70563						48.3331	60
134.164						12	134.164
0						879.855	134.164
469.809						181.857	48.3331
120						0	48.3331
60						0	84.8528
60						1033.5	134.164
72						0	680.528
60						134.164	134.164
857.28						1.70563	398.039
21.7367						0	469.809
84.8528						0	344.64
84.8528						0	120
211.473						0	60
1.70563						0	733.998
913.665						449.738	137.941
86.5584						155.11	211.473
134.164						0	137.941
60						1.70563	1.70563
60						0	0
478.22						0	60
970.42						1084.84	120
134.164						0	134.164
60						0	614.304
60						0	830.599
1033.5						801.33	84.8528
84.8528							84.8528
84.8528							79.3863
926.897							0
84.8528							0
120							60
21.7367							21.7367
120							0
84.8528							181.857
84.8528							385.173
134.164							120
84.8528							84.8528
120							612
60							171.411
84.8528							86.5584
1.70563							60
12							648.088
21.7367							60
375.323							134.164
344.64							12
60							680.528
21.7367							256.264
120							134.164
84.8528							614.304
60							739.965
21.7367							84.8528
134.164							196.966
84.8528							60
60							12
60							84.8528
60							808.729
84.8528							134.164
621.177							60
745.893							120
1.70563							21.7367
60							905.313
0							48.3331
534.282							510.822
84.8528							120
0							0
808.729							385.173
60							120
134.164							84.8528
134.164							79.3863
1.70563							84.8528
134.164							443.882
60							171.411
48.3331							134.164
84.8528							256.264
288.946							458.418
84.8528							1067.48
84.8528							48.3331
60							132
60							134.164
84.8528							134.164
60							348.139
84.8528							134.164
60							534.282
60							60
134.164							60
21.7367							84.8528
84.8528							21.7367
134.164							1157.44
534.282							86.5584
21.7367							137.941
134.164							60
913.665							60
21.7367							583.798
134.164							60
0							1037.98
134.164							48.3331
60							60
1.70563							561.932
21.7367							84.8528
134.164							84.8528
771.149							234.492
134.164							84.8528
134.164							134.164
60							79.3863
134.164							256.264
600.375							763.451
1.70563							84.8528
84.8528							422.932
100.328							84.8528
21.7367							534.282
134.164							84.8528
385.173							60
816.073							0
590.947							732
84.8528							0
733.998							21.7367
952.893							0
554.496							155.11
1.70563							859.035
12							852
134.164							672
60							1045.42
60							680.528
60							120
614.304							171.411
84.8528							808.729
134.164							60
12							60
84.8528							1.70563
574.159							134.164
120							769.23
134.164							72
134.164							0
48.3331							196.966
60							134.164
808.729							21.7367
84.8528							84.8528
120							749.823
86.5584							0
134.164							12
1.70563							879.855
1.70563							60
60							348.139
134.164							60
79.3863							590.947
84.8528							867.761
1.70563							84.8528
48.3331							984.562
120							134.164
21.7367							155.11
478.22							120
21.7367							134.164
86.5584							502.82
196.966							0
21.7367							0
155.11							0
60							1092
134.164							132
614.304							552
84.8528							590.947
134.164							300.615
134.164							1232.71
79.3863							458.418
134.164							674.14
48.3331							12
0							0
134.164							469.809
48.3331							1.70563
60							288.946
60							216.188
60							79.3863
134.164							60
134.164							326.773
134.164							79.3863
60							0
84.8528							134.164
432							648.088
60							79.3863
368.656							120
84.8528							264.666
134.164							0
1.70563							134.164
132							132
60							84.8528
120							84.8528
21.7367							0
21.7367							137.941
134.164							0
48.3331							0
196.966							0
0							120
120							1223.69
84.8528							0
21.7367							648.088
60							84.8528
60							120
134.164							134.164
84.8528							574.159
60							84.8528
60							0
21.7367							60
60							434.993
120							315.736
120							84.8528
134.164							86.5584
120							120
60							120
84.8528							0
21.7367							723.964
48.3331							84.8528
996.989							879.855
134.164							132
60							60
134.164							852
134.164							86.5584
1.70563							134.164
134.164							132
84.8528							60
134.164							60
12							510.822
134.164							21.7367
120							478.22
48.3331							21.7367
84.8528							252
60							60
21.7367							288.946
60							1055.77
120							21.7367
60							256.264
21.7367							12
21.7367							672
680.528							60
21.7367							132
134.164							84.8528
12							0
48.3331							12
1.70563							458.418
0							84.8528
21.7367							288.946
21.7367							79.3863
432							792
120							315.736
134.164							60
84.8528							181.857
171.411							636.985
21.7367							821.545
84.8528							134.164
120							1173.64
926.897							857.28
134.164							134.164
84.8528							134.164
621.177							0
84.8528							134.164
21.7367							60
60							21.7367
134.164							21.7367
84.8528							120
171.411							60
120							234.492
79.3863							300.615
0							134.164
0							264.666
21.7367							288.946
120							0
79.3863							134.164
134.164							0
60							0
134.164							368.656
612							132
0							1045.42
1.70563							134.164
84.8528							0
84.8528							0
621.177							84.8528
134.164							84.8528
79.3863							181.857
134.164							401.21
120							120
48.3331							84.8528
256.264							0
60							554.496
60							134.164
60							84.8528
879.855							1213.3
48.3331							1068.93
192							0
72							978.298
134.164							21.7367
60							60
134.164							0
60							79.3863
0							60
749.824							432
48.3331							821.545
1.70563							665.547
1.70563							554.496
680.528							763.451
48.3331							780.683
12							264.666
84.8528							60
60							134.164
60							134.164
134.164							739.965
614.304							79.3863
120							808.729
48.3331							0
120							0
86.5584							0
705.613							60
21.7367							21.7367
100.328							1157.44
134.164							771.149
1.70563							120
905.313							134.164
134.164							100.328
134.164							458.418
705.613							48.3331
21.7367							747.86
21.7367							48.3331
120							1067.48
1.70563							1022.97
48.3331							171.411
60							60
120							1153.36
534.282							0
60							1237.85
134.164							120
132							137.941
12							120
134.164							375.323
0							84.8528
120							86.5584
60							1039.48
84.8528							1032
120							60
60							60
120							84.8528
84.8528							0
480.999							621.177
60							72
79.3863							48.3331
60							0
120							0
120							84.8528
48.3331							21.7367
120							134.164
583.798							60
84.8528							632.5
120							534.282
21.7367							137.941
79.3863							0
120							134.164
60							0
564.393							60
60							432
132							881.571
48.3331							21.7367
905.313							952.893
12							288.946
79.3863							1142.42
648.088							120
84.8528							0
137.941							134.164
680.528							401.21
632.5							0
1.70563							120
120							60
859.035							60
134.164							12
84.8528							60
134.164							60
348.14							667.703
79.3863							732
48.3331							341.117
256.264							0
120							0
1361.71							821.545
120							0
84.8528							60
192							1068.93
1296.79							12
21.7367							733.998
938.345							0
134.164							600.375
494.722							938.345
60							60
60							0
60							211.473
554.496							21.7367
1.70563							913.665
132							60
60							120
120							134.164
134.164							120
120							1.70563
60							516.105
84.8528							913.665
792							60
134.164							137.941
100.328							21.7367
0							134.164
60							0
132							1231.43
583.798							21.7367
348.14							0
48.3331							86.5584
0							0
79.3863							1173.64
60							0
732							1022.97
21.7367							0
733.998							938.345
134.164							21.7367
1.70563							0
134.164							60
0							1.70563
132							0
48.3331							554.496
72							449.738
120							0
21.7367							0
134.164							0
84.8528							0
1.70563							0
12							0
264.666
21.7367
79.3863
21.7367
933.454
1093.43
341.117
48.3331
211.473
799.471
120
120
79.3863
137.941
134.164

## Sheet: Fig 3D
Empty	RpoH	RpoN	RpoS	RpoE	RpoF	FecI	FecI RpoD
0	566.039	0	0	0	0	600.375	60
10	543.323	12	60	60	134.164	216.187	422.931
60	483.736	443.882	134.164	84.8528	86.5584	935.087	120
20	536.656	348.14	60	86.5584	60	864.279	134.164
216.333	480	60	531.714	60	134.164	368.656	84.8528
30	566.039	288.946	60	84.8528	84.8528	1402.35	0
120	436.807	534.282	120	60	12	859.035	480.999
40	626.418	432	84.8528	84.8528	1.70563	621.177	583.798
247.386	540	48.3331	84.8528	60	84.8528	1147.9	60
50	1094.9	137.941	60	120	60	348.14	256.264
60	402.492	0	60	0	134.164	72	268.807
852.76	917.823	60	443.882	0	84.8528	72	79.3863
70	456.946	368.656	120	0	120	1107.62	120
80	873.613	21.7367	84.8528	0	1.70563	780.683	60
120	268.328	84.8528	84.8528	84.8528	48.3331	398.039	137.941
90	339.411	0	84.8528	84.8528	134.164	1217.21	120
722.496	660	196.966	84.8528	100.328	84.8528	1067.48	0
100	967.471	48.3331	120	0	134.164	326.773	84.8528
1205.98	543.323	344.64	60	60	84.8528	478.22	48.3331
110	216.333	48.3331	134.164	60	120	948.065	0
0	0	84.8528	84.8528	60	84.8528	132	84.8528
120	134.164	60	60	0	0	697.332	134.164
1101.45	1032.28	60	0	84.8528	60	1469.68	60
130	536.656	288.946	84.8528	0	1.70563	821.545	375.323
140	699.714	300.615	60	0	84.8528	600.375	0
60	915.86	0	134.164	134.164	134.164	326.773	1.70563
150	180	432	12	84.8528	120	1479.54	84.8528
456.946	60	134.164	84.8528	0	344.64	1491.52	84.8528
160	384.188	60	510.823	84.8528	60	933.454	0
885.889	349.857	326.773	60	60	60	288.946	0
170	948.683	554.496	60	0	561.932	561.932	60
1101.45	724.983	216.187	60	60	120	723.964	60
180	189.737	120	84.8528	0	84.8528	723.964	60
84.8528	543.323	348.14	0	60	1.70563	134.164	60
190	1018.23	60	134.164	60	84.8528	1.70563	84.8528
662.722	402.492	0	60	60	264.666	100.328	84.8528
200	684.105	0	60	60	134.164	458.418	84.8528
84.8528	1132.08	60	0	0	216.187	480.999	48.3331
210	553.173	636.984	60	60	12	134.164	60
268.328	216.333	134.164	60	0	134.164	458.418	60
220	349.857	137.941	211.473	0	134.164	667.703	60
384.188	134.164	449.738	120	0	60	1153.36	0
230	637.809	134.164	120	211.473	120	155.11	120
60	254.558	0	1.70563	0	84.8528	385.173	0
240	169.706	211.473	134.164	60	134.164	234.492	134.164
84.8528	976.729	60	1.70563	372	12	556.983	120
250	432.666	60	134.164	60	60	853.763	0
84.8528	360	0	60	60	510.823	372	216.187
260	216.333	120	60	0	84.8528	432	60
189.737	240	252	0	84.8528	385.173	401.21	0
270	189.737	84.8528	134.164	256.264	84.8528	401.21	315.735
0	402.492	492	60	0	134.164	425.97	0
280	300	60	134.164	0	84.8528	79.3863	84.8528
84.8528	254.558	0	84.8528	0	60	264.666	0
290	189.737	0	12	120	134.164	621.177	0
0	300	315.735	120	79.3863	425.97	621.177	134.164
300	189.737	84.8528	84.8528	0	134.164	132	155.11
134.164	782.304	21.7367	341.117	60	84.8528	326.773	60
310	134.164	120	84.8528	60	134.164	443.882	60
84.8528	842.14	398.039	60	60	1.70563	348.14	84.8528
320	456.946	60	60	0	120	264.666	60
84.8528	216.333	84.8528	264.666	84.8528	315.735	534.282	0
330	134.164	0	60	84.8528	60	134.164	385.173
134.164	536.656	344.64	134.164	60	326.773	632.5	0
340	432.666	0	60	181.857	48.3331	745.893	60
60	60	0	84.8528	60	79.3863	344.64	60
350	189.737	0	120	60	100.328	913.665	134.164
60	536.656	134.164	134.164	84.8528	120	312	425.97
360	512.64	0	0	0	60	516.105	60
84.8528	169.706	84.8528	171.411	0	120	375.323	0
370	339.411	79.3863	134.164	0	134.164	1032	554.496
84.8528	662.722	60	48.3331	60	21.7367	79.3863	0
380	1103.09	0	21.7367	60	84.8528	312	60
300	1181.86	60	0	134.164	60	639.217	60
390	424.264	60	134.164	0	60	554.496	0
216.333	436.807	60	120	60	134.164	216.187	196.966
400	323.11	492	84.8528	60	120	196.966	60
907.965	323.11	60	60	48.3331	134.164	326.773	60
410	384.188	348.14	60	60	134.164	434.993	192
84.8528	247.386	0	120	60	84.8528	216.187	825.177
420	1101.45	264.666	60	60	60	900.27	60
780	323.11	134.164	0	0	60	79.3863	0
430	939.149	137.941	120	60	134.164	137.941	60
84.8528	1005.78	60	60	60	401.21	434.993	60
440	939.149	0	120	60	344.64	252	0
84.8528	509.117	268.807	60	0	84.8528	458.418	60
450	865.332	1.70563	60	60	84.8528	300.615	84.8528
424.264	865.332	72	60	0	134.164	938.345	478.22
460	782.304	60	60	0	120	216.187	84.8528
470	323.11	60	60	60	1.70563	612	132
84.8528	543.323	84.8528	120	60	554.496	648.088	288.946
480	60	120	0	84.8528	385.173	137.941	137.941
169.706	216.333	385.173	60	60	134.164	79.3863	60
490	702.282	84.8528	60	0	480.999	398.039	636.984
543.323	722.496	84.8528	134.164	60	60	648.088	60
500	189.737	84.8528	60	0	171.411	443.882	60
780	216.333	375.323	84.8528	300.615	398.039	385.173	60
510	859.069	60	84.8528	60	134.164	375.323	0
169.706	339.411	84.8528	264.666	60	1.70563	375.323	120
520	216.333	60	60	84.8528	422.931	100.328	256.264
60	900	60	120	0	120	385.173	48.3331
530	379.473	401.21	100.328	0	72	256.264	60
722.496	60	84.8528	84.8528	0	60	648.088	84.8528
540	768.375	134.164	60	84.8528	120	132	60
699.714	937.23	556.983	60	0	134.164	72	256.264
550	969.33	84.8528	326.773	60	60	196.966	443.882
84.8528	339.411	234.492	134.164	84.8528	60	132	0
560	702.282	84.8528	554.496	0	134.164	211.473	385.173
240	483.736	264.666	134.164	0	120	171.411	60
570	134.164	0	478.22	0	60	554.496	60
268.328	1106.35	0	84.8528	60	84.8528	326.773	60
580	891.964	60	60	0	134.164	192	60
432.666	732.393	60	84.8528	0	1.70563	171.411	801.33
590	134.164	60	84.8528	60	84.8528	344.64	0
60	553.173	60	134.164	0	341.117	344.64	60
600	512.64	494.722	60	0	84.8528	449.738	0
134.164	424.264	84.8528	84.8528	0	84.8528	155.11	84.8528
610	60	867.761	60	60	134.164	564.393	0
120	468.615	84.8528	134.164	0	1.70563	554.496	0
620	384.188	60	120	0	84.8528	385.173	0
60	247.386	60	134.164	60	234.492	137.941	0
630	120	0	264.666	0	432	137.941	155.11
84.8528	1025.28	60	120	0	84.8528	534.282	348.14
640	60	60	60	84.8528	60	234.492	0
699.714	189.737	561.932	60	60	1.70563	21.7367	0
650	216.333	120	84.8528	0	84.8528	315.735	60
134.164	384.188	21.7367	1.70563	60	344.64	256.264	252
660	684.105	234.492	60	120	84.8528	680.528	84.8528
763.675	1146.3	60	79.3863	0	120	443.882	84.8528
670	804.985	234.492	84.8528	60	60	181.857	401.21
1236.93	637.809	60	84.8528	0	21.7367	100.328	60
680	553.173	60	60	84.8528	1.70563	398.039	60
364.966	751.798	60	120	0	84.8528	268.807	348.14
690	989.545	684.76	84.8528	0	120	534.282	0
1061.51	432.666	458.418	60	0	60	196.966	84.8528
700	468.615	120	134.164	60	134.164	79.3863	60
134.164	483.736	0	60	60	60	723.964	0
710	323.11	60	84.8528	0	181.857	732	0
134.164	436.807	134.164	60	60	375.323	211.473	84.8528
720	807.217	60	60	0	196.966	648.088	84.8528
120	432.666	84.8528	84.8528	12	84.8528	288.946	0
730	305.941	60	60	84.8528	60	181.857	252
240	120	0	134.164	0	134.164	288.946	60
740	536.656	60	60	60	84.8528	344.64	60
384.188	456.946	60	84.8528	60	516.105	211.473	60
750	384.188	1046.91	0	60	84.8528	132	84.8528
84.8528	662.722	0	0	84.8528	60	368.656	0
760	1081.66	84.8528	120	84.8528	84.8528	264.666	0
60	780	21.7367	84.8528	60	1.70563	385.173	0
770	600	60	60	0	60	256.264	315.735
216.333	722.496	264.666	134.164	60	134.164	79.3863	60
780	848.528	0	84.8528	60	134.164	21.7367	84.8528
0	483.736	60	60	60	84.8528	288.946	60
790	509.117	84.8528	84.8528	348.14	134.164	422.931	60
169.706	646.22	264.666	134.164	234.492	60	938.345	0
800	722.496	348.14	0	0	84.8528	385.173	0
134.164	566.039	60	60	0	134.164	196.966	60
810	835.703	0	84.8528	0	84.8528	300.615	84.8528
84.8528	900	134.164	60	60	84.8528	516.105	0
820	305.941	564.393	84.8528	60	84.8528	375.323	0
360	699.714	315.735	12	0	552	432	0
830	865.332	0	60	60	79.3863	155.11	264.666
134.164	931.451	60	60	60	134.164	216.187	60
840	60	84.8528	196.966	60	84.8528	256.264	458.418
84.8528	180	60	0	0	84.8528	561.932	0
850	1116.07	84.8528	120	134.164	120	132	60
134.164	1047.86	84.8528	0	84.8528	60	181.857	0
860	536.656	60	60	0	288.946	385.173	256.264
1146.3	536.656	120	134.164	60	60	561.932	0
870	468.615	60	422.931	60	60	368.656	256.264
169.706	648.999	120	216.187	60	385.173	300.615	60
880	483.736	385.173	120	0	120	469.809	134.164
890	800.5	288.946	60	60	60	216.187	60
169.706	216.333	315.735	120	134.164	60	375.323	60
900	900	0	79.3863	84.8528	134.164	449.738	60
84.8528	60	315.735	84.8528	60	84.8528	171.411	422.931
910	1061.51	60	134.164	134.164	84.8528	155.11	60
84.8528	512.64	60	84.8528	0	398.039	583.798	120
920	780	0	60	60	60	256.264	268.807
349.857	626.418	0	60	0	134.164	216.187	60
930	722.496	60	60	234.492	84.8528	256.264	348.14
169.706	1101.45	60	60	60	134.164	398.039	60
940	648.999	0	60	0	84.8528	1104.79	60
120	432.666	385.173	84.8528	60	84.8528	100.328	0
950	729.932	368.656	134.164	0	134.164	181.857	60
742.159	1190.97	375.323	60	84.8528	60	288.946	432
960	300	48.3331	60	60	60	398.039	84.8528
60	512.64	0	0	60	264.666	181.857	0
970	300	341.117	60	60	134.164	341.117	60
852.76	305.941	0	368.656	84.8528	60	648.088	60
980	189.737	534.282	120	0	134.164	385.173	0
84.8528	216.333	134.164	120	60	120	48.3331	614.304
990	848.528	84.8528	120	0	0	590.947	344.64
432.666	626.418	60	120	60	60	312	691.069
1000	804.985	0	60	60	84.8528	86.5584	84.8528
512.64	939.149	0	60	60	84.8528	341.117	422.931
1010	120	348.14	0	60	120	639.217	60
84.8528	670.82	120	84.8528	60	84.8528	534.282	315.735
1020	305.941	60	60	0	134.164	372	60
84.8528	626.418	60	134.164	60	84.8528	368.656	60
1030	617.738	0	84.8528	0	134.164	264.666	0
0	84.8528	0	84.8528	0	84.8528	155.11	60
1040	1073.31	341.117	134.164	0	84.8528	432	0
984.073	305.941	84.8528	60	60	134.164	315.735	534.282
1050	268.328	398.039	84.8528	0	60	375.323	60
1060	402.492	0	0	60	134.164	385.173	60
848.528	848.528	398.039	60	60	12	385.173	84.8528
1070	216.333	398.039	480.999	84.8528	256.264	100.328	1.70563
1080	339.411	60	84.8528	60	134.164	590.947	1116.06
720	424.264	60	264.666	60	134.164	72	0
1090	216.333	120	120	0	60	256.264	0
134.164	268.328	264.666	84.8528	60	84.8528	256.264	84.8528
1100	120	60	256.264	60	252	216.187	268.807
349.857	1187.94	60	375.323	0	268.807	100.328	216.187
1110	379.473	12	234.492	60	134.164	422.931	196.966
0	816.088	315.735	0	216.187	256.264	181.857	60
1120	456.946	60	12	60	134.164	554.496	60
84.8528	379.473	60	0	0	134.164	21.7367	60
1130	611.882	216.187	84.8528	84.8528	84.8528	385.173	0
84.8528	247.386	375.323	256.264	0	84.8528	181.857	60
1140	189.737	134.164	60	422.931	134.164	196.966	60
84.8528	569.21	234.492	60	120	84.8528	449.738	84.8528
1150	553.173	60	60	60	84.8528	256.264	60
1160	782.304	60	155.11	60	300.615	264.666	60
724.983	1141.58	84.8528	1.70563	84.8528	312	552	60
1170	268.328	0	288.946	60	60	425.97	0
1180	751.798	0	155.11	60	1.70563	348.14	137.941
134.164	134.164	0	60	0	84.8528	134.164	0
1190	989.545	60	137.941	60	60	79.3863	0
60	494.773	60	348.14	60	120	86.5584	385.173
1200	300	211.473	60	84.8528	134.164	171.411	137.941
617.738	1127.3	449.738	211.473	60	134.164	79.3863	60
1210	254.558	60	288.946	60	84.8528	375.323	84.8528
729.932	1081.66	60	48.3331	348.14	60	196.966	84.8528
1220	917.823	0	84.8528	60	84.8528	385.173	60
84.8528	662.722	60	60	0	120	48.3331	0
1230	917.823	1.70563	48.3331	60	432	137.941	84.8528
84.8528	780	79.3863	21.7367	0	134.164	155.11	60
1240	662.722	256.264	171.411	134.164	84.8528	234.492	0
842.14	859.069	422.931	120	84.8528	84.8528	268.807	60
84.8528	189.737	84.8528	256.264	0	134.164	561.932	312
1127.3	1035.76	60	134.164	60	368.656	639.217	60
468.615	684.105	0	134.164	0	134.164	348.14	60
900	768.375	0	60	60	134.164	348.14	84.8528
780	1063.2	60	120	443.882	1.70563	288.946	60
216.333	384.188	134.164	120	60	134.164	216.187	84.8528
60	768.375	256.264	60	21.7367	134.164	216.187	134.164
84.8528	566.039	100.328	84.8528	60	84.8528	132	155.11
402.492	960	268.807	0	300.615	134.164	315.735	234.492
722.496	323.11	60	60	84.8528	268.807	256.264	632.5
60	1035.76	72	401.21	60	134.164	401.21	300.615
516.139	722.496	60	84.8528	680.528	84.8528	72	60
134.164	1081.66	60	434.993	134.164	84.8528	211.473	60
84.8528	1094.9	60	84.8528	60	60	315.735	60
84.8528	483.736	60	315.735	84.8528	120	86.5584	84.8528
1047.86	384.188	60	60	0	84.8528	132	825.177
60	456.946	375.323	134.164	315.735	134.164	312	134.164
60	1146.3	60	0	60	134.164	134.164	84.8528
939.149	134.164	60	60	60	60	216.187	84.8528
60	1081.66	600.375	60	0	84.8528	398.039	60
84.8528	216.333	60	84.8528	60	134.164	256.264	315.735
339.411	763.675	84.8528	60	60	84.8528	171.411	432
0	323.11	0	134.164	60	84.8528	401.21	60
60	569.21	344.64	60	60	84.8528	192	60
134.164	1005.78	60	196.966	60	326.773	264.666	300.615
120	648.999	434.993	84.8528	0	84.8528	268.807	0
60	420	516.105	1.70563	60	84.8528	21.7367	422.931
84.8528	300	288.946	181.857	60	60	132	574.159
1235.48	891.964	0	60	0	134.164	315.735	60
84.8528	216.333	0	256.264	368.656	84.8528	401.21	60
120	134.164	315.735	79.3863	60	84.8528	401.21	60
1068.27	436.807	554.496	60	60	60	385.173	60
1195.49	424.264	434.993	60	60	134.164	368.656	0
120	1178.81	264.666	134.164	60	134.164	171.411	60
60	993.177	134.164	84.8528	288.946	134.164	574.159	84.8528
84.8528	648.999	60	84.8528	60	84.8528	348.14	84.8528
134.164	189.737	120	60	0	134.164	132	0
134.164	967.471	0	315.735	60	120	288.946	60
84.8528	566.039	60	21.7367	0	1.70563	256.264	84.8528
84.8528	436.807	60	385.173	60	134.164	155.11	60
84.8528	648.999	60	326.773	60	134.164	300.615	60
134.164	1164.99	1.70563	398.039	0	21.7367	264.666	60
60	617.738	264.666	60	60	134.164	181.857	0
180	432.666	60	84.8528	60	134.164	326.773	375.323
120	1214.91	368.656	84.8528	0	60	72	120
432.666	553.173	0	478.22	60	120	211.473	60
134.164	1158.79	801.33	84.8528	84.8528	84.8528	79.3863	60
134.164	1200	60	60	84.8528	60	458.418	0
134.164	602.992	60	132	0	84.8528	137.941	0
120	456.946	60	120	120	84.8528	100.328	0
60	807.217	84.8528	422.931	60	134.164	684.76	84.8528
60	600	134.164	134.164	60	134.164	192	120
120	699.714	469.809	60	60	134.164	181.857	60
189.737	569.21	60	0	60	554.496	315.735	60
976.729	742.159	816.073	60	60	84.8528	21.7367	60
120	699.714	494.722	84.8528	84.8528	84.8528	422.931	315.735
180	553.173	0	60	60	60	401.21	0
180	323.11	1.70563	60	0	732	348.14	385.173
0	611.882	0	60	0	134.164	443.882	84.8528
134.164	1195.49	84.8528	84.8528	0	84.8528	192	60
84.8528	364.966	60	0	60	84.8528	256.264	84.8528
84.8528	662.722	0	120	60	134.164	155.11	60
84.8528	300	21.7367	574.159	60	84.8528	432	0
134.164	483.736	344.64	12	60	60	434.993	830.599
1027.04	933.381	60	60	84.8528	84.8528	134.164	252
268.328	1236.93	84.8528	422.931	0	84.8528	372	60
134.164	569.21	84.8528	0	84.8528	84.8528	252	211.473
0	789.177	21.7367	134.164	60	385.173	155.11	0
432.666	512.64	0	234.492	0	84.8528	348.14	84.8528
120	758.947	120	1.70563	120	84.8528	268.807	60
84.8528	900	60	134.164	84.8528	134.164	385.173	60
684.105	1106.35	196.966	234.492	60	0	196.966	0
120	780	60	60	0	79.3863	79.3863	531.714
60	323.11	60	84.8528	48.3331	120	401.21	600.375
60	360	348.14	79.3863	60	60	256.264	84.8528
602.992	216.333	1.70563	268.807	60	84.8528	256.264	469.809
60	553.173	0	300.615	0	234.492	192	60
60	134.164	120	120	60	134.164	288.946	554.496
60	553.173	84.8528	134.164	60	315.735	234.492	300.615
305.941	134.164	60	134.164	0	1.70563	288.946	60
134.164	553.173	315.735	84.8528	0	134.164	372	84.8528
913.893	300	326.773	84.8528	84.8528	84.8528	556.983	60
134.164	516.139	84.8528	341.117	425.97	134.164	288.946	60
84.8528	364.966	84.8528	134.164	0	134.164	268.807	60
60	804.985	0	434.993	348.14	234.492	155.11	84.8528
120	678.822	120	432	60	134.164	516.105	48.3331
722.496	536.656	84.8528	595.675	449.738	84.8528	398.039	348.14
134.164	268.328	385.173	60	0	155.11	137.941	60
134.164	1235.48	84.8528	84.8528	84.8528	1.70563	326.773	196.966
84.8528	915.86	84.8528	398.039	84.8528	120	137.941	0
865.332	646.22	401.21	583.798	0	155.11	79.3863	60
60	323.11	0	120	0	134.164	216.187	0
84.8528	247.386	60	0	60	84.8528	385.173	60
509.117	722.496	315.735	84.8528	344.64	134.164	422.931	134.164
60	1047.86	60	134.164	60	84.8528	234.492	799.471
189.737	254.558	458.418	0	60	134.164	612	0
120	1205.98	84.8528	60	300.615	134.164	612	0
84.8528	247.386	60	84.8528	268.807	84.8528	79.3863	0
0	816.088	268.807	84.8528	60	84.8528	234.492	0
84.8528	300	120	84.8528	79.3863	60	326.773	341.117
0	590.932	326.773	134.164	60	60	268.807	60
60	134.164	344.64	84.8528	60	79.3863	211.473	0
134.164	1025.28	443.882	60	60	134.164	155.11	84.8528
1020	420	60	12	60	134.164	502.82	315.735
180	1183.38	432	84.8528	0	134.164	155.11	84.8528
60	891.964	84.8528	84.8528	0	256.264	300.615	60
134.164	732.393	134.164	60	60	84.8528	375.323	60
60	134.164	0	385.173	0	120	556.983	583.798
189.737	789.177	0	60	60	120	171.411	398.039
84.8528	216.333	155.11	84.8528	60	1.70563	100.328	60
915.86	480	60	120	120	155.11	422.931	60
134.164	1081.66	134.164	288.946	0	84.8528	181.857	60
60	699.714	84.8528	134.164	84.8528	84.8528	564.393	84.8528
84.8528	1146.3	375.323	134.164	60	510.823	155.11	120
84.8528	456.946	326.773	0	84.8528	134.164	372	79.3863
0	384.188	60	84.8528	60	1.70563	100.328	134.164
1021.76	456.946	595.675	192	84.8528	84.8528	211.473	264.666
134.164	300	432	134.164	60	120	300.615	79.3863
84.8528	1195.49	0	84.8528	60	60	516.105	0
84.8528	848.528	60	60	60	134.164	256.264	100.328
60	305.941	348.14	60	0	134.164	216.187	192
84.8528	722.496	84.8528	134.164	60	84.8528	100.328	632.5
134.164	216.333	60	60	0	422.931	372	0
600	134.164	134.164	132	0	134.164	315.735	216.187
60	602.992	583.798	132	60	84.8528	196.966	120
169.706	939.149	60	84.8528	0	84.8528	632.5	0
134.164	436.807	492	326.773	0	516.105	315.735	60
134.164	804.985	0	84.8528	60	134.164	196.966	60
60	732.393	120	120	60	120	583.798	0
60	648.999	341.117	100.328	0	344.64	326.773	60
134.164	349.857	60	60	60	132	341.117	84.8528
134.164	456.946	84.8528	60	84.8528	216.187	385.173	0
967.471	1178.81	401.21	120	60	348.14	234.492	120
0	1200	60	84.8528	60	134.164	100.328	134.164
60	364.966	60	60	0	348.14	79.3863	256.264
84.8528	1106.35	432	84.8528	0	84.8528	216.187	268.807
60	1063.2	60	60	60	134.164	554.496	0
60	1140	60	84.8528	0	134.164	100.328	181.857
134.164	494.773	21.7367	60	0	134.164	216.187	583.798
60	900	667.703	268.807	21.7367	84.8528	268.807	60
268.328	913.893	84.8528	60	84.8528	120	216.187	60
120	543.323	60	60	79.3863	84.8528	449.738	84.8528
134.164	913.893	401.21	120	60	134.164	478.22	0
120	516.139	0	1.70563	60	60	478.22	0
60	189.737	84.8528	134.164	60	134.164	100.328	60
60	967.471	443.882	502.82	84.8528	216.187	196.966	480.999
300	1213.42	60	422.931	264.666	84.8528	181.857	60
134.164	600	120	348.14	12	134.164	134.164	84.8528
134.164	1200	60	84.8528	60	84.8528	155.11	0
84.8528	1207.48	120	315.735	60	120	458.418	60
134.164	637.809	492	341.117	60	84.8528	398.039	60
60	268.328	574.159	554.496	60	84.8528	256.264	100.328
189.737	865.332	84.8528	60	60	60	288.946	84.8528
84.8528	247.386	134.164	264.666	60	1.70563	48.3331	556.983
480	939.149	60	60	120	86.5584	21.7367	60
60	480	120	84.8528	0	134.164	469.809	60
60	468.615	134.164	134.164	0	134.164	48.3331	0
60	483.736	1.70563	0	60	1.70563	288.946	315.735
60	1047.86	315.735	84.8528	0	84.8528	181.857	60
120	240	554.496	12	84.8528	134.164	234.492	60
120	424.264	60	134.164	84.8528	516.105	612	84.8528
134.164	169.706	256.264	12	0	84.8528	12	84.8528
1061.51	553.173	60	120	84.8528	120	211.473	0
268.328	402.492	344.64	192	60	134.164	155.11	234.492
1235.48	969.33	60	341.117	0	516.105	348.14	84.8528
84.8528	751.798	234.492	60	341.117	1.70563	137.941	0
134.164	300	60	84.8528	234.492	134.164	315.735	134.164
84.8528	480	60	434.993	84.8528	134.164	196.966	171.411
84.8528	732.393	0	134.164	0	84.8528	234.492	326.773
1248.52	1213.42	60	84.8528	60	79.3863	398.039	425.97
915.86	254.558	422.931	84.8528	853.763	478.22	443.882	60
120	590.932	48.3331	398.039	84.8528	134.164	132	312
626.418	646.22	60	84.8528	0	84.8528	171.411	0
807.217	780	84.8528	84.8528	60	84.8528	155.11	60
1073.31	216.333	84.8528	60	0	1.70563	79.3863	0
402.492	432.666	0	211.473	60	134.164	268.807	84.8528
60	948.683	0	326.773	120	60	196.966	0
901.998	384.188	256.264	134.164	0	60	12	60
662.722	254.558	667.703	60	60	134.164	300.615	84.8528
84.8528	684.105	385.173	434.993	60	84.8528	181.857	0
379.473	1152.56	252	434.993	0	120	155.11	181.857
516.139	732.393	0	120	120	385.173	268.807	614.304
305.941	512.64	60	137.941	0	84.8528	398.039	60
84.8528	189.737	84.8528	256.264	60	134.164	300.615	502.82
84.8528	758.947	0	368.656	134.164	84.8528	348.14	60
300	1190.97	648.088	211.473	84.8528	60	132	60
722.496	1152.56	211.473	60	60	84.8528	196.966	0
84.8528	468.615	84.8528	60	84.8528	120	48.3331	0
84.8528	1101.45	84.8528	494.722	60	1.70563	348.14	0
536.656	364.966	84.8528	134.164	60	120	385.173	60
60	768.375	60	134.164	60	84.8528	385.173	0
134.164	483.736	60	79.3863	60	60	132	0
84.8528	732.393	60	120	84.8528	84.8528	252	84.8528
84.8528	646.22	60	84.8528	134.164	375.323	181.857	494.722
60	420	120	84.8528	0	134.164	252	935.087
364.966	590.932	216.187	181.857	60	134.164	256.264	684.76
216.333	305.941	60	120	134.164	84.8528	100.328	84.8528
134.164	1081.66	60	60	60	120	134.164	0
349.857	364.966	84.8528	341.117	60	494.722	86.5584	510.823
873.613	1063.2	84.8528	84.8528	60	84.8528	256.264	60
900	553.173	84.8528	134.164	84.8528	134.164	315.735	60
0	600	60	60	120	134.164	398.039	348.14
60	722.496	60	60	60	134.164	132	268.807
84.8528	254.558	120	21.7367	60	134.164	137.941	84.8528
120	134.164	60	502.82	0	84.8528	211.473	0
60	1152.56	443.882	60	554.496	84.8528	268.807	60
84.8528	1035.76	60	372	0	12	469.809	60
134.164	494.773	84.8528	60	0	134.164	155.11	612
60	782.304	264.666	84.8528	60	132	137.941	449.738
60	134.164	84.8528	60	60	300.615	315.735	120
305.941	1106.35	300.615	443.882	120	134.164	264.666	0
60	1154.12	84.8528	84.8528	60	12	171.411	443.882
84.8528	1020	120	134.164	252	372	425.97	84.8528
120	804.985	60	84.8528	60	120	531.714	60
120	969.33	84.8528	84.8528	60	1.70563	216.187	84.8528
305.941	189.737	60	264.666	0	134.164	648.088	134.164
339.411	512.64	0	401.21	60	120	211.473	84.8528
0	967.471	21.7367	60	368.656	60	79.3863	60
0	722.496	60	134.164	60	120	120	60
60	247.386	0	120	60	155.11	211.473	326.773
84.8528	384.188	60	60	134.164	134.164	268.807	171.411
84.8528	402.492	155.11	120	86.5584	120	315.735	134.164
483.736	134.164	0	432	60	132	458.418	137.941
84.8528	900	552	315.735	60	79.3863	181.857	21.7367
384.188	678.822	60	84.8528	60	132	79.3863	494.722
891.964	885.889	264.666	134.164	0	84.8528	288.946	60
699.714	569.21	196.966	79.3863	84.8528	84.8528	211.473	561.932
60	468.615	155.11	0	60	84.8528	171.411	60
84.8528	216.333	531.714	1.70563	60	84.8528	315.735	120
60	512.64	0	60	60	84.8528	79.3863	0
670.82	384.188	60	79.3863	0	368.656	48.3331	84.8528
134.164	782.304	432	60	120	1.70563	196.966	256.264
626.418	216.333	0	84.8528	837.783	1.70563	132	60
134.164	1106.35	315.735	84.8528	60	84.8528	12	84.8528
120	180	84.8528	60	0	0	315.735	385.173
254.558	305.941	60	60	84.8528	134.164	425.97	211.473
189.737	1020	84.8528	425.97	120	134.164	137.941	60
120	436.807	132	60	21.7367	84.8528	398.039	60
1027.04	134.164	120	134.164	0	134.164	72	134.164
1063.2	60	196.966	60	60	134.164	196.966	425.97
120	305.941	315.735	60	449.738	134.164	216.187	674.14
60	553.173	0	134.164	60	84.8528	256.264	705.613
60	339.411	84.8528	531.714	60	120	256.264	0
120	216.333	315.735	0	60	134.164	79.3863	134.164
134.164	600	288.946	1.70563	60	84.8528	155.11	60
189.737	300	84.8528	502.82	60	60	132	60
84.8528	1035.76	745.893	84.8528	60	84.8528	79.3863	84.8528
134.164	852.76	100.328	60	0	134.164	288.946	132
494.773	402.492	401.21	84.8528	0	134.164	234.492	0
134.164	1183.38	434.993	192	0	120	196.966	60
60	976.729	0	84.8528	0	132	344.64	60
60	915.86	315.735	60	60	134.164	398.039	60
915.86	379.473	60	84.8528	84.8528	1.70563	132	60
732.393	816.088	398.039	469.809	60	84.8528	48.3331	60
60	300	60	0	60	60	312	120
189.737	384.188	79.3863	181.857	0	155.11	192	341.117
120	553.173	60	60	60	480.999	155.11	341.117
84.8528	268.328	60	60	132	84.8528	288.946	60
120	120	60	60	84.8528	134.164	171.411	84.8528
134.164	300	264.666	134.164	60	84.8528	211.473	48.3331
0	1154.12	84.8528	60	398.039	60	72	0
1081.66	1201.5	60	0	134.164	84.8528	72	60
84.8528	247.386	60	60	60	458.418	256.264	137.941
939.149	120	0	84.8528	60	120	192	84.8528
120	1025.28	0	0	478.22	120	234.492	0
60	998.599	288.946	134.164	469.809	422.931	315.735	60
84.8528	84.8528	288.946	84.8528	60	84.8528	21.7367	60
60	840	60	86.5584	0	1.70563	348.14	0
60	480	0	60	84.8528	120	132	300.615
0	180	574.159	120	60	84.8528	100.328	48.3331
169.706	758.947	1.70563	84.8528	60	60	348.14	0
60	300	422.931	1217.21	0	134.164	100.328	60
84.8528	626.418	288.946	84.8528	60	300.615	181.857	60
60	1164.99	132	84.8528	60	84.8528	132	348.14
60	1146.3	60	211.473	60	60	137.941	60
0	961.873	84.8528	84.8528	60	344.64	344.64	0
120	216.333	60	264.666	134.164	375.323	79.3863	256.264
60	1047.86	723.964	86.5584	60	134.164	344.64	60
60	885.889	636.984	256.264	134.164	134.164	137.941	0
268.328	364.966	385.173	368.656	84.8528	60	432	0
60	300	60	84.8528	432	84.8528	79.3863	60
	84.8528	375.323	134.164	60	84.8528	79.3863	60
	379.473	691.069	120	600.375	84.8528	171.411	1.70563
	1049.57	422.931	554.496	84.8528	134.164	196.966	84.8528
	1101.45	0	449.738	0	134.164	132	825.177
	180	60	0	288.946	100.328	132	84.8528
	516.139	60	120	375.323	120	434.993	120
	637.809	0	0	60	134.164	100.328	0
	1063.2	60	84.8528	60	155.11	234.492	636.984
	424.264	385.173	134.164	60	134.164	132	312
	134.164	60	612	60	134.164	134.164	60
	646.22	84.8528	60	0	425.97	120	0
	536.656	385.173	84.8528	84.8528	84.8528	348.14	60
	833.547	0	60	84.8528	84.8528	300.615	315.735
	134.164	134.164	60	0	100.328	72	60
	120	0	84.8528	84.8528	288.946	48.3331	60
	702.282	181.857	60	0	120	137.941	60
	553.173	264.666	300.615	60	134.164	315.735	60
	540	422.931	315.735	60	60	211.473	0
	468.615	425.97	84.8528	0	60	368.656	0
	305.941	256.264	60	84.8528	315.735	458.418	1192.29
	134.164	100.328	60	60	801.33	434.993	84.8528
	0	449.738	60	134.164	60	315.735	432
	424.264	0	1.70563	60	60	256.264	434.993
	60	60	60	60	134.164	155.11	192
	540	84.8528	84.8528	60	84.8528	256.264	60
	254.558	60	120	0	211.473	264.666	60
	189.737	0	344.64	60	315.735	315.735	422.931
	424.264	300.615	134.164	84.8528	60	256.264	60
	780	312	84.8528	84.8528	60	155.11	469.809
	590.932	510.823	434.993	348.14	300.615	705.613	264.666
	402.492	315.735	84.8528	0	84.8528	443.882	60
	468.615	385.173	84.8528	60	480.999	181.857	60
	600	684.76	256.264	84.8528	84.8528	268.807	434.993
	1223.77	398.039	120	84.8528	60	132	84.8528
	483.736	0	134.164	398.039	134.164	216.187	60
	483.736	84.8528	60	0	326.773	216.187	60
	360	84.8528	84.8528	60	1.70563	216.187	0
	60	60	60	0	120	256.264	614.304
	134.164	48.3331	443.882	134.164	134.164	312	469.809
	1005.78	60	60	84.8528	211.473	155.11	0
	768.375	516.105	60	0	60	48.3331	0
	483.736	268.807	84.8528	60	134.164	315.735	0
	617.738	12	216.187	60	84.8528	171.411	84.8528
	254.558	60	134.164	595.675	134.164	268.807	264.666
	349.857	60	120	0	434.993	326.773	60
	349.857	60	60	60	60	234.492	0
	120	60	60	60	84.8528	216.187	84.8528
	699.714	375.323	120	84.8528	134.164	315.735	60
	969.33	385.173	60	264.666	1.70563	256.264	60
	349.857	134.164	84.8528	60	21.7367	368.656	84.8528
	516.139	256.264	60	0	134.164	155.11	502.82
	0	0	137.941	799.471	134.164	315.735	60
	180	315.735	84.8528	84.8528	432	268.807	84.8528
	60	84.8528	84.8528	84.8528	134.164	469.809	288.946
	240	315.735	264.666	60	60	315.735	612
	1248.52	344.64	120	0	326.773	86.5584	341.117
	637.809	196.966	0	60	315.735	256.264	326.773
	134.164	0	300.615	60	60	300.615	0
	169.706	344.64	300.615	0	1.70563	554.496	432
	323.11	502.82	449.738	0	0	211.473	60
	254.558	0	502.82	0	60	100.328	300.615
	480	132	84.8528	60	315.735	132	0
	833.547	60	134.164	134.164	0	211.473	0
	483.736	84.8528	60	600.375	134.164	288.946	60
	432.666	84.8528	288.946	60	84.8528	134.164	385.173
	134.164	120	120	0	84.8528	181.857	181.857
	305.941	60	134.164	60	72	434.993	60
	1236.93	60	385.173	84.8528	264.666	639.217	132
	300	0	422.931	84.8528	134.164	86.5584	84.8528
	180	1.70563	60	0	134.164	216.187	60
	1201.5	344.64	79.3863	234.492	60	132	84.8528
	240	315.735	60	60	1.70563	171.411	84.8528
	483.736	60	326.773	84.8528	134.164	196.966	0
	998.599	0	341.117	84.8528	216.187	344.64	84.8528
	891.964	84.8528	120	60	134.164	288.946	60
	60	705.613	134.164	0	84.8528	398.039	60
	1020	84.8528	60	60	134.164	137.941	84.8528
	189.737	84.8528	385.173	0	1.70563	86.5584	60
	516.139	171.411	60	72	120	137.941	60
	364.966	60	780.683	60	1.70563	155.11	60
	660	134.164	705.613	0	211.473	155.11	60
	254.558	84.8528	84.8528	134.164	799.471	132	134.164
	566.039	60	84.8528	84.8528	84.8528	385.173	84.8528
	300	385.173	60	0	12	341.117	181.857
	247.386	60	348.14	0	0	583.798	84.8528
	216.333	60	60	120	84.8528	315.735	60
	600	137.941	134.164	60	60	315.735	375.323
	247.386	60	60	84.8528	348.14	137.941	60
	569.21	134.164	84.8528	621.177	341.117	196.966	60
	84.8528	60	134.164	0	84.8528	348.14	0
	456.946	0	60	422.931	134.164	79.3863	60
	807.217	0	134.164	0	502.82	256.264	0
	254.558	564.393	120	60	134.164	84.8528	84.8528
	216.333	120	375.323	181.857	21.7367	171.411	344.64
	1190.97	0	132	84.8528	60	211.473	211.473
	420	60	84.8528	723.964	449.738	398.039	432
	569.21	372	60	60	134.164	312	0
	960	554.496	84.8528	60	60	72	256.264
	120	458.418	134.164	60	60	256.264	315.735
	600	574.159	264.666	0	60	86.5584	60
	840	0	84.8528	60	216.187	48.3331	614.304
	247.386	60	84.8528	60	60	79.3863	315.735
	993.177	0	120	60	134.164	196.966	0
	189.737	60	469.809	60	120	48.3331	60
	512.64	469.809	60	84.8528	84.8528	137.941	84.8528
	402.492	60	120	0	60	181.857	120
	169.706	256.264	84.8528	60	155.11	196.966	171.411
	1141.58	84.8528	134.164	60	84.8528	155.11	181.857
	842.14	344.64	120	0	432	398.039	0
	768.375	480.999	21.7367	60	134.164	502.82	595.675
	268.328	60	84.8528	84.8528	171.411	137.941	0
	180	0	60	0	84.8528	196.966	0
	536.656	84.8528	458.418	398.039	60	132	60
	865.332	368.656	385.173	60	48.3331	234.492	385.173
	1103.09	0	0	120	1.70563	192	60
	305.941	134.164	0	443.882	84.8528	300.615	120
	240	348.14	134.164	375.323	134.164	344.64	502.82
	816.088	256.264	132	341.117	134.164	401.21	211.473
	456.946	84.8528	315.735	60	134.164	268.807	60
	900	84.8528	120	196.966	288.946	648.088	100.328
	684.105	368.656	344.64	134.164	134.164	288.946	252
	553.173	315.735	84.8528	60	171.411	134.164	60
	339.411	84.8528	288.946	120	84.8528	132	632.5
	1248.52	0	21.7367	458.418	312	181.857	385.173
	637.809	120	134.164	84.8528	134.164	385.173	733.998
	678.822	21.7367	385.173	0	1.70563	583.798	574.159
	323.11	84.8528	443.882	79.3863	120	401.21	0
	134.164	60	60	60	256.264	48.3331	256.264
	483.736	256.264	84.8528	84.8528	84.8528	21.7367	84.8528
	917.823	780.683	264.666	300.615	84.8528	502.82	60
	240	134.164	84.8528	0	315.735	48.3331	60
	216.333	0	134.164	385.173	300.615	348.14	60
	134.164	60	181.857	60	216.187	12	0
	420	264.666	120	84.8528	134.164	137.941	0
	913.893	0	680.528	0	84.8528	234.492	990.793
	189.737	434.993	0	60	134.164	181.857	84.8528
	134.164	192	341.117	0	84.8528	211.473	723.964
	1187.94	60	134.164	60	84.8528	132	134.164
	364.966	385.173	268.807	60	60	86.5584	84.8528
	60	60	60	315.735	348.14	48.3331	0
	60	120	398.039	60	134.164	60	60
	432.666	516.105	60	0	84.8528	132	0
	300	300.615	216.187	0	211.473	315.735	60
	816.088	256.264	137.941	0	84.8528	72	478.22
	424.264	60	401.21	60	120	72	0
	993.177	60	84.8528	60	84.8528	288.946	443.882
	800.5	672	84.8528	84.8528	134.164	100.328	0
	626.418	348.14	120	0	120	422.931	0
	816.088	60	60	60	134.164	21.7367	60
	600	60	192	0	134.164	132	60
	432.666	60	912	0	134.164	171.411	84.8528
	379.473	84.8528	84.8528	60	288.946	256.264	1045.42
	84.8528	60	60	84.8528	84.8528	192	256.264
	254.558	134.164	84.8528	0	120	132	469.809
	1132.08	84.8528	84.8528	84.8528	84.8528	196.966	348.14
	216.333	0	510.823	0	120	196.966	72
	189.737	0	134.164	0	0	79.3863	0
	993.177	72	60	60	60	252	375.323
	420	0	401.21	84.8528	1.70563	155.11	60
	379.473	60	120	60	1.70563	315.735	79.3863
	436.807	0	60	60	134.164	385.173	60
	967.471	60	398.039	84.8528	492	216.187	120
	1061.51	300.615	368.656	368.656	84.8528	100.328	84.8528
	483.736	0	398.039	60	120	134.164	636.984
	247.386	84.8528	134.164	84.8528	315.735	132	134.164
	1073.31	84.8528	84.8528	432	84.8528	100.328	60
	169.706	0	401.21	60	84.8528	134.164	516.105
	553.173	211.473	84.8528	432	84.8528	211.473	398.039
	901.998	60	120	0	84.8528	256.264	60
	833.547	84.8528	211.473	0	288.946	264.666	60
	483.736	84.8528	264.666	60	372	196.966	216.187
	833.547	60	84.8528	84.8528	60	132	0
	670.82	134.164	375.323	502.82	0	21.7367	478.22
	494.773	84.8528	60	0	84.8528	21.7367	449.738
	300	120	134.164	745.893	60	132	155.11
	602.992	0	344.64	0	60	326.773	0
	247.386	84.8528	171.411	344.64	1.70563	368.656	234.492
	816.088	0	155.11	84.8528	60	211.473	449.738
	1146.3	120	1.70563	60	134.164	268.807	60
	1236.93	348.14	564.393	0	84.8528	100.328	60
	268.328	256.264	84.8528	0	84.8528	583.798	60
	300	134.164	155.11	60	134.164	469.809	60
	553.173	120	458.418	368.656	84.8528	79.3863	312
	602.992	422.931	84.8528	315.735	733.998	86.5584	60
	1214.91	368.656	264.666	60	134.164	21.7367	216.187
	305.941	60	134.164	60	84.8528	385.173	84.8528
	300	0	385.173	211.473	60	192	0
	933.381	134.164	134.164	315.735	648.088	21.7367	458.418
	699.714	0	234.492	0	368.656	21.7367	398.039
	543.323	494.722	120	0	288.946	134.164	60
	1236.93	155.11	120	60	132	385.173	0
	436.807	60	60	458.418	0	12	494.722
	379.473	0	155.11	60	84.8528	264.666	375.323
	424.264	256.264	134.164	12	120	211.473	60
	483.736	60	134.164	84.8528	120	288.946	60
	247.386	60	120	60	120	72	0
	948.683	60	60	60	60	211.473	398.039
	699.714	0	344.64	84.8528	84.8528	256.264	60
	648.999	60	398.039	561.932	0	100.328	793.873
	456.946	0	385.173	510.823	288.946	155.11	60
	684.105	60	344.64	0	315.735	132	60
	0	0	134.164	60	1.70563	494.722	84.8528
		60	268.807	574.159	84.8528	469.809	60
		60	1.70563	0	84.8528	21.7367	132
		84.8528	60	60	134.164	181.857	0
		84.8528	0	84.8528	1.70563	132	84.8528
		60	171.411	84.8528	256.264	216.187	60
		84.8528	375.323	60	554.496	196.966	326.773
		554.496	60	60	434.993	21.7367	443.882
		315.735	348.14	60	60	171.411	60
		312	120	0	84.8528	84.8528	315.735
		84.8528	60	84.8528	134.164	137.941	60
		84.8528	372	84.8528	84.8528	216.187	0
		196.966	72	60	458.418	181.857	264.666
		680.528	60	0	84.8528	171.411	368.656
		385.173	21.7367	300.615	84.8528	256.264	60
		264.666	84.8528	0	288.946	234.492	315.735
		492	0	0	134.164	211.473	300.615
		0	84.8528	0	60	48.3331	0
		60	60	60	348.14	79.3863	0
		60	60	60	84.8528	326.773	192
		120	0	181.857	134.164	196.966	502.82
		256.264	84.8528	60	134.164	315.735	60
		60	120	60	84.8528	48.3331	60
		84.8528	60	84.8528	134.164	79.3863	502.82
		60	344.64	60	84.8528	100.328	0
		60	600.375	0	134.164	344.64	60
		60	234.492	60	234.492	79.3863	288.946
		234.492	264.666	443.882	134.164	196.966	0
		60	60	449.738	134.164	234.492	60
		84.8528	60	60	60	134.164	120
		556.983	192	502.82	134.164	155.11	84.8528
		134.164	315.735	79.3863	134.164	196.966	60
		60	134.164	0	155.11	288.946	0
		288.946	264.666	60	84.8528	196.966	1.70563
		0	850.234	385.173	288.946	79.3863	84.8528
		443.882	84.8528	84.8528	348.14	300.615	132
		480.999	60	458.418	211.473	181.857	0
		60	60	0	84.8528	196.966	326.773
		502.82	181.857	84.8528	132	1.70563	60
		84.8528	816.073	84.8528	84.8528	86.5584	0
		60	60	0	120	181.857	120
		344.64	808.729	0	60	132	60
		84.8528	120	60	155.11	155.11	60
		0	134.164	60	264.666	315.735	432
		561.932	60	134.164	341.117	132	84.8528
		639.217	264.666	0	84.8528	137.941	531.714
		79.3863	348.14	60	348.14	100.328	434.993
		288.946	60	0	0	48.3331	84.8528
		516.105	84.8528	0	84.8528	315.735	60
		60	134.164	385.173	84.8528	79.3863	60
		196.966	264.666	60	60	171.411	60
		0	134.164	60	120	132	171.411
		60	60	60	134.164	79.3863	0
		60	234.492	341.117	72	196.966	469.809
		84.8528	385.173	0	0	21.7367	375.323
		0	315.735	134.164	134.164	100.328	60
		443.882	60	60	60	155.11	211.473
		60	494.722	84.8528	60	256.264	234.492
		0	480.999	0	368.656	72	494.722
		315.735	84.8528	60	84.8528	79.3863	0
		134.164	516.105	0	48.3331	132	0
		60	422.931		216.187	434.993	368.656
		134.164	134.164		84.8528	79.3863	60
		134.164	84.8528		84.8528	268.807	134.164
		60	155.11		196.966	155.11	60
		614.304	510.823		1.70563	867.761	60
		288.946	134.164		84.8528	48.3331	134.164
		816.073	84.8528		84.8528	1.70563	60
		84.8528	60			21.7367	341.117
		60	288.946			312	21.7367
		534.282	60			137.941	691.069
		60	60			155.11	132
		100.328	211.473			211.473	60
		264.666	60			79.3863	84.8528
		134.164	561.932			234.492	422.931
		0	0			79.3863	60
		60	60			216.187	315.735
		60	86.5584			1.70563	60
		134.164	216.187			132	196.966
		326.773	348.14			264.666	60
		348.14	60			48.3331	264.666
		432	48.3331			132	120
		84.8528	60			315.735	368.656
		60	120			300.615	60
		234.492	134.164			137.941	0
		60	443.882			171.411	590.947
		60	583.798			155.11	0
		478.22	264.666			155.11	830.599
		84.8528	268.807			171.411	422.931
		401.21	502.82			79.3863	0
		60	60			79.3863	0
		600.375	326.773			21.7367	0
		60	21.7367			264.666	134.164
		264.666	315.735			137.941	21.7367
		216.187	84.8528			372	449.738
		137.941	60			134.164	60
		672	300.615			211.473	84.8528
		60	120			100.328	84.8528
		612	60			196.966	60
		326.773	315.735			516.105	733.998
		60	590.947			84.8528	0
		12	60				564.393
		211.473	697.332				432
		348.14	385.173				0
		60	0				60
		0	300.615				385.173
		60	492				155.11
		0	315.735				0
		60	60				21.7367
		60	134.164				288.946
		134.164	60				0
		60	60				60
		590.947	612				732
		60	60				375.323
		0	84.8528				0
		574.159	84.8528				60
		0	0				684.76
		60	326.773				0
		60	315.735				60
		300.615	134.164				60
		723.964	326.773				84.8528
		84.8528	79.3863				0
		60	0				531.714
		134.164	574.159				100.328
		288.946	120				60
		216.187	134.164				425.97
		60	315.735				341.117
		84.8528	196.966				120
		300.615	134.164				300.615
		344.64	60				134.164
		60	636.984				211.473
		60	434.993				84.8528
		372	60				60
		0	84.8528				134.164
		385.173	155.11				134.164
		60	84.8528				134.164
		312	12				120
		60	401.21				422.931
		252	60				0
		398.039	134.164				256.264
		385.173	181.857				84.8528
		72	84.8528				0
		60	443.882				0
		216.187	554.496				432
		315.735	614.304				60
		256.264	1361.71				132
		21.7367	449.738				0
		60	375.323				137.941
		0	21.7367				691.069
		60	516.105				211.473
		398.039	590.947				492
		60	1232.71				0
		60	84.8528				134.164
		469.809	375.323				192
		375.323	252				502.82
		0	680.528				478.22
		60	264.666				60
		502.82	60				583.798
		0	137.941				368.656
		0	0				134.164
		590.947	134.164				0
		60	134.164				264.666
		84.8528	680.528				0
		432	1097.7				48.3331
		372	315.735				137.941
		60	375.323				211.473
		86.5584	1045.42				84.8528
		0	60				21.7367
		502.82	780.683				312
		315.735	632.5				0
		216.187	84.8528				0
		60	60
		60	120
		84.8528	747.86
		288.946	531.714
		60	458.418
		60	978.298
		315.735	315.735
		0	1130
		60	137.941
		458.418	60
		443.882	84.8528
		747.86	134.164
		0	821.545
		84.8528	554.496
		315.735	1213.3
		60	134.164
		134.164	375.323
		84.8528	667.703
		60	134.164
		256.264	84.8528
		60	1173.64
		120	665.547
		478.22	1153.36
		0	120
		60
		84.8528
		84.8528
		385.173
		401.21
		315.735
		60
		60
		84.8528
		458.418
		120
		48.3331
		268.807
		264.666
		60
		60
		60
		0
		60
		60
		84.8528
		60
		120
		60
		60
		368.656
		0
		60
		0
		621.177
		181.857
		60
		84.8528
		583.798
		60
		21.7367
		494.722
		60
		132
		234.492
		256.264
		268.807
		264.666
		120
		0
		60
		0
		84.8528
		0
		300.615
		0
		196.966

## Sheet: Fig4A-C
	No Vector			Bin#	RpoH			Bin#	+RpoH
Bin#/ Replicate #	1	2	3		1	2	3		1	2	3
1	46.9948	57.6923	42.5439	1	32.7922	27.3844	25.3112	1	18.6599	20.4579	18.7756
2	56.46	64.1026	50.4386	2	36.6883	19.7977	27.752	2	13.3894	21.4868	14.642
3	40.3691	56.4103	35.9649	3	27.5974	12.9697	20.4296	3	9.9477	15.8278	9.65446
4	38.4761	43.5897	35.9649	4	23.2792	13.7645	18.4769	4	10.4004	14.0273	10.349
5	29.5315	46.1538	27.4561	5	21.526	14.5592	17.3542	5	11.0306	14.0273	10.084
6	34.69	41.0256	33.7719	6	23.2468	23.0491	17.9888	6	16.6612	14.0273	15.6169
7	51.2541	35.9615	60.9649	7	30.8442	20.8815	24.579	7	15.3057	16.5995	16.5403
8	63.0857	55.7692	59.6491	8	42.2078	19.7977	31.4132	8	13.5437	25.8596	14.4568
9	38.9494	41.3462	34.2105	9	25.3247	17.6662	18.4769	9	11.738	15.0562	13.145
10	31.8978	42.9487	27.0614	10	21.6234	13.078	15.5968	10	8.97796	10.9406	9.086
11	37.0563	44.8718	33.3333	11	25.6494	15.7514	18.721	11	10.6654	13.5128	11.3316
12	55.5135	47.4359	53.0702	12	35.7143	20.159	26.7757	12	13.3868	21.2295	14.7012
13	18.7885	20.4487	16.8421	13	11.4286	15.6069	8.88455	13	9.50785	3.99554	11.5065
14	47.9413	45.5128	42.5439	14	32.4675	15.8237	23.8467	14	10.6165	18.1428	11.6068
15	19.877	29.4231	16.7982	15	13.4091	12.1387	9.51916	15	7.79216	4.76721	8.67187
16	34.2168	33.0128	32.4561	16	21.9805	12.1387	16.2314	16	8.48924	11.1978	8.6693
17	23.7104	30.4487	19.8246	17	16.039	9.10405	12.1064	17	6.81729	7.08223	6.45203
18	34.69	37.3718	29.4737	18	24.3506	8.52601	18.721	18	6.58578	13.2556	6.62694
19	24.4203	28.6538	21.1404	19	17.6623	8.34538	12.7166	19	6.16394	8.11112	6.56263
20	25.0828	29.9359	21.4035	20	19.4481	11.5607	13.4489	20	8.1034	8.62557	8.85192
21	14.1978	21.4103	11.0526	21	11.1364	6.50289	7.12717	21	5.0373	2.4522	5.00129
22	16.1855	20.5769	13.1579	22	12.1429	4.62428	9.25067	22	3.7306	5.02444	3.74861
23	22.054	25	17.4561	23	18.4091	13.909	12.8143	23	10.6191	8.11112	9.47955
24	19.6876	18.3974	17.2807	24	15.1623	9.89884	11.1545	24	6.78385	6.31055	8.11627
25	19.1197	22.7564	15.7456	25	15.9416	3.43208	10.9104	25	3.20586	6.825	3.34991
26	12.7307	13.7821	10.614	26	9.77273	3.25145	7.20039	26	2.94092	2.96665	3.59942
27	3.92806	3.39744	4.25439	27	2.62987	4.69653	1.73298	27	3.63543	-2.9495	4.89582
28	8.94463	12.1154	7.45614	28	7.5974	0.794798	5.00366	28	1.5159	0.908857	1.60336
29	7.85613	9.74359	7.14912	29	6.00649	3.07081	4.32023	29	2.94864	0.137186	3.57369
30	20.8708	18.7179	18.3333	30	15.487	2.1315	11.6915	30	2.61939	7.59667	3.12355
31	4.44865	4.23077	4.16667	31	2.69481	6.68353	2.05028	31	4.57944	-2.17783	6.74269
32	11.1216	13.0769	8.28947	32	8.37662	4.58815	6.12643	32	3.80005	1.4233	4.85467
33	7.76148	8.14103	6.79825	33	5.61688	3.97399	4.02734	33	3.29332	-0.120038	4.29907
34	7.85613	8.39744	6.09649	34	6.07143	1.44509	4.78399	34	1.51848	0.39441	2.25928
35	0.23663	0.833333	0.0438596	35	0	2.31214	0.0976324	35	2.15639	-4.75006	2.71971
36	0	0	0	36	0.0324675	1.98699	0	36	2.11781	-4.75006	2.63226
37	8.04543	9.80769	6.22807	37	6.13636	1.98699	4.63754	37	2.14096	0.39441	2.44448
38	11.2636	10.7051	8.68421	38	7.5974	0.722543	6.27288	38	1.64194	2.19498	1.85287
39	6.81496	7.11538	5.61404	39	4.96753	0	4.00293	39	1.02718	-0.120038	1.35643
40	14.0085	12.0513	12.4123	40	9.9026	1.77023	8.37198	40	1.96862	4.25277	2.73257
41	5.48982	8.46154	4.64912	41	4.18831	0.361272	3.07542	41	1.13264	-0.634485	1.78599
42	6.7203	11.6026	5.87719	42	5.87662	2.70954	4.34464	42	2.7583	0.651633	3.4065
43	11.169	15.1282	9.82456	43	15.1948	41.8353	12.2529	43	36.5189	8.62557	25.5355
44	13.7719	13.0128	12.7193	44	9.77273	5.0578	8.37198	44	3.8232	4.25277	4.99357
45	3.83341	8.33333	3.59649	45	3.47403	7.8396	2.0991	45	4.69005	-2.43505	6.67581
46	19.2144	15.4487	16.4474	46	13.4416	7.4422	10.9592	46	4.41739	6.05333	5.99417
47	27.7331	26.0897	23.3772	47	19.6753	7.91185	14.5716	47	4.89582	10.4261	6.18709
48	21.5334	22.9487	17.8947	48	16.5584	8.85116	12.3017	48	5.45657	7.59667	7.12853
49	19.6876	24.1667	15.7456	49	14.7727	10.6214	9.90969	49	6.38772	6.05333	8.40178
50	29.7681	31.6667	24.6491	50	23.0519	12.789	15.792	50	8.07511	11.1978	9.77793
51	25.2721	30.8974	19.8246	51	18.7013	9.53757	12.8143	51	6.32084	7.8539	7.33173
52	31.3299	30.1282	27.4123	52	20.4221	11.2355	16.1338	52	7.43462	10.6834	8.10855
53	29.1055	35.641	23.6842	53	20.5195	10.2601	15.3283	53	6.81986	10.1689	7.15682
54	8.14009	9.80769	8.20175	54	4.15584	8.92341	3.56358	54	5.46429	-1.14893	6.48032
55	25.0828	31.5385	22.0175	55	18.1169	12.8251	12.9851	55	8.20115	8.11112	9.57472
56	47.4681	46.1538	42.9825	56	33.1169	12.4639	24.579	56	8.84678	19.6862	9.15545
57	33.3176	41.2179	28.3333	57	24.026	12.8974	17.3542	57	8.79791	12.9984	8.96253
58	43.682	47.4359	38.5965	58	29.2208	10.802	22.6263	58	8.14713	17.3712	7.92849
59	28.1117	40	25.3947	59	20.1299	15.4624	16.207	59	10.8763	12.9984	10.9123
60	8.04543	17.5	7.9386	60	4.61039	12.2471	3.29509	60	7.86161	-1.40616	9.09629
61	39.8959	40.5128	35.5263	61	25.6494	13.5838	18.9651	61	8.83135	14.0273	9.86281
62	61.1926	60.2564	53.9474	62	42.2078	15.5708	30.9251	62	10.3001	24.8307	11.1772
63	29.2002	36.6667	25.7895	63	18.8636	19.0751	13.6441	63	11.2415	9.91169	13.6594
64	37.5296	48.7179	31.5789	64	25.3247	16.5824	17.7691	64	10.1355	13.77	11.9849
65	19.0251	25.1282	16.9737	65	11.0714	19.4364	8.56724	65	11.1566	3.99554	14.5006
66	43.682	55.7692	37.2807	66	28.8961	19.7977	20.9177	66	11.5605	16.0851	14.3617
67	37.5296	51.9231	31.5789	67	24.026	18.7139	16.8416	67	11.1901	13.77	13.6826
68	43.682	55.7692	36.8421	68	30.1948	22.3266	20.1855	68	12.8955	17.3712	15.9642
69	36.5831	45.5128	32.0175	69	22.8247	21.604	17.0857	69	12.5225	12.7411	16.0439
70	53.1472	64.7436	46.4912	70	37.013	23.4104	25.5553	70	13.4871	21.4868	17.3429
71	33.3649	43.5897	31.0526	71	22.013	25.9393	15.4503	71	14.2511	11.9695	18.791
72	36.5831	53.8462	34.2105	72	26.9481	25.578	18.9651	72	22.6134	14.7989	20.445
73	54.0937	71.7949	50.4386	73	93.8312	77.6012	62.8997	73	171.33	35.6341	93.0361
74	41.7889	53.8462	39.9123	74	26.9481	17.8468	20.1855	74	11.0872	16.3423	12.4042
75	24.1836	48.0769	23.5526	75	17.6948	24.4942	13.5709	75	15.0253	10.1689	16.4143
76	28.017	51.2821	25.614	76	17.013	20.159	12.3261	76	11.9926	8.36834	13.7263
77	61.6659	78.8462	53.9474	77	37.6623	25.2168	27.752	77	13.9913	24.8307	16.7538
78	64.9787	81.4103	58.7719	78	41.5584	26.6618	30.1928	78	16.6792	26.6312	18.4026
79	95.2674	88.4615	94.2982	79	100	100	100	79	75.5758	104.313	60.4484
80	40.8424	51.2821	38.5965	80	23.539	33.526	19.2092	80	19.5653	14.5417	23.6063
81	73.4974	92.3077	67.1053	81	47.4026	37.1387	37.5153	81	22.9349	29.9751	26.0087
82	72.5509	83.3333	71.4912	82	42.2078	36.4162	32.8777	82	22.3253	27.9173	24.6712
83	44.1552	58.3333	42.1053	83	25.6494	33.526	20.9177	83	19.6347	15.5706	22.2481
84	75.3904	96.1538	71.0526	84	47.4026	45.448	37.2712	84	27.0582	30.2324	30.4973
85	53.6204	78.8462	50.4386	85	32.7922	33.8873	24.823	85	21.1344	19.9434	22.6031
86	38.9494	73.0769	35.9649	86	22.4675	27.0231	17.6715	86	18.0245	12.7411	17.8445
87	75.8637	100	71.0526	87	45.7792	23.4104	37.2712	87	17.7622	30.4896	15.532
88	60.7194	87.1795	56.5789	88	38.3117	28.8295	30.9251	88	20.4681	25.0879	19.4881
89	51.2541	74.359	47.807	89	30.5195	23.7717	24.0908	89	17.0085	19.9434	16.2986
90	70.6578	91.0256	64.9123	90	41.2338	28.1069	32.8777	90	19.9048	26.6312	19.3672
91	47.4681	73.7179	44.2982	91	39.9351	47.2543	37.5153	91	38.5947	36.4057	29.7256
92	61.6659	82.0513	58.7719	92	37.987	21.9653	28.9724	92	15.7712	23.8018	15.6966
93	49.8344	67.3077	45.614	93	31.1688	26.3006	22.1381	93	16.777	19.429	18.7782
94	100	89.1026	100	94	62.3377	34.9711	45.814	94	22.2893	38.7207	24.6275
95	38.4761	52.5641	36.4035	95	23.5714	31.3584	16.7196	95	18.0065	12.4839	21.4096
96	58.3531	73.0769	51.7544	96	38.6364	25.2168	28.2402	96	15.2697	23.5445	16.5018
97	46.5215	62.8205	40.7895	97	30.5195	29.9133	21.65	97	17.0059	16.8567	20.3575
98	28.8216	44.2308	26.6667	98	18.4416	32.0809	12.6922	98	17.2863	8.11112	22.2147
99	44.1552	50	43.4211	99	26.6234	28.1069	20.6737	99	16.3217	14.7989	19.9897
100	39.4226	51.2821	35.5263	100	26.6234	25.578	18.9651	100	14.5469	15.0562	18.7833

## Sheet: Fig4D
	No Vector			RpoH			+RpoH
Bin#/ Replicate #	1	2	3	1	2	3	1	2	3
1	0.531381	0.65445	0.425439	0.405063	0.475472	0.457746	0.169354	0.643216	0.296128
2	0.615063	0.706806	0.504386	0.443038	0.396226	0.492958	0.140678	0.663317	0.256949
3	0.472803	0.643979	0.359649	0.35443	0.324906	0.387324	0.121953	0.552764	0.209674
4	0.456067	0.539267	0.359649	0.312342	0.333208	0.359155	0.124416	0.517588	0.216257
5	0.376987	0.560209	0.274561	0.295253	0.341509	0.342958	0.127844	0.517588	0.213746
6	0.422594	0.518325	0.337719	0.312025	0.430189	0.352113	0.15848	0.517588	0.266189
7	0.569038	0.476963	0.609649	0.386076	0.407547	0.447183	0.151104	0.567839	0.274941
8	0.67364	0.638743	0.596491	0.496835	0.396226	0.545775	0.141518	0.748744	0.255193
9	0.460251	0.520942	0.342105	0.332278	0.373962	0.359155	0.131693	0.537688	0.242759
10	0.397908	0.534031	0.270614	0.296203	0.326038	0.317606	0.116676	0.457286	0.204286
11	0.443515	0.549738	0.333333	0.335443	0.353962	0.362676	0.125857	0.507538	0.225571
12	0.606695	0.570681	0.530702	0.433544	0.4	0.478873	0.140664	0.658291	0.257509
13	0.282008	0.350262	0.168421	0.196835	0.352453	0.220775	0.119559	0.321608	0.227228
14	0.539749	0.554974	0.425439	0.401899	0.354717	0.43662	0.125591	0.59799	0.228179
15	0.291632	0.42356	0.167982	0.216139	0.316226	0.22993	0.110225	0.336683	0.200361
16	0.41841	0.45288	0.324561	0.299684	0.316226	0.326761	0.114017	0.462312	0.200336
17	0.325523	0.431937	0.198246	0.241772	0.284528	0.267254	0.104921	0.38191	0.17932
18	0.422594	0.488482	0.294737	0.322785	0.278491	0.362676	0.103661	0.502513	0.180978
19	0.331799	0.417277	0.211404	0.257595	0.276604	0.276056	0.101366	0.40201	0.180369
20	0.337657	0.427749	0.214035	0.275	0.310189	0.28662	0.111918	0.41206	0.202067
21	0.241423	0.358115	0.110526	0.193987	0.257358	0.195423	0.0952361	0.291457	0.16557
22	0.258996	0.351309	0.131579	0.203797	0.237736	0.226056	0.0881266	0.341709	0.153696
23	0.310879	0.387435	0.174561	0.264873	0.334717	0.277465	0.125605	0.40201	0.208016
24	0.289958	0.333508	0.172807	0.233228	0.29283	0.253521	0.104739	0.366834	0.195095
25	0.284937	0.36911	0.157456	0.240823	0.225283	0.25	0.0852716	0.376884	0.149917
26	0.228452	0.295812	0.10614	0.180696	0.223396	0.196479	0.0838302	0.301508	0.152282
27	0.150628	0.210995	0.0425439	0.111076	0.238491	0.117606	0.0876088	0.18593	0.16457
28	0.194979	0.282199	0.0745614	0.159494	0.197736	0.164789	0.0760769	0.261307	0.133363
29	0.185356	0.262827	0.0714912	0.143987	0.221509	0.15493	0.0838721	0.246231	0.152038
30	0.300418	0.336126	0.183333	0.236392	0.211698	0.261268	0.0820808	0.39196	0.147772
31	0.15523	0.217801	0.0416667	0.111709	0.259245	0.122183	0.092745	0.201005	0.182075
32	0.214226	0.290052	0.0828947	0.167089	0.237358	0.180986	0.0885045	0.271357	0.16418
33	0.184519	0.249738	0.0679825	0.14019	0.230943	0.150704	0.0857475	0.241206	0.158914
34	0.185356	0.251832	0.0609649	0.14462	0.204528	0.16162	0.0760909	0.251256	0.13958
35	0.117992	0.190052	0.000438596	0.085443	0.213585	0.0940141	0.0795617	0.150754	0.143944
36	0.1159	0.183246	0	0.0857595	0.210189	0.0926056	0.0793518	0.150754	0.143115
37	0.187029	0.263351	0.0622807	0.145253	0.210189	0.159507	0.0794777	0.251256	0.141335
38	0.215481	0.270681	0.0868421	0.159494	0.196981	0.183099	0.0767627	0.286432	0.135728
39	0.176151	0.241361	0.0561404	0.133861	0.189434	0.150352	0.0734179	0.241206	0.131022
40	0.239749	0.281675	0.124123	0.181962	0.207925	0.21338	0.07854	0.326633	0.144066
41	0.164435	0.252356	0.0464912	0.126266	0.193208	0.136972	0.0739917	0.231156	0.135094
42	0.175314	0.27801	0.0587719	0.142722	0.217736	0.155282	0.0828365	0.256281	0.150453
43	0.214644	0.306806	0.0982456	0.233544	0.626415	0.269366	0.266521	0.41206	0.360201
44	0.237657	0.289529	0.127193	0.180696	0.242264	0.21338	0.0886304	0.326633	0.165496
45	0.149791	0.251309	0.0359649	0.119304	0.271321	0.122887	0.0933468	0.19598	0.181441
46	0.285774	0.309424	0.164474	0.216456	0.26717	0.250704	0.0918633	0.361809	0.17498
47	0.361088	0.396335	0.233772	0.277215	0.272075	0.302817	0.0944664	0.447236	0.176809
48	0.306276	0.370681	0.178947	0.246835	0.281887	0.27007	0.0975173	0.39196	0.185732
49	0.289958	0.380628	0.157456	0.22943	0.300377	0.235563	0.102583	0.361809	0.197801
50	0.379079	0.441885	0.246491	0.310127	0.323019	0.320423	0.111764	0.462312	0.210845
51	0.339331	0.435602	0.198246	0.267722	0.289057	0.277465	0.10222	0.396985	0.187658
52	0.392887	0.429319	0.274123	0.284494	0.306792	0.325352	0.108279	0.452261	0.195021
53	0.373222	0.474346	0.236842	0.285443	0.296604	0.313732	0.104935	0.442211	0.186001
54	0.187866	0.263351	0.0820175	0.125949	0.282642	0.144014	0.0975593	0.221106	0.179588
55	0.337657	0.440838	0.220175	0.262025	0.323396	0.27993	0.11245	0.40201	0.208918
56	0.535565	0.560209	0.429825	0.408228	0.319623	0.447183	0.115963	0.628141	0.204944
57	0.41046	0.519895	0.283333	0.31962	0.324151	0.342958	0.115697	0.497487	0.203116
58	0.502092	0.570681	0.385965	0.370253	0.302264	0.419014	0.112156	0.582915	0.193315
59	0.364435	0.509948	0.253947	0.281646	0.350943	0.326408	0.127005	0.452261	0.221596
60	0.187029	0.326178	0.079386	0.13038	0.317358	0.140141	0.110603	0.21608	0.204384
61	0.468619	0.514136	0.355263	0.335443	0.388679	0.366197	0.115879	0.441206	0.211649
62	0.656904	0.675393	0.539474	0.496835	0.54717	0.538732	0.12387	0.468844	0.224108
63	0.374059	0.482723	0.257895	0.269304	0.388679	0.289437	0.128992	0.437186	0.247635
64	0.447699	0.581152	0.315789	0.332278	0.362642	0.348944	0.122974	0.512563	0.231763
65	0.2841	0.388482	0.169737	0.193354	0.392453	0.216197	0.12853	0.321608	0.255608
66	0.502092	0.638743	0.372807	0.367089	0.396226	0.394366	0.130727	0.557789	0.254291
67	0.447699	0.60733	0.315789	0.31962	0.384906	0.335563	0.128712	0.512563	0.247854
68	0.502092	0.638743	0.368421	0.379747	0.422642	0.383803	0.137991	0.582915	0.26948
69	0.439331	0.554974	0.320175	0.307911	0.415094	0.339085	0.135962	0.492462	0.270236
70	0.585774	0.712042	0.464912	0.446203	0.433962	0.461268	0.14121	0.663317	0.282548
71	0.410879	0.539267	0.310526	0.3	0.460377	0.315493	0.145366	0.477387	0.296275
72	0.439331	0.623037	0.342105	0.348101	0.456604	0.366197	0.190864	0.532663	0.311951
73	0.594142	0.769634	0.504386	1	1	1	1	0.939698	1
74	0.485356	0.623037	0.399123	0.348101	0.375849	0.383803	0.128152	0.562814	0.235737
75	0.329707	0.575916	0.235526	0.257911	0.445283	0.28838	0.149579	0.442211	0.273747
76	0.363598	0.602094	0.25614	0.251266	0.4	0.270423	0.133079	0.407035	0.248269
77	0.661088	0.827225	0.539474	0.452532	0.45283	0.492958	0.143953	0.728643	0.276965
78	0.690377	0.848168	0.587719	0.490506	0.467925	0.528169	0.158578	0.763819	0.292593
79	0	0	0.942982	0	0	0	0	0	0
80	0.476987	0.602094	0.385965	0.314873	0.539623	0.369718	0.17428	0.527638	0.341915
81	0.76569	0.937173	0.671053	0.547468	0.577358	0.633803	0.192613	0.829146	0.364687
82	0.757322	0.863874	0.714912	0.496835	0.569811	0.566901	0.189297	0.788945	0.352009
83	0.506276	0.659686	0.421053	0.335443	0.539623	0.394366	0.174658	0.547739	0.329042
84	0.782427	0.968586	0.710526	0.547468	0.664151	0.630282	0.215047	0.834171	0.407231
85	0.589958	0.827225	0.504386	0.405063	0.543396	0.450704	0.182817	0.633166	0.332407
86	0.460251	0.780105	0.359649	0.30443	0.471698	0.347535	0.165897	0.492462	0.287303
87	0.786611	1	0.710526	0.531646	0.433962	0.630282	0.164469	0.839196	0.265384
88	0.65272	0.895288	0.565789	0.458861	0.490566	0.538732	0.179192	0.733668	0.302882
89	0.569038	0.790576	0.47807	0.382911	0.437736	0.440141	0.160369	0.633166	0.27265
90	0.740586	0.926702	0.649123	0.487342	0.483019	0.566901	0.176127	0.763819	0.301736
91	0.535565	0.78534	0.442982	0.474684	0.683019	0.633803	0.277815	0.954774	0.399917
92	0.661088	0.853403	0.587719	0.455696	0.418868	0.510563	0.153637	0.708543	0.266945
93	0.556485	0.732984	0.45614	0.389241	0.464151	0.411972	0.159109	0.623116	0.296153
94	1	0.910995	1	0.693038	0.554717	0.753521	0.189101	1	0.351594
95	0.456067	0.612565	0.364035	0.31519	0.516981	0.333803	0.165799	0.487437	0.321094
96	0.631799	0.780105	0.517544	0.462025	0.45283	0.5	0.150908	0.703518	0.274576
97	0.527197	0.696335	0.407895	0.382911	0.501887	0.40493	0.160355	0.572864	0.311122
98	0.370711	0.544503	0.266667	0.26519	0.524528	0.275704	0.16188	0.40201	0.328725
99	0.506276	0.591623	0.434211	0.344937	0.483019	0.390845	0.156632	0.532663	0.307636
100	0.464435	0.602094	0.355263	0.344937	0.456604	0.366197	0.146976	0.537688	0.296201

[truncated: 6 more sheets: Fig 6E-J, Fig S3, SFig4C, SFig4D, FigS5, FigS10]
